# Supplementary material for: Targeted degradation of USP7 in solid cancer cells reveals distinct effects of deubiquitinase degraders and inhibitors
Source: Nat Commun. 2026 May 13;17:4331. doi: 10.1038/s41467-026-72295-x (PMC13172357; doi:10.1038/s41467-026-72295-x)
Supplement: Supplementary file 2 — Supplementary Data 1 [file 41467_2026_72295_MOESM2_ESM.xlsx]

## Sheet: Fig. 1d. Competitive NK192 PD
-LOG(P-value)	Difference	Protein IDs	Majority protein IDs	Protein names	Gene names
4.61429	5.67471	Q93009	Q93009	Ubiquitin carboxyl-terminal hydrolase 7	USP7
3.04033	0.938018	Q99808	Q99808	Equilibrative nucleoside transporter 1	SLC29A1
0.416018	0.760099	Q14331	Q14331	Protein FRG1	FRG1
0	0.684523	P20618	P20618	Proteasome subunit beta type-1	PSMB1
0	0.663985	Q8N5M9	Q8N5M9	Protein jagunal homolog 1	JAGN1
3.56019	0.647672	P20674	P20674	Cytochrome c oxidase subunit 5A, mitochondrial	COX5A
1.41211	0.608368	Q9NX24	Q9NX24	H/ACA ribonucleoprotein complex subunit 2	NHP2
1.83318	0.57608	P29692	P29692	Elongation factor 1-delta	EEF1D
0	0.530598	P22234	P22234	Multifunctional protein ADE2;Phosphoribosylaminoimidazole-succinocarboxamide synthase;Phosphoribosylaminoimidazole carboxylase	PAICS
2.54926	0.489	P06744	P06744	Glucose-6-phosphate isomerase	GPI
0	0.456141	P27348	P27348	14-3-3 protein theta	YWHAQ
0.461527	0.44067	P00505	P00505	Aspartate aminotransferase, mitochondrial	GOT2
1.18497	0.433621	P00395	P00395	Cytochrome c oxidase subunit 1	MT-CO1
1.31246	0.423066	P48730	P48730	Casein kinase I isoform delta	CSNK1D
1.32622	0.418055	P55084	P55084	Trifunctional enzyme subunit beta, mitochondrial;3-ketoacyl-CoA thiolase	HADHB
1.44713	0.408798	P00338;P07864;Q6ZMR3	P00338	L-lactate dehydrogenase A chain	LDHA
0.760318	0.40772	Q92544	Q92544	Transmembrane 9 superfamily member 4	TM9SF4
0.992892	0.404658	O95298;E9PQ53	O95298;E9PQ53	NADH dehydrogenase [ubiquinone] 1 subunit C2;NADH dehydrogenase [ubiquinone] 1 subunit C2, isoform 2	NDUFC2;NDUFC2-KCTD14
2.63301	0.402298	Q9NYP7;Q9NXB9	Q9NYP7	Elongation of very long chain fatty acids protein 5	ELOVL5
0.941833	0.398505	P61803	P61803	Dolichyl-diphosphooligosaccharide--protein glycosyltransferase subunit DAD1	DAD1
1.30699	0.395448	P13807	P13807	Glycogen [starch] synthase, muscle	GYS1
1.43599	0.380207	O75354	O75354	Ectonucleoside triphosphate diphosphohydrolase 6	ENTPD6
0	0.375652	Q01469	Q01469	Fatty acid-binding protein, epidermal	FABP5
1.82086	0.375638	Q9UBB6	Q9UBB6	Neurochondrin	NCDN
1.99636	0.367194	Q8NB46	Q8NB46	Serine/threonine-protein phosphatase 6 regulatory ankyrin repeat subunit C	ANKRD52
1.96392	0.359983	O75027	O75027	ATP-binding cassette sub-family B member 7, mitochondrial	ABCB7
2.84212	0.357202	P51648	P51648	Fatty aldehyde dehydrogenase	ALDH3A2
0	0.355303	Q9BUZ4	Q9BUZ4	TNF receptor-associated factor 4	TRAF4
1.37806	0.354263	Q96A65	Q96A65	Exocyst complex component 4	EXOC4
0	0.350061	P62877	P62877	E3 ubiquitin-protein ligase RBX1;E3 ubiquitin-protein ligase RBX1, N-terminally processed	RBX1
1.41773	0.346376	O75907	O75907	Diacylglycerol O-acyltransferase 1	DGAT1
1.62063	0.3413	O15397	O15397	Importin-8	IPO8
0.921416	0.341028	Q969N2	Q969N2	GPI transamidase component PIG-T	PIGT
0.971264	0.332613	P30837	P30837	Aldehyde dehydrogenase X, mitochondrial	ALDH1B1
0.525683	0.331569	P04075	P04075	Fructose-bisphosphate aldolase A	ALDOA
2.13309	0.328541	Q5T9L3	Q5T9L3	Protein wntless homolog	WLS
0	0.324459	Q9HA77	Q9HA77	Probable cysteine--tRNA ligase, mitochondrial	CARS2
1.37238	0.322217	Q96ES6	Q96ES6	Major facilitator superfamily domain-containing protein 3	MFSD3
1.01344	0.320339	Q9NSE4	Q9NSE4	Isoleucine--tRNA ligase, mitochondrial	IARS2
0	0.319906	O15067	O15067	Phosphoribosylformylglycinamidine synthase	PFAS
1.92088	0.314536	Q9Y3D6	Q9Y3D6	Mitochondrial fission 1 protein	FIS1
0.957802	0.314072	O14617	O14617	AP-3 complex subunit delta-1	AP3D1
0.86652	0.312005	Q8N138	Q8N138	ORM1-like protein 3	ORMDL3
0.890855	0.311317	P17813	P17813	Endoglin	ENG
1.11065	0.311015	P18074	P18074	TFIIH basal transcription factor complex helicase XPD subunit	ERCC2
1.47592	0.310929	P07900;Q14568;Q58FG0	P07900	Heat shock protein HSP 90-alpha	HSP90AA1
1.03553	0.310546	O15287	O15287	Fanconi anemia group G protein	FANCG
1.20186	0.308786	Q9Y6K5	Q9Y6K5	2-5-oligoadenylate synthase 3	OAS3
0	0.304907	O95219	O95219	Sorting nexin-4	SNX4
0	0.304482	P08240	P08240	Signal recognition particle receptor subunit alpha	SRPR
1.8606	0.30447	P42858	P42858	Huntingtin	HTT
1.13034	0.302532	O14524	O14524	Transmembrane protein 194A	TMEM194A
0.720756	0.300934	Q99595	Q99595	Mitochondrial import inner membrane translocase subunit Tim17-A	TIMM17A
0.673402	0.297982	Q9Y262	Q9Y262	Eukaryotic translation initiation factor 3 subunit L	EIF3L
1.40792	0.295666	Q16658	Q16658	Fascin	FSCN1
0.493974	0.295451	P09211	P09211	Glutathione S-transferase P	GSTP1
0.932426	0.294042	Q7Z404	Q7Z404	Transmembrane channel-like protein 4	TMC4
1.30153	0.29355	P13747	P13747	HLA class I histocompatibility antigen, alpha chain E	HLA-E
1.84445	0.290553	Q8NFQ8	Q8NFQ8	Torsin-1A-interacting protein 2	TOR1AIP2
1.86207	0.290403	Q14204	Q14204	Cytoplasmic dynein 1 heavy chain 1	DYNC1H1
0	0.289557	Q9UKN8	Q9UKN8	General transcription factor 3C polypeptide 4	GTF3C4
0	0.28954	Q9HCG8	Q9HCG8	Pre-mRNA-splicing factor CWC22 homolog	CWC22
0.780471	0.288498	Q15750	Q15750	TGF-beta-activated kinase 1 and MAP3K7-binding protein 1	TAB1
0.754584	0.287897	P52429	P52429	Diacylglycerol kinase epsilon	DGKE
0.840658	0.287648	Q9ULA0	Q9ULA0	Aspartyl aminopeptidase	DNPEP
1.18792	0.286834	P61421	P61421	V-type proton ATPase subunit d 1	ATP6V0D1
0	0.286467	P46063	P46063	ATP-dependent DNA helicase Q1	RECQL
1.3624	0.282139	Q03169	Q03169	Tumor necrosis factor alpha-induced protein 2	TNFAIP2
1.29781	0.28194	O14818;Q8TAA3	O14818;Q8TAA3	Proteasome subunit alpha type-7;Proteasome subunit alpha type-7-like	PSMA7;PSMA8
0.482758	0.280435	Q9BW71	Q9BW71	HIRA-interacting protein 3	HIRIP3
0.757512	0.278993	O95487	O95487	Protein transport protein Sec24B	SEC24B
1.66399	0.277779	P11216	P11216	Glycogen phosphorylase, brain form	PYGB
1.9665	0.276587	Q9NSG2	Q9NSG2	Uncharacterized protein C1orf112	C1orf112
2.0692	0.276498	Q9UPT5	Q9UPT5	Exocyst complex component 7	EXOC7
2.14181	0.273222	P33947	P33947	ER lumen protein-retaining receptor 2	KDELR2
0.461247	0.272909	Q70J99	Q70J99	Protein unc-13 homolog D	UNC13D
1.26715	0.272023	P43360;P43356	P43360	Melanoma-associated antigen 6	MAGEA6
1.28648	0.271856	Q07021	Q07021	Complement component 1 Q subcomponent-binding protein, mitochondrial	C1QBP
0.963415	0.267855	Q9BWH6	Q9BWH6	RNA polymerase II-associated protein 1	RPAP1
0.428272	0.267196	Q9Y2A7	Q9Y2A7	Nck-associated protein 1	NCKAP1
0.904071	0.266495	Q3SXM5	Q3SXM5	Inactive hydroxysteroid dehydrogenase-like protein 1	HSDL1
1.35948	0.265735	Q9BXI9	Q9BXI9	Complement C1q tumor necrosis factor-related protein 6	C1QTNF6
0.476982	0.263416	Q8N3P4	Q8N3P4	Vacuolar protein sorting-associated protein 8 homolog	VPS8
1.20254	0.262667	Q96IK0	Q96IK0	Transmembrane protein 101	TMEM101
1.96418	0.26226	Q9NYZ1;Q96ET8	Q9NYZ1;Q96ET8	Golgi apparatus membrane protein TVP23 homolog B;Golgi apparatus membrane protein TVP23 homolog C	TVP23B;TVP23C
1.13665	0.261696	P98170	P98170	E3 ubiquitin-protein ligase XIAP	XIAP
1.12871	0.26047	P30153	P30153	Serine/threonine-protein phosphatase 2A 65 kDa regulatory subunit A alpha isoform	PPP2R1A
0.699892	0.260138	Q969Z0	Q969Z0	Protein TBRG4	TBRG4
0.594642	0.259989	O43747	O43747	AP-1 complex subunit gamma-1	AP1G1
1.58194	0.258418	Q6ZWT7	Q6ZWT7	Lysophospholipid acyltransferase 2	MBOAT2
0.253454	0.257651	P62851	P62851	40S ribosomal protein S25	RPS25
1.45874	0.257561	Q9P2D3	Q9P2D3	HEAT repeat-containing protein 5B	HEATR5B
1.23769	0.257025	Q5BJD5	Q5BJD5	Transmembrane protein 41B	TMEM41B
0.670945	0.256012	Q8IY26	Q8IY26	Presqualene diphosphate phosphatase	PPAPDC2
0.839039	0.254818	Q2VPB7	Q2VPB7	AP-5 complex subunit beta-1	AP5B1
0.688072	0.254745	Q9ULV8	Q9ULV8	E3 ubiquitin-protein ligase CBL-C	CBLC
0.839976	0.254377	P13073	P13073	Cytochrome c oxidase subunit 4 isoform 1, mitochondrial	COX4I1
0	0.254011	O94776	O94776	Metastasis-associated protein MTA2	MTA2
1.18017	0.253753	Q5U3C3	Q5U3C3	Transmembrane protein 164	TMEM164
0.315698	0.253636	O43913	O43913	Origin recognition complex subunit 5	ORC5
4.3355	0.25349	O15120	O15120	1-acyl-sn-glycerol-3-phosphate acyltransferase beta	AGPAT2
0.731715	0.252722	A6NHL2	A6NHL2	Tubulin alpha chain-like 3	TUBAL3
1.09207	0.252264	Q58A45	Q58A45	PAB-dependent poly(A)-specific ribonuclease subunit PAN3	PAN3
1.17307	0.251935	O76071	O76071	Probable cytosolic iron-sulfur protein assembly protein CIAO1	CIAO1
0.542156	0.248724	Q86WB0	Q86WB0	Nuclear-interacting partner of ALK	ZC3HC1
2.06957	0.248236	P53985	P53985	Monocarboxylate transporter 1	SLC16A1
0.734762	0.247984	Q16651	Q16651	Prostasin;Prostasin light chain;Prostasin heavy chain	PRSS8
0.370838	0.247522	P63173	P63173	60S ribosomal protein L38	RPL38
0	0.246681	Q9Y232;Q9Y6F7;Q9Y6F8	Q9Y232	Chromodomain Y-like protein	CDYL
1.0689	0.245983	P47985;P0C7P4	P47985;P0C7P4	Cytochrome b-c1 complex subunit Rieske, mitochondrial;Cytochrome b-c1 complex subunit 11;Putative cytochrome b-c1 complex subunit Rieske-like protein 1	UQCRFS1;UQCRFS1P1
0.752834	0.244193	P03886	P03886	NADH-ubiquinone oxidoreductase chain 1	MT-ND1
0.592573	0.243857	P48556	P48556	26S proteasome non-ATPase regulatory subunit 8	PSMD8
1.45055	0.243511	Q13263	Q13263	Transcription intermediary factor 1-beta	TRIM28
1.16868	0.242454	O60669	O60669	Monocarboxylate transporter 2	SLC16A7
0	0.241104	P17655	P17655	Calpain-2 catalytic subunit	CAPN2
0.756314	0.240823	Q9UPY5	Q9UPY5	Cystine/glutamate transporter	SLC7A11
0.894214	0.240224	O43593	O43593	Lysine-specific demethylase hairless	HR
1.67295	0.239739	P48444	P48444	Coatomer subunit delta	ARCN1
1.56333	0.237619	P11166	P11166	Solute carrier family 2, facilitated glucose transporter member 1	SLC2A1
1.13278	0.235769	P30048	P30048	Thioredoxin-dependent peroxide reductase, mitochondrial	PRDX3
1.67448	0.235098	Q15365;P57721	Q15365	Poly(rC)-binding protein 1	PCBP1
1.00865	0.234692	P26640	P26640	Valine--tRNA ligase	VARS
1.01049	0.234645	P49721	P49721	Proteasome subunit beta type-2	PSMB2
2.15007	0.234629	O43324	O43324	Eukaryotic translation elongation factor 1 epsilon-1	EEF1E1
0.809763	0.233879	Q9NXC5	Q9NXC5	WD repeat-containing protein mio	MIOS
1.19307	0.233788	O00764	O00764	Pyridoxal kinase	PDXK
1.56035	0.232244	O75964	O75964	ATP synthase subunit g, mitochondrial	ATP5L
0.688925	0.231151	Q9NXF1	Q9NXF1	Testis-expressed sequence 10 protein	TEX10
1.34534	0.229523	P56589	P56589	Peroxisomal biogenesis factor 3	PEX3
0.850484	0.228967	Q9Y5V3;Q96JG8	Q9Y5V3	Melanoma-associated antigen D1	MAGED1
1.3258	0.228413	Q9H845	Q9H845	Acyl-CoA dehydrogenase family member 9, mitochondrial	ACAD9
1.20746	0.227784	Q92685	Q92685	Dol-P-Man:Man(5)GlcNAc(2)-PP-Dol alpha-1,3-mannosyltransferase	ALG3
1.0774	0.22754	Q8WUM9	Q8WUM9	Sodium-dependent phosphate transporter 1	SLC20A1
0.910926	0.227447	P82933	P82933	28S ribosomal protein S9, mitochondrial	MRPS9
0.819519	0.227247	O75844	O75844	CAAX prenyl protease 1 homolog	ZMPSTE24
1.08781	0.227117	Q96EC8	Q96EC8	Protein YIPF6	YIPF6
0.668701	0.226166	Q8TEL6	Q8TEL6	Short transient receptor potential channel 4-associated protein	TRPC4AP
0	0.225748	Q9C0E8	Q9C0E8	Protein lunapark	LNP
0.905709	0.224519	Q9NYY8	Q9NYY8	FAST kinase domain-containing protein 2	FASTKD2
1.93629	0.224517	P34897	P34897	Serine hydroxymethyltransferase, mitochondrial	SHMT2
0.781528	0.223843	Q5TEC6	Q5TEC6	Histone H3	HIST2H3PS2
1.2475	0.22382	Q8IWB1	Q8IWB1	Inositol 1,4,5-trisphosphate receptor-interacting protein	ITPRIP
0.532505	0.221722	Q6P179	Q6P179	Endoplasmic reticulum aminopeptidase 2	ERAP2
1.21052	0.221013	Q5VZF2;Q9NUK0	Q5VZF2	Muscleblind-like protein 2	MBNL2
0.946088	0.220849	P62491;Q15907	P62491;Q15907	Ras-related protein Rab-11A;Ras-related protein Rab-11B	RAB11A;RAB11B
0.845012	0.220678	Q9Y3D0	Q9Y3D0	Mitotic spindle-associated MMXD complex subunit MIP18	FAM96B
1.60194	0.219896	P10809	P10809	60 kDa heat shock protein, mitochondrial	HSPD1
0.820297	0.21931	O14964	O14964	Hepatocyte growth factor-regulated tyrosine kinase substrate	HGS
2.32548	0.219275	Q9NZN4	Q9NZN4	EH domain-containing protein 2	EHD2
1.34397	0.219151	Q9NZJ4	Q9NZJ4	Sacsin	SACS
1.64131	0.217553	Q9Y2L1	Q9Y2L1	Exosome complex exonuclease RRP44	DIS3
0.821	0.217434	Q8TCG1	Q8TCG1	Protein CIP2A	KIAA1524
0.968088	0.217062	Q14573;Q14571	Q14573	Inositol 1,4,5-trisphosphate receptor type 3	ITPR3
0.746293	0.216655	Q9NP58	Q9NP58	ATP-binding cassette sub-family B member 6, mitochondrial	ABCB6
0.930805	0.21624	Q9BPW8	Q9BPW8	Protein NipSnap homolog 1	NIPSNAP1
1.198	0.215786	Q9NTJ5	Q9NTJ5	Phosphatidylinositide phosphatase SAC1	SACM1L
0.801731	0.215266	Q5H8A4	Q5H8A4	GPI ethanolamine phosphate transferase 2	PIGG
0.928233	0.214836	Q5XXA6	Q5XXA6	Anoctamin-1	ANO1
0.734482	0.213745	Q16698	Q16698	2,4-dienoyl-CoA reductase, mitochondrial	DECR1
0.786923	0.213651	Q9Y282	Q9Y282	Endoplasmic reticulum-Golgi intermediate compartment protein 3	ERGIC3
1.20474	0.213058	P05161	P05161	Ubiquitin-like protein ISG15	ISG15
0.516662	0.211883	Q9Y6Q5	Q9Y6Q5	AP-1 complex subunit mu-2	AP1M2
1.57148	0.211115	Q9UHD8	Q9UHD8	Septin-9	40057
0.942363	0.21085	Q9NYG2	Q9NYG2	Palmitoyltransferase ZDHHC3	ZDHHC3
1.04524	0.210429	O43674	O43674	NADH dehydrogenase [ubiquinone] 1 beta subcomplex subunit 5, mitochondrial	NDUFB5
2.01956	0.210416	Q15165	Q15165	Serum paraoxonase/arylesterase 2	PON2
1.09334	0.210183	Q8TCT9	Q8TCT9	Minor histocompatibility antigen H13	HM13
0.50149	0.209961	P46782	P46782	40S ribosomal protein S5;40S ribosomal protein S5, N-terminally processed	RPS5
1.36704	0.208358	Q9BZJ4	Q9BZJ4	Solute carrier family 25 member 39	SLC25A39
2.16379	0.207482	Q96D46	Q96D46	60S ribosomal export protein NMD3	NMD3
0.56727	0.205906	O60353	O60353	Frizzled-6	FZD6
1.56543	0.205135	Q92600	Q92600	Cell differentiation protein RCD1 homolog	RQCD1
0.694581	0.203979	Q96CB8	Q96CB8	Integrator complex subunit 12	INTS12
0.70228	0.203912	Q8NBU5	Q8NBU5	ATPase family AAA domain-containing protein 1	ATAD1
1.09638	0.203468	P31946	P31946	14-3-3 protein beta/alpha;14-3-3 protein beta/alpha, N-terminally processed	YWHAB
0.477548	0.203296	Q96ED9	Q96ED9	Protein Hook homolog 2	HOOK2
0.939974	0.202651	O60341	O60341	Lysine-specific histone demethylase 1A	KDM1A
0.824666	0.202333	Q7L1Q6	Q7L1Q6	Basic leucine zipper and W2 domain-containing protein 1	BZW1
0.956585	0.202325	P26639	P26639	Threonine--tRNA ligase, cytoplasmic	TARS
0.531756	0.202173	P05026	P05026	Sodium/potassium-transporting ATPase subunit beta-1	ATP1B1
1.60608	0.202067	Q6PK18	Q6PK18	2-oxoglutarate and iron-dependent oxygenase domain-containing protein 3	OGFOD3
2.14628	0.201712	O43572	O43572	A-kinase anchor protein 10, mitochondrial	AKAP10
1.25828	0.201643	Q9NUU6	Q9NUU6	Inactive ubiquitin thioesterase FAM105A	FAM105A
1.30359	0.201635	P04114	P04114	Apolipoprotein B-100;Apolipoprotein B-48	APOB
1.46729	0.201539	O14548	O14548	Cytochrome c oxidase subunit 7A-related protein, mitochondrial	COX7A2L
0.802835	0.201525	P86791;P86790	P86791;P86790	Vacuolar fusion protein CCZ1 homolog;Vacuolar fusion protein CCZ1 homolog B	CCZ1;CCZ1B
1.30044	0.200531	Q7Z4W1	Q7Z4W1	L-xylulose reductase	DCXR
0.85659	0.199909	Q99832	Q99832	T-complex protein 1 subunit eta	CCT7
1.78765	0.199472	Q9C035	Q9C035	Tripartite motif-containing protein 5	TRIM5
0.615535	0.199283	O60427	O60427	Fatty acid desaturase 1	FADS1
0.996533	0.199215	P49767	P49767	Vascular endothelial growth factor C	VEGFC
1.43899	0.199039	Q9UPN7	Q9UPN7	Serine/threonine-protein phosphatase 6 regulatory subunit 1	PPP6R1
1.26408	0.198125	P11279	P11279	Lysosome-associated membrane glycoprotein 1	LAMP1
0.553226	0.197733	Q9Y6G9	Q9Y6G9	Cytoplasmic dynein 1 light intermediate chain 1	DYNC1LI1
1.31117	0.197544	Q96HU1	Q96HU1	Small G protein signaling modulator 3	SGSM3
1.48441	0.196607	Q96D53	Q96D53	AarF domain-containing protein kinase 4	ADCK4
1.66149	0.196253	Q14142	Q14142	Tripartite motif-containing protein 14	TRIM14
1.74174	0.195983	O15014	O15014	Zinc finger protein 609	ZNF609
1.17622	0.195936	P22392;O60361	P22392;O60361	Nucleoside diphosphate kinase B;Putative nucleoside diphosphate kinase	NME2;NME2P1
1.74935	0.195513	Q12931	Q12931	Heat shock protein 75 kDa, mitochondrial	TRAP1
0.708884	0.194432	Q9UDX5	Q9UDX5	Mitochondrial fission process protein 1	MTFP1
0.585532	0.194262	O43502	O43502	DNA repair protein RAD51 homolog 3	RAD51C
0.359749	0.193493	Q8WWQ0;Q9NSI6	Q8WWQ0	PH-interacting protein	PHIP
0	0.19342	Q9UK61	Q9UK61	Protein FAM208A	FAM208A
0	0.193401	O95400	O95400	CD2 antigen cytoplasmic tail-binding protein 2	CD2BP2
0.70055	0.193379	Q6ZT21	Q6ZT21	Transmembrane protein with metallophosphoesterase domain	TMPPE
2.27407	0.192833	P00403	P00403	Cytochrome c oxidase subunit 2	MT-CO2
0.858994	0.192655	P01033	P01033	Metalloproteinase inhibitor 1	TIMP1
0	0.192244	O43684	O43684	Mitotic checkpoint protein BUB3	BUB3
1.13537	0.191142	P61619;Q9H9S3	P61619	Protein transport protein Sec61 subunit alpha isoform 1	SEC61A1
0.559895	0.190863	Q9Y5B6	Q9Y5B6	PAX3- and PAX7-binding protein 1	PAXBP1
0.647568	0.190547	Q9Y3E0	Q9Y3E0	Vesicle transport protein GOT1B	GOLT1B
1.30116	0.190269	Q9P2R7	Q9P2R7	Succinyl-CoA ligase [ADP-forming] subunit beta, mitochondrial	SUCLA2
2.56315	0.19	Q6IAN0	Q6IAN0	Dehydrogenase/reductase SDR family member 7B	DHRS7B
0.454217	0.189865	Q5TA45	Q5TA45	Integrator complex subunit 11	CPSF3L
1.3525	0.189427	P43246	P43246	DNA mismatch repair protein Msh2	MSH2
1.47927	0.189037	P31040	P31040	Succinate dehydrogenase [ubiquinone] flavoprotein subunit, mitochondrial	SDHA
0.353997	0.188995	O95478	O95478	Ribosome biogenesis protein NSA2 homolog	NSA2
0.453845	0.188485	Q9NVI1	Q9NVI1	Fanconi anemia group I protein	FANCI
0.494601	0.188145	Q96A46	Q96A46	Mitoferrin-2	SLC25A28
0.775995	0.187888	Q75QN2	Q75QN2	Integrator complex subunit 8	INTS8
1.01963	0.187633	Q2M389	Q2M389	WASH complex subunit 7	KIAA1033
1.46365	0.187083	Q53H96	Q53H96	Pyrroline-5-carboxylate reductase 3	PYCRL
0	0.186916	Q7Z4H7	Q7Z4H7	HAUS augmin-like complex subunit 6	HAUS6
0.854694	0.186615	P46020	P46020	Phosphorylase b kinase regulatory subunit alpha, skeletal muscle isoform	PHKA1
1.22663	0.186482	Q6DT37	Q6DT37	Serine/threonine-protein kinase MRCK gamma	CDC42BPG
0.464104	0.185745	Q8NFH4	Q8NFH4	Nucleoporin Nup37	NUP37
0.679605	0.185603	P17152	P17152	Transmembrane protein 11, mitochondrial	TMEM11
0	0.184933	Q9NWT1	Q9NWT1	p21-activated protein kinase-interacting protein 1	PAK1IP1
0.942752	0.18482	Q9Y2R0	Q9Y2R0	Cytochrome c oxidase assembly factor 3 homolog, mitochondrial	COA3
0.841648	0.18469	Q9H4I3	Q9H4I3	TraB domain-containing protein	TRABD
3.69658	0.184628	P55786;A6NEC2	P55786	Puromycin-sensitive aminopeptidase	NPEPPS
0.813637	0.184495	P04035	P04035	3-hydroxy-3-methylglutaryl-coenzyme A reductase	HMGCR
0.864644	0.184185	Q13425	Q13425	Beta-2-syntrophin	SNTB2
0.607069	0.184109	Q9C0E2	Q9C0E2	Exportin-4	XPO4
0.821577	0.183879	P35869	P35869	Aryl hydrocarbon receptor	AHR
1.4986	0.183681	Q9NVH2	Q9NVH2	Integrator complex subunit 7	INTS7
0.929271	0.183518	Q9UL26	Q9UL26	Ras-related protein Rab-22A	RAB22A
0.366087	0.182448	Q9Y277	Q9Y277	Voltage-dependent anion-selective channel protein 3	VDAC3
0.707218	0.182422	Q9NYF3	Q9NYF3	Protein FAM53C	FAM53C
1.51312	0.181976	P61009	P61009	Signal peptidase complex subunit 3	SPCS3
2.55994	0.181846	P08238;Q58FF7;Q58FF6;Q58FG1	P08238	Heat shock protein HSP 90-beta	HSP90AB1
1.01119	0.181175	Q9GZP9;Q96Q80	Q9GZP9	Derlin-2	DERL2
0	0.180583	Q86T03	Q86T03	Type 1 phosphatidylinositol 4,5-bisphosphate 4-phosphatase	TMEM55B
0.644118	0.180225	Q96BI3	Q96BI3	Gamma-secretase subunit APH-1A	APH1A
0.84791	0.179342	Q9BZG1	Q9BZG1	Ras-related protein Rab-34	RAB34
1.27445	0.179316	Q8WUY8	Q8WUY8	N-acetyltransferase 14	NAT14
0.897994	0.179304	Q9Y673	Q9Y673	Dolichyl-phosphate beta-glucosyltransferase	ALG5
1.03417	0.178891	Q8TCB0	Q8TCB0	Interferon-induced protein 44	IFI44
0.515179	0.17866	P50991	P50991	T-complex protein 1 subunit delta	CCT4
1.4644	0.178452	Q14739	Q14739	Lamin-B receptor	LBR
0.32859	0.178093	Q96NW4	Q96NW4	Ankyrin repeat domain-containing protein 27	ANKRD27
0.593704	0.178031	O60830	O60830	Mitochondrial import inner membrane translocase subunit Tim17-B	TIMM17B
0.31611	0.177802	Q6ZRQ5	Q6ZRQ5	Protein MMS22-like	MMS22L
1.46682	0.177411	O15427	O15427	Monocarboxylate transporter 4	SLC16A3
1.3239	0.177275	Q7L576	Q7L576	Cytoplasmic FMR1-interacting protein 1	CYFIP1
0.692221	0.177053	Q9UJX4	Q9UJX4	Anaphase-promoting complex subunit 5	ANAPC5
0.767476	0.176191	Q9BRB3	Q9BRB3	Phosphatidylinositol N-acetylglucosaminyltransferase subunit Q	PIGQ
0.553482	0.176077	Q6ZMG9	Q6ZMG9	Ceramide synthase 6	CERS6
0.722732	0.176048	Q6PJT7	Q6PJT7	Zinc finger CCCH domain-containing protein 14	ZC3H14
0.649435	0.175828	Q9UGP4	Q9UGP4	LIM domain-containing protein 1	LIMD1
0.519909	0.175576	P03956	P03956	Interstitial collagenase;22 kDa interstitial collagenase;27 kDa interstitial collagenase	MMP1
0.562142	0.175293	Q5BJF2	Q5BJF2	Transmembrane protein 97	TMEM97
0.955137	0.175283	P22102	P22102	Trifunctional purine biosynthetic protein adenosine-3;Phosphoribosylamine--glycine ligase;Phosphoribosylformylglycinamidine cyclo-ligase;Phosphoribosylglycinamide formyltransferase	GART
0.542627	0.175227	Q6KCM7;Q9BV35	Q6KCM7	Calcium-binding mitochondrial carrier protein SCaMC-2	SLC25A25
1.26943	0.174887	P17812;Q9NRF8	P17812	CTP synthase 1	CTPS1
0.678881	0.174881	P21359	P21359	Neurofibromin;Neurofibromin truncated	NF1
0.691336	0.174627	Q8IY21	Q8IY21	Probable ATP-dependent RNA helicase DDX60	DDX60
1.00251	0.174433	Q9NRG9	Q9NRG9	Aladin	AAAS
0.651356	0.174144	Q9H0W8	Q9H0W8	Protein SMG9	SMG9
2.38294	0.173113	O95163	O95163	Elongator complex protein 1	IKBKAP
0.509948	0.170752	P10586	P10586	Receptor-type tyrosine-protein phosphatase F	PTPRF
1.14983	0.170212	P14406	P14406	Cytochrome c oxidase subunit 7A2, mitochondrial	COX7A2
0.755739	0.170149	Q8IXI2	Q8IXI2	Mitochondrial Rho GTPase 1	RHOT1
0.48777	0.16985	Q8N8Q8	Q8N8Q8	Mitochondrial inner membrane protein COX18	COX18
1.73092	0.169417	P60228	P60228	Eukaryotic translation initiation factor 3 subunit E	EIF3E
0	0.169392	Q9H6R0	Q9H6R0	Putative ATP-dependent RNA helicase DHX33	DHX33
1.51638	0.169285	Q9BQ48	Q9BQ48	39S ribosomal protein L34, mitochondrial	MRPL34
0.35113	0.168981	Q96J01	Q96J01	THO complex subunit 3	THOC3
0.85706	0.168955	Q6PGP7	Q6PGP7	Tetratricopeptide repeat protein 37	TTC37
0.375502	0.168624	O60518	O60518	Ran-binding protein 6	RANBP6
0	0.168495	P53671;P53667	P53671	LIM domain kinase 2	LIMK2
2.75228	0.168372	Q9UI10	Q9UI10	Translation initiation factor eIF-2B subunit delta	EIF2B4
0.634494	0.168328	Q8WVC6	Q8WVC6	Dephospho-CoA kinase domain-containing protein	DCAKD
0.820815	0.168205	O75190;Q8WWF6;Q7Z6W7;Q8NHS0	O75190	DnaJ homolog subfamily B member 6	DNAJB6
1.28066	0.16768	P50402	P50402	Emerin	EMD
0.837339	0.167228	Q9BQA9	Q9BQA9	Uncharacterized protein C17orf62	C17orf62
1.19366	0.167187	Q9UBM7	Q9UBM7	7-dehydrocholesterol reductase	DHCR7
2.36458	0.166728	A3KMH1	A3KMH1	von Willebrand factor A domain-containing protein 8	VWA8
1.32341	0.166484	Q9NUI1	Q9NUI1	Peroxisomal 2,4-dienoyl-CoA reductase	DECR2
1.80784	0.166387	Q99570	Q99570	Phosphoinositide 3-kinase regulatory subunit 4	PIK3R4
0.489147	0.166106	Q14244	Q14244	Ensconsin	MAP7
0.519515	0.164822	Q86XI2	Q86XI2	Condensin-2 complex subunit G2	NCAPG2
1.85867	0.163946	O43852	O43852	Calumenin	CALU
2.41127	0.163945	P11172	P11172	Uridine 5-monophosphate synthase;Orotate phosphoribosyltransferase;Orotidine 5-phosphate decarboxylase	UMPS
1.88209	0.163915	Q9H4L7	Q9H4L7	SWI/SNF-related matrix-associated actin-dependent regulator of chromatin subfamily A containing DEAD/H box 1	SMARCAD1
0.784431	0.162637	Q8N1F8	Q8N1F8	Serine/threonine-protein kinase 11-interacting protein	STK11IP
0.350351	0.162493	Q96KR1	Q96KR1	Zinc finger RNA-binding protein	ZFR
0.348594	0.162415	Q9P2P6	Q9P2P6	StAR-related lipid transfer protein 9	STARD9
1.25013	0.161253	P45880	P45880	Voltage-dependent anion-selective channel protein 2	VDAC2
1.6035	0.160879	Q01650;Q9UM01	Q01650	Large neutral amino acids transporter small subunit 1	SLC7A5
0.61179	0.160802	Q13443	Q13443	Disintegrin and metalloproteinase domain-containing protein 9	ADAM9
0.246201	0.160591	Q9Y6V7	Q9Y6V7	Probable ATP-dependent RNA helicase DDX49	DDX49
0.97103	0.159957	Q9Y580	Q9Y580	RNA-binding protein 7	RBM7
0.464258	0.159097	Q8IVV2	Q8IVV2	Lipoxygenase homology domain-containing protein 1	LOXHD1
1.02148	0.158724	O95470	O95470	Sphingosine-1-phosphate lyase 1	SGPL1
0.395261	0.158082	P55209;Q99733	P55209	Nucleosome assembly protein 1-like 1	NAP1L1
1.07271	0.157547	Q9Y6K0	Q9Y6K0	Choline/ethanolaminephosphotransferase 1	CEPT1
0.983771	0.157444	Q9H3U1	Q9H3U1	Protein unc-45 homolog A	UNC45A
0.366821	0.15725	P57078	P57078	Receptor-interacting serine/threonine-protein kinase 4	RIPK4
0.695091	0.157089	Q68D06	Q68D06	Schlafen family member 13	SLFN13
0.674971	0.156021	Q96RT8	Q96RT8	Gamma-tubulin complex component 5	TUBGCP5
1.4669	0.15601	O75340	O75340	Programmed cell death protein 6	PDCD6
1.60575	0.155962	Q9H2P0	Q9H2P0	Activity-dependent neuroprotector homeobox protein	ADNP
0.6139	0.15594	Q13444	Q13444	Disintegrin and metalloproteinase domain-containing protein 15	ADAM15
0.347162	0.155089	Q9Y3A2	Q9Y3A2	Probable U3 small nucleolar RNA-associated protein 11	UTP11L
0	0.154706	Q96NT5	Q96NT5	Proton-coupled folate transporter	SLC46A1
1.17946	0.154689	Q9UI26	Q9UI26	Importin-11	IPO11
0.570583	0.154107	O95168	O95168	NADH dehydrogenase [ubiquinone] 1 beta subcomplex subunit 4	NDUFB4
0.871401	0.154057	Q86VI3	Q86VI3	Ras GTPase-activating-like protein IQGAP3	IQGAP3
0.386521	0.153658	Q643R3	Q643R3	Lysophospholipid acyltransferase LPCAT4	LPCAT4
0.646863	0.153515	Q8WXA3	Q8WXA3	RUN and FYVE domain-containing protein 2	RUFY2
0.907704	0.153182	Q9NTX5	Q9NTX5	Ethylmalonyl-CoA decarboxylase	ECHDC1
0.71002	0.152779	Q9H300	Q9H300	Presenilins-associated rhomboid-like protein, mitochondrial;P-beta	PARL
0.629942	0.152379	O14579	O14579	Coatomer subunit epsilon	COPE
0.555982	0.151646	Q96AE7	Q96AE7	Tetratricopeptide repeat protein 17	TTC17
1.01563	0.150985	Q13042	Q13042	Cell division cycle protein 16 homolog	CDC16
1.23	0.150831	O75832	O75832	26S proteasome non-ATPase regulatory subunit 10	PSMD10
0.608618	0.15041	P43003	P43003	Excitatory amino acid transporter 1	SLC1A3
1.61665	0.150115	Q9Y2K2	Q9Y2K2	Serine/threonine-protein kinase SIK3	SIK3
1.07845	0.150027	P25705	P25705	ATP synthase subunit alpha, mitochondrial	ATP5A1
1.09059	0.15001	P29401	P29401	Transketolase	TKT
2.01829	0.149886	P57735	P57735	Ras-related protein Rab-25	RAB25
0.45697	0.149744	P31930	P31930	Cytochrome b-c1 complex subunit 1, mitochondrial	UQCRC1
1.17511	0.149333	O00763	O00763	Acetyl-CoA carboxylase 2;Biotin carboxylase	ACACB
1.09139	0.149074	Q9BSJ2	Q9BSJ2	Gamma-tubulin complex component 2	TUBGCP2
1.35014	0.148468	O14672	O14672	Disintegrin and metalloproteinase domain-containing protein 10	ADAM10
0.518773	0.148385	P35556	P35556	Fibrillin-2	FBN2
0.632866	0.14818	P23743	P23743	Diacylglycerol kinase alpha	DGKA
1.5865	0.147967	P31153;Q00266	P31153	S-adenosylmethionine synthase isoform type-2	MAT2A
0.34641	0.147817	Q9H5J4	Q9H5J4	Elongation of very long chain fatty acids protein 6	ELOVL6
0.640065	0.147323	Q60I27	Q60I27	ALS2 C-terminal-like protein	ALS2CL
0.604409	0.147114	Q9H920	Q9H920	RING finger protein 121	RNF121
0.712909	0.146978	Q96IX5	Q96IX5	Up-regulated during skeletal muscle growth protein 5	USMG5
0.196578	0.146963	Q9H8U3	Q9H8U3	AN1-type zinc finger protein 3	ZFAND3
0.63633	0.146692	O14966	O14966	Ras-related protein Rab-7L1	RAB29
0.38212	0.146624	Q9NRZ7	Q9NRZ7	1-acyl-sn-glycerol-3-phosphate acyltransferase gamma	AGPAT3
0.67889	0.146433	Q8IXB1	Q8IXB1	DnaJ homolog subfamily C member 10	DNAJC10
0.63438	0.146424	Q9H0U3	Q9H0U3	Magnesium transporter protein 1	MAGT1
2.47827	0.146008	Q9NZ45	Q9NZ45	CDGSH iron-sulfur domain-containing protein 1	CISD1
1.41824	0.145686	Q86VP6;O75155	Q86VP6	Cullin-associated NEDD8-dissociated protein 1	CAND1
0.487033	0.145592	Q01804	Q01804	OTU domain-containing protein 4	OTUD4
0.725182	0.145485	Q9Y6C9	Q9Y6C9	Mitochondrial carrier homolog 2	MTCH2
0.698187	0.144624	Q9BXW9	Q9BXW9	Fanconi anemia group D2 protein	FANCD2
0.594336	0.144332	Q6ZN28	Q6ZN28	Metastasis-associated in colon cancer protein 1	MACC1
0.978037	0.144296	Q8WUK0	Q8WUK0	Phosphatidylglycerophosphatase and protein-tyrosine phosphatase 1	PTPMT1
1.46885	0.143759	Q9Y2G8	Q9Y2G8	DnaJ homolog subfamily C member 16	DNAJC16
0.683363	0.14362	P51153	P51153	Ras-related protein Rab-13	RAB13
1.17459	0.143515	Q9NZ01	Q9NZ01	Very-long-chain enoyl-CoA reductase	TECR
0.736769	0.143279	Q14139	Q14139	Ubiquitin conjugation factor E4 A	UBE4A
0.602818	0.143023	O15431	O15431	High affinity copper uptake protein 1	SLC31A1
0.514318	0.142869	Q5SVS4	Q5SVS4	Kidney mitochondrial carrier protein 1	SLC25A30
1.28578	0.142765	Q9Y512	Q9Y512	Sorting and assembly machinery component 50 homolog	SAMM50
0.821992	0.142003	Q5JPE7;Q15155;P69849	Q5JPE7;Q15155;P69849	Nodal modulator 2;Nodal modulator 1;Nodal modulator 3	NOMO2;NOMO1;NOMO3
1.79464	0.141529	P13804	P13804	Electron transfer flavoprotein subunit alpha, mitochondrial	ETFA
0.263135	0.141045	Q93100	Q93100	Phosphorylase b kinase regulatory subunit beta	PHKB
0.615691	0.140976	P83881	P83881	60S ribosomal protein L36a	RPL36A
0.468978	0.14065	P49770	P49770	Translation initiation factor eIF-2B subunit beta	EIF2B2
1.59651	0.140598	P26641	P26641	Elongation factor 1-gamma	EEF1G
0.480069	0.140301	Q15370	Q15370	Transcription elongation factor B polypeptide 2	TCEB2
0.912174	0.140242	A0PJW6	A0PJW6	Transmembrane protein 223	TMEM223
0.732195	0.140059	P68366	P68366	Tubulin alpha-4A chain	TUBA4A
0.459998	0.139396	O75808	O75808	Calpain-15	CAPN15
0.504712	0.139336	O43294	O43294	Transforming growth factor beta-1-induced transcript 1 protein	TGFB1I1
0.646405	0.139271	P51571	P51571	Translocon-associated protein subunit delta	SSR4
2.3484	0.139088	P63244	P63244	Guanine nucleotide-binding protein subunit beta-2-like 1;Guanine nucleotide-binding protein subunit beta-2-like 1, N-terminally processed	GNB2L1
0.782192	0.13868	P40938	P40938	Replication factor C subunit 3	RFC3
1.61203	0.138604	P50570;Q9UQ16;Q05193	P50570	Dynamin-2	DNM2
0.344216	0.138137	Q96SQ9	Q96SQ9	Cytochrome P450 2S1	CYP2S1
0.446289	0.137704	Q9H000	Q9H000	Probable E3 ubiquitin-protein ligase makorin-2	MKRN2
0.952879	0.137669	O43292	O43292	Glycosylphosphatidylinositol anchor attachment 1 protein	GPAA1
0.207127	0.137445	P60174	P60174	Triosephosphate isomerase	TPI1
0.404207	0.137336	Q8WVB6	Q8WVB6	Chromosome transmission fidelity protein 18 homolog	CHTF18
0.974567	0.137025	Q66K14;Q6ZT07	Q66K14	TBC1 domain family member 9B	TBC1D9B
1.10715	0.136994	Q9BVK6	Q9BVK6	Transmembrane emp24 domain-containing protein 9	TMED9
0.980229	0.136989	O43242	O43242	26S proteasome non-ATPase regulatory subunit 3	PSMD3
0.541972	0.136958	Q9Y4A5	Q9Y4A5	Transformation/transcription domain-associated protein	TRRAP
0.557807	0.136315	O76031	O76031	ATP-dependent Clp protease ATP-binding subunit clpX-like, mitochondrial	CLPX
0.169273	0.136242	Q86YD1	Q86YD1	Prostate tumor-overexpressed gene 1 protein	PTOV1
2.10614	0.135969	Q13200	Q13200	26S proteasome non-ATPase regulatory subunit 2	PSMD2
0.248214	0.134954	Q1KMD3	Q1KMD3	Heterogeneous nuclear ribonucleoprotein U-like protein 2	HNRNPUL2
0.731385	0.134917	O43542	O43542	DNA repair protein XRCC3	XRCC3
1.43987	0.134749	Q9BWM7	Q9BWM7	Sideroflexin-3	SFXN3
0.39252	0.134002	Q9NV64	Q9NV64	Transmembrane protein 39A	TMEM39A
0.65753	0.133882	Q96CS3	Q96CS3	FAS-associated factor 2	FAF2
1.3298	0.133679	Q8NI60	Q8NI60	Atypical kinase ADCK3, mitochondrial	ADCK3
0.716636	0.133487	Q9BW27	Q9BW27	Nuclear pore complex protein Nup85	NUP85
0.679217	0.133372	Q92609	Q92609	TBC1 domain family member 5	TBC1D5
0.346673	0.133207	P01130	P01130	Low-density lipoprotein receptor	LDLR
1.01713	0.13299	Q92896	Q92896	Golgi apparatus protein 1	GLG1
1.39723	0.132165	Q96TA2	Q96TA2	ATP-dependent zinc metalloprotease YME1L1	YME1L1
0.568139	0.131679	P07858	P07858	Cathepsin B;Cathepsin B light chain;Cathepsin B heavy chain	CTSB
0.839968	0.131672	O15258	O15258	Protein RER1	RER1
0.451982	0.131394	Q58FF8	Q58FF8	Putative heat shock protein HSP 90-beta 2	HSP90AB2P
1.20684	0.13131	Q5T160	Q5T160	Probable arginine--tRNA ligase, mitochondrial	RARS2
0.552146	0.131296	Q8NCG7	Q8NCG7	Sn1-specific diacylglycerol lipase beta	DAGLB
0.206167	0.131199	Q96MU7	Q96MU7	YTH domain-containing protein 1	YTHDC1
1.18007	0.131142	Q9UG63	Q9UG63	ATP-binding cassette sub-family F member 2	ABCF2
1.16225	0.130597	O43819	O43819	Protein SCO2 homolog, mitochondrial	SCO2
1.09766	0.129981	Q15758	Q15758	Neutral amino acid transporter B(0)	SLC1A5
1.77544	0.129093	Q96K37	Q96K37	Solute carrier family 35 member E1	SLC35E1
0.674603	0.128879	Q9C0B5	Q9C0B5	Palmitoyltransferase ZDHHC5	ZDHHC5
0.38982	0.128715	P43357	P43357	Melanoma-associated antigen 3	MAGEA3
0.756169	0.128411	P54709	P54709	Sodium/potassium-transporting ATPase subunit beta-3	ATP1B3
0.977363	0.128312	P28066	P28066	Proteasome subunit alpha type-5	PSMA5
0.359773	0.128181	Q9NQC3	Q9NQC3	Reticulon-4	RTN4
0.320517	0.127164	P05556	P05556	Integrin beta-1	ITGB1
0.549902	0.127087	Q96QD8	Q96QD8	Sodium-coupled neutral amino acid transporter 2	SLC38A2
0.898733	0.12706	Q8NBM4	Q8NBM4	Ubiquitin-associated domain-containing protein 2	UBAC2
1.26255	0.127055	Q13795	Q13795	ADP-ribosylation factor-related protein 1	ARFRP1
0.645708	0.127049	P23258;Q9NRH3	P23258;Q9NRH3	Tubulin gamma-1 chain;Tubulin gamma-2 chain	TUBG1;TUBG2
0.904833	0.126817	Q9ULV3	Q9ULV3	Cip1-interacting zinc finger protein	CIZ1
1.07652	0.126761	P11498	P11498	Pyruvate carboxylase, mitochondrial	PC
1.04605	0.126606	Q9Y287	Q9Y287	Integral membrane protein 2B;BRI2, membrane form;BRI2 intracellular domain;BRI2C, soluble form;Bri23 peptide	ITM2B
0.545315	0.126579	Q9Y3F4	Q9Y3F4	Serine-threonine kinase receptor-associated protein	STRAP
0.435896	0.126487	Q9HD67	Q9HD67	Unconventional myosin-X	MYO10
0.26256	0.126309	Q96GA7	Q96GA7	Serine dehydratase-like	SDSL
1.39891	0.125763	Q53GA4	Q53GA4	Pleckstrin homology-like domain family A member 2	PHLDA2
0.986017	0.125735	Q9Y285	Q9Y285	Phenylalanine--tRNA ligase alpha subunit	FARSA
2.09356	0.125719	P47895;O94788;P00352;P05091	P47895	Aldehyde dehydrogenase family 1 member A3	ALDH1A3
0.332842	0.1256	P07195	P07195	L-lactate dehydrogenase B chain	LDHB
0.309017	0.125471	Q9NYJ8	Q9NYJ8	TGF-beta-activated kinase 1 and MAP3K7-binding protein 2	TAB2
0.85214	0.125296	Q9Y263	Q9Y263	Phospholipase A-2-activating protein	PLAA
0.661565	0.125206	Q9UIV1	Q9UIV1	CCR4-NOT transcription complex subunit 7	CNOT7
0.98404	0.125147	P07237	P07237	Protein disulfide-isomerase	P4HB
0.408083	0.125095	P30825;P52569	P30825	High affinity cationic amino acid transporter 1	SLC7A1
0.557779	0.125009	Q9H0J9	Q9H0J9	Poly [ADP-ribose] polymerase 12	PARP12
0	0.124809	Q9C019	Q9C019	Tripartite motif-containing protein 15	TRIM15
0.755816	0.124508	P67870	P67870	Casein kinase II subunit beta	CSNK2B
0.690225	0.124214	Q9H2H9	Q9H2H9	Sodium-coupled neutral amino acid transporter 1	SLC38A1
0.330433	0.1238	P30838	P30838	Aldehyde dehydrogenase, dimeric NADP-preferring	ALDH3A1
0.889123	0.123141	O14681	O14681	Etoposide-induced protein 2.4 homolog	EI24
1.07117	0.123025	A8MPP1;Q92771	A8MPP1;Q92771	Putative ATP-dependent RNA helicase DDX11-like protein 8;Putative ATP-dependent RNA helicase DDX12	DDX11L8;DDX12P
1.29259	0.122607	P32322	P32322	Pyrroline-5-carboxylate reductase 1, mitochondrial	PYCR1
1.32864	0.12255	P08195	P08195	4F2 cell-surface antigen heavy chain	SLC3A2
0.77197	0.12241	Q8N4L2	Q8N4L2	Type 2 phosphatidylinositol 4,5-bisphosphate 4-phosphatase	TMEM55A
0.642554	0.122372	Q03519	Q03519	Antigen peptide transporter 2	TAP2
0.664416	0.122091	Q93034	Q93034	Cullin-5	CUL5
2.06775	0.122055	P42345	P42345	Serine/threonine-protein kinase mTOR	MTOR
0.406285	0.121532	Q96S52	Q96S52	GPI transamidase component PIG-S	PIGS
0.932704	0.121225	P28331	P28331	NADH-ubiquinone oxidoreductase 75 kDa subunit, mitochondrial	NDUFS1
0.437486	0.121223	Q9Y4X5	Q9Y4X5	E3 ubiquitin-protein ligase ARIH1	ARIH1
0.550229	0.12107	P26232	P26232	Catenin alpha-2	CTNNA2
0.411052	0.120465	Q9P2G1	Q9P2G1	Ankyrin repeat and IBR domain-containing protein 1	ANKIB1
1.64379	0.120412	Q8NBQ5	Q8NBQ5	Estradiol 17-beta-dehydrogenase 11	HSD17B11
0.73973	0.120391	Q9HC07	Q9HC07	Transmembrane protein 165	TMEM165
0.740679	0.120294	Q5HYI7	Q5HYI7	Metaxin-3	MTX3
0.205808	0.119659	Q9Y6J9	Q9Y6J9	TAF6-like RNA polymerase II p300/CBP-associated factor-associated factor 65 kDa subunit 6L	TAF6L
0.327718	0.119607	P61163	P61163	Alpha-centractin	ACTR1A
1.10013	0.119571	P49841;P49840	P49841;P49840	Glycogen synthase kinase-3 beta;Glycogen synthase kinase-3 alpha	GSK3B;GSK3A
0.711855	0.119559	O94874	O94874	E3 UFM1-protein ligase 1	UFL1
0.846811	0.118996	P14324	P14324	Farnesyl pyrophosphate synthase	FDPS
0.359003	0.118917	Q6UWE0	Q6UWE0	E3 ubiquitin-protein ligase LRSAM1	LRSAM1
2.36418	0.118719	Q15392	Q15392	Delta(24)-sterol reductase	DHCR24
0.772266	0.118348	P42704	P42704	Leucine-rich PPR motif-containing protein, mitochondrial	LRPPRC
0.688866	0.118314	P54886	P54886	Delta-1-pyrroline-5-carboxylate synthase;Glutamate 5-kinase;Gamma-glutamyl phosphate reductase	ALDH18A1
0.481819	0.118111	Q14746	Q14746	Conserved oligomeric Golgi complex subunit 2	COG2
0.419558	0.117917	O60573	O60573	Eukaryotic translation initiation factor 4E type 2	EIF4E2
0.341454	0.117603	Q12980	Q12980	Nitrogen permease regulator 3-like protein	NPRL3
0.942187	0.117492	P06400	P06400	Retinoblastoma-associated protein	RB1
1.30316	0.117462	P18085	P18085	ADP-ribosylation factor 4	ARF4
0.703524	0.117423	O95563	O95563	Mitochondrial pyruvate carrier 2	MPC2
0.52966	0.117024	P54278	P54278	Mismatch repair endonuclease PMS2	PMS2
0.946097	0.11687	P46783;Q9NQ39	P46783;Q9NQ39	40S ribosomal protein S10;Putative 40S ribosomal protein S10-like	RPS10;RPS10P5
1.02759	0.11678	O95299	O95299	NADH dehydrogenase [ubiquinone] 1 alpha subcomplex subunit 10, mitochondrial	NDUFA10
0.996184	0.116631	Q9NW64	Q9NW64	Pre-mRNA-splicing factor RBM22	RBM22
1.32608	0.116466	Q96QU8	Q96QU8	Exportin-6	XPO6
0.630702	0.116381	P36507;Q02750	P36507	Dual specificity mitogen-activated protein kinase kinase 2	MAP2K2
0.429078	0.115789	Q3MIX3	Q3MIX3	Uncharacterized aarF domain-containing protein kinase 5	ADCK5
0.454256	0.115654	P50990	P50990	T-complex protein 1 subunit theta	CCT8
0.569242	0.11556	Q13671	Q13671	Ras and Rab interactor 1	RIN1
0.797264	0.115466	Q96JM3	Q96JM3	Chromosome alignment-maintaining phosphoprotein 1	CHAMP1
0.928487	0.115403	Q96G23	Q96G23	Ceramide synthase 2	CERS2
1.57274	0.114973	P40616	P40616	ADP-ribosylation factor-like protein 1	ARL1
1.26815	0.114849	Q53FV1	Q53FV1	ORM1-like protein 2	ORMDL2
0.601975	0.114807	Q99717	Q99717	Mothers against decapentaplegic homolog 5	SMAD5
0.133353	0.114499	Q9UIG0	Q9UIG0	Tyrosine-protein kinase BAZ1B	BAZ1B
1.11668	0.114073	Q9UGR2	Q9UGR2	Zinc finger CCCH domain-containing protein 7B	ZC3H7B
0.629379	0.11392	Q13509	Q13509	Tubulin beta-3 chain	TUBB3
0.355058	0.113732	Q9UKM9	Q9UKM9	RNA-binding protein Raly	RALY
0.760938	0.113598	P11177	P11177	Pyruvate dehydrogenase E1 component subunit beta, mitochondrial	PDHB
0.385163	0.113343	Q92734	Q92734	Protein TFG	TFG
1.58935	0.113226	Q9NU22	Q9NU22	Midasin	MDN1
0.57231	0.113039	P63010;Q10567	P63010	AP-2 complex subunit beta	AP2B1
1.32302	0.112958	P06493	P06493	Cyclin-dependent kinase 1	CDK1
1.2377	0.112688	P06576	P06576	ATP synthase subunit beta, mitochondrial	ATP5B
1.11305	0.112532	Q9BRQ6	Q9BRQ6	MICOS complex subunit MIC25	CHCHD6
0.137598	0.112363	Q8IYT2	Q8IYT2	Cap-specific mRNA (nucleoside-2-O-)-methyltransferase 2	CMTR2
1.46301	0.112333	Q9NXS2	Q9NXS2	Glutaminyl-peptide cyclotransferase-like protein	QPCTL
0.283456	0.112127	Q6P1J9	Q6P1J9	Parafibromin	CDC73
1.14304	0.112067	Q08357	Q08357	Sodium-dependent phosphate transporter 2	SLC20A2
1.10197	0.111677	O95373	O95373	Importin-7	IPO7
0.710627	0.111635	Q9NVE7	Q9NVE7	Pantothenate kinase 4	PANK4
0	0.111474	O76024	O76024	Wolframin	WFS1
0.516379	0.111315	P62306	P62306	Small nuclear ribonucleoprotein F	SNRPF
0.765849	0.110872	Q3ZCQ8	Q3ZCQ8	Mitochondrial import inner membrane translocase subunit TIM50	TIMM50
0.296478	0.110572	P17480	P17480	Nucleolar transcription factor 1	UBTF
0.84798	0.110572	Q9H9T3	Q9H9T3	Elongator complex protein 3	ELP3
0.434676	0.110466	Q6NZI2	Q6NZI2	Polymerase I and transcript release factor	PTRF
0.422375	0.110334	O00743	O00743	Serine/threonine-protein phosphatase 6 catalytic subunit;Serine/threonine-protein phosphatase 6 catalytic subunit, N-terminally processed	PPP6C
0.601131	0.110175	Q96D31	Q96D31	Calcium release-activated calcium channel protein 1	ORAI1
0.162638	0.109805	P04083	P04083	Annexin A1	ANXA1
0.187993	0.109569	Q8WXH0	Q8WXH0	Nesprin-2	SYNE2
0.781587	0.109491	Q92572	Q92572	AP-3 complex subunit sigma-1	AP3S1
0.616862	0.109467	P35237	P35237	Serpin B6	SERPINB6
0.852784	0.109336	Q92540	Q92540	Protein SMG7	SMG7
0	0.109112	O95835;Q9NRM7	O95835	Serine/threonine-protein kinase LATS1	LATS1
0.67342	0.109053	P07384	P07384	Calpain-1 catalytic subunit	CAPN1
1.15003	0.108988	P07437	P07437	Tubulin beta chain	TUBB
0.238688	0.108435	Q96GX5	Q96GX5	Serine/threonine-protein kinase greatwall	MASTL
0.716232	0.108337	Q11206	Q11206	CMP-N-acetylneuraminate-beta-galactosamide-alpha-2,3-sialyltransferase 4	ST3GAL4
0.731397	0.108065	P09668	P09668	Pro-cathepsin H;Cathepsin H mini chain;Cathepsin H;Cathepsin H heavy chain;Cathepsin H light chain	CTSH
0.588488	0.108038	Q96BW9	Q96BW9	Phosphatidate cytidylyltransferase, mitochondrial	TAMM41
0	0.107465	O43929	O43929	Origin recognition complex subunit 4	ORC4
0.92426	0.10746	P46977	P46977	Dolichyl-diphosphooligosaccharide--protein glycosyltransferase subunit STT3A	STT3A
1.30314	0.106941	P11310	P11310	Medium-chain specific acyl-CoA dehydrogenase, mitochondrial	ACADM
1.27941	0.106843	P04150	P04150	Glucocorticoid receptor	NR3C1
1.19121	0.106775	Q96P70	Q96P70	Importin-9	IPO9
0.735327	0.106644	Q7Z3U7	Q7Z3U7	Protein MON2 homolog	MON2
0.54373	0.105568	P17302	P17302	Gap junction alpha-1 protein	GJA1
0.18772	0.105556	P67775;P62714	P67775;P62714	Serine/threonine-protein phosphatase 2A catalytic subunit alpha isoform;Serine/threonine-protein phosphatase 2A catalytic subunit beta isoform	PPP2CA;PPP2CB
1.35796	0.105501	O95140	O95140	Mitofusin-2	MFN2
1.25332	0.104963	Q14697	Q14697	Neutral alpha-glucosidase AB	GANAB
0.314263	0.104962	Q05823	Q05823	2-5A-dependent ribonuclease	RNASEL
0.646902	0.104903	P00414	P00414	Cytochrome c oxidase subunit 3	MT-CO3
0.210623	0.104836	P24468;P10589	P24468	COUP transcription factor 2	NR2F2
0.394092	0.104488	Q8WZ42	Q8WZ42	Titin	TTN
0.653561	0.104486	P11586	P11586	C-1-tetrahydrofolate synthase, cytoplasmic;Methylenetetrahydrofolate dehydrogenase;Methenyltetrahydrofolate cyclohydrolase;Formyltetrahydrofolate synthetase;C-1-tetrahydrofolate synthase, cytoplasmic, N-terminally processed	MTHFD1
0.448384	0.104434	O96008	O96008	Mitochondrial import receptor subunit TOM40 homolog	TOMM40
0.596115	0.104433	O75170	O75170	Serine/threonine-protein phosphatase 6 regulatory subunit 2	PPP6R2
0.603043	0.103803	A6NGR9	A6NGR9	Maestro heat-like repeat-containing protein family member 6	MROH6
0.535667	0.103722	P06733;P13929;P09104	P06733	Alpha-enolase	ENO1
0.746277	0.103603	Q13085	Q13085	Acetyl-CoA carboxylase 1;Biotin carboxylase	ACACA
0.539524	0.103514	P52434	P52434	DNA-directed RNA polymerases I, II, and III subunit RPABC3	POLR2H
0.342361	0.103471	Q9P253	Q9P253	Vacuolar protein sorting-associated protein 18 homolog	VPS18
0.790533	0.103414	P33527;O15438	P33527	Multidrug resistance-associated protein 1	ABCC1
0.0642466	0.103233	Q8TF72	Q8TF72	Protein Shroom3	SHROOM3
0.40426	0.10318	Q99653	Q99653	Calcineurin B homologous protein 1	CHP1
0.414534	0.102702	Q9NV66;Q6NUM6	Q9NV66;Q6NUM6	S-adenosyl-L-methionine-dependent tRNA 4-demethylwyosine synthase	TYW1;TYW1B
0	0.102412	Q15084	Q15084	Protein disulfide-isomerase A6	PDIA6
1.61001	0.102243	Q13637	Q13637	Ras-related protein Rab-32	RAB32
0.116743	0.10219	P39019	P39019	40S ribosomal protein S19	RPS19
0.355713	0.101878	P49642	P49642	DNA primase small subunit	PRIM1
0.337431	0.101708	Q86UY6	Q86UY6	N-alpha-acetyltransferase 40	NAA40
0.840045	0.101674	Q9BUF5	Q9BUF5	Tubulin beta-6 chain	TUBB6
0.727034	0.101502	Q9H5V8	Q9H5V8	CUB domain-containing protein 1	CDCP1
0	0.10139	Q9P2R3	Q9P2R3	Rabankyrin-5	ANKFY1
1.10259	0.101146	P53621	P53621	Coatomer subunit alpha;Xenin;Proxenin	COPA
0.202906	0.101122	Q14534	Q14534	Squalene monooxygenase	SQLE
1.03462	0.101052	Q8IXI1	Q8IXI1	Mitochondrial Rho GTPase 2	RHOT2
1.27808	0.101024	Q9Y678	Q9Y678	Coatomer subunit gamma-1	COPG1
0.375724	0.100848	Q70CQ3	Q70CQ3	Ubiquitin carboxyl-terminal hydrolase 30	USP30
0.454587	0.100648	P48735	P48735	Isocitrate dehydrogenase [NADP], mitochondrial	IDH2
0.82548	0.100354	P56962	P56962	Syntaxin-17	STX17
0.200378	0.100275	Q14435	Q14435	Polypeptide N-acetylgalactosaminyltransferase 3	GALNT3
0.64733	0.0997334	O94955	O94955	Rho-related BTB domain-containing protein 3	RHOBTB3
0.277064	0.0993228	Q9C0C2	Q9C0C2	182 kDa tankyrase-1-binding protein	TNKS1BP1
0.405819	0.0990362	P04062	P04062	Glucosylceramidase	GBA
0.404982	0.098876	Q96AA3	Q96AA3	Protein RFT1 homolog	RFT1
0.793525	0.0988574	P55060	P55060	Exportin-2	CSE1L
0.819042	0.0988483	Q96J84	Q96J84	Kin of IRRE-like protein 1	KIRREL
0.355142	0.0987287	Q9NQX7	Q9NQX7	Integral membrane protein 2C;CT-BRI3	ITM2C
0.0694321	0.0985368	Q9UQ80	Q9UQ80	Proliferation-associated protein 2G4	PA2G4
0.884427	0.0984459	Q16891	Q16891	MICOS complex subunit MIC60	IMMT
0.321571	0.0982091	Q9P2E5	Q9P2E5	Chondroitin sulfate glucuronyltransferase	CHPF2
1.19269	0.0979037	P33993	P33993	DNA replication licensing factor MCM7	MCM7
0.432601	0.0977502	O15160	O15160	DNA-directed RNA polymerases I and III subunit RPAC1	POLR1C
0.639522	0.0977488	Q86UT6	Q86UT6	NLR family member X1	NLRX1
0.401836	0.0977135	Q3KQZ1	Q3KQZ1	Solute carrier family 25 member 35	SLC25A35
0.672515	0.0975776	Q8TB61	Q8TB61	Adenosine 3-phospho 5-phosphosulfate transporter 1	SLC35B2
0.319836	0.0975264	P47974	P47974	Zinc finger protein 36, C3H1 type-like 2	ZFP36L2
1.48453	0.0973139	Q6P3X3	Q6P3X3	Tetratricopeptide repeat protein 27	TTC27
0.462379	0.0972943	P0DMM9;P0DMN0	P0DMM9;P0DMN0	Sulfotransferase 1A3;Sulfotransferase 1A4	SULT1A3;SULT1A4
0.999448	0.0972509	P49821	P49821	NADH dehydrogenase [ubiquinone] flavoprotein 1, mitochondrial	NDUFV1
0.602066	0.0970586	Q9HC98	Q9HC98	Serine/threonine-protein kinase Nek6	NEK6
0.491462	0.0967717	Q96EP0	Q96EP0	E3 ubiquitin-protein ligase RNF31	RNF31
0.636208	0.0967364	Q92903	Q92903	Phosphatidate cytidylyltransferase 1	CDS1
0.290221	0.0966935	Q9HCN4	Q9HCN4	GPN-loop GTPase 1	GPN1
0.304441	0.0962434	Q7Z3C6	Q7Z3C6	Autophagy-related protein 9A	ATG9A
0.204209	0.0959412	P61923	P61923	Coatomer subunit zeta-1	COPZ1
0	0.095801	Q8N0U8	Q8N0U8	Vitamin K epoxide reductase complex subunit 1-like protein 1	VKORC1L1
1.23994	0.0957899	P47897	P47897	Glutamine--tRNA ligase	QARS
0.584546	0.0956006	Q96H55	Q96H55	Unconventional myosin-XIX	MYO19
0.613946	0.0954576	P19404	P19404	NADH dehydrogenase [ubiquinone] flavoprotein 2, mitochondrial	NDUFV2
0.347902	0.0953522	Q15054	Q15054	DNA polymerase delta subunit 3	POLD3
0.315633	0.0953388	O00308	O00308	NEDD4-like E3 ubiquitin-protein ligase WWP2	WWP2
0.491436	0.0952706	O95573;O60488	O95573	Long-chain-fatty-acid--CoA ligase 3	ACSL3
0.685198	0.0947266	P08574	P08574	Cytochrome c1, heme protein, mitochondrial	CYC1
0.645053	0.094604	P40692	P40692	DNA mismatch repair protein Mlh1	MLH1
0.775492	0.0939584	Q14839;Q8TDI0;Q12873	Q14839	Chromodomain-helicase-DNA-binding protein 4	CHD4
2.88854	0.0939474	Q9Y6N5	Q9Y6N5	Sulfide:quinone oxidoreductase, mitochondrial	SQRDL
0.727262	0.0939102	O60762	O60762	Dolichol-phosphate mannosyltransferase subunit 1	DPM1
0.84091	0.093771	Q9Y508	Q9Y508	E3 ubiquitin-protein ligase RNF114	RNF114
0.449029	0.0937057	Q13952	Q13952	Nuclear transcription factor Y subunit gamma	NFYC
0.888318	0.0934482	Q8WUH6	Q8WUH6	Transmembrane protein 263	TMEM263
0.72895	0.0934057	Q53GQ0	Q53GQ0	Very-long-chain 3-oxoacyl-CoA reductase	HSD17B12
0.184563	0.0930475	Q8IVQ6	Q8IVQ6	Palmitoyltransferase ZDHHC21	ZDHHC21
0.328157	0.0929465	Q96GQ5	Q96GQ5	RUS1 family protein C16orf58	C16orf58
0.616259	0.0923753	Q16527	Q16527	Cysteine and glycine-rich protein 2	CSRP2
0.537936	0.0922432	Q16706	Q16706	Alpha-mannosidase 2	MAN2A1
0.899647	0.0921054	P14868	P14868	Aspartate--tRNA ligase, cytoplasmic	DARS
0.43004	0.0919414	Q03135;P56539	Q03135	Caveolin-1	CAV1
0.602567	0.0918756	P43304	P43304	Glycerol-3-phosphate dehydrogenase, mitochondrial	GPD2
0.331927	0.0914569	O75251	O75251	NADH dehydrogenase [ubiquinone] iron-sulfur protein 7, mitochondrial	NDUFS7
0.472997	0.0914187	Q15075	Q15075	Early endosome antigen 1	EEA1
0.435434	0.0911198	Q8N5A5	Q8N5A5	Zinc finger CCCH-type with G patch domain-containing protein	ZGPAT
0.39023	0.0910811	O15344;Q9UJV3	O15344	E3 ubiquitin-protein ligase Midline-1	MID1
0.259223	0.0910746	O15440	O15440	Multidrug resistance-associated protein 5	ABCC5
0.942286	0.0909152	Q92616	Q92616	Translational activator GCN1	GCN1L1
0.109033	0.0907456	Q86W92	Q86W92	Liprin-beta-1	PPFIBP1
0.386261	0.0907111	Q92759	Q92759	General transcription factor IIH subunit 4	GTF2H4
0.313485	0.09059	P61981	P61981	14-3-3 protein gamma;14-3-3 protein gamma, N-terminally processed	YWHAG
0.469239	0.0904568	O76062	O76062	Delta(14)-sterol reductase	TM7SF2
0.250618	0.0904064	P48643	P48643	T-complex protein 1 subunit epsilon	CCT5
0.782916	0.0903602	Q14257	Q14257	Reticulocalbin-2	RCN2
0.151294	0.0902901	Q14247	Q14247	Src substrate cortactin	CTTN
0.517301	0.0901168	P08581	P08581	Hepatocyte growth factor receptor	MET
0.2352	0.090013	Q13573	Q13573	SNW domain-containing protein 1	SNW1
0.402309	0.0899839	Q86X29	Q86X29	Lipolysis-stimulated lipoprotein receptor	LSR
0.761304	0.0898609	Q14847	Q14847	LIM and SH3 domain protein 1	LASP1
0.152346	0.0896759	P62861	P62861	40S ribosomal protein S30	FAU
0.63945	0.0895309	Q96RQ3	Q96RQ3	Methylcrotonoyl-CoA carboxylase subunit alpha, mitochondrial	MCCC1
0.976043	0.0894322	P53618	P53618	Coatomer subunit beta	COPB1
0.487823	0.0893197	P14625	P14625	Endoplasmin	HSP90B1
0.299923	0.0892239	Q96HW7	Q96HW7	Integrator complex subunit 4	INTS4
0.341592	0.0890789	Q9UG56	Q9UG56	Phosphatidylserine decarboxylase proenzyme;Phosphatidylserine decarboxylase alpha chain;Phosphatidylserine decarboxylase beta chain	PISD
0.34497	0.0890336	Q9BZQ6	Q9BZQ6	ER degradation-enhancing alpha-mannosidase-like protein 3	EDEM3
0.228878	0.0890017	Q96B77	Q96B77	Transmembrane protein 186	TMEM186
0.442111	0.0889964	O15321	O15321	Transmembrane 9 superfamily member 1	TM9SF1
0.435704	0.0887351	Q70HW3	Q70HW3	S-adenosylmethionine mitochondrial carrier protein	SLC25A26
0.756045	0.0881519	P40939	P40939	Trifunctional enzyme subunit alpha, mitochondrial;Long-chain enoyl-CoA hydratase;Long chain 3-hydroxyacyl-CoA dehydrogenase	HADHA
0.398416	0.0881324	Q7Z2K6	Q7Z2K6	Endoplasmic reticulum metallopeptidase 1	ERMP1
1.0108	0.08813	Q99683;Q6ZN16;Q12852;O43283	Q99683	Mitogen-activated protein kinase kinase kinase 5	MAP3K5
0.523416	0.0881281	Q6ZXV5;Q5T4D3	Q6ZXV5	Transmembrane and TPR repeat-containing protein 3	TMTC3
0.251804	0.0880745	Q8IYS2	Q8IYS2	Uncharacterized protein KIAA2013	KIAA2013
0.155841	0.0880617	Q9GZM5	Q9GZM5	Protein YIPF3;Protein YIPF3, 36 kDa form III	YIPF3
0.549652	0.0880438	Q9NPI6	Q9NPI6	mRNA-decapping enzyme 1A	DCP1A
0.228112	0.0879717	Q9UNQ0	Q9UNQ0	ATP-binding cassette sub-family G member 2	ABCG2
0.388251	0.087769	P09758	P09758	Tumor-associated calcium signal transducer 2	TACSTD2
0.449452	0.0877452	Q99700	Q99700	Ataxin-2	ATXN2
1.5999	0.0877295	Q9H5Q4	Q9H5Q4	Dimethyladenosine transferase 2, mitochondrial	TFB2M
0.198276	0.0874248	O14981	O14981	TATA-binding protein-associated factor 172	BTAF1
0	0.087279	P51530	P51530	DNA replication ATP-dependent helicase/nuclease DNA2;DNA replication nuclease DNA2;DNA replication ATP-dependent helicase DNA2	DNA2
0.486648	0.0871978	P83436	P83436	Conserved oligomeric Golgi complex subunit 7	COG7
0.745213	0.0871882	Q96GD4;Q9UQB9	Q96GD4	Aurora kinase B	AURKB
0.51023	0.0870748	Q9NXW2	Q9NXW2	DnaJ homolog subfamily B member 12	DNAJB12
0.318194	0.0861483	Q9H490	Q9H490	Phosphatidylinositol glycan anchor biosynthesis class U protein	PIGU
0.187868	0.0858765	P20700	P20700	Lamin-B1	LMNB1
0.181029	0.0858405	Q05397	Q05397	Focal adhesion kinase 1	PTK2
0.186263	0.0857425	Q96RT1	Q96RT1	Protein LAP2	ERBB2IP
0.838001	0.0857334	Q15629	Q15629	Translocating chain-associated membrane protein 1	TRAM1
0	0.0856463	Q9H3S5	Q9H3S5	GPI mannosyltransferase 1	PIGM
0.727145	0.0856094	O43592	O43592	Exportin-T	XPOT
0.513943	0.0854564	O75306	O75306	NADH dehydrogenase [ubiquinone] iron-sulfur protein 2, mitochondrial	NDUFS2
0.297151	0.0852404	Q86W42	Q86W42	THO complex subunit 6 homolog	THOC6
0.478905	0.0851793	Q8IZW8	Q8IZW8	Tensin-4	TNS4
0.18052	0.0851369	Q53S58	Q53S58	Transmembrane protein 177	TMEM177
0.387216	0.0849447	P62195	P62195	26S protease regulatory subunit 8	PSMC5
0.705471	0.0848961	Q92611	Q92611	ER degradation-enhancing alpha-mannosidase-like protein 1	EDEM1
1.73791	0.0848746	O15027	O15027	Protein transport protein Sec16A	SEC16A
0.235452	0.0848594	Q9NR50	Q9NR50	Translation initiation factor eIF-2B subunit gamma	EIF2B3
0.478555	0.0847559	O15254	O15254	Peroxisomal acyl-coenzyme A oxidase 3	ACOX3
0.384123	0.0846581	Q6P9B9	Q6P9B9	Integrator complex subunit 5	INTS5
0.0800321	0.0846233	Q9H6A9	Q9H6A9	Pecanex-like protein 3	PCNXL3
0.8192	0.0845242	Q9H936;Q9H1K4	Q9H936	Mitochondrial glutamate carrier 1	SLC25A22
0.297191	0.0843501	Q04726;Q04727;Q04724;Q04725	Q04726	Transducin-like enhancer protein 3	TLE3
0.456074	0.0843172	Q7L8W6	Q7L8W6	Diphthine--ammonia ligase	DPH6
0.892847	0.0843024	P78527	P78527	DNA-dependent protein kinase catalytic subunit	PRKDC
0.436145	0.0842505	P51617;P51955	P51617	Interleukin-1 receptor-associated kinase 1	IRAK1
0.633203	0.084125	Q5SRE5	Q5SRE5	Nucleoporin NUP188 homolog	NUP188
0.661924	0.0840182	Q96RQ1	Q96RQ1	Endoplasmic reticulum-Golgi intermediate compartment protein 2	ERGIC2
0.917825	0.0839829	Q7KZN9	Q7KZN9	Cytochrome c oxidase assembly protein COX15 homolog	COX15
1.17478	0.0833654	P54136	P54136	Arginine--tRNA ligase, cytoplasmic	RARS
0.935237	0.0832419	O75746	O75746	Calcium-binding mitochondrial carrier protein Aralar1	SLC25A12
0.597897	0.0831609	Q9NPL8	Q9NPL8	Complex I assembly factor TIMMDC1, mitochondrial	TIMMDC1
0.283139	0.0831218	O95347	O95347	Structural maintenance of chromosomes protein 2	SMC2
0.63954	0.0830832	Q53EU6	Q53EU6	Glycerol-3-phosphate acyltransferase 3	AGPAT9
1.11305	0.0829315	Q92947	Q92947	Glutaryl-CoA dehydrogenase, mitochondrial	GCDH
1.59071	0.0825582	P68104;Q5VTE0;Q05639	P68104;Q5VTE0	Elongation factor 1-alpha 1;Putative elongation factor 1-alpha-like 3	EEF1A1;EEF1A1P5
0.518389	0.0823984	Q9BTW9	Q9BTW9	Tubulin-specific chaperone D	TBCD
0.911814	0.0820622	P46019	P46019	Phosphorylase b kinase regulatory subunit alpha, liver isoform	PHKA2
0.424319	0.0819063	Q92604	Q92604	Acyl-CoA:lysophosphatidylglycerol acyltransferase 1	LPGAT1
0.363584	0.0815029	Q9H9E3	Q9H9E3	Conserved oligomeric Golgi complex subunit 4	COG4
0.20434	0.0812842	Q13309	Q13309	S-phase kinase-associated protein 2	SKP2
0.562403	0.0812721	Q9Y679	Q9Y679	Ancient ubiquitous protein 1	AUP1
0.349289	0.0812593	P52747	P52747	Zinc finger protein 143	ZNF143
0.286716	0.0810628	Q9Y2A9	Q9Y2A9	N-acetyllactosaminide beta-1,3-N-acetylglucosaminyltransferase 3	B3GNT3
0.774359	0.080997	Q96CW5	Q96CW5	Gamma-tubulin complex component 3	TUBGCP3
0.336139	0.080749	Q8IV08	Q8IV08	Phospholipase D3	PLD3
1.35612	0.0807204	P05023;P50993;P54707;P20648	P05023	Sodium/potassium-transporting ATPase subunit alpha-1	ATP1A1
0.41842	0.0807085	Q5VT99	Q5VT99	Leucine-rich repeat-containing protein 38	LRRC38
0.183082	0.0804286	Q9HCD5	Q9HCD5	Nuclear receptor coactivator 5	NCOA5
0.541732	0.0803871	O15031	O15031	Plexin-B2	PLXNB2
0.301274	0.0803103	Q9UNM6	Q9UNM6	26S proteasome non-ATPase regulatory subunit 13	PSMD13
0.193463	0.0802612	Q5JTZ9	Q5JTZ9	Alanine--tRNA ligase, mitochondrial	AARS2
0.265504	0.0801845	Q8IY37	Q8IY37	Probable ATP-dependent RNA helicase DHX37	DHX37
0.71488	0.0798163	Q6NUK1	Q6NUK1	Calcium-binding mitochondrial carrier protein SCaMC-1	SLC25A24
0.795015	0.0797138	Q9ULK4	Q9ULK4	Mediator of RNA polymerase II transcription subunit 23	MED23
0	0.0792923	Q6UWU4	Q6UWU4	Bombesin receptor-activated protein C6orf89	C6orf89
0.267336	0.0792317	Q00587	Q00587	Cdc42 effector protein 1	CDC42EP1
0.394988	0.0791326	P51149	P51149	Ras-related protein Rab-7a	RAB7A
1.39824	0.0790648	P07814	P07814	Bifunctional glutamate/proline--tRNA ligase;Glutamate--tRNA ligase;Proline--tRNA ligase	EPRS
0.460359	0.0789514	Q9Y4K3	Q9Y4K3	TNF receptor-associated factor 6	TRAF6
0.572839	0.0789423	Q5SNT2	Q5SNT2	Transmembrane protein 201	TMEM201
0.711992	0.0786753	Q6ZNJ1	Q6ZNJ1	Neurobeachin-like protein 2	NBEAL2
0.222577	0.0785904	Q9NYH9	Q9NYH9	U3 small nucleolar RNA-associated protein 6 homolog	UTP6
0.264194	0.0782328	O00303	O00303	Eukaryotic translation initiation factor 3 subunit F	EIF3F
0.133753	0.0782061	Q5JPI3	Q5JPI3	Uncharacterized protein C3orf38	C3orf38
0.153773	0.0781951	Q9NRZ9	Q9NRZ9	Lymphoid-specific helicase	HELLS
0.269349	0.0781498	Q8NBP7	Q8NBP7	Proprotein convertase subtilisin/kexin type 9	PCSK9
0.2794	0.0781436	P60468	P60468	Protein transport protein Sec61 subunit beta	SEC61B
0.557842	0.0778027	Q9BW60	Q9BW60	Elongation of very long chain fatty acids protein 1	ELOVL1
0.139954	0.0776782	Q8IY33	Q8IY33	MICAL-like protein 2	MICALL2
0.409308	0.0776757	Q9UGQ3	Q9UGQ3	Solute carrier family 2, facilitated glucose transporter member 6	SLC2A6
1.79253	0.0775361	P38646	P38646	Stress-70 protein, mitochondrial	HSPA9
0.245749	0.0772724	Q9HC21	Q9HC21	Mitochondrial thiamine pyrophosphate carrier	SLC25A19
0.119349	0.0772481	Q9Y333	Q9Y333	U6 snRNA-associated Sm-like protein LSm2	LSM2
0.192792	0.0769033	Q15427	Q15427	Splicing factor 3B subunit 4	SF3B4
0.635361	0.0768186	Q8IUS5	Q8IUS5	Epoxide hydrolase 4	EPHX4
0.848971	0.0767956	P16615;O14983	P16615	Sarcoplasmic/endoplasmic reticulum calcium ATPase 2	ATP2A2
0.311709	0.0766501	P62826	P62826	GTP-binding nuclear protein Ran	RAN
0.47579	0.0766072	P35573	P35573	Glycogen debranching enzyme;4-alpha-glucanotransferase;Amylo-alpha-1,6-glucosidase	AGL
0.199333	0.0765142	Q6P996;Q6P474	Q6P996	Pyridoxal-dependent decarboxylase domain-containing protein 1	PDXDC1
0.140887	0.0763922	P49756	P49756	RNA-binding protein 25	RBM25
0.68281	0.0763793	P49792;Q99666;O14715;P0DJD0;P0DJD1	P49792	E3 SUMO-protein ligase RanBP2	RANBP2
0.233428	0.0763783	Q6ZMB5	Q6ZMB5	Transmembrane protein 184A	TMEM184A
0.166307	0.0763774	Q9NUM3	Q9NUM3	Zinc transporter ZIP9	SLC39A9
0.471346	0.0763044	O95382	O95382	Mitogen-activated protein kinase kinase kinase 6	MAP3K6
0.921596	0.0762515	Q9P0L0	Q9P0L0	Vesicle-associated membrane protein-associated protein A	VAPA
0.431921	0.0761433	Q9P035	Q9P035	Very-long-chain (3R)-3-hydroxyacyl-CoA dehydratase 3	HACD3
0.460071	0.076139	Q9UEW8	Q9UEW8	STE20/SPS1-related proline-alanine-rich protein kinase	STK39
0.554967	0.0761061	P26006	P26006	Integrin alpha-3;Integrin alpha-3 heavy chain;Integrin alpha-3 light chain	ITGA3
0.219439	0.0754786	Q7Z4F1	Q7Z4F1	Low-density lipoprotein receptor-related protein 10	LRP10
0.248748	0.0752478	Q96JI7	Q96JI7	Spatacsin	SPG11
0.216908	0.0750122	Q96T88	Q96T88	E3 ubiquitin-protein ligase UHRF1	UHRF1
1.1087	0.074615	P04843	P04843	Dolichyl-diphosphooligosaccharide--protein glycosyltransferase subunit 1	RPN1
0.238913	0.0746098	Q13428	Q13428	Treacle protein	TCOF1
0.696847	0.0744519	Q5H9R7	Q5H9R7	Serine/threonine-protein phosphatase 6 regulatory subunit 3	PPP6R3
0.266374	0.0740976	Q9NZ08	Q9NZ08	Endoplasmic reticulum aminopeptidase 1	ERAP1
0.824093	0.0738087	Q9UKU7	Q9UKU7	Isobutyryl-CoA dehydrogenase, mitochondrial	ACAD8
0.474579	0.0737572	Q8WWK9	Q8WWK9	Cytoskeleton-associated protein 2	CKAP2
0.56949	0.0736351	Q9Y2Z2	Q9Y2Z2	Protein MTO1 homolog, mitochondrial	MTO1
0.17323	0.07335	O15360	O15360	Fanconi anemia group A protein	FANCA
0.1763	0.0731549	Q5BKZ1	Q5BKZ1	DBIRD complex subunit ZNF326	ZNF326
0.213879	0.0731492	Q9NRX1	Q9NRX1	RNA-binding protein PNO1	PNO1
0.304709	0.0730696	Q14318	Q14318	Peptidyl-prolyl cis-trans isomerase FKBP8	FKBP8
1.01951	0.0730577	Q6Q0C0	Q6Q0C0	E3 ubiquitin-protein ligase TRAF7	TRAF7
0.240539	0.072927	Q8IZ52	Q8IZ52	Chondroitin sulfate synthase 2	CHPF
0.306395	0.0728669	O14733	O14733	Dual specificity mitogen-activated protein kinase kinase 7	MAP2K7
0.26588	0.0728364	Q9UDW1	Q9UDW1	Cytochrome b-c1 complex subunit 9	UQCR10
0.30677	0.0728202	Q6UXV4	Q6UXV4	MICOS complex subunit MIC27	APOOL
0.93632	0.0727453	P57729	P57729	Ras-related protein Rab-38	RAB38
0.219276	0.0725484	Q6YHU6	Q6YHU6	Thyroid adenoma-associated protein	THADA
0.294027	0.0723977	Q9BVQ7	Q9BVQ7	Spermatogenesis-associated protein 5-like protein 1	SPATA5L1
0.161522	0.0722795	P13796	P13796	Plastin-2	LCP1
0.382402	0.0722375	P24941;Q00526	P24941	Cyclin-dependent kinase 2	CDK2
0.181747	0.0721421	P53701	P53701	Cytochrome c-type heme lyase	HCCS
0.529179	0.0721126	O43264	O43264	Centromere/kinetochore protein zw10 homolog	ZW10
0.607867	0.0719328	Q9Y5M8	Q9Y5M8	Signal recognition particle receptor subunit beta	SRPRB
0.303722	0.0717258	Q7L8L6	Q7L8L6	FAST kinase domain-containing protein 5	FASTKD5
0.288863	0.0716453	O43826	O43826	Glucose-6-phosphate translocase	SLC37A4
0.389316	0.0716195	O60884	O60884	DnaJ homolog subfamily A member 2	DNAJA2
0.247993	0.0715675	O15260	O15260	Surfeit locus protein 4	SURF4
0.295413	0.0715418	O75352	O75352	Mannose-P-dolichol utilization defect 1 protein	MPDU1
0.308612	0.0714431	Q13572	Q13572	Inositol-tetrakisphosphate 1-kinase	ITPK1
0.333019	0.0708456	Q9UQ35	Q9UQ35	Serine/arginine repetitive matrix protein 2	SRRM2
0.296066	0.0708413	P01583	P01583	Interleukin-1 alpha	IL1A
0	0.0703535	Q7L4I2	Q7L4I2	Arginine/serine-rich coiled-coil protein 2	RSRC2
0.302153	0.0702457	Q504Q3	Q504Q3	PAB-dependent poly(A)-specific ribonuclease subunit PAN2	PAN2
0.624125	0.0702262	P22695	P22695	Cytochrome b-c1 complex subunit 2, mitochondrial	UQCRC2
0.192644	0.0701917	Q16342	Q16342	Programmed cell death protein 2	PDCD2
0.25171	0.0699625	P51798	P51798	H(+)/Cl(-) exchange transporter 7	CLCN7
1.44953	0.0699334	Q00610;P53675	Q00610	Clathrin heavy chain 1	CLTC
0.240127	0.0698681	Q7L3T8	Q7L3T8	Probable proline--tRNA ligase, mitochondrial	PARS2
0.784201	0.0698295	Q8WUM0	Q8WUM0	Nuclear pore complex protein Nup133	NUP133
1.19996	0.0697579	Q9H553	Q9H553	Alpha-1,3/1,6-mannosyltransferase ALG2	ALG2
0.397789	0.0695066	Q6P1A2	Q6P1A2	Lysophospholipid acyltransferase 5	LPCAT3
0	0.0694866	P29353;P98077	P29353;P98077	SHC-transforming protein 1;SHC-transforming protein 2	SHC1;SHC2
0.0865154	0.0688248	Q6UWP7	Q6UWP7	Lysocardiolipin acyltransferase 1	LCLAT1
0.194559	0.0687718	Q96C19;Q9BUP0	Q96C19	EF-hand domain-containing protein D2	EFHD2
0.151681	0.0687261	Q9Y315	Q9Y315	Deoxyribose-phosphate aldolase	DERA
0.303683	0.068697	O95816	O95816	BAG family molecular chaperone regulator 2	BAG2
0.536982	0.0686936	P49411	P49411	Elongation factor Tu, mitochondrial	TUFM
0.487124	0.0686431	Q15021;REV__Q02790	Q15021	Condensin complex subunit 1	NCAPD2
0.360613	0.068387	Q7Z3V4	Q7Z3V4	Ubiquitin-protein ligase E3B	UBE3B
0.43479	0.0683055	Q15005	Q15005	Signal peptidase complex subunit 2	SPCS2
0	0.0680364	P38432	P38432	Coilin	COIL
0.511498	0.06774	Q7Z7A3	Q7Z7A3	Cytoplasmic tRNA 2-thiolation protein 1	CTU1
0.657079	0.067421	Q6PCB6;Q96GS6	Q6PCB6	Alpha/beta hydrolase domain-containing protein 17C	ABHD17C
0.167681	0.0670924	Q96CW1	Q96CW1	AP-2 complex subunit mu	AP2M1
0.288019	0.0670233	O75600	O75600	2-amino-3-ketobutyrate coenzyme A ligase, mitochondrial	GCAT
0.444713	0.0670028	P05165	P05165	Propionyl-CoA carboxylase alpha chain, mitochondrial	PCCA
0.489251	0.0669607	Q9BTX3	Q9BTX3	Transmembrane protein 208	TMEM208
0.184178	0.066565	O75400	O75400	Pre-mRNA-processing factor 40 homolog A	PRPF40A
0.801768	0.0658975	Q9P2J5	Q9P2J5	Leucine--tRNA ligase, cytoplasmic	LARS
0.419706	0.0656767	P28288	P28288	ATP-binding cassette sub-family D member 3	ABCD3
0.223158	0.0655451	A5YKK6	A5YKK6	CCR4-NOT transcription complex subunit 1	CNOT1
0.549949	0.0655427	P10398	P10398	Serine/threonine-protein kinase A-Raf	ARAF
0.69143	0.0655313	Q96T76	Q96T76	MMS19 nucleotide excision repair protein homolog	MMS19
0.174282	0.0653124	Q8N0W3	Q8N0W3	L-fucose kinase	FUK
0.0969207	0.0653041	O43353	O43353	Receptor-interacting serine/threonine-protein kinase 2	RIPK2
0.378065	0.0652003	P35610	P35610	Sterol O-acyltransferase 1	SOAT1
0.186533	0.0651479	Q9NWW5	Q9NWW5	Ceroid-lipofuscinosis neuronal protein 6	CLN6
0.153596	0.0651436	Q96GC9	Q96GC9	Vacuole membrane protein 1	VMP1
0	0.065114	O43278	O43278	Kunitz-type protease inhibitor 1	SPINT1
0.436854	0.0650635	Q96JB2	Q96JB2	Conserved oligomeric Golgi complex subunit 3	COG3
0.414122	0.0649252	O43181	O43181	NADH dehydrogenase [ubiquinone] iron-sulfur protein 4, mitochondrial	NDUFS4
1.7324	0.0645366	Q14134	Q14134	Tripartite motif-containing protein 29	TRIM29
0.122257	0.0644054	Q71DI3	Q71DI3	Histone H3.2	HIST2H3A
1.05818	0.0643983	Q92621	Q92621	Nuclear pore complex protein Nup205	NUP205
0.199302	0.0643344	Q9Y312	Q9Y312	Protein AAR2 homolog	AAR2
0.0410917	0.0643129	P84243	P84243	Histone H3.3	H3F3A
0.381159	0.0643101	P43307	P43307	Translocon-associated protein subunit alpha	SSR1
0.269989	0.0641289	P51570	P51570	Galactokinase	GALK1
0.30709	0.0638638	O15084;Q8N8A2	O15084	Serine/threonine-protein phosphatase 6 regulatory ankyrin repeat subunit A	ANKRD28
0.236409	0.0638456	Q6JQN1	Q6JQN1	Acyl-CoA dehydrogenase family member 10	ACAD10
0.630865	0.0637894	Q9UGI8	Q9UGI8	Testin	TES
0.340838	0.0636349	Q9Y519	Q9Y519	Transmembrane protein 184B	TMEM184B
0.182275	0.0634613	Q96HA7	Q96HA7	Tonsoku-like protein	TONSL
0.600749	0.0633554	P41252	P41252	Isoleucine--tRNA ligase, cytoplasmic	IARS
0.375161	0.0632591	Q9BTX1	Q9BTX1	Nucleoporin NDC1	NDC1
0.46483	0.0631909	Q9NZJ7	Q9NZJ7	Mitochondrial carrier homolog 1	MTCH1
0.645971	0.0631814	P36542	P36542	ATP synthase subunit gamma, mitochondrial	ATP5C1
0.299731	0.0630093	Q5VW38	Q5VW38	Protein GPR107	GPR107
0	0.062993	O15049	O15049	NEDD4-binding protein 3	N4BP3
0.586511	0.0627775	Q02978	Q02978	Mitochondrial 2-oxoglutarate/malate carrier protein	SLC25A11
0.262454	0.0627604	Q9H900	Q9H900	Protein zwilch homolog	ZWILCH
0.626108	0.0627084	P33992	P33992	DNA replication licensing factor MCM5	MCM5
0.151009	0.0626025	P05783;Q92764	P05783	Keratin, type I cytoskeletal 18	KRT18
0.378536	0.0625515	Q96RD7	Q96RD7	Pannexin-1	PANX1
0.276138	0.0623975	Q68E01	Q68E01	Integrator complex subunit 3	INTS3
0.104523	0.0623067	P62140	P62140	Serine/threonine-protein phosphatase PP1-beta catalytic subunit	PPP1CB
0.169024	0.0618634	P19784	P19784	Casein kinase II subunit alpha	CSNK2A2
0.230477	0.0617399	Q9UPQ8	Q9UPQ8	Dolichol kinase	DOLK
0.469024	0.0616331	Q9HCC0	Q9HCC0	Methylcrotonoyl-CoA carboxylase beta chain, mitochondrial	MCCC2
0.395374	0.0616126	Q8WWC4	Q8WWC4	Uncharacterized protein C2orf47, mitochondrial	C2orf47
0.672216	0.061574	Q9Y4R8	Q9Y4R8	Telomere length regulation protein TEL2 homolog	TELO2
0.206153	0.0613055	P35606	P35606	Coatomer subunit beta	COPB2
0.648027	0.061295	Q8IZQ1	Q8IZQ1	WD repeat and FYVE domain-containing protein 3	WDFY3
0.23279	0.0611925	Q9BPX5	Q9BPX5	Actin-related protein 2/3 complex subunit 5-like protein	ARPC5L
0.468324	0.0607753	Q9UJS0	Q9UJS0	Calcium-binding mitochondrial carrier protein Aralar2	SLC25A13
0.442596	0.0607066	Q9UIA9	Q9UIA9	Exportin-7	XPO7
0	0.0605135	P60900	P60900	Proteasome subunit alpha type-6	PSMA6
0.704025	0.0602884	P13639	P13639	Elongation factor 2	EEF2
0.60044	0.0601964	Q9H2D1	Q9H2D1	Mitochondrial folate transporter/carrier	SLC25A32
0.318604	0.0601697	Q8N122	Q8N122	Regulatory-associated protein of mTOR	RPTOR
1.06089	0.0601525	P17858	P17858	ATP-dependent 6-phosphofructokinase, liver type	PFKL
0.277816	0.060039	Q9UHW5	Q9UHW5	GPN-loop GTPase 3	GPN3
0.405822	0.0600328	P46734;P52564	P46734	Dual specificity mitogen-activated protein kinase kinase 3	MAP2K3
0.711658	0.0598569	Q9H9B4	Q9H9B4	Sideroflexin-1	SFXN1
0.162921	0.0593777	Q92973	Q92973	Transportin-1	TNPO1
0	0.059206	Q15043	Q15043	Zinc transporter ZIP14	SLC39A14
0.135684	0.0591453	Q6NXT4	Q6NXT4	Zinc transporter 6	SLC30A6
0.498456	0.0588851	O75676;O75582	O75676	Ribosomal protein S6 kinase alpha-4	RPS6KA4
0.394216	0.0588293	P50213	P50213	Isocitrate dehydrogenase [NAD] subunit alpha, mitochondrial	IDH3A
0.364149	0.058629	P39656	P39656	Dolichyl-diphosphooligosaccharide--protein glycosyltransferase 48 kDa subunit	DDOST
0.287929	0.0581455	O00165	O00165	HCLS1-associated protein X-1	HAX1
0.243483	0.0580711	Q8NHH9;Q8WXF7	Q8NHH9	Atlastin-2	ATL2
0.283424	0.0576057	Q2VPK5	Q2VPK5	Cytoplasmic tRNA 2-thiolation protein 2	CTU2
0.276804	0.0574603	P21397;P27338	P21397	Amine oxidase [flavin-containing] A	MAOA
0.489691	0.0573444	Q7Z403	Q7Z403	Transmembrane channel-like protein 6	TMC6
0.170553	0.0572014	Q8WU76	Q8WU76	Sec1 family domain-containing protein 2	SCFD2
0.174125	0.0571256	P04406;O14556	P04406	Glyceraldehyde-3-phosphate dehydrogenase	GAPDH
0.631627	0.0570788	P27708;P31327	P27708	CAD protein;Glutamine-dependent carbamoyl-phosphate synthase;Aspartate carbamoyltransferase;Dihydroorotase	CAD
0.204873	0.0569196	Q9UHI6	Q9UHI6	Probable ATP-dependent RNA helicase DDX20	DDX20
0.573433	0.0569034	Q13470	Q13470	Non-receptor tyrosine-protein kinase TNK1	TNK1
0.250999	0.0564265	Q9Y697	Q9Y697	Cysteine desulfurase, mitochondrial	NFS1
0.847107	0.0562973	Q96HC4	Q96HC4	PDZ and LIM domain protein 5	PDLIM5
0.465439	0.0560436	P05141;Q9H0C2	P05141	ADP/ATP translocase 2;ADP/ATP translocase 2, N-terminally processed	SLC25A5
0.278689	0.0560074	Q9NW81	Q9NW81	ATP synthase subunit s-like protein	ATP5SL
0.918159	0.0557318	Q969V3	Q969V3	Nicalin	NCLN
0.58829	0.05548	Q8WVX9	Q8WVX9	Fatty acyl-CoA reductase 1	FAR1
0.249053	0.0554085	Q9NX02	Q9NX02	NACHT, LRR and PYD domains-containing protein 2	NLRP2
0.112844	0.055388	P53582	P53582	Methionine aminopeptidase 1	METAP1
0.696407	0.0552416	P23396	P23396	40S ribosomal protein S3	RPS3
0.258888	0.0550647	O00635	O00635	E3 ubiquitin-protein ligase TRIM38	TRIM38
0.470666	0.055028	Q15046	Q15046	Lysine--tRNA ligase	KARS
0.13043	0.0549407	Q86UY5	Q86UY5	Protein FAM83A	FAM83A
0.363873	0.0548501	Q9Y619;Q9BXI2	Q9Y619	Mitochondrial ornithine transporter 1	SLC25A15
0.445805	0.0546041	P56192	P56192	Methionine--tRNA ligase, cytoplasmic	MARS
0.200589	0.0543404	Q03518	Q03518	Antigen peptide transporter 1	TAP1
0.409015	0.0543098	P00533	P00533	Epidermal growth factor receptor	EGFR
0.263562	0.0541759	P21291	P21291	Cysteine and glycine-rich protein 1	CSRP1
0.143093	0.0540547	Q96TA1	Q96TA1	Niban-like protein 1	FAM129B
0.0478086	0.0540485	A6NHR9	A6NHR9	Structural maintenance of chromosomes flexible hinge domain-containing protein 1	SMCHD1
0.155007	0.0539289	O75531	O75531	Barrier-to-autointegration factor;Barrier-to-autointegration factor, N-terminally processed	BANF1
0.202798	0.0537834	P28062	P28062	Proteasome subunit beta type-8	PSMB8
0.544747	0.0535517	P02786	P02786	Transferrin receptor protein 1;Transferrin receptor protein 1, serum form	TFRC
0.799653	0.0534801	P24539	P24539	ATP synthase F(0) complex subunit B1, mitochondrial	ATP5F1
0.128603	0.0534658	Q9P275	Q9P275	Ubiquitin carboxyl-terminal hydrolase 36	USP36
0.539419	0.0534129	Q00325	Q00325	Phosphate carrier protein, mitochondrial	SLC25A3
1.71696	0.053225	P11142;P54652	P11142	Heat shock cognate 71 kDa protein	HSPA8
0.378634	0.0531015	P62249	P62249	40S ribosomal protein S16	RPS16
0.536316	0.0530872	Q12904	Q12904	Aminoacyl tRNA synthase complex-interacting multifunctional protein 1;Endothelial monocyte-activating polypeptide 2	AIMP1
0.108008	0.0529928	P09012	P09012	U1 small nuclear ribonucleoprotein A	SNRPA
0.333159	0.0526934	O94822	O94822	E3 ubiquitin-protein ligase listerin	LTN1
0	0.052585	Q9Y546	Q9Y546	Leucine-rich repeat-containing protein 42	LRRC42
0.128453	0.0520601	Q16718	Q16718	NADH dehydrogenase [ubiquinone] 1 alpha subcomplex subunit 5	NDUFA5
0.297221	0.0519228	Q6P2E9	Q6P2E9	Enhancer of mRNA-decapping protein 4	EDC4
0.326499	0.0517349	P42224	P42224	Signal transducer and activator of transcription 1-alpha/beta	STAT1
0.262674	0.0517263	Q9Y653	Q9Y653	G-protein coupled receptor 56;GPR56 N-terminal fragment;GPR56 C-terminal fragment	GPR56
0.124113	0.0516906	Q5VV42	Q5VV42	Threonylcarbamoyladenosine tRNA methylthiotransferase	CDKAL1
0.269579	0.0515876	O95407	O95407	Tumor necrosis factor receptor superfamily member 6B	TNFRSF6B
0.216633	0.0515332	Q13011	Q13011	Delta(3,5)-Delta(2,4)-dienoyl-CoA isomerase, mitochondrial	ECH1
0.324322	0.0513692	O14980	O14980	Exportin-1	XPO1
0.130894	0.051312	Q8TBP6	Q8TBP6	Solute carrier family 25 member 40	SLC25A40
0.189221	0.0510693	Q5JPH6	Q5JPH6	Probable glutamate--tRNA ligase, mitochondrial	EARS2
0.29205	0.0509944	P35232	P35232	Prohibitin	PHB
0.363442	0.0508906	Q7LGA3	Q7LGA3	Heparan sulfate 2-O-sulfotransferase 1	HS2ST1
0.0907293	0.0506434	P51157	P51157	Ras-related protein Rab-28	RAB28
0.416076	0.0503583	O95831	O95831	Apoptosis-inducing factor 1, mitochondrial	AIFM1
0.213745	0.0503402	O95758	O95758	Polypyrimidine tract-binding protein 3	PTBP3
0.293778	0.0502591	O14735	O14735	CDP-diacylglycerol--inositol 3-phosphatidyltransferase	CDIPT
0.178167	0.0500445	O75911	O75911	Short-chain dehydrogenase/reductase 3	DHRS3
0.123228	0.0499563	Q6ZNC8	Q6ZNC8	Lysophospholipid acyltransferase 1	MBOAT1
0.235974	0.0498543	A5PLL7	A5PLL7	Transmembrane protein 189	TMEM189
0.112411	0.0498471	P62937;F5H284;P0DN37;Q9Y536;P0DN26;A0A0B4J2A2;A0A075B767;A0A075B759	P62937	Peptidyl-prolyl cis-trans isomerase A;Peptidyl-prolyl cis-trans isomerase A, N-terminally processed	PPIA
0.0869327	0.0498466	Q9NQZ2	Q9NQZ2	Something about silencing protein 10	UTP3
0.371255	0.0496244	Q9NS69	Q9NS69	Mitochondrial import receptor subunit TOM22 homolog	TOMM22
0.136491	0.0495186	O00116	O00116	Alkyldihydroxyacetonephosphate synthase, peroxisomal	AGPS
0.393262	0.0494905	Q15070	Q15070	Mitochondrial inner membrane protein OXA1L	OXA1L
0.115149	0.0493174	Q13232	Q13232	Nucleoside diphosphate kinase 3	NME3
0.101025	0.0490599	Q5EBL8	Q5EBL8	PDZ domain-containing protein 11	PDZD11
0.437245	0.0489736	Q63HN8	Q63HN8	E3 ubiquitin-protein ligase RNF213	RNF213
0.160494	0.0486846	Q96SK2	Q96SK2	Transmembrane protein 209	TMEM209
0.495662	0.0486188	Q15293	Q15293	Reticulocalbin-1	RCN1
0.183004	0.0482373	P98160	P98160	Basement membrane-specific heparan sulfate proteoglycan core protein;Endorepellin;LG3 peptide	HSPG2
0.110684	0.0481693	Q8IXM3	Q8IXM3	39S ribosomal protein L41, mitochondrial	MRPL41
0.299861	0.0480905	O00767	O00767	Acyl-CoA desaturase	SCD
0.121933	0.0480385	O43933	O43933	Peroxisome biogenesis factor 1	PEX1
0.13188	0.0478663	Q9NVU7	Q9NVU7	Protein SDA1 homolog	SDAD1
0.243202	0.047586	P00367;P49448	P00367;P49448	Glutamate dehydrogenase 1, mitochondrial;Glutamate dehydrogenase 2, mitochondrial	GLUD1;GLUD2
0.175043	0.0475359	O75521	O75521	Enoyl-CoA delta isomerase 2, mitochondrial	ECI2
0.314901	0.0474977	Q8IWS0	Q8IWS0	PHD finger protein 6	PHF6
0	0.0470295	P48960	P48960	CD97 antigen;CD97 antigen subunit alpha;CD97 antigen subunit beta	CD97
0.423939	0.046977	P29317;P54760;P54753;P54762;Q9UF33;Q06187;P54756;P29320;P29322	P29317	Ephrin type-A receptor 2	EPHA2
0.300665	0.0469623	Q9H3D4	Q9H3D4	Tumor protein 63	TP63
0.0767767	0.0469575	Q9UKV3	Q9UKV3	Apoptotic chromatin condensation inducer in the nucleus	ACIN1
0.406665	0.0466971	Q6DD88	Q6DD88	Atlastin-3	ATL3
0.84887	0.0466433	Q9NXE4	Q9NXE4	Sphingomyelin phosphodiesterase 4	SMPD4
0.302705	0.0465994	P08237	P08237	ATP-dependent 6-phosphofructokinase, muscle type	PFKM
0.165869	0.0462832	Q86Y56	Q86Y56	Dynein assembly factor 5, axonemal	DNAAF5
0.374184	0.0462208	Q9UBX3	Q9UBX3	Mitochondrial dicarboxylate carrier	SLC25A10
0.130545	0.046011	Q9Y2V7	Q9Y2V7	Conserved oligomeric Golgi complex subunit 6	COG6
0.330306	0.0459673	Q92643	Q92643	GPI-anchor transamidase	PIGK
0.12065	0.0456419	E9PAV3;Q9BZK3	E9PAV3	Nascent polypeptide-associated complex subunit alpha, muscle-specific form	NACA
0.124094	0.0455418	Q96SZ6	Q96SZ6	CDK5 regulatory subunit-associated protein 1	CDK5RAP1
0.0842463	0.04529	Q96H78	Q96H78	Solute carrier family 25 member 44	SLC25A44
0.209795	0.0448098	Q9H9P8	Q9H9P8	L-2-hydroxyglutarate dehydrogenase, mitochondrial	L2HGDH
0.214896	0.0447419	Q9Y6I4	Q9Y6I4	Ubiquitin carboxyl-terminal hydrolase 3	USP3
0.122672	0.044342	Q8WTW3	Q8WTW3	Conserved oligomeric Golgi complex subunit 1	COG1
0.199842	0.0442829	O14880	O14880	Microsomal glutathione S-transferase 3	MGST3
0.131356	0.044178	Q9HCM7	Q9HCM7	Fibrosin-1-like protein	FBRSL1
0.0992681	0.0441756	Q16401	Q16401	26S proteasome non-ATPase regulatory subunit 5	PSMD5
0.365384	0.0439978	Q96A29	Q96A29	GDP-fucose transporter 1	SLC35C1
0	0.0437584	O60487	O60487	Myelin protein zero-like protein 2	MPZL2
0.19668	0.0435491	O00219	O00219	Hyaluronan synthase 3	HAS3
0.0866199	0.04354	Q8N2K0	Q8N2K0	Monoacylglycerol lipase ABHD12	ABHD12
0.132794	0.0434766	Q14146	Q14146	Unhealthy ribosome biogenesis protein 2 homolog	URB2
0.103838	0.0434666	Q15363	Q15363	Transmembrane emp24 domain-containing protein 2	TMED2
0.164591	0.0432763	O75477	O75477	Erlin-1	ERLIN1
0.0327976	0.0429014	Q15007	Q15007	Pre-mRNA-splicing regulator WTAP	WTAP
0.145589	0.0426591	Q70CQ2	Q70CQ2	Ubiquitin carboxyl-terminal hydrolase 34	USP34
0.0675636	0.0425768	P18583	P18583	Protein SON	SON
0.152558	0.0424476	Q15437;Q15436	Q15437	Protein transport protein Sec23B	SEC23B
0.06881	0.0424061	P07737	P07737	Profilin-1	PFN1
0.207968	0.0419607	Q5VYK3	Q5VYK3	Proteasome-associated protein ECM29 homolog	ECM29
0.206657	0.0419397	O60725	O60725	Protein-S-isoprenylcysteine O-methyltransferase	ICMT
0.448021	0.0419388	P33981	P33981	Dual specificity protein kinase TTK	TTK
0.302456	0.0418768	Q14157	Q14157	Ubiquitin-associated protein 2-like	UBAP2L
0.112898	0.0418658	P37108	P37108	Signal recognition particle 14 kDa protein	SRP14
0.174956	0.0418553	Q9UHD2	Q9UHD2	Serine/threonine-protein kinase TBK1	TBK1
0.342384	0.0415182	Q9BQE3	Q9BQE3	Tubulin alpha-1C chain	TUBA1C
0.162432	0.0414867	O00217	O00217	NADH dehydrogenase [ubiquinone] iron-sulfur protein 8, mitochondrial	NDUFS8
0.139813	0.041451	Q15477	Q15477	Helicase SKI2W	SKIV2L
0.152207	0.0413985	Q9H5K3	Q9H5K3	Protein O-mannose kinase	POMK
0.135077	0.041337	Q13257	Q13257	Mitotic spindle assembly checkpoint protein MAD2A	MAD2L1
0.174263	0.0412078	Q15125	Q15125	3-beta-hydroxysteroid-Delta(8),Delta(7)-isomerase	EBP
0.117706	0.0408821	O15554	O15554	Intermediate conductance calcium-activated potassium channel protein 4	KCNN4
0.136363	0.0406599	P42695	P42695	Condensin-2 complex subunit D3	NCAPD3
0.264587	0.040628	P62258	P62258	14-3-3 protein epsilon	YWHAE
0.132011	0.0405865	O14773	O14773	Tripeptidyl-peptidase 1	TPP1
0.096228	0.0405345	Q9Y6A1	Q9Y6A1	Protein O-mannosyl-transferase 1	POMT1
0.0578359	0.0403838	Q9BVL2	Q9BVL2	Nucleoporin p58/p45	NUPL1
0.112664	0.040308	O96019	O96019	Actin-like protein 6A	ACTL6A
0.302196	0.0402637	Q9UBB4	Q9UBB4	Ataxin-10	ATXN10
0.150655	0.0401149	Q9UN37;O75351;Q6PIW4	Q9UN37	Vacuolar protein sorting-associated protein 4A	VPS4A
0.103194	0.0400677	O75419	O75419	Cell division control protein 45 homolog	CDC45
0.312072	0.0400472	Q9H061	Q9H061	Transmembrane protein 126A	TMEM126A
0.424186	0.0397458	P29728	P29728	2-5-oligoadenylate synthase 2	OAS2
0.136909	0.0394707	Q9UJJ9	Q9UJJ9	N-acetylglucosamine-1-phosphotransferase subunit gamma	GNPTG
0.220059	0.0391593	P55268	P55268	Laminin subunit beta-2	LAMB2
0.0477203	0.0389829	Q9BXY0	Q9BXY0	Protein MAK16 homolog	MAK16
0.108321	0.0389684	Q9GZZ9	Q9GZZ9	Ubiquitin-like modifier-activating enzyme 5	UBA5
0.229242	0.038887	Q14165	Q14165	Malectin	MLEC
0.182317	0.0385165	Q96N66	Q96N66	Lysophospholipid acyltransferase 7	MBOAT7
0.15291	0.0382686	P19883	P19883	Follistatin	FST
0.344789	0.0381956	Q9C0B7	Q9C0B7	Transport and Golgi organization protein 6 homolog	TANGO6
0.106994	0.0381136	Q9Y4L1	Q9Y4L1	Hypoxia up-regulated protein 1	HYOU1
0.0981138	0.0380864	Q92542	Q92542	Nicastrin	NCSTN
0.0708925	0.0380483	Q9BXW7	Q9BXW7	Cat eye syndrome critical region protein 5	CECR5
0.307685	0.0380187	P78325	P78325	Disintegrin and metalloproteinase domain-containing protein 8	ADAM8
0.243698	0.0379577	P15153;P63000;P60763	P15153	Ras-related C3 botulinum toxin substrate 2	RAC2
0.243018	0.037951	Q9UBB9	Q9UBB9	Tuftelin-interacting protein 11	TFIP11
0.0974552	0.0379167	Q6NUM9	Q6NUM9	All-trans-retinol 13,14-reductase	RETSAT
0.163944	0.0378656	P05166	P05166	Propionyl-CoA carboxylase beta chain, mitochondrial	PCCB
0.143598	0.0371289	O00483	O00483	Cytochrome c oxidase subunit NDUFA4	NDUFA4
0.352702	0.0369039	Q9NR12	Q9NR12	PDZ and LIM domain protein 7	PDLIM7
0.0464674	0.0365906	P63151;Q66LE6;Q00005	P63151;Q66LE6	Serine/threonine-protein phosphatase 2A 55 kDa regulatory subunit B alpha isoform;Serine/threonine-protein phosphatase 2A 55 kDa regulatory subunit B delta isoform	PPP2R2A;PPP2R2D
0.120238	0.036582	P31689	P31689	DnaJ homolog subfamily A member 1	DNAJA1
0.0805753	0.0363789	Q9BRD0	Q9BRD0	BUD13 homolog	BUD13
0.0651586	0.0363073	Q08AM6	Q08AM6	Protein VAC14 homolog	VAC14
0.0896108	0.0358025	P48059;Q7Z4I7	P48059	LIM and senescent cell antigen-like-containing domain protein 1	LIMS1
0.315787	0.0356059	P04049;P15056	P04049	RAF proto-oncogene serine/threonine-protein kinase	RAF1
0.320508	0.03547	P68371	P68371	Tubulin beta-4B chain	TUBB4B
0.225177	0.0354533	P35658	P35658	Nuclear pore complex protein Nup214	NUP214
0.216307	0.0354309	O43808	O43808	Peroxisomal membrane protein PMP34	SLC25A17
0.159762	0.0352716	Q8NF37	Q8NF37	Lysophosphatidylcholine acyltransferase 1	LPCAT1
0.116397	0.0348611	P13674	P13674	Prolyl 4-hydroxylase subunit alpha-1	P4HA1
0.192354	0.034708	O95674	O95674	Phosphatidate cytidylyltransferase 2	CDS2
0.197951	0.0346985	Q14849	Q14849	StAR-related lipid transfer protein 3	STARD3
0.245696	0.0346665	Q15654	Q15654	Thyroid receptor-interacting protein 6	TRIP6
0.245291	0.0345626	Q9BUN8	Q9BUN8	Derlin-1	DERL1
0.117094	0.0342264	P14618;P30613	P14618	Pyruvate kinase PKM	PKM
0.19317	0.0341983	Q6NXR4	Q6NXR4	TELO2-interacting protein 2	TTI2
0.737406	0.0339985	P67812	P67812	Signal peptidase complex catalytic subunit SEC11A	SEC11A
0.246105	0.0339826	Q13636	Q13636	Ras-related protein Rab-31	RAB31
0.399979	0.0338421	Q8IWF2	Q8IWF2	FAD-dependent oxidoreductase domain-containing protein 2	FOXRED2
0.104923	0.0335503	P17301	P17301	Integrin alpha-2	ITGA2
0.306541	0.0335455	Q13535	Q13535	Serine/threonine-protein kinase ATR	ATR
0.104571	0.0334806	Q17RY6	Q17RY6	Lymphocyte antigen 6K	LY6K
0.152184	0.0334258	O75718	O75718	Cartilage-associated protein	CRTAP
0.0958406	0.0334117	Q9BY32	Q9BY32	Inosine triphosphate pyrophosphatase	ITPA
0.131789	0.0333233	Q9BU23	Q9BU23	Lipase maturation factor 2	LMF2
0.195588	0.0332956	P48047	P48047	ATP synthase subunit O, mitochondrial	ATP5O
0.163582	0.0326881	Q14CZ7	Q14CZ7	FAST kinase domain-containing protein 3	FASTKD3
0.102191	0.0326462	Q9H7B4	Q9H7B4	Histone-lysine N-methyltransferase SMYD3	SMYD3
0.17556	0.0324893	O15239	O15239	NADH dehydrogenase [ubiquinone] 1 alpha subcomplex subunit 1	NDUFA1
0.151883	0.0323343	Q99873	Q99873	Protein arginine N-methyltransferase 1	PRMT1
0.0471133	0.0320354	Q13315	Q13315	Serine-protein kinase ATM	ATM
0.0696307	0.0320268	P07910;O60812;B7ZW38;B2RXH8;P0DMR1;Q86SE5	P07910	Heterogeneous nuclear ribonucleoproteins C1/C2	HNRNPC
0.159772	0.0317998	Q06210;O94808	Q06210	Glutamine--fructose-6-phosphate aminotransferase [isomerizing] 1	GFPT1
0.113457	0.0314674	P56134	P56134	ATP synthase subunit f, mitochondrial	ATP5J2
0.068041	0.0313978	Q8IUX1	Q8IUX1	Complex I assembly factor TMEM126B, mitochondrial	TMEM126B
0.406282	0.0313778	Q99805	Q99805	Transmembrane 9 superfamily member 2	TM9SF2
0.194495	0.0313563	Q9P0J0	Q9P0J0	NADH dehydrogenase [ubiquinone] 1 alpha subcomplex subunit 13	NDUFA13
0.577587	0.0312262	Q14974	Q14974	Importin subunit beta-1	KPNB1
0.0918108	0.031167	O14976	O14976	Cyclin-G-associated kinase	GAK
0.0643003	0.0308781	Q6NUQ1	Q6NUQ1	RAD50-interacting protein 1	RINT1
0.19151	0.0308385	P17987	P17987	T-complex protein 1 subunit alpha	TCP1
0.248619	0.0307226	Q9Y446	Q9Y446	Plakophilin-3	PKP3
0.108419	0.0306888	O14949	O14949	Cytochrome b-c1 complex subunit 8	UQCRQ
0.137867	0.0304999	P24390	P24390	ER lumen protein-retaining receptor 1	KDELR1
0.32903	0.0302057	Q15645	Q15645	Pachytene checkpoint protein 2 homolog	TRIP13
0.119648	0.0301299	Q96A54	Q96A54	Adiponectin receptor protein 1	ADIPOR1
0.325933	0.0299659	Q5JSZ5	Q5JSZ5	Protein PRRC2B	PRRC2B
0.113121	0.0297956	O60645	O60645	Exocyst complex component 3	EXOC3
0.0876297	0.029641	Q96CN4	Q96CN4	EVI5-like protein	EVI5L
0.193449	0.0295658	Q9BPW9	Q9BPW9	Dehydrogenase/reductase SDR family member 9	DHRS9
0.0905289	0.0295496	Q9NVV4	Q9NVV4	Poly(A) RNA polymerase, mitochondrial	MTPAP
0.157833	0.0294189	O75489	O75489	NADH dehydrogenase [ubiquinone] iron-sulfur protein 3, mitochondrial	NDUFS3
0.0918621	0.0293055	Q9NV88	Q9NV88	Integrator complex subunit 9	INTS9
0.101606	0.0292435	Q9UKM7	Q9UKM7	Endoplasmic reticulum mannosyl-oligosaccharide 1,2-alpha-mannosidase	MAN1B1
0.168427	0.029078	P42677	P42677	40S ribosomal protein S27	RPS27
0.417041	0.0290275	P49327	P49327	Fatty acid synthase;[Acyl-carrier-protein] S-acetyltransferase;[Acyl-carrier-protein] S-malonyltransferase;3-oxoacyl-[acyl-carrier-protein] synthase;3-oxoacyl-[acyl-carrier-protein] reductase;3-hydroxyacyl-[acyl-carrier-protein] dehydratase;Enoyl-[acyl-carrier-protein] reductase;Oleoyl-[acyl-carrier-protein] hydrolase	FASN
0.116611	0.0290041	P40937	P40937	Replication factor C subunit 5	RFC5
0.319654	0.028965	P12236	P12236	ADP/ATP translocase 3;ADP/ATP translocase 3, N-terminally processed	SLC25A6
0.109359	0.0289626	P00966	P00966	Argininosuccinate synthase	ASS1
0.0515153	0.0289431	Q9NSI2	Q9NSI2	Protein FAM207A	FAM207A
0.205811	0.0289235	Q8N1F7	Q8N1F7	Nuclear pore complex protein Nup93	NUP93
0.0849587	0.0286551	P27824	P27824	Calnexin	CANX
0.282784	0.028635	P28340	P28340	DNA polymerase delta catalytic subunit	POLD1
0.0557301	0.0283791	Q93063	Q93063	Exostosin-2	EXT2
0.0610913	0.0283499	O15127	O15127	Secretory carrier-associated membrane protein 2	SCAMP2
0.0577602	0.0282474	O00515	O00515	Ladinin-1	LAD1
0.12607	0.0281086	A0FGR8	A0FGR8	Extended synaptotagmin-2	ESYT2
0.159536	0.028091	Q14671	Q14671	Pumilio homolog 1	PUM1
0.0840994	0.0280452	Q9NX63	Q9NX63	MICOS complex subunit MIC19	CHCHD3
0.0590482	0.0280361	Q8NB15	Q8NB15	Zinc finger protein 511	ZNF511
0.19352	0.0278249	Q6PJ69	Q6PJ69	Tripartite motif-containing protein 65	TRIM65
0.057892	0.0275931	Q9BST9	Q9BST9	Rhotekin	RTKN
0.184921	0.0275817	Q05932	Q05932	Folylpolyglutamate synthase, mitochondrial	FPGS
0.0646588	0.0275443	P56937	P56937	3-keto-steroid reductase	HSD17B7
0.0543612	0.0271931	P21127;Q9UQ88	P21127;Q9UQ88	Cyclin-dependent kinase 11B;Cyclin-dependent kinase 11A	CDK11B;CDK11A
0.166143	0.0270524	O95396	O95396	Adenylyltransferase and sulfurtransferase MOCS3;Molybdopterin-synthase adenylyltransferase;Molybdopterin-synthase sulfurtransferase	MOCS3
0.0486839	0.0270271	Q9HDC9	Q9HDC9	Adipocyte plasma membrane-associated protein	APMAP
0.147403	0.0269651	Q13885;Q9BVA1	Q13885;Q9BVA1	Tubulin beta-2A chain;Tubulin beta-2B chain	TUBB2A;TUBB2B
0.180351	0.0265994	P50416	P50416	Carnitine O-palmitoyltransferase 1, liver isoform	CPT1A
0.1502	0.026412	P04844	P04844	Dolichyl-diphosphooligosaccharide--protein glycosyltransferase subunit 2	RPN2
0.301721	0.0260763	O00410	O00410	Importin-5	IPO5
0.206497	0.0260363	O43896;Q12756;O60333;Q9H1H9	O43896	Kinesin-like protein KIF1C	KIF1C
0.0811121	0.0259557	Q5HYK3	Q5HYK3	2-methoxy-6-polyprenyl-1,4-benzoquinol methylase, mitochondrial	COQ5
0	0.0259132	Q05D32	Q05D32	CTD small phosphatase-like protein 2	CTDSPL2
0.0697416	0.0257978	Q8IWR1	Q8IWR1	Tripartite motif-containing protein 59	TRIM59
0.14715	0.0257835	P37198	P37198	Nuclear pore glycoprotein p62	NUP62
0.0793638	0.0247612	Q9NUM4	Q9NUM4	Transmembrane protein 106B	TMEM106B
0.0448558	0.0247312	P0CG08;B7ZAQ6	P0CG08;B7ZAQ6	Golgi pH regulator B;Golgi pH regulator A	GPR89B;GPR89A
0.122861	0.0246258	Q9GZU3	Q9GZU3	Transmembrane protein 39B	TMEM39B
0.0562551	0.0244789	Q330K2	Q330K2	NADH dehydrogenase (ubiquinone) complex I, assembly factor 6	NDUFAF6
0.129019	0.0244174	O75843	O75843	AP-1 complex subunit gamma-like 2	AP1G2
0.0782883	0.0242991	Q12834	Q12834	Cell division cycle protein 20 homolog	CDC20
0.0982559	0.0242882	Q8IY17;Q6ZV29	Q8IY17	Neuropathy target esterase	PNPLA6
0.144202	0.0241942	Q9BZL6;O94806;Q15139	Q9BZL6	Serine/threonine-protein kinase D2	PRKD2
0.0520495	0.0241733	Q96EY4	Q96EY4	Translation machinery-associated protein 16	TMA16
0.0378667	0.0239601	Q9BVV7	Q9BVV7	Mitochondrial import inner membrane translocase subunit Tim21	TIMM21
0.0849433	0.023901	Q9P003	Q9P003	Protein cornichon homolog 4	CNIH4
0.057394	0.0237802	Q86XZ4	Q86XZ4	Spermatogenesis-associated serine-rich protein 2	SPATS2
0.0686105	0.0234613	Q12923	Q12923	Tyrosine-protein phosphatase non-receptor type 13	PTPN13
0.184653	0.0234509	P19387	P19387	DNA-directed RNA polymerase II subunit RPB3	POLR2C
0.165796	0.0233059	P43490	P43490	Nicotinamide phosphoribosyltransferase	NAMPT
0	0.0230107	Q9BV20	Q9BV20	Methylthioribose-1-phosphate isomerase	MRI1
0.17063	0.022965	Q15773	Q15773	Myeloid leukemia factor 2	MLF2
0.119411	0.0225263	Q99623	Q99623	Prohibitin-2	PHB2
0.0406936	0.022501	P42285	P42285	Superkiller viralicidic activity 2-like 2	SKIV2L2
0.204328	0.0224195	Q16795	Q16795	NADH dehydrogenase [ubiquinone] 1 alpha subcomplex subunit 9, mitochondrial	NDUFA9
0.0952961	0.0224047	Q9NWZ5	Q9NWZ5	Uridine-cytidine kinase-like 1	UCKL1
0.155166	0.0222907	P50748	P50748	Kinetochore-associated protein 1	KNTC1
0.0294106	0.0222603	Q8WUH1	Q8WUH1	Protein Churchill	CHURC1
0.179649	0.0221019	Q7L5A8	Q7L5A8	Fatty acid 2-hydroxylase	FA2H
0.172555	0.0220356	Q9BT22	Q9BT22	Chitobiosyldiphosphodolichol beta-mannosyltransferase	ALG1
0.106015	0.0218234	Q09161	Q09161	Nuclear cap-binding protein subunit 1	NCBP1
0.0434843	0.0218186	Q9H7B2	Q9H7B2	Ribosome production factor 2 homolog	RPF2
0.0915584	0.0214829	Q8WXI4	Q8WXI4	Acyl-coenzyme A thioesterase 11	ACOT11
0.107198	0.0211024	O14828	O14828	Secretory carrier-associated membrane protein 3	SCAMP3
0.11752	0.0208178	P49023	P49023	Paxillin	PXN
0.199334	0.0206451	Q7Z2W4	Q7Z2W4	Zinc finger CCCH-type antiviral protein 1	ZC3HAV1
0.0337332	0.0205817	Q8IWZ3	Q8IWZ3	Ankyrin repeat and KH domain-containing protein 1	ANKHD1
0.150131	0.0201344	O94915	O94915	Protein furry homolog-like	FRYL
0.0447673	0.0199776	P10412;Q02539;P22492	P10412	Histone H1.4	HIST1H1E
0.0728695	0.0199389	Q9Y223	Q9Y223	Bifunctional UDP-N-acetylglucosamine 2-epimerase/N-acetylmannosamine kinase;UDP-N-acetylglucosamine 2-epimerase (hydrolyzing);N-acetylmannosamine kinase	GNE
0.0738084	0.0198884	Q86VM9;REV__Q86VM9	Q86VM9	Zinc finger CCCH domain-containing protein 18	ZC3H18
0.0984485	0.0196519	P28074	P28074	Proteasome subunit beta type-5	PSMB5
0.102763	0.0188909	Q96PM9	Q96PM9	Zinc finger protein 385A	ZNF385A
0.0534031	0.0188317	Q9UM00	Q9UM00	Transmembrane and coiled-coil domain-containing protein 1	TMCO1
0.0722262	0.0188224	O15516	O15516	Circadian locomoter output cycles protein kaput	CLOCK
0.145026	0.018723	O00468	O00468	Agrin;Agrin N-terminal 110 kDa subunit;Agrin C-terminal 110 kDa subunit;Agrin C-terminal 90 kDa fragment;Agrin C-terminal 22 kDa fragment	AGRN
0.0416413	0.0184654	Q96HA1;A8CG34;A6NF01	Q96HA1;A8CG34	Nuclear envelope pore membrane protein POM 121;Nuclear envelope pore membrane protein POM 121C	POM121;POM121C
0	0.018239	Q13505	Q13505	Metaxin-1	MTX1
0.147608	0.0182319	P57740	P57740	Nuclear pore complex protein Nup107	NUP107
0.0808439	0.0179572	Q13642	Q13642	Four and a half LIM domains protein 1	FHL1
0.198641	0.0177517	O15269	O15269	Serine palmitoyltransferase 1	SPTLC1
0.0907734	0.0176616	O95782	O95782	AP-2 complex subunit alpha-1	AP2A1
0.0421828	0.0175672	P68400;Q8NEV1	P68400;Q8NEV1	Casein kinase II subunit alpha;Casein kinase II subunit alpha 3	CSNK2A1;CSNK2A3
0.0359898	0.0171289	Q5VTL8	Q5VTL8	Pre-mRNA-splicing factor 38B	PRPF38B
0.0652686	0.0170503	P50750;Q9NYV4;Q00536;Q00537;O94921;Q00535;Q96Q40	P50750	Cyclin-dependent kinase 9	CDK9
0.118462	0.016686	Q12768	Q12768	WASH complex subunit strumpellin	KIAA0196
0.124042	0.0165486	P51659	P51659	Peroxisomal multifunctional enzyme type 2;(3R)-hydroxyacyl-CoA dehydrogenase;Enoyl-CoA hydratase 2	HSD17B4
0.0717779	0.0165429	Q9Y305	Q9Y305	Acyl-coenzyme A thioesterase 9, mitochondrial	ACOT9
0.0742026	0.0164456	Q15942	Q15942	Zyxin	ZYX
0.0438755	0.0162778	P61106	P61106	Ras-related protein Rab-14	RAB14
0.0716201	0.0161657	Q13724	Q13724	Mannosyl-oligosaccharide glucosidase	MOGS
0.0821094	0.0158052	Q9Y672	Q9Y672	Dolichyl pyrophosphate Man9GlcNAc2 alpha-1,3-glucosyltransferase	ALG6
0.0495884	0.0157633	Q8WUA7	Q8WUA7	TBC1 domain family member 22A	TBC1D22A
0.0265873	0.0156608	O75369	O75369	Filamin-B	FLNB
0.0463153	0.0150847	Q13490;Q13489	Q13490	Baculoviral IAP repeat-containing protein 2	BIRC2
0.0709006	0.0148706	Q9NZB2;Q5T035	Q9NZB2	Constitutive coactivator of PPAR-gamma-like protein 1	FAM120A
0.0627482	0.0147972	P62269	P62269	40S ribosomal protein S18	RPS18
0.106418	0.014679	P49790	P49790	Nuclear pore complex protein Nup153	NUP153
0.0578614	0.0143995	Q8WUP2	Q8WUP2	Filamin-binding LIM protein 1	FBLIM1
0.0785959	0.0142479	Q9NVI7	Q9NVI7	ATPase family AAA domain-containing protein 3A	ATAD3A
0.0660762	0.0142365	O60313	O60313	Dynamin-like 120 kDa protein, mitochondrial;Dynamin-like 120 kDa protein, form S1	OPA1
0.040754	0.014123	Q86V87	Q86V87	Protein FAM160B2	FAM160B2
0.0550986	0.0141211	O75396	O75396	Vesicle-trafficking protein SEC22b	SEC22B
0.0698432	0.0140729	Q96G03	Q96G03	Phosphoglucomutase-2	PGM2
0.100392	0.0139465	Q9NRP0	Q9NRP0	Oligosaccharyltransferase complex subunit OSTC	OSTC
0	0.0137952	O60232	O60232	Sjoegren syndrome/scleroderma autoantigen 1	SSSCA1
0.0428776	0.0137167	P84085	P84085	ADP-ribosylation factor 5	ARF5
0.0611351	0.0136757	O14545	O14545	TRAF-type zinc finger domain-containing protein 1	TRAFD1
0.0307461	0.0136099	Q8N6L1	Q8N6L1	Keratinocyte-associated protein 2	KRTCAP2
0.0330428	0.0134678	P62820;Q92930;P59190	P62820	Ras-related protein Rab-1A	RAB1A
0.0618458	0.0134382	Q96NB2	Q96NB2	Sideroflexin-2	SFXN2
0.0229391	0.0134087	Q8IZL8	Q8IZL8	Proline-, glutamic acid- and leucine-rich protein 1	PELP1
0.0277838	0.0131884	Q9NWX5	Q9NWX5	Ankyrin repeat and SOCS box protein 6	ASB6
0.0754743	0.0130568	O60568	O60568	Procollagen-lysine,2-oxoglutarate 5-dioxygenase 3	PLOD3
0.0595033	0.012774	Q9UH99	Q9UH99	SUN domain-containing protein 2	SUN2
0	0.0127516	Q06203	Q06203	Amidophosphoribosyltransferase	PPAT
0.0654042	0.0126204	P21796	P21796	Voltage-dependent anion-selective channel protein 1	VDAC1
0.0269791	0.0123291	Q9NY93	Q9NY93	Probable ATP-dependent RNA helicase DDX56	DDX56
0.0537853	0.0118814	Q5T4S7	Q5T4S7	E3 ubiquitin-protein ligase UBR4	UBR4
0.0413488	0.0117402	P11717	P11717	Cation-independent mannose-6-phosphate receptor	IGF2R
0.077332	0.011703	Q08380	Q08380	Galectin-3-binding protein	LGALS3BP
0.0207106	0.0116564	O94886	O94886	CSC1-like protein 1	TMEM63A
0.0925606	0.0113549	P40227	P40227	T-complex protein 1 subunit zeta	CCT6A
0.0606993	0.0113525	P53007	P53007	Tricarboxylate transport protein, mitochondrial	SLC25A1
0.0520064	0.0112963	Q6PJI9	Q6PJI9	WD repeat-containing protein 59	WDR59
0.051323	0.0112782	O43920	O43920	NADH dehydrogenase [ubiquinone] iron-sulfur protein 5	NDUFS5
0.0290085	0.0111316	Q494U1	Q494U1	Pleckstrin homology domain-containing family N member 1	PLEKHN1
0.033695	0.0104275	P40763	P40763	Signal transducer and activator of transcription 3	STAT3
0.0409556	0.0103402	Q9Y3Z3	Q9Y3Z3	Deoxynucleoside triphosphate triphosphohydrolase SAMHD1	SAMHD1
0.0220677	0.010293	Q96AG4	Q96AG4	Leucine-rich repeat-containing protein 59	LRRC59
0.0225276	0.0102094	Q9NVV0	Q9NVV0	Trimeric intracellular cation channel type B	TMEM38B
0.0573236	0.010118	Q9HAV4	Q9HAV4	Exportin-5	XPO5
0	0.00996653	P25787	P25787	Proteasome subunit alpha type-2	PSMA2
0.0322158	0.0099206	O75616	O75616	GTPase Era, mitochondrial	ERAL1
0.0475233	0.00990534	Q9Y6D5	Q9Y6D5	Brefeldin A-inhibited guanine nucleotide-exchange protein 2	ARFGEF2
0.0293162	0.00956138	Q8TEQ6	Q8TEQ6	Gem-associated protein 5	GEMIN5
0.0172737	0.0095253	Q9BVJ6;Q5TAP6	Q9BVJ6	U3 small nucleolar RNA-associated protein 14 homolog A	UTP14A
0.0193685	0.0093565	P43243	P43243	Matrin-3	MATR3
0.0330146	0.00911808	P41162	P41162	ETS translocation variant 3	ETV3
0.0371242	0.00897551	Q96I99	Q96I99	Succinyl-CoA ligase [GDP-forming] subunit beta, mitochondrial	SUCLG2
0.024689	0.0089426	P63279	P63279	SUMO-conjugating enzyme UBC9	UBE2I
0.0699262	0.00872135	P42694	P42694	Probable helicase with zinc finger domain	HELZ
0.0483221	0.00866461	O95070	O95070	Protein YIF1A	YIF1A
0	0.0086031	Q8TCY9	Q8TCY9	Up-regulator of cell proliferation	URGCP
0.0322864	0.00835562	Q92769	Q92769	Histone deacetylase 2	HDAC2
0.0397025	0.00832844	Q8N684	Q8N684	Cleavage and polyadenylation specificity factor subunit 7	CPSF7
0.0171958	0.00823037	Q93008;O00507	Q93008	Probable ubiquitin carboxyl-terminal hydrolase FAF-X	USP9X
0.0356919	0.00803041	Q71RC2	Q71RC2	La-related protein 4	LARP4
0.0194914	0.0079689	Q13049	Q13049	E3 ubiquitin-protein ligase TRIM32	TRIM32
0.0225624	0.00788482	Q9BZR9	Q9BZR9	Probable E3 ubiquitin-protein ligase TRIM8	TRIM8
0.0152625	0.00777388	Q9Y3B4	Q9Y3B4	Splicing factor 3B subunit 6	SF3B6
0.0193494	0.00759649	Q13887	Q13887	Krueppel-like factor 5	KLF5
0.0987632	0.00736809	Q5JTV8	Q5JTV8	Torsin-1A-interacting protein 1	TOR1AIP1
0.020832	0.00722122	Q969V5	Q969V5	Mitochondrial ubiquitin ligase activator of NFKB 1	MUL1
0.035977	0.00718053	Q9NYV6	Q9NYV6	RNA polymerase I-specific transcription initiation factor RRN3	RRN3
0.0303643	0.00707483	Q8TED4	Q8TED4	Sugar phosphate exchanger 2	SLC37A2
0.02074	0.00685263	Q92538	Q92538	Golgi-specific brefeldin A-resistance guanine nucleotide exchange factor 1	GBF1
0.0254933	0.00683975	P04183	P04183	Thymidine kinase, cytosolic	TK1
0.0782224	0.00673151	O43175	O43175	D-3-phosphoglycerate dehydrogenase	PHGDH
0.0134956	0.0066967	Q9Y2W1	Q9Y2W1	Thyroid hormone receptor-associated protein 3	THRAP3
0.011058	0.00661373	Q99880;Q93079;Q99877;P62807;P58876;O60814;Q5QNW6;Q99879;P57053;Q96A08;A0A2R8Y619	Q99880;Q93079;Q99877;P62807;P58876;O60814;Q5QNW6;Q99879;P57053;Q96A08	Histone H2B type 1-L;Histone H2B type 1-H;Histone H2B type 1-N;Histone H2B type 1-C/E/F/G/I;Histone H2B type 1-D;Histone H2B type 1-K;Histone H2B type 2-F;Histone H2B type 1-M;Histone H2B type F-S;Histone H2B type 1-A	HIST1H2BL;HIST1H2BH;HIST1H2BN;HIST1H2BC;HIST1H2BD;HIST1H2BK;HIST2H2BF;HIST1H2BM;H2BFS;HIST1H2BA
0.0275926	0.00633144	Q5XKP0	Q5XKP0	Protein QIL1	QIL1
0.0118107	0.0062356	P37088	P37088	Amiloride-sensitive sodium channel subunit alpha	SCNN1A
0.0104985	0.00600195	Q9NY61	Q9NY61	Protein AATF	AATF
0.0117642	0.00600147	Q9GZS3	Q9GZS3	WD repeat-containing protein 61;WD repeat-containing protein 61, N-terminally processed	WDR61
0.0306487	0.00595331	Q15582	Q15582	Transforming growth factor-beta-induced protein ig-h3	TGFBI
0.0170865	0.00577736	P43362	P43362	Melanoma-associated antigen 9	MAGEA9
0.0253601	0.00577545	P63208	P63208	S-phase kinase-associated protein 1	SKP1
0.0154957	0.00557089	Q9UP83	Q9UP83	Conserved oligomeric Golgi complex subunit 5	COG5
0.0356826	0.0055685	P04792	P04792	Heat shock protein beta-1	HSPB1
0.0202525	0.00552654	Q6PJG6	Q6PJG6	BRCA1-associated ATM activator 1	BRAT1
0.0153008	0.00551605	Q96G21	Q96G21	U3 small nucleolar ribonucleoprotein protein IMP4	IMP4
0.0081887	0.00539351	Q9BXP5	Q9BXP5	Serrate RNA effector molecule homolog	SRRT
0.00945142	0.00509596	Q16831	Q16831	Uridine phosphorylase 1	UPP1
0.027483	0.00495958	Q9ULX3	Q9ULX3	RNA-binding protein NOB1	NOB1
0.00882722	0.00460148	O60437	O60437	Periplakin	PPL
0.0137363	0.00391102	Q6NXE6	Q6NXE6	Armadillo repeat-containing protein 6	ARMC6
0.0121237	0.00377178	Q9H3U5	Q9H3U5	Major facilitator superfamily domain-containing protein 1	MFSD1
0.0131394	0.00362635	Q9BXS4	Q9BXS4	Transmembrane protein 59	TMEM59
0.00804484	0.00361633	P38919	P38919	Eukaryotic initiation factor 4A-III;Eukaryotic initiation factor 4A-III, N-terminally processed	EIF4A3
0.0136141	0.00361061	Q13144	Q13144	Translation initiation factor eIF-2B subunit epsilon	EIF2B5
0.0267615	0.00322342	P11021	P11021	78 kDa glucose-regulated protein	HSPA5
0.0153332	0.00319751	P35244	P35244	Replication protein A 14 kDa subunit	RPA3
0.00919027	0.00318527	P20585	P20585	DNA mismatch repair protein Msh3	MSH3
0.00696759	0.00301886	Q01780	Q01780	Exosome component 10	EXOSC10
0.0130563	0.00282669	Q15382	Q15382	GTP-binding protein Rheb	RHEB
0.00840304	0.00273418	P08579	P08579	U2 small nuclear ribonucleoprotein B	SNRPB2
0.0112123	0.00254536	P35613	P35613	Basigin	BSG
0.00369588	0.00245905	Q9Y5S9	Q9Y5S9	RNA-binding protein 8A	RBM8A
0.00602228	0.00244951	Q969M3	Q969M3	Protein YIPF5	YIPF5
0.0161602	0.00238991	Q9Y5Y5	Q9Y5Y5	Peroxisomal membrane protein PEX16	PEX16
0.0184484	0.00237131	P05067	P05067	Amyloid beta A4 protein;N-APP;Soluble APP-alpha;Soluble APP-beta;C99;Beta-amyloid protein 42;Beta-amyloid protein 40;C83;P3(42);P3(40);C80;Gamma-secretase C-terminal fragment 59;Gamma-secretase C-terminal fragment 57;Gamma-secretase C-terminal fragment 50;C31	APP
0	0.00231743	Q93050	Q93050	V-type proton ATPase 116 kDa subunit a isoform 1	ATP6V0A1
0.0184982	0.00226593	Q9HBH0	Q9HBH0	Rho-related GTP-binding protein RhoF	RHOF
0.0033369	0.00194454	P02545	P02545	Prelamin-A/C;Lamin-A/C	LMNA
0.00881464	0.00190639	P60842	P60842	Eukaryotic initiation factor 4A-I	EIF4A1
0.0106057	0.00187349	P21580	P21580	Tumor necrosis factor alpha-induced protein 3;A20p50;A20p37	TNFAIP3
0.00966851	0.00176382	O43837	O43837	Isocitrate dehydrogenase [NAD] subunit beta, mitochondrial	IDH3B
0.0093443	0.00175858	P46060	P46060	Ran GTPase-activating protein 1	RANGAP1
0.0040168	0.00175619	O60287	O60287	Nucleolar pre-ribosomal-associated protein 1	URB1
0.0022097	0.00163237	Q92876	Q92876	Kallikrein-6	KLK6
0.00679122	0.00157452	Q14517;Q8TDW7	Q14517	Protocadherin Fat 1;Protocadherin Fat 1, nuclear form	FAT1
0.0200033	0.0013566	P16144	P16144	Integrin beta-4	ITGB4
0.00413971	0.00127935	P61026	P61026	Ras-related protein Rab-10	RAB10
0.00535279	0.00124073	P49755	P49755	Transmembrane emp24 domain-containing protein 10	TMED10
0	0.00120099	P61019;Q8WUD1	P61019;Q8WUD1	Ras-related protein Rab-2A;Ras-related protein Rab-2B	RAB2A;RAB2B
0.00247191	0.00101423	Q12874	Q12874	Splicing factor 3A subunit 3	SF3A3
0.00129347	0.000914097	Q9UJX6	Q9UJX6	Anaphase-promoting complex subunit 2	ANAPC2
0.00488532	0.000820637	O95159	O95159	Zinc finger protein-like 1	ZFPL1
0.00110633	0.000592232	Q96RT7	Q96RT7	Gamma-tubulin complex component 6	TUBGCP6
0.000405102	0.000137806	O00541	O00541	Pescadillo homolog	PES1
4.7929e-05	1.66893e-05	Q96ND0	Q96ND0	Protein FAM210A	FAM210A
0.000384323	-4.86374e-05	P30876	P30876	DNA-directed RNA polymerase II subunit RPB2	POLR2B
0.00192516	-0.000481606	Q9Y256	Q9Y256	CAAX prenyl protease 2	RCE1
0.00220491	-0.00060606	P52948	P52948	Nuclear pore complex protein Nup98-Nup96;Nuclear pore complex protein Nup98;Nuclear pore complex protein Nup96	NUP98
0.00266951	-0.000671387	Q9UJX3	Q9UJX3	Anaphase-promoting complex subunit 7	ANAPC7
0	-0.00103378	O94829	O94829	Importin-13	IPO13
0	-0.00113678	A6NJ78;P0C7V9	A6NJ78	Probable methyltransferase-like protein 15	METTL15
0.00311522	-0.00124121	P51148	P51148	Ras-related protein Rab-5C	RAB5C
0.00417617	-0.00142415	O43159	O43159	Ribosomal RNA-processing protein 8	RRP8
0.00412482	-0.00179338	Q9Y4W2	Q9Y4W2	Ribosomal biogenesis protein LAS1L	LAS1L
0.00395943	-0.0018239	P31947	P31947	14-3-3 protein sigma	SFN
0.00738475	-0.00229502	Q9UID3	Q9UID3	Vacuolar protein sorting-associated protein 51 homolog	VPS51
0.0134059	-0.00232792	Q93052	Q93052	Lipoma-preferred partner	LPP
0.0130207	-0.00305653	P38606	P38606	V-type proton ATPase catalytic subunit A	ATP6V1A
0.0103136	-0.00305891	Q9H1C4	Q9H1C4	Protein unc-93 homolog B1	UNC93B1
0.00938258	-0.00324583	Q5VWC8	Q5VWC8	Very-long-chain (3R)-3-hydroxyacyl-CoA dehydratase 4	HACD4
0.014189	-0.00330019	O96005	O96005	Cleft lip and palate transmembrane protein 1	CLPTM1
0.0133746	-0.00331116	Q12769	Q12769	Nuclear pore complex protein Nup160	NUP160
0.0103321	-0.00339746	Q6P1M0	Q6P1M0	Long-chain fatty acid transport protein 4	SLC27A4
0.00911566	-0.00342894	P23528;Q9Y281	P23528	Cofilin-1	CFL1
0.0311609	-0.00353336	P13498	P13498	Cytochrome b-245 light chain	CYBA
0.00678638	-0.00369644	Q8IWX8	Q8IWX8	Calcium homeostasis endoplasmic reticulum protein	CHERP
0.00907851	-0.00377417	Q9NW08	Q9NW08	DNA-directed RNA polymerase III subunit RPC2	POLR3B
0.0110861	-0.00383949	P62979	P62979	Ubiquitin-40S ribosomal protein S27a;Ubiquitin;40S ribosomal protein S27a	RPS27A
0.0323217	-0.00391388	Q96IF1	Q96IF1	LIM domain-containing protein ajuba	AJUBA
0.02167	-0.00392342	Q16531	Q16531	DNA damage-binding protein 1	DDB1
0.0107254	-0.00404978	P62316	P62316	Small nuclear ribonucleoprotein Sm D2	SNRPD2
0.00987054	-0.00409698	Q9BSK2	Q9BSK2	Solute carrier family 25 member 33	SLC25A33
0.0230354	-0.00413704	O00400	O00400	Acetyl-coenzyme A transporter 1	SLC33A1
0.00951593	-0.00414801	Q9UMY1	Q9UMY1	Nucleolar protein 7	NOL7
0.00727157	-0.00467269	Q6ZT12	Q6ZT12	E3 ubiquitin-protein ligase UBR3	UBR3
0.0294133	-0.0047493	Q13418	Q13418	Integrin-linked protein kinase	ILK
0.0209578	-0.00483847	O43772	O43772	Mitochondrial carnitine/acylcarnitine carrier protein	SLC25A20
0.0229169	-0.00501537	Q14192	Q14192	Four and a half LIM domains protein 2	FHL2
0.0191202	-0.00510073	P31350;Q7LG56	P31350	Ribonucleoside-diphosphate reductase subunit M2	RRM2
0.0132738	-0.00557041	O95182	O95182	NADH dehydrogenase [ubiquinone] 1 alpha subcomplex subunit 7	NDUFA7
0.0173859	-0.00586033	Q9Y5L0	Q9Y5L0	Transportin-3	TNPO3
0.0270484	-0.00618458	Q9BVK2	Q9BVK2	Probable dolichyl pyrophosphate Glc1Man9GlcNAc2 alpha-1,3-glucosyltransferase	ALG8
0.0364079	-0.00647306	Q08AF3	Q08AF3	Schlafen family member 5	SLFN5
0.0232955	-0.00649977	Q15366	Q15366	Poly(rC)-binding protein 2	PCBP2
0.0532398	-0.00660515	P50454	P50454	Serpin H1	SERPINH1
0.0256587	-0.00671721	Q9ULH0	Q9ULH0	Kinase D-interacting substrate of 220 kDa	KIDINS220
0	-0.00685215	O75323	O75323	Protein NipSnap homolog 2	GBAS
0.045108	-0.00686979	Q13751	Q13751	Laminin subunit beta-3	LAMB3
0.0695013	-0.00694799	Q01813	Q01813	ATP-dependent 6-phosphofructokinase, platelet type	PFKP
0.00834131	-0.00704861	P07355;A6NMY6	P07355;A6NMY6	Annexin A2;Putative annexin A2-like protein	ANXA2;ANXA2P2
0.0158638	-0.0070591	Q6UN15	Q6UN15	Pre-mRNA 3-end-processing factor FIP1	FIP1L1
0.0388762	-0.00722075	P49815	P49815	Tuberin	TSC2
0.0315889	-0.00730324	P35222	P35222	Catenin beta-1	CTNNB1
0.0208705	-0.00778723	O94901	O94901	SUN domain-containing protein 1	SUN1
0.237966	-0.00811577	P23229	P23229	Integrin alpha-6;Integrin alpha-6 heavy chain;Integrin alpha-6 light chain;Processed integrin alpha-6	ITGA6
0.0244048	-0.00815058	Q9UFF9	Q9UFF9	CCR4-NOT transcription complex subunit 8	CNOT8
0.0288291	-0.00834942	Q9Y4W6	Q9Y4W6	AFG3-like protein 2	AFG3L2
0.0255559	-0.00892321	Q5T3I0	Q5T3I0	G patch domain-containing protein 4	GPATCH4
0.0333568	-0.00895929	Q9BZF9	Q9BZF9	Uveal autoantigen with coiled-coil domains and ankyrin repeats	UACA
0.0227073	-0.00903606	P15311	P15311	Ezrin	EZR
0.0228679	-0.00904417	Q96LI5;Q9ULM6	Q96LI5;Q9ULM6	CCR4-NOT transcription complex subunit 6-like;CCR4-NOT transcription complex subunit 6	CNOT6L;CNOT6
0.0406165	-0.00909964	Q9Y5Y0	Q9Y5Y0	Feline leukemia virus subgroup C receptor-related protein 1	FLVCR1
0.0310644	-0.00918961	O60711	O60711	Leupaxin	LPXN
0	-0.00943375	Q9BY77	Q9BY77	Polymerase delta-interacting protein 3	POLDIP3
0.0332841	-0.00944519	P43686	P43686	26S protease regulatory subunit 6B	PSMC4
0.0445488	-0.0100098	O76094	O76094	Signal recognition particle subunit SRP72	SRP72
0.0529463	-0.0102119	P63165;G2XKQ0	P63165	Small ubiquitin-related modifier 1	SUMO1
0.0131105	-0.0103593	O60508	O60508	Pre-mRNA-processing factor 17	CDC40
0.0216669	-0.0108032	Q15050	Q15050	Ribosome biogenesis regulatory protein homolog	RRS1
0.0224369	-0.0108871	Q14669	Q14669	E3 ubiquitin-protein ligase TRIP12	TRIP12
0.0240578	-0.0109897	P16401	P16401	Histone H1.5	HIST1H1B
0.0271786	-0.0110024	Q9UPT8	Q9UPT8	Zinc finger CCCH domain-containing protein 4	ZC3H4
0.0219677	-0.0110831	Q9BYM8	Q9BYM8	RanBP-type and C3HC4-type zinc finger-containing protein 1	RBCK1
0.03415	-0.0111642	P20020;P23634;Q16720;Q01814	P20020	Plasma membrane calcium-transporting ATPase 1	ATP2B1
0.0199383	-0.0112281	P22626	P22626	Heterogeneous nuclear ribonucleoproteins A2/B1	HNRNPA2B1
0.0194719	-0.0113459	Q03252	Q03252	Lamin-B2	LMNB2
0.0448805	-0.0114403	P30536	P30536	Translocator protein	TSPO
0.0591957	-0.0119648	O43615	O43615	Mitochondrial import inner membrane translocase subunit TIM44	TIMM44
0.0297749	-0.0120058	P63172	P63172	Dynein light chain Tctex-type 1	DYNLT1
0.0382922	-0.0122112	Q5SWX8	Q5SWX8	Protein odr-4 homolog	ODR4
0.0695254	-0.0122185	Q9BRK5	Q9BRK5	45 kDa calcium-binding protein	SDF4
0	-0.0122337	O94826	O94826	Mitochondrial import receptor subunit TOM70	TOMM70A
0.0350333	-0.0123377	Q16739	Q16739	Ceramide glucosyltransferase	UGCG
0.0412641	-0.0124364	Q9UKZ1	Q9UKZ1	CCR4-NOT transcription complex subunit 11	CNOT11
0.136653	-0.0126204	P98194	P98194	Calcium-transporting ATPase type 2C member 1	ATP2C1
0.0565838	-0.0130849	Q8NDA8	Q8NDA8	Maestro heat-like repeat-containing protein family member 1	MROH1
0.0926558	-0.0133014	Q9UI12	Q9UI12	V-type proton ATPase subunit H	ATP6V1H
0.0805899	-0.0133023	Q8WYP5	Q8WYP5	Protein ELYS	AHCTF1
0.0293634	-0.0133066	O60216;Q9H4I0	O60216	Double-strand-break repair protein rad21 homolog	RAD21
0.0415709	-0.0135264	Q8N357	Q8N357	Solute carrier family 35 member F6	SLC35F6
0.13014	-0.0137811	Q53H12	Q53H12	Acylglycerol kinase, mitochondrial	AGK
0.0275854	-0.0137858	Q9BSC4	Q9BSC4	Nucleolar protein 10	NOL10
0.0343787	-0.0139017	P23284	P23284	Peptidyl-prolyl cis-trans isomerase B	PPIB
0.0422995	-0.0140204	Q15800	Q15800	Methylsterol monooxygenase 1	MSMO1
0.116055	-0.0142999	Q07352	Q07352	Zinc finger protein 36, C3H1 type-like 1	ZFP36L1
0.102896	-0.01437	Q13753	Q13753	Laminin subunit gamma-2	LAMC2
0.0774288	-0.0144237	Q9GZR7	Q9GZR7	ATP-dependent RNA helicase DDX24	DDX24
0.031977	-0.0146859	Q99519	Q99519	Sialidase-1	NEU1
0.0583052	-0.014801	O75179	O75179	Ankyrin repeat domain-containing protein 17	ANKRD17
0.052158	-0.0150113	P55735	P55735	Protein SEC13 homolog	SEC13
0.0360478	-0.0150356	Q12905	Q12905	Interleukin enhancer-binding factor 2	ILF2
0.046456	-0.0151601	P03905	P03905	NADH-ubiquinone oxidoreductase chain 4	MT-ND4
0	-0.0154095	Q96S16	Q96S16	JmjC domain-containing protein 8	JMJD8
0.0353913	-0.0154916	Q9NX57	Q9NX57	Ras-related protein Rab-20	RAB20
0.0929654	-0.0158582	O14925;Q5SRD1	O14925	Mitochondrial import inner membrane translocase subunit Tim23	TIMM23
0.0756468	-0.01613	Q9HD45	Q9HD45	Transmembrane 9 superfamily member 3	TM9SF3
0.0722464	-0.0162516	Q8WUF5	Q8WUF5	RelA-associated inhibitor	PPP1R13L
0.035019	-0.0162683	Q15424	Q15424	Scaffold attachment factor B1	SAFB
0.0437688	-0.0167565	Q15149	Q15149	Plectin	PLEC
0.093293	-0.0167813	Q9BW92	Q9BW92	Threonine--tRNA ligase, mitochondrial	TARS2
0.0679425	-0.0169363	Q9NR77	Q9NR77	Peroxisomal membrane protein 2	PXMP2
0.0256256	-0.0173683	Q13610	Q13610	Periodic tryptophan protein 1 homolog	PWP1
0.0684375	-0.0174179	Q8NDV7;Q9HCJ0	Q8NDV7	Trinucleotide repeat-containing gene 6A protein	TNRC6A
0.0533242	-0.0177846	Q8N8A6	Q8N8A6	ATP-dependent RNA helicase DDX51	DDX51
0.0869255	-0.0180759	Q9H857	Q9H857	5-nucleotidase domain-containing protein 2	NT5DC2
0.075084	-0.0181918	Q16637	Q16637	Survival motor neuron protein	SMN1
0.042285	-0.0184765	O75691	O75691	Small subunit processome component 20 homolog	UTP20
0.142954	-0.018652	Q8TCJ2	Q8TCJ2	Dolichyl-diphosphooligosaccharide--protein glycosyltransferase subunit STT3B	STT3B
0.125036	-0.0190659	P33991	P33991	DNA replication licensing factor MCM4	MCM4
0.0479031	-0.0193467	P50281	P50281	Matrix metalloproteinase-14	MMP14
0	-0.0196104	Q9BUB7	Q9BUB7	Transmembrane protein 70, mitochondrial	TMEM70
0.111102	-0.0200057	Q53R41	Q53R41	FAST kinase domain-containing protein 1	FASTKD1
0.0833054	-0.0201832	Q9BPZ7	Q9BPZ7	Target of rapamycin complex 2 subunit MAPKAP1	MAPKAP1
0.0639279	-0.0202522	P84103	P84103	Serine/arginine-rich splicing factor 3	SRSF3
0.1101	-0.0202684	Q8NBN3	Q8NBN3	Transmembrane protein 87A	TMEM87A
0.0772155	-0.0204868	Q96A33	Q96A33	Coiled-coil domain-containing protein 47	CCDC47
0.0492949	-0.0211067	Q9BYJ9	Q9BYJ9	YTH domain-containing family protein 1	YTHDF1
0.0337948	-0.0212059	O75063	O75063	Glycosaminoglycan xylosylkinase	FAM20B
0.126296	-0.0212803	P09496	P09496	Clathrin light chain A	CLTA
0.0775207	-0.0212817	Q9BZX2	Q9BZX2	Uridine-cytidine kinase 2	UCK2
0.0531433	-0.0219316	P43358;P43363	P43358	Melanoma-associated antigen 4	MAGEA4
0.0504494	-0.0221243	Q13185	Q13185	Chromobox protein homolog 3	CBX3
0.0722555	-0.0221786	O95870	O95870	Abhydrolase domain-containing protein 16A	ABHD16A
0.148145	-0.0224543	P50548	P50548	ETS domain-containing transcription factor ERF	ERF
0.0524681	-0.0226827	Q03001	Q03001	Dystonin	DST
0.0938057	-0.0227866	Q9UIW2	Q9UIW2	Plexin-A1	PLXNA1
0.116366	-0.0228791	Q12849	Q12849	G-rich sequence factor 1	GRSF1
0.0990955	-0.0229387	Q8WVV4	Q8WVV4	Protein POF1B	POF1B
0.11154	-0.0230532	P12004	P12004	Proliferating cell nuclear antigen	PCNA
0.11698	-0.0232739	Q9H583	Q9H583	HEAT repeat-containing protein 1;HEAT repeat-containing protein 1, N-terminally processed	HEATR1
0.133355	-0.0233445	Q9NXH8	Q9NXH8	Torsin-4A	TOR4A
0.141548	-0.0236449	P59998	P59998	Actin-related protein 2/3 complex subunit 4	ARPC4
0.108279	-0.0241175	Q9UJW0	Q9UJW0	Dynactin subunit 4	DCTN4
0.201803	-0.0241294	Q5JVF3	Q5JVF3	PCI domain-containing protein 2	PCID2
0.0593618	-0.0241818	Q9H0A0	Q9H0A0	N-acetyltransferase 10	NAT10
0.109271	-0.0242543	Q16563	Q16563	Synaptophysin-like protein 1	SYPL1
0.139805	-0.0246267	Q9H0U4;Q92928	Q9H0U4;Q92928	Ras-related protein Rab-1B;Putative Ras-related protein Rab-1C	RAB1B;RAB1C
0.116342	-0.0247931	O94905	O94905	Erlin-2	ERLIN2
0.0580373	-0.024919	Q9BRR3	Q9BRR3	Transmembrane protein 246	TMEM246
0.118051	-0.0250613	Q9HA64	Q9HA64	Ketosamine-3-kinase	FN3KRP
0.0412113	-0.0255761	Q2TAY7	Q2TAY7	WD40 repeat-containing protein SMU1;WD40 repeat-containing protein SMU1, N-terminally processed	SMU1
0	-0.0257765	P19793;P28702	P19793;P28702	Retinoic acid receptor RXR-alpha;Retinoic acid receptor RXR-beta	RXRA;RXRB
0.111216	-0.0258231	Q96AG3	Q96AG3	Solute carrier family 25 member 46	SLC25A46
0.0889717	-0.0258975	Q9NP72	Q9NP72	Ras-related protein Rab-18	RAB18
0.0558343	-0.0259657	P16104;Q96QV6	P16104;Q96QV6	Histone H2AX;Histone H2A type 1-A	H2AFX;HIST1H2AA
0.0801583	-0.0260992	Q9UQE7	Q9UQE7	Structural maintenance of chromosomes protein 3	SMC3
0.18152	-0.0261178	Q15369	Q15369	Transcription elongation factor B polypeptide 1	TCEB1
0.0937815	-0.0262661	Q09666	Q09666	Neuroblast differentiation-associated protein AHNAK	AHNAK
0.122893	-0.0263758	O15371	O15371	Eukaryotic translation initiation factor 3 subunit D	EIF3D
0.0650494	-0.0265388	Q8N1B4	Q8N1B4	Vacuolar protein sorting-associated protein 52 homolog	VPS52
0.0685516	-0.026566	Q86TG7	Q86TG7	Retrotransposon-derived protein PEG10	PEG10
0.972377	-0.0266004	P15735	P15735	Phosphorylase b kinase gamma catalytic chain, liver/testis isoform	PHKG2
0.0498057	-0.0268407	Q9Y3Y2	Q9Y3Y2	Chromatin target of PRMT1 protein	CHTOP
0.101559	-0.0271044	O15145	O15145	Actin-related protein 2/3 complex subunit 3	ARPC3
0.0797122	-0.0272884	Q8N766	Q8N766	ER membrane protein complex subunit 1	EMC1
0.0664891	-0.0273628	P38159;O75526;Q8N7X1	P38159	RNA-binding motif protein, X chromosome;RNA-binding motif protein, X chromosome, N-terminally processed	RBMX
0.248828	-0.0276712	Q0P6H9	Q0P6H9	Transmembrane protein 62	TMEM62
0.0803526	-0.0284467	Q9BRT8;Q8IUF1;Q5RIA9;Q5JTY5;Q4V339	Q9BRT8;Q8IUF1;Q5RIA9;Q5JTY5;Q4V339	COBW domain-containing protein 1;COBW domain-containing protein 2;COBW domain-containing protein 5;COBW domain-containing protein 3;COBW domain-containing protein 6	CBWD1;CBWD2;CBWD5;CBWD3;CBWD6
0.0485958	-0.0284942	Q53FT3	Q53FT3	Protein Hikeshi	C11orf73
0.174102	-0.0287104	P62070;P10301	P62070	Ras-related protein R-Ras2	RRAS2
0.0928259	-0.0287971	Q6RFH5	Q6RFH5	WD repeat-containing protein 74	WDR74
0.100019	-0.0288377	Q8TEQ8	Q8TEQ8	GPI ethanolamine phosphate transferase 3	PIGO
0.16003	-0.0290432	P57678	P57678	Gem-associated protein 4	GEMIN4
0.164281	-0.029171	O75431	O75431	Metaxin-2	MTX2
0.0534136	-0.0291839	Q9NZ71	Q9NZ71	Regulator of telomere elongation helicase 1	RTEL1
0.0535171	-0.0292048	Q14151	Q14151	Scaffold attachment factor B2	SAFB2
0.149696	-0.0297747	Q3KQU3	Q3KQU3	MAP7 domain-containing protein 1	MAP7D1
0.104511	-0.0302114	Q9NZJ0	Q9NZJ0	Denticleless protein homolog	DTL
0.193164	-0.0302615	Q9BWS9	Q9BWS9	Chitinase domain-containing protein 1	CHID1
0.105893	-0.0310688	P08582	P08582	Melanotransferrin	MFI2
0.244472	-0.0311546	Q8WWN8	Q8WWN8	Arf-GAP with Rho-GAP domain, ANK repeat and PH domain-containing protein 3	ARAP3
0.0843525	-0.0311995	Q9Y5Q0	Q9Y5Q0	Fatty acid desaturase 3	FADS3
0.0429974	-0.0313201	Q6PL18	Q6PL18	ATPase family AAA domain-containing protein 2	ATAD2
0.239866	-0.0314546	O43809	O43809	Cleavage and polyadenylation specificity factor subunit 5	NUDT21
0.130327	-0.0314798	Q9H7F0	Q9H7F0	Probable cation-transporting ATPase 13A3	ATP13A3
0.292224	-0.0315323	P12235	P12235	ADP/ATP translocase 1	SLC25A4
0.4093	-0.0317297	Q14145	Q14145	Kelch-like ECH-associated protein 1	KEAP1
0.0638675	-0.0317793	P54802	P54802	Alpha-N-acetylglucosaminidase;Alpha-N-acetylglucosaminidase 82 kDa form;Alpha-N-acetylglucosaminidase 77 kDa form	NAGLU
0.0715981	-0.0318141	O00567	O00567	Nucleolar protein 56	NOP56
0.0310535	-0.0318756	P49750	P49750	YLP motif-containing protein 1	YLPM1
0.0567155	-0.0319896	Q13206	Q13206	Probable ATP-dependent RNA helicase DDX10	DDX10
0.133227	-0.03232	O94906	O94906	Pre-mRNA-processing factor 6	PRPF6
0.0909122	-0.0323315	Q96I25	Q96I25	Splicing factor 45	RBM17
0.0772086	-0.0323534	Q9UL03;Q5JSJ4	Q9UL03	Integrator complex subunit 6	INTS6
0.0598774	-0.0323834	Q9H501	Q9H501	ESF1 homolog	ESF1
0.132087	-0.0324831	Q9BSF4	Q9BSF4	Uncharacterized protein C19orf52	C19orf52
0.544702	-0.0325441	P0DMV8;P0DMV9	P0DMV8;P0DMV9	Heat shock 70 kDa protein 1A;Heat shock 70 kDa protein 1B	HSPA1A;HSPA1B
0.257011	-0.0331473	Q16880	Q16880	2-hydroxyacylsphingosine 1-beta-galactosyltransferase	UGT8
0.114897	-0.0339322	P26599	P26599	Polypyrimidine tract-binding protein 1	PTBP1
0.0941198	-0.033937	P13726	P13726	Tissue factor	F3
0.145457	-0.0343242	P62899	P62899	60S ribosomal protein L31	RPL31
0.190144	-0.0343819	Q6ZRV2	Q6ZRV2	Protein FAM83H	FAM83H
0.176803	-0.0344172	P38435	P38435	Vitamin K-dependent gamma-carboxylase	GGCX
0.116597	-0.0347176	Q8IUH4	Q8IUH4	Palmitoyltransferase ZDHHC13	ZDHHC13
0.0471671	-0.035038	Q96CP7	Q96CP7	Calfacilitin	TLCD1
0.0277509	-0.0350428	Q96EX3	Q96EX3	WD repeat-containing protein 34	WDR34
0.072502	-0.0352855	P07305	P07305	Histone H1.0;Histone H1.0, N-terminally processed	H1F0
0.0844939	-0.035666	Q9NYF8	Q9NYF8	Bcl-2-associated transcription factor 1	BCLAF1
0.13422	-0.0356941	Q9BTV4	Q9BTV4	Transmembrane protein 43	TMEM43
0.059287	-0.0360374	P28290	P28290	Sperm-specific antigen 2	SSFA2
0.161786	-0.0361223	O43290	O43290	U4/U6.U5 tri-snRNP-associated protein 1	SART1
0.153041	-0.0364861	Q3MIP1	Q3MIP1	Inositol 1,4,5-trisphosphate receptor-interacting protein-like 2	ITPRIPL2
0.108789	-0.0367036	Q15029	Q15029	116 kDa U5 small nuclear ribonucleoprotein component	EFTUD2
0.0843933	-0.036736	Q969X6	Q969X6	Cirhin	CIRH1A
0.286659	-0.0368333	O14684	O14684	Prostaglandin E synthase	PTGES
0.183575	-0.0369768	Q9Y383	Q9Y383	Putative RNA-binding protein Luc7-like 2	LUC7L2
0.321451	-0.0370741	Q14980	Q14980	Nuclear mitotic apparatus protein 1	NUMA1
0.173394	-0.0373468	Q5UIP0	Q5UIP0	Telomere-associated protein RIF1	RIF1
0.282012	-0.0375466	O60716	O60716	Catenin delta-1	CTNND1
0.149562	-0.0376949	Q8NEW0	Q8NEW0	Zinc transporter 7	SLC30A7
0.0994044	-0.0378971	P56537	P56537	Eukaryotic translation initiation factor 6	EIF6
0.0622613	-0.0380902	P12270	P12270	Nucleoprotein TPR	TPR
0.0706129	-0.0382516	Q9BW19	Q9BW19	Kinesin-like protein KIFC1	KIFC1
0.127939	-0.038857	P43355;P43361;O60732;O15480;A2A368;Q96M61;A8MXT2	P43355	Melanoma-associated antigen 1	MAGEA1
0.0938424	-0.0391378	A1L0T0	A1L0T0	Acetolactate synthase-like protein	ILVBL
0.218066	-0.0391903	Q06481	Q06481	Amyloid-like protein 2	APLP2
0.0808423	-0.0392275	Q2PZI1;Q6NUT2	Q2PZI1	Probable C-mannosyltransferase DPY19L1	DPY19L1
0.112804	-0.0393224	O15234	O15234	Protein CASC3	CASC3
0.104731	-0.0394845	Q9Y3T9	Q9Y3T9	Nucleolar complex protein 2 homolog	NOC2L
0.231909	-0.0399261	Q56VL3	Q56VL3	OCIA domain-containing protein 2	OCIAD2
0.102001	-0.039947	Q12906	Q12906	Interleukin enhancer-binding factor 3	ILF3
0.0880935	-0.040229	A7KAX9	A7KAX9	Rho GTPase-activating protein 32	ARHGAP32
0.122341	-0.0402532	P24928	P24928	DNA-directed RNA polymerase II subunit RPB1	POLR2A
0.179887	-0.0406189	Q12933	Q12933	TNF receptor-associated factor 2	TRAF2
0.0638807	-0.040678	Q00059	Q00059	Transcription factor A, mitochondrial	TFAM
0.383886	-0.040772	P49368	P49368	T-complex protein 1 subunit gamma	CCT3
0.0763187	-0.0411406	Q96A72;P61326	Q96A72;P61326	Protein mago nashi homolog 2;Protein mago nashi homolog	MAGOHB;MAGOH
0.118489	-0.0411735	Q562E7	Q562E7	WD repeat-containing protein 81	WDR81
0.128089	-0.0412107	P37268	P37268	Squalene synthase	FDFT1
0.161435	-0.0413013	Q15404	Q15404	Ras suppressor protein 1	RSU1
0.198792	-0.0413775	P20340;Q9NRW1;Q53S08;Q14964	P20340	Ras-related protein Rab-6A	RAB6A
0.449603	-0.041389	Q96EY1	Q96EY1	DnaJ homolog subfamily A member 3, mitochondrial	DNAJA3
0.211706	-0.0421185	O95071	O95071	E3 ubiquitin-protein ligase UBR5	UBR5
0.0988613	-0.0424061	Q14677	Q14677	Clathrin interactor 1	CLINT1
0.222871	-0.0424695	Q02338	Q02338	D-beta-hydroxybutyrate dehydrogenase, mitochondrial	BDH1
0.336546	-0.0426412	Q14728	Q14728	Major facilitator superfamily domain-containing protein 10	MFSD10
0.48035	-0.0426846	Q9H6R4	Q9H6R4	Nucleolar protein 6	NOL6
0.420129	-0.0427442	Q16787	Q16787	Laminin subunit alpha-3	LAMA3
0.0792897	-0.0427928	P51991	P51991	Heterogeneous nuclear ribonucleoprotein A3	HNRNPA3
0.202403	-0.0429621	Q93074	Q93074	Mediator of RNA polymerase II transcription subunit 12	MED12
0.173237	-0.0431399	P46777	P46777	60S ribosomal protein L5	RPL5
0.163902	-0.0432148	Q8IW92	Q8IW92	Beta-galactosidase-1-like protein 2	GLB1L2
0.0708957	-0.0432963	Q9Y3C6	Q9Y3C6	Peptidyl-prolyl cis-trans isomerase-like 1	PPIL1
0.429097	-0.0433302	Q9UMD9	Q9UMD9	Collagen alpha-1(XVII) chain;120 kDa linear IgA disease antigen;97 kDa linear IgA disease antigen	COL17A1
0.0579653	-0.0433469	O14763	O14763	Tumor necrosis factor receptor superfamily member 10B	TNFRSF10B
0.138382	-0.0434176	P78504	P78504	Protein jagged-1	JAG1
0.153892	-0.0434566	Q6IQ23	Q6IQ23	Pleckstrin homology domain-containing family A member 7	PLEKHA7
0.122539	-0.0436172	O00422	O00422	Histone deacetylase complex subunit SAP18	SAP18
0.202461	-0.043767	Q8NFW8	Q8NFW8	N-acylneuraminate cytidylyltransferase	CMAS
0.420078	-0.0439601	Q8TDB6	Q8TDB6	E3 ubiquitin-protein ligase DTX3L	DTX3L
0.13509	-0.044363	Q5SR56	Q5SR56	Hippocampus abundant transcript-like protein 1	HIATL1
0.198994	-0.0443835	Q8N6R0	Q8N6R0	Methyltransferase-like protein 13	METTL13
0.126894	-0.0445089	Q8N9T8	Q8N9T8	Protein KRI1 homolog	KRI1
0.261757	-0.0446744	Q99567	Q99567	Nuclear pore complex protein Nup88	NUP88
0.128881	-0.044734	P56556	P56556	NADH dehydrogenase [ubiquinone] 1 alpha subcomplex subunit 6	NDUFA6
0.213766	-0.0447693	Q8WUY1	Q8WUY1	Protein THEM6	THEM6
0.1924	-0.0449305	Q9NSC5;Q9NSB8;Q86YM7	Q9NSC5	Homer protein homolog 3	HOMER3
0.326418	-0.0450029	P62273	P62273	40S ribosomal protein S29	RPS29
0.119328	-0.0453758	P14923	P14923	Junction plakoglobin	JUP
0.139123	-0.0455389	O43143	O43143	Pre-mRNA-splicing factor ATP-dependent RNA helicase DHX15	DHX15
0.326163	-0.0455451	P04439;P30511	P04439	HLA class I histocompatibility antigen, A-3 alpha chain	HLA-A
0.142962	-0.0456815	Q07666	Q07666	KH domain-containing, RNA-binding, signal transduction-associated protein 1	KHDRBS1
0.590904	-0.0456947	Q96NE9	Q96NE9	FERM domain-containing protein 6	FRMD6
0.173276	-0.045783	P85037	P85037	Forkhead box protein K1	FOXK1
0.238676	-0.0459223	Q02809	Q02809	Procollagen-lysine,2-oxoglutarate 5-dioxygenase 1	PLOD1
0.157498	-0.0460539	Q8IWA4	Q8IWA4	Mitofusin-1	MFN1
0.0939746	-0.0461736	Q9NQ55	Q9NQ55	Suppressor of SWI4 1 homolog	PPAN
0.0980911	-0.0467806	O60264	O60264	SWI/SNF-related matrix-associated actin-dependent regulator of chromatin subfamily A member 5	SMARCA5
0.147321	-0.0468721	Q9BVP2	Q9BVP2	Guanine nucleotide-binding protein-like 3	GNL3
0.374175	-0.0470591	Q14764	Q14764	Major vault protein	MVP
0.269792	-0.0474839	Q9Y2X0	Q9Y2X0	Mediator of RNA polymerase II transcription subunit 16	MED16
0.529418	-0.0479689	Q8N201	Q8N201	Integrator complex subunit 1	INTS1
0.223693	-0.0481019	Q9UPQ9	Q9UPQ9	Trinucleotide repeat-containing gene 6B protein	TNRC6B
0.147634	-0.0483737	Q9NTI5	Q9NTI5	Sister chromatid cohesion protein PDS5 homolog B	PDS5B
0.133121	-0.0485849	Q8IVT2	Q8IVT2	Mitotic interactor and substrate of PLK1	MISP
0.206533	-0.0487447	P48651	P48651	Phosphatidylserine synthase 1	PTDSS1
0.0905027	-0.0489564	P09493	P09493	Tropomyosin alpha-1 chain	TPM1
0.137221	-0.0490532	P06746	P06746	DNA polymerase beta	POLB
0.131832	-0.0494576	Q96MH6	Q96MH6	Transmembrane protein 68	TMEM68
0.181541	-0.0495148	Q15459	Q15459	Splicing factor 3A subunit 1	SF3A1
0.121833	-0.0496464	Q53ET0	Q53ET0	CREB-regulated transcription coactivator 2	CRTC2
0.0913085	-0.0496499	Q86YV9	Q86YV9	Hermansky-Pudlak syndrome 6 protein	HPS6
0	-0.0498772	Q96A35	Q96A35	39S ribosomal protein L24, mitochondrial	MRPL24
0.141538	-0.0498843	P09661	P09661	U2 small nuclear ribonucleoprotein A	SNRPA1
0.471143	-0.0499115	Q14258	Q14258	E3 ubiquitin/ISG15 ligase TRIM25	TRIM25
0.455244	-0.0503817	O95171	O95171	Sciellin	SCEL
0.0766885	-0.0504465	P78316	P78316	Nucleolar protein 14	NOP14
0.205186	-0.0508728	Q6R327	Q6R327	Rapamycin-insensitive companion of mTOR	RICTOR
0.370649	-0.0508828	Q5RI15	Q5RI15	Cytochrome c oxidase protein 20 homolog	COX20
0.0896376	-0.0511899	Q86V81	Q86V81	THO complex subunit 4	ALYREF
0.186458	-0.0512161	Q07157	Q07157	Tight junction protein ZO-1	TJP1
0.200655	-0.0516644	O15533	O15533	Tapasin	TAPBP
0.390165	-0.0516748	Q9BVC4	Q9BVC4	Target of rapamycin complex subunit LST8	MLST8
0.0879508	-0.0518057	Q9UHR6	Q9UHR6	Zinc finger HIT domain-containing protein 2	ZNHIT2
0.143891	-0.0518332	O75643	O75643	U5 small nuclear ribonucleoprotein 200 kDa helicase	SNRNP200
0.234562	-0.0523911	P07741	P07741	Adenine phosphoribosyltransferase	APRT
0.143937	-0.0524597	P55769	P55769	NHP2-like protein 1;NHP2-like protein 1, N-terminally processed	NHP2L1
0.115741	-0.0524836	P62314	P62314	Small nuclear ribonucleoprotein Sm D1	SNRPD1
0.201902	-0.052732	Q9NW13	Q9NW13	RNA-binding protein 28	RBM28
0.150635	-0.0527945	P29597	P29597	Non-receptor tyrosine-protein kinase TYK2	TYK2
0.150315	-0.0534625	Q9UHB6	Q9UHB6	LIM domain and actin-binding protein 1	LIMA1
0.185548	-0.0534639	P12956	P12956	X-ray repair cross-complementing protein 6	XRCC6
0.206188	-0.0536108	Q00839	Q00839	Heterogeneous nuclear ribonucleoprotein U	HNRNPU
0.129236	-0.0536237	Q9Y6E2	Q9Y6E2	Basic leucine zipper and W2 domain-containing protein 2	BZW2
0.503586	-0.0540018	Q96C36	Q96C36	Pyrroline-5-carboxylate reductase 2	PYCR2
0.37869	-0.0541749	Q9NUQ2	Q9NUQ2	1-acyl-sn-glycerol-3-phosphate acyltransferase epsilon	AGPAT5
0.127011	-0.0542102	O75694	O75694	Nuclear pore complex protein Nup155	NUP155
0.268434	-0.0543294	P48634	P48634	Protein PRRC2A	PRRC2A
0.191456	-0.0551213	Q13126	Q13126	S-methyl-5-thioadenosine phosphorylase	MTAP
0	-0.0552225	Q92626	Q92626	Peroxidasin homolog	PXDN
0.114727	-0.0552692	O60306	O60306	Intron-binding protein aquarius	AQR
0.794192	-0.055284	P47914	P47914	60S ribosomal protein L29	RPL29
0	-0.0555592	Q8TB72	Q8TB72	Pumilio homolog 2	PUM2
0.102226	-0.0557423	Q5SY16	Q5SY16	Polynucleotide 5-hydroxyl-kinase NOL9	NOL9
0.139346	-0.0559988	Q8NI36	Q8NI36	WD repeat-containing protein 36	WDR36
0.14668	-0.0564985	Q96CU9	Q96CU9	FAD-dependent oxidoreductase domain-containing protein 1	FOXRED1
0.793691	-0.0565505	Q96KA5	Q96KA5	Cleft lip and palate transmembrane protein 1-like protein	CLPTM1L
0.208121	-0.0566101	Q9H0D6	Q9H0D6	5-3 exoribonuclease 2	XRN2
0.217131	-0.0569625	Q9UBD5	Q9UBD5	Origin recognition complex subunit 3	ORC3
0.159555	-0.0571818	P10644	P10644	cAMP-dependent protein kinase type I-alpha regulatory subunit;cAMP-dependent protein kinase type I-alpha regulatory subunit, N-terminally processed	PRKAR1A
0	-0.0578359	Q8WU67	Q8WU67	Phospholipase ABHD3	ABHD3
0.141645	-0.0580363	P49917	P49917	DNA ligase 4	LIG4
0.158233	-0.0584927	Q92598	Q92598	Heat shock protein 105 kDa	HSPH1
0.63543	-0.0585556	Q13155	Q13155	Aminoacyl tRNA synthase complex-interacting multifunctional protein 2	AIMP2
0.128849	-0.0590773	P55072	P55072	Transitional endoplasmic reticulum ATPase	VCP
0.122553	-0.0591173	O00566	O00566	U3 small nucleolar ribonucleoprotein protein MPP10	MPHOSPH10
0.242947	-0.0592613	Q92974	Q92974	Rho guanine nucleotide exchange factor 2	ARHGEF2
0.26303	-0.0592742	Q9Y6D6	Q9Y6D6	Brefeldin A-inhibited guanine nucleotide-exchange protein 1	ARFGEF1
0.243813	-0.0594416	Q9UN81	Q9UN81	LINE-1 retrotransposable element ORF1 protein	L1RE1
0.338129	-0.0595102	Q9Y4B6	Q9Y4B6	Protein VPRBP	VPRBP
0.293629	-0.0595431	Q8NFF5	Q8NFF5	FAD synthase;Molybdenum cofactor biosynthesis protein-like region;FAD synthase region	FLAD1
0.731268	-0.0596151	Q9UJV9	Q9UJV9	Probable ATP-dependent RNA helicase DDX41	DDX41
0.300591	-0.059833	Q96LW7	Q96LW7	Bcl10-interacting CARD protein	C9orf89
0.476523	-0.0600996	Q6YN16	Q6YN16	Hydroxysteroid dehydrogenase-like protein 2	HSDL2
0.161732	-0.0601053	O43660	O43660	Pleiotropic regulator 1	PLRG1
0.668963	-0.0602717	Q6Y7W6	Q6Y7W6	PERQ amino acid-rich with GYF domain-containing protein 2	GIGYF2
0.224363	-0.0603231	Q96CQ1	Q96CQ1	Solute carrier family 25 member 36	SLC25A36
0.335426	-0.0608182	P52597	P52597	Heterogeneous nuclear ribonucleoprotein F;Heterogeneous nuclear ribonucleoprotein F, N-terminally processed	HNRNPF
0.144862	-0.0610018	Q92828;Q9UQN3	Q92828	Coronin-2A	CORO2A
0.24098	-0.0610356	Q969X5	Q969X5	Endoplasmic reticulum-Golgi intermediate compartment protein 1	ERGIC1
0.164658	-0.0611014	O43823	O43823	A-kinase anchor protein 8	AKAP8
0.117893	-0.0611024	Q6DKI1	Q6DKI1	60S ribosomal protein L7-like 1	RPL7L1
0.168367	-0.061176	Q9UNL2	Q9UNL2	Translocon-associated protein subunit gamma	SSR3
0.0996866	-0.0612424	Q96LL9	Q96LL9	DnaJ homolog subfamily C member 30	DNAJC30
0.20441	-0.0614347	P61006	P61006	Ras-related protein Rab-8A	RAB8A
0.20426	-0.0618477	P31943	P31943	Heterogeneous nuclear ribonucleoprotein H;Heterogeneous nuclear ribonucleoprotein H, N-terminally processed	HNRNPH1
0.140563	-0.0625248	P62318	P62318	Small nuclear ribonucleoprotein Sm D3	SNRPD3
0	-0.0625439	Q96JP5	Q96JP5	E3 ubiquitin-protein ligase ZFP91	ZFP91
0.167686	-0.0629301	O15042	O15042	U2 snRNP-associated SURP motif-containing protein	U2SURP
0.272759	-0.0630021	Q6P2Q9	Q6P2Q9	Pre-mRNA-processing-splicing factor 8	PRPF8
0.515096	-0.0631709	O75165	O75165	DnaJ homolog subfamily C member 13	DNAJC13
0.181551	-0.0631742	O43251;Q9NWB1;A6NFN3	O43251;Q9NWB1	RNA binding protein fox-1 homolog 2;RNA binding protein fox-1 homolog 1	RBFOX2;RBFOX1
0.467429	-0.0634742	Q9UHB9	Q9UHB9	Signal recognition particle subunit SRP68	SRP68
0.173653	-0.0635581	Q13435	Q13435	Splicing factor 3B subunit 2	SF3B2
0.144679	-0.0636368	P19388	P19388	DNA-directed RNA polymerases I, II, and III subunit RPABC1	POLR2E
0.189526	-0.063951	Q9UGJ1	Q9UGJ1	Gamma-tubulin complex component 4	TUBGCP4
0.238708	-0.0642257	Q04912	Q04912	Macrophage-stimulating protein receptor;Macrophage-stimulating protein receptor alpha chain;Macrophage-stimulating protein receptor beta chain	MST1R
0.116985	-0.0642705	Q8N3U4	Q8N3U4	Cohesin subunit SA-2	STAG2
0.107186	-0.0643253	Q13601	Q13601	KRR1 small subunit processome component homolog	KRR1
0.0633172	-0.0644493	Q9H4P4	Q9H4P4	E3 ubiquitin-protein ligase NRDP1	RNF41
0.473763	-0.0648856	Q96JC1	Q96JC1	Vam6/Vps39-like protein	VPS39
0.101862	-0.0649055	Q9HCS7	Q9HCS7	Pre-mRNA-splicing factor SYF1	XAB2
0.116683	-0.0653191	Q8TED0	Q8TED0	U3 small nucleolar RNA-associated protein 15 homolog	UTP15
0.212235	-0.0653796	P52292	P52292	Importin subunit alpha-1	KPNA2
0.386396	-0.0655664	Q6P4A7	Q6P4A7	Sideroflexin-4	SFXN4
0.270944	-0.0661311	O15230	O15230	Laminin subunit alpha-5	LAMA5
0.289893	-0.066154	Q16666	Q16666	Gamma-interferon-inducible protein 16	IFI16
0.702872	-0.0663915	Q7L014	Q7L014	Probable ATP-dependent RNA helicase DDX46	DDX46
0.131737	-0.0664039	P31942	P31942	Heterogeneous nuclear ribonucleoprotein H3	HNRNPH3
0.225747	-0.0664716	Q9NR30	Q9NR30	Nucleolar RNA helicase 2	DDX21
0.127219	-0.0666957	Q13769	Q13769	THO complex subunit 5 homolog	THOC5
0.305198	-0.0668583	Q9HAN9	Q9HAN9	Nicotinamide/nicotinic acid mononucleotide adenylyltransferase 1	NMNAT1
0.329258	-0.0676036	P62854;Q5JNZ5	P62854;Q5JNZ5	40S ribosomal protein S26;Putative 40S ribosomal protein S26-like 1	RPS26;RPS26P11
0.232039	-0.0680995	Q86YN1	Q86YN1	Dolichyldiphosphatase 1	DOLPP1
0.111732	-0.0681057	Q9H4L4	Q9H4L4	Sentrin-specific protease 3	SENP3
0.207998	-0.0681744	Q8NEY8	Q8NEY8	Periphilin-1	PPHLN1
0.284888	-0.0685654	Q9NX20	Q9NX20	39S ribosomal protein L16, mitochondrial	MRPL16
0.367416	-0.0687704	Q9BZE1	Q9BZE1	39S ribosomal protein L37, mitochondrial	MRPL37
0.453417	-0.0687737	Q14680	Q14680	Maternal embryonic leucine zipper kinase	MELK
0.261313	-0.0689607	Q9BQA1	Q9BQA1	Methylosome protein 50	WDR77
0.155012	-0.0695052	Q15397	Q15397	Pumilio domain-containing protein KIAA0020	KIAA0020
0	-0.0696201	Q6ZNB6	Q6ZNB6	NF-X1-type zinc finger protein NFXL1	NFXL1
0.636087	-0.069881	Q86Y39	Q86Y39	NADH dehydrogenase [ubiquinone] 1 alpha subcomplex subunit 11	NDUFA11
0.164608	-0.0700665	P42696	P42696	RNA-binding protein 34	RBM34
0.0997433	-0.0700784	Q99729	Q99729	Heterogeneous nuclear ribonucleoprotein A/B	HNRNPAB
0.173022	-0.0707378	O43390	O43390	Heterogeneous nuclear ribonucleoprotein R	HNRNPR
0.241077	-0.0712628	Q9Y6M9	Q9Y6M9	NADH dehydrogenase [ubiquinone] 1 beta subcomplex subunit 9	NDUFB9
0.285621	-0.0715518	P78395	P78395	Melanoma antigen preferentially expressed in tumors	PRAME
0.200255	-0.0720752	P28328	P28328	Peroxisome biogenesis factor 2	PEX2
0.143821	-0.0725609	O95292	O95292	Vesicle-associated membrane protein-associated protein B/C	VAPB
0	-0.0725708	P08236	P08236	Beta-glucuronidase	GUSB
0.751614	-0.0731802	O95817	O95817	BAG family molecular chaperone regulator 3	BAG3
0.167705	-0.0738719	Q9NVN8	Q9NVN8	Guanine nucleotide-binding protein-like 3-like protein	GNL3L
0.208367	-0.0744271	Q08345	Q08345	Epithelial discoidin domain-containing receptor 1	DDR1
0.132301	-0.0745042	Q8IXU6	Q8IXU6	Solute carrier family 35 member F2	SLC35F2
0.0816341	-0.0746875	O75494;Q8WXF0	O75494	Serine/arginine-rich splicing factor 10	SRSF10
0.165861	-0.0749865	Q8WWY3	Q8WWY3	U4/U6 small nuclear ribonucleoprotein Prp31	PRPF31
0.310617	-0.0752597	Q9NX58	Q9NX58	Cell growth-regulating nucleolar protein	LYAR
0.276343	-0.0756621	Q3MHD2	Q3MHD2	Protein LSM12 homolog	LSM12
0.429335	-0.0757675	P30101	P30101	Protein disulfide-isomerase A3	PDIA3
0.104105	-0.0758171	Q14966	Q14966	Zinc finger protein 638	ZNF638
0.112469	-0.0761065	Q8IXT5	Q8IXT5	RNA-binding protein 12B	RBM12B
0.192543	-0.0762313	Q9NVD7	Q9NVD7	Alpha-parvin	PARVA
0.379247	-0.0763826	Q8N4C8	Q8N4C8	Misshapen-like kinase 1	MINK1
0.404207	-0.0764203	Q9H270	Q9H270	Vacuolar protein sorting-associated protein 11 homolog	VPS11
0.181332	-0.0767708	O14757	O14757	Serine/threonine-protein kinase Chk1	CHEK1
0.387008	-0.0767752	O60547	O60547	GDP-mannose 4,6 dehydratase	GMDS
0.305164	-0.0768065	P10321	P10321	HLA class I histocompatibility antigen, Cw-7 alpha chain	HLA-C
0.193777	-0.0770655	Q9BV38	Q9BV38	WD repeat-containing protein 18	WDR18
0.280004	-0.0771017	Q99536	Q99536	Synaptic vesicle membrane protein VAT-1 homolog	VAT1
0.225675	-0.0771777	Q9HAU0	Q9HAU0	Pleckstrin homology domain-containing family A member 5	PLEKHA5
0.561808	-0.0771999	Q9H223	Q9H223	EH domain-containing protein 4	EHD4
0.465	-0.0774021	P09497	P09497	Clathrin light chain B	CLTB
0.382435	-0.0774961	Q9BY89	Q9BY89	Uncharacterized protein KIAA1671	KIAA1671
0.209173	-0.0777345	Q9NVP1	Q9NVP1	ATP-dependent RNA helicase DDX18	DDX18
0.72475	-0.0777597	P10620	P10620	Microsomal glutathione S-transferase 1	MGST1
0.251969	-0.0778189	Q8NC56	Q8NC56	LEM domain-containing protein 2	LEMD2
0.139668	-0.0778966	Q14690	Q14690	Protein RRP5 homolog	PDCD11
0.230323	-0.0779317	Q9GZM7	Q9GZM7	Tubulointerstitial nephritis antigen-like	TINAGL1
0.228633	-0.078516	P04899;P63096;P09471;P19087;A8MTJ3;P38405;P11488	P04899	Guanine nucleotide-binding protein G(i) subunit alpha-2	GNAI2
0.640819	-0.0786204	P42356;A4QPH2;Q8N8J0	P42356	Phosphatidylinositol 4-kinase alpha	PI4KA
0	-0.078804	Q9UFC0	Q9UFC0	Leucine-rich repeat and WD repeat-containing protein 1	LRWD1
0.441024	-0.0789108	P84077;P61204	P84077;P61204	ADP-ribosylation factor 1;ADP-ribosylation factor 3	ARF1;ARF3
0.426532	-0.0789156	P51398	P51398	28S ribosomal protein S29, mitochondrial	DAP3
0.692047	-0.0789633	P57088	P57088	Transmembrane protein 33	TMEM33
0.122636	-0.0792338	Q6ZN54	Q6ZN54	Differentially expressed in FDCP 8 homolog	DEF8
0.126188	-0.0793839	P08621	P08621	U1 small nuclear ribonucleoprotein 70 kDa	SNRNP70
0	-0.0799866	Q13608	Q13608	Peroxisome assembly factor 2	PEX6
0.330577	-0.0801229	P51970	P51970	NADH dehydrogenase [ubiquinone] 1 alpha subcomplex subunit 8	NDUFA8
0.422083	-0.0802131	Q5VYY1	Q5VYY1	Ankyrin repeat domain-containing protein 22	ANKRD22
0.298756	-0.0804772	P62081	P62081	40S ribosomal protein S7	RPS7
0.839109	-0.0804815	Q9H2V7	Q9H2V7	Protein spinster homolog 1	SPNS1
0.375299	-0.080729	Q9P0V3	Q9P0V3	SH3 domain-binding protein 4	SH3BP4
0.292818	-0.080815	O75175	O75175	CCR4-NOT transcription complex subunit 3	CNOT3
0.14407	-0.08109	Q5T3F8	Q5T3F8	CSC1-like protein 2	TMEM63B
0.401339	-0.0812016	Q5T0W9	Q5T0W9	Protein FAM83B	FAM83B
0.990991	-0.0812683	P62266	P62266	40S ribosomal protein S23	RPS23
0.264739	-0.0812907	Q12788	Q12788	Transducin beta-like protein 3	TBL3
0.546433	-0.0814352	Q9NZM1	Q9NZM1	Myoferlin	MYOF
0.201777	-0.081779	Q9BRS2	Q9BRS2	Serine/threonine-protein kinase RIO1	RIOK1
0.616844	-0.0818977	Q9NVH1	Q9NVH1	DnaJ homolog subfamily C member 11	DNAJC11
0.476939	-0.0826488	Q96KP1	Q96KP1	Exocyst complex component 2	EXOC2
0.270275	-0.0829978	Q9NPH3	Q9NPH3	Interleukin-1 receptor accessory protein	IL1RAP
0.434064	-0.0831208	Q2NL82	Q2NL82	Pre-rRNA-processing protein TSR1 homolog	TSR1
0.299372	-0.0831248	Q9UNF1	Q9UNF1	Melanoma-associated antigen D2	MAGED2
0	-0.0832062	Q9Y2T2	Q9Y2T2	AP-3 complex subunit mu-1	AP3M1
0.128873	-0.0833364	Q9H9G7	Q9H9G7	Protein argonaute-3	AGO3
0.265642	-0.0836215	P30154	P30154	Serine/threonine-protein phosphatase 2A 65 kDa regulatory subunit A beta isoform	PPP2R1B
0	-0.0838823	Q70UQ0	Q70UQ0	Inhibitor of nuclear factor kappa-B kinase-interacting protein	IKBIP
0.181613	-0.0839877	P30740	P30740	Leukocyte elastase inhibitor	SERPINB1
0.269135	-0.0840697	Q9Y289	Q9Y289	Sodium-dependent multivitamin transporter	SLC5A6
0.42662	-0.0842066	Q9BQ39	Q9BQ39	ATP-dependent RNA helicase DDX50	DDX50
0.341202	-0.0843782	Q9H9A5	Q9H9A5	CCR4-NOT transcription complex subunit 10	CNOT10
0.413053	-0.0852642	P53611	P53611	Geranylgeranyl transferase type-2 subunit beta	RABGGTB
0.699071	-0.0853224	P04637	P04637	Cellular tumor antigen p53	TP53
0.481458	-0.0854349	P11047;Q9Y6N6	P11047	Laminin subunit gamma-1	LAMC1
0.15905	-0.0856028	Q5SSJ5	Q5SSJ5	Heterochromatin protein 1-binding protein 3	HP1BP3
0.587176	-0.0858712	Q09472	Q09472	Histone acetyltransferase p300	EP300
0.179931	-0.0860977	Q04837	Q04837	Single-stranded DNA-binding protein, mitochondrial	SSBP1
0.174504	-0.0866365	O00148	O00148	ATP-dependent RNA helicase DDX39A	DDX39A
0.167986	-0.0867448	O15231	O15231	Zinc finger protein 185	ZNF185
0.179409	-0.0867596	P18077	P18077	60S ribosomal protein L35a	RPL35A
0.199295	-0.0868893	Q14137	Q14137	Ribosome biogenesis protein BOP1	BOP1
0.167995	-0.0871089	Q5SW79;Q96L14	Q5SW79	Centrosomal protein of 170 kDa	CEP170
0.492468	-0.0873175	Q9NNW5	Q9NNW5	WD repeat-containing protein 6	WDR6
0.267112	-0.0873871	Q9BYG3	Q9BYG3	MKI67 FHA domain-interacting nucleolar phosphoprotein	NIFK
0	-0.0874399	A6NHQ2	A6NHQ2	rRNA/tRNA 2-O-methyltransferase fibrillarin-like protein 1	FBLL1
0.196269	-0.0877295	Q96GQ7	Q96GQ7	Probable ATP-dependent RNA helicase DDX27	DDX27
0.208228	-0.0878692	Q9UJY1	Q9UJY1	Heat shock protein beta-8	HSPB8
0.160272	-0.0880152	Q13643	Q13643	Four and a half LIM domains protein 3	FHL3
0.773351	-0.0880537	P15924	P15924	Desmoplakin	DSP
0.407229	-0.08814	P11387	P11387	DNA topoisomerase 1	TOP1
0.164058	-0.0892262	Q49A26	Q49A26	Putative oxidoreductase GLYR1	GLYR1
0.436044	-0.0893641	P62829	P62829	60S ribosomal protein L23	RPL23
0.255855	-0.0908527	Q9BT67	Q9BT67	NEDD4 family-interacting protein 1	NDFIP1
0.308009	-0.0909581	Q8IZV5	Q8IZV5	Retinol dehydrogenase 10	RDH10
0.265467	-0.0909615	Q9UI09	Q9UI09	NADH dehydrogenase [ubiquinone] 1 alpha subcomplex subunit 12	NDUFA12
0.348027	-0.0910907	Q6ZUT6	Q6ZUT6	Uncharacterized protein C15orf52	C15orf52
0.218734	-0.0912962	Q99986	Q99986	Serine/threonine-protein kinase VRK1	VRK1
0.795828	-0.09162	Q15434	Q15434	RNA-binding motif, single-stranded-interacting protein 2	RBMS2
0.341385	-0.0917516	Q15637	Q15637	Splicing factor 1	SF1
0.255247	-0.0918454	Q13347	Q13347	Eukaryotic translation initiation factor 3 subunit I	EIF3I
0.399228	-0.092135	Q8NE71	Q8NE71	ATP-binding cassette sub-family F member 1	ABCF1
0.187864	-0.0923934	Q9NV06	Q9NV06	DDB1- and CUL4-associated factor 13	DCAF13
0.249794	-0.0926228	Q9BZE4	Q9BZE4	Nucleolar GTP-binding protein 1	GTPBP4
0.17887	-0.0926418	Q9UNX4	Q9UNX4	WD repeat-containing protein 3	WDR3
0.542106	-0.0927835	Q8NE86	Q8NE86	Calcium uniporter protein, mitochondrial	MCU
0.30488	-0.0929604	P55081	P55081	Microfibrillar-associated protein 1	MFAP1
0.352845	-0.0934768	O15144	O15144	Actin-related protein 2/3 complex subunit 2	ARPC2
0.40423	-0.0939636	P02794	P02794	Ferritin heavy chain;Ferritin heavy chain, N-terminally processed	FTH1
0.415642	-0.0942607	Q86UE4	Q86UE4	Protein LYRIC	MTDH
0.253926	-0.0946307	O43818	O43818	U3 small nucleolar RNA-interacting protein 2	RRP9
0.259357	-0.0947717	Q13454	Q13454	Tumor suppressor candidate 3	TUSC3
0.522287	-0.0950828	P13010	P13010	X-ray repair cross-complementing protein 5	XRCC5
0.308075	-0.0952444	Q86UP2	Q86UP2	Kinectin	KTN1
0.356841	-0.0953093	O15226	O15226	NF-kappa-B-repressing factor	NKRF
0.624466	-0.0955334	P05388;Q8NHW5	P05388;Q8NHW5	60S acidic ribosomal protein P0;60S acidic ribosomal protein P0-like	RPLP0;RPLP0P6
0.314505	-0.0957842	Q9NUL3	Q9NUL3	Double-stranded RNA-binding protein Staufen homolog 2	STAU2
1.17888	-0.0959477	Q13151	Q13151	Heterogeneous nuclear ribonucleoprotein A0	HNRNPA0
0.399845	-0.0961123	P46013	P46013	Antigen KI-67	MKI67
0.276411	-0.0963051	P55884	P55884	Eukaryotic translation initiation factor 3 subunit B	EIF3B
1.77058	-0.0963264	Q9P2E9;Q8N4C6	Q9P2E9	Ribosome-binding protein 1	RRBP1
0.459259	-0.0965004	Q96TC7	Q96TC7	Regulator of microtubule dynamics protein 3	RMDN3
0.200535	-0.096838	O43156	O43156	TELO2-interacting protein 1 homolog	TTI1
0.514198	-0.0972276	Q8NI37	Q8NI37	Protein phosphatase PTC7 homolog	PPTC7
0.219954	-0.0979505	Q9H8H0	Q9H8H0	Nucleolar protein 11	NOL11
0.483694	-0.0981197	P62136	P62136	Serine/threonine-protein phosphatase PP1-alpha catalytic subunit	PPP1CA
0.643487	-0.0983143	Q9ULJ7	Q9ULJ7	Ankyrin repeat domain-containing protein 50	ANKRD50
0.40213	-0.0985521	Q96P53	Q96P53	WD repeat and FYVE domain-containing protein 2	WDFY2
0.974394	-0.0986214	Q96HS1	Q96HS1	Serine/threonine-protein phosphatase PGAM5, mitochondrial	PGAM5
0.232208	-0.0993681	O60841	O60841	Eukaryotic translation initiation factor 5B	EIF5B
0.367297	-0.0999937	O15020	O15020	Spectrin beta chain, non-erythrocytic 2	SPTBN2
0.408503	-0.100209	Q9UBS4	Q9UBS4	DnaJ homolog subfamily B member 11	DNAJB11
0.356887	-0.100277	Q13426	Q13426	DNA repair protein XRCC4	XRCC4
0.22109	-0.100446	Q9BSD7	Q9BSD7	Cancer-related nucleoside-triphosphatase	NTPCR
0.761836	-0.100741	P53396	P53396	ATP-citrate synthase	ACLY
0.562394	-0.101024	Q9H147	Q9H147	Deoxynucleotidyltransferase terminal-interacting protein 1	DNTTIP1
0.681348	-0.10153	Q9Y5B9	Q9Y5B9	FACT complex subunit SPT16	SUPT16H
0.772056	-0.101665	Q9NR56	Q9NR56	Muscleblind-like protein 1	MBNL1
1.01715	-0.10194	P62263	P62263	40S ribosomal protein S14	RPS14
0.425001	-0.102207	P49916	P49916	DNA ligase 3	LIG3
0.283694	-0.102336	O75955	O75955	Flotillin-1	FLOT1
0.267965	-0.102818	O14657	O14657	Torsin-1B	TOR1B
0.382622	-0.10306	P53999	P53999	Activated RNA polymerase II transcriptional coactivator p15	SUB1
1.11485	-0.103338	Q9H7D0	Q9H7D0	Dedicator of cytokinesis protein 5	DOCK5
0.561775	-0.103366	Q5BKT4;Q5I7T1	Q5BKT4;Q5I7T1	Dol-P-Glc:Glc(2)Man(9)GlcNAc(2)-PP-Dol alpha-1,2-glucosyltransferase;Putative Dol-P-Glc:Glc(2)Man(9)GlcNAc(2)-PP-Dol alpha-1,2-glucosyltransferase	ALG10;ALG10B
0.316865	-0.103661	Q96EU6;Q9H160	Q96EU6	Ribosomal RNA processing protein 36 homolog	RRP36
0.171071	-0.103911	O14979	O14979	Heterogeneous nuclear ribonucleoprotein D-like	HNRNPDL
0.89805	-0.104048	Q96I24	Q96I24	Far upstream element-binding protein 3	FUBP3
0.209172	-0.104355	Q5QJE6	Q5QJE6	Deoxynucleotidyltransferase terminal-interacting protein 2	DNTTIP2
0.333679	-0.104502	Q9H649	Q9H649	Putative methyltransferase NSUN3	NSUN3
0.851538	-0.104959	O95425	O95425	Supervillin	SVIL
1.28424	-0.105038	Q7KZI7;P27448;Q9P0L2;Q96L34	Q7KZI7	Serine/threonine-protein kinase MARK2	MARK2
0.201462	-0.105162	Q8N3E9	Q8N3E9	1-phosphatidylinositol 4,5-bisphosphate phosphodiesterase delta-3	PLCD3
0.598003	-0.105245	Q8WU90	Q8WU90	Zinc finger CCCH domain-containing protein 15	ZC3H15
0.290312	-0.105365	P67809;Q9Y2T7	P67809	Nuclease-sensitive element-binding protein 1	YBX1
0.730591	-0.105537	O14734	O14734	Acyl-coenzyme A thioesterase 8	ACOT8
1.06451	-0.105547	Q7Z3B4	Q7Z3B4	Nucleoporin p54	NUP54
0.188747	-0.105673	P14866;Q8WVV9	P14866	Heterogeneous nuclear ribonucleoprotein L	HNRNPL
1.1599	-0.105713	Q16630	Q16630	Cleavage and polyadenylation specificity factor subunit 6	CPSF6
0.216209	-0.106091	Q14683	Q14683	Structural maintenance of chromosomes protein 1A	SMC1A
0.584465	-0.106094	P63104	P63104	14-3-3 protein zeta/delta	YWHAZ
0.471522	-0.106158	Q99575	Q99575	Ribonucleases P/MRP protein subunit POP1	POP1
0.288842	-0.106368	Q9NTJ3	Q9NTJ3	Structural maintenance of chromosomes protein 4	SMC4
0.609796	-0.106498	Q7Z7H8	Q7Z7H8	39S ribosomal protein L10, mitochondrial	MRPL10
0.336039	-0.10761	O75533	O75533	Splicing factor 3B subunit 1	SF3B1
0.291567	-0.107646	Q15393	Q15393	Splicing factor 3B subunit 3	SF3B3
0.25979	-0.107778	Q9Y2W2	Q9Y2W2	WW domain-binding protein 11	WBP11
0.47458	-0.107841	Q9Y5Y6	Q9Y5Y6	Suppressor of tumorigenicity 14 protein	ST14
0.501606	-0.10812	Q13247	Q13247	Serine/arginine-rich splicing factor 6	SRSF6
0.451483	-0.108728	Q9UMS4	Q9UMS4	Pre-mRNA-processing factor 19	PRPF19
0.485389	-0.109386	Q96BI1	Q96BI1	Solute carrier family 22 member 18	SLC22A18
0.942926	-0.109525	Q8IUR0	Q8IUR0	Trafficking protein particle complex subunit 5	TRAPPC5
0.280327	-0.109579	P84095	P84095	Rho-related GTP-binding protein RhoG	RHOG
1.26153	-0.109593	P61160	P61160	Actin-related protein 2	ACTR2
0.420943	-0.109668	P46778	P46778	60S ribosomal protein L21	RPL21
1.31007	-0.109865	Q9Y5A9	Q9Y5A9	YTH domain-containing family protein 2	YTHDF2
0.388783	-0.109866	O15091	O15091	Mitochondrial ribonuclease P protein 3	KIAA0391
0.221174	-0.109915	P11802	P11802	Cyclin-dependent kinase 4	CDK4
0.150308	-0.110452	Q9Y6A4	Q9Y6A4	Cilia- and flagella-associated protein 20	CFAP20
0.303958	-0.111438	P85299	P85299	Proline-rich protein 5	PRR5
0.61156	-0.112831	Q9Y320	Q9Y320	Thioredoxin-related transmembrane protein 2	TMX2
0.7752	-0.112897	Q6AI08	Q6AI08	HEAT repeat-containing protein 6	HEATR6
0.263339	-0.112908	Q8IWA0	Q8IWA0	WD repeat-containing protein 75	WDR75
0.324856	-0.113787	P35637	P35637	RNA-binding protein FUS	FUS
0.291276	-0.114214	O76021	O76021	Ribosomal L1 domain-containing protein 1	RSL1D1
0.396426	-0.114294	P09874	P09874	Poly [ADP-ribose] polymerase 1	PARP1
0.554369	-0.114368	Q96J02	Q96J02	E3 ubiquitin-protein ligase Itchy homolog	ITCH
0.517157	-0.114423	Q9Y520	Q9Y520	Protein PRRC2C	PRRC2C
0.298013	-0.11445	Q09028	Q09028	Histone-binding protein RBBP4	RBBP4
0.255116	-0.114553	O60832	O60832	H/ACA ribonucleoprotein complex subunit 4	DKC1
1.52497	-0.114632	Q8TDX7	Q8TDX7	Serine/threonine-protein kinase Nek7	NEK7
0.278286	-0.115183	P55265	P55265	Double-stranded RNA-specific adenosine deaminase	ADAR
1.03607	-0.115774	O00425	O00425	Insulin-like growth factor 2 mRNA-binding protein 3	IGF2BP3
0.960409	-0.116091	Q969E2	Q969E2	Secretory carrier-associated membrane protein 4	SCAMP4
0	-0.116109	Q9P2N5	Q9P2N5	RNA-binding protein 27	RBM27
0.720409	-0.116248	Q9UKT7	Q9UKT7	F-box/LRR-repeat protein 3	FBXL3
0.360076	-0.117449	Q08211	Q08211	ATP-dependent RNA helicase A	DHX9
0.215957	-0.117694	Q9H4H8	Q9H4H8	Protein FAM83D	FAM83D
0.850135	-0.117909	P11940;Q9H361;Q4VXU2;Q96DU9	P11940	Polyadenylate-binding protein 1	PABPC1
0.263836	-0.117969	Q6IAA8	Q6IAA8	Ragulator complex protein LAMTOR1	LAMTOR1
0	-0.118325	P61586;P08134	P61586;P08134	Transforming protein RhoA;Rho-related GTP-binding protein RhoC	RHOA;RHOC
0.31845	-0.118847	Q9GZL7	Q9GZL7	Ribosome biogenesis protein WDR12	WDR12
0.392377	-0.118878	Q13823	Q13823	Nucleolar GTP-binding protein 2	GNL2
0.88067	-0.11934	Q86UL3	Q86UL3	Glycerol-3-phosphate acyltransferase 4	AGPAT6
0.687583	-0.119372	Q5T5P2	Q5T5P2	Sickle tail protein homolog	KIAA1217
0.556561	-0.119406	Q9NVR0	Q9NVR0	Kelch-like protein 11	KLHL11
0.762463	-0.120237	Q9UET6	Q9UET6	Putative tRNA (cytidine(32)/guanosine(34)-2-O)-methyltransferase	FTSJ1
0.981937	-0.120401	Q12797	Q12797	Aspartyl/asparaginyl beta-hydroxylase	ASPH
0.8225	-0.12096	Q9BRZ2	Q9BRZ2	E3 ubiquitin-protein ligase TRIM56	TRIM56
0.7857	-0.121471	O95433	O95433	Activator of 90 kDa heat shock protein ATPase homolog 1	AHSA1
0.95745	-0.122275	Q96PN7	Q96PN7	Transcriptional-regulating factor 1	TRERF1
0.615187	-0.122788	P62753	P62753	40S ribosomal protein S6	RPS6
0.262813	-0.123377	P08243	P08243	Asparagine synthetase [glutamine-hydrolyzing]	ASNS
1.19903	-0.12358	P62750	P62750	60S ribosomal protein L23a	RPL23A
0.251001	-0.123906	Q5JTH9	Q5JTH9	RRP12-like protein	RRP12
0.93779	-0.124352	Q9UKV8;Q9HCK5	Q9UKV8	Protein argonaute-2	AGO2
1.26201	-0.12476	P62701;P22090;Q8TD47	P62701	40S ribosomal protein S4, X isoform	RPS4X
0.583735	-0.12496	Q8NB90	Q8NB90	Spermatogenesis-associated protein 5	SPATA5
1.54286	-0.125173	P61221	P61221	ATP-binding cassette sub-family E member 1	ABCE1
0.503766	-0.126045	P61962	P61962	DDB1- and CUL4-associated factor 7	DCAF7
0.201229	-0.126068	Q86U42	Q86U42	Polyadenylate-binding protein 2	PABPN1
0.676508	-0.126171	Q8N3C0	Q8N3C0	Activating signal cointegrator 1 complex subunit 3	ASCC3
0.29194	-0.126254	Q15061	Q15061	WD repeat-containing protein 43	WDR43
0.475644	-0.126365	O00571;O15523;Q9NQI0	O00571;O15523	ATP-dependent RNA helicase DDX3X;ATP-dependent RNA helicase DDX3Y	DDX3X;DDX3Y
0.490721	-0.126412	Q14527	Q14527	Helicase-like transcription factor	HLTF
0.63618	-0.126513	Q9ULX6	Q9ULX6	A-kinase anchor protein 8-like	AKAP8L
0.25683	-0.126981	Q14512	Q14512	Fibroblast growth factor-binding protein 1	FGFBP1
0.316398	-0.127139	Q14126	Q14126	Desmoglein-2	DSG2
0.783532	-0.127733	Q8IZ83	Q8IZ83	Aldehyde dehydrogenase family 16 member A1	ALDH16A1
0.511362	-0.127733	Q99959	Q99959	Plakophilin-2	PKP2
0.820704	-0.12777	Q53GS7	Q53GS7	Nucleoporin GLE1	GLE1
1.14476	-0.128461	Q9Y3B7	Q9Y3B7	39S ribosomal protein L11, mitochondrial	MRPL11
0.9457	-0.128478	O95793	O95793	Double-stranded RNA-binding protein Staufen homolog 1	STAU1
0.241468	-0.128496	Q9Y2X3	Q9Y2X3	Nucleolar protein 58	NOP58
0.364738	-0.128983	Q92979	Q92979	Ribosomal RNA small subunit methyltransferase NEP1	EMG1
0.366646	-0.129095	Q9H089	Q9H089	Large subunit GTPase 1 homolog	LSG1
0.460836	-0.12923	Q8N884	Q8N884	Cyclic GMP-AMP synthase	MB21D1
0	-0.129438	O75122;Q7Z460	O75122;Q7Z460	CLIP-associating protein 2;CLIP-associating protein 1	CLASP2;CLASP1
1.42676	-0.129663	Q8WWM7	Q8WWM7	Ataxin-2-like protein	ATXN2L
0.782319	-0.130022	Q9Y6M1	Q9Y6M1	Insulin-like growth factor 2 mRNA-binding protein 2	IGF2BP2
0.21401	-0.130487	Q8TEX9	Q8TEX9	Importin-4	IPO4
0.278464	-0.130653	Q13242	Q13242	Serine/arginine-rich splicing factor 9	SRSF9
0.296542	-0.130798	P62805	P62805	Histone H4	HIST1H4A
1.11885	-0.131202	P32969	P32969	60S ribosomal protein L9	RPL9
0.482491	-0.131254	P35659	P35659	Protein DEK	DEK
0.430211	-0.131928	Q6PK04	Q6PK04	Coiled-coil domain-containing protein 137	CCDC137
0.205786	-0.132598	Q9P0S9	Q9P0S9	Transmembrane protein 14C	TMEM14C
0.437402	-0.132819	O43172	O43172	U4/U6 small nuclear ribonucleoprotein Prp4	PRPF4
0.288481	-0.133524	Q13395	Q13395	Probable methyltransferase TARBP1	TARBP1
0.501141	-0.133862	Q99459	Q99459	Cell division cycle 5-like protein	CDC5L
0.547475	-0.13415	Q8NFJ5	Q8NFJ5	Retinoic acid-induced protein 3	GPRC5A
0.526559	-0.134409	Q9NX61	Q9NX61	Transmembrane protein 161A	TMEM161A
0.555958	-0.134429	O60506	O60506	Heterogeneous nuclear ribonucleoprotein Q	SYNCRIP
0.878032	-0.134821	P61353	P61353	60S ribosomal protein L27	RPL27
1.89678	-0.13491	Q14978	Q14978	Nucleolar and coiled-body phosphoprotein 1	NOLC1
0.230267	-0.1351	Q14156	Q14156	Protein EFR3 homolog A	EFR3A
1.63263	-0.135137	P18124	P18124	60S ribosomal protein L7	RPL7
1.18046	-0.13533	Q9Y265	Q9Y265	RuvB-like 1	RUVBL1
0.53107	-0.136041	P51532	P51532	Transcription activator BRG1	SMARCA4
0.429727	-0.136102	Q9BQG0	Q9BQG0	Myb-binding protein 1A	MYBBP1A
0.957524	-0.136502	P35221	P35221	Catenin alpha-1	CTNNA1
0.39058	-0.136766	P18887	P18887	DNA repair protein XRCC1	XRCC1
0.424924	-0.13709	Q13813	Q13813	Spectrin alpha chain, non-erythrocytic 1	SPTAN1
1.01616	-0.137285	P61254;Q9UNX3	P61254;Q9UNX3	60S ribosomal protein L26;60S ribosomal protein L26-like 1	RPL26;RPL26L1
0.300953	-0.13731	Q5T280	Q5T280	Putative methyltransferase C9orf114	C9orf114
0.178126	-0.137581	Q9Y241;A8MV81	Q9Y241	HIG1 domain family member 1A, mitochondrial	HIGD1A
0.302043	-0.137767	Q9Y2P8	Q9Y2P8	RNA 3-terminal phosphate cyclase-like protein	RCL1
0.842644	-0.137841	P53597	P53597	Succinyl-CoA ligase [ADP/GDP-forming] subunit alpha, mitochondrial	SUCLG1
0.697065	-0.137983	Q01081;Q8WU68	Q01081	Splicing factor U2AF 35 kDa subunit	U2AF1
0.517554	-0.13823	Q9Y221	Q9Y221	60S ribosome subunit biogenesis protein NIP7 homolog	NIP7
0.701877	-0.138345	Q15386	Q15386	Ubiquitin-protein ligase E3C	UBE3C
0.201785	-0.138978	Q13523	Q13523	Serine/threonine-protein kinase PRP4 homolog	PRPF4B
0.564555	-0.13916	Q6XQN6	Q6XQN6	Nicotinate phosphoribosyltransferase	NAPRT
0.600231	-0.139245	Q8IXQ6	Q8IXQ6	Poly [ADP-ribose] polymerase 9	PARP9
0.587404	-0.139329	P53634	P53634	Dipeptidyl peptidase 1;Dipeptidyl peptidase 1 exclusion domain chain;Dipeptidyl peptidase 1 heavy chain;Dipeptidyl peptidase 1 light chain	CTSC
0.601528	-0.139416	P61964	P61964	WD repeat-containing protein 5	WDR5
0.605999	-0.139728	P20042	P20042	Eukaryotic translation initiation factor 2 subunit 2	EIF2S2
0.297557	-0.13983	P22087	P22087	rRNA 2-O-methyltransferase fibrillarin	FBL
0.298323	-0.139909	Q8IYR2	Q8IYR2	SET and MYND domain-containing protein 4	SMYD4
0.838505	-0.140109	Q01844	Q01844	RNA-binding protein EWS	EWSR1
0.363167	-0.140383	P09651;Q32P51;A0A2R8Y4L2	P09651;Q32P51;A0A2R8Y4L2	Heterogeneous nuclear ribonucleoprotein A1;Heterogeneous nuclear ribonucleoprotein A1, N-terminally processed;Heterogeneous nuclear ribonucleoprotein A1-like 2	HNRNPA1;HNRNPA1L2
0.703608	-0.141293	P62633	P62633	Cellular nucleic acid-binding protein	CNBP
0.410559	-0.141301	Q9BVI4	Q9BVI4	Nucleolar complex protein 4 homolog	NOC4L
0.903461	-0.141488	O43291	O43291	Kunitz-type protease inhibitor 2	SPINT2
0.687204	-0.141972	P05198	P05198	Eukaryotic translation initiation factor 2 subunit 1	EIF2S1
0.324987	-0.142177	Q9H307	Q9H307	Pinin	PNN
0.937314	-0.1422	Q99829	Q99829	Copine-1	CPNE1
0.354953	-0.142202	Q16629	Q16629	Serine/arginine-rich splicing factor 7	SRSF7
0.491394	-0.142606	Q15717	Q15717	ELAV-like protein 1	ELAVL1
0	-0.142687	Q13332;P23468	Q13332;P23468	Receptor-type tyrosine-protein phosphatase S;Receptor-type tyrosine-protein phosphatase delta	PTPRS;PTPRD
0.458809	-0.142713	Q9H8H2	Q9H8H2	Probable ATP-dependent RNA helicase DDX31	DDX31
0.380693	-0.143182	P52926	P52926	High mobility group protein HMGI-C	HMGA2
1.28637	-0.143597	O15143	O15143	Actin-related protein 2/3 complex subunit 1B	ARPC1B
1.12604	-0.143806	P62847	P62847	40S ribosomal protein S24	RPS24
0.523428	-0.143914	P78381	P78381	UDP-galactose translocator	SLC35A2
1.8967	-0.144022	P15880	P15880	40S ribosomal protein S2	RPS2
1.01913	-0.144136	Q13045	Q13045	Protein flightless-1 homolog	FLII
0.509055	-0.144268	Q6P161	Q6P161	39S ribosomal protein L54, mitochondrial	MRPL54
0.487382	-0.144492	P08708	P08708	40S ribosomal protein S17	RPS17
0.314387	-0.144498	Q8NI27	Q8NI27	THO complex subunit 2	THOC2
0.738136	-0.145281	O15270	O15270	Serine palmitoyltransferase 2	SPTLC2
1.01814	-0.145308	P68133;P68032	P68133;P68032	Actin, alpha skeletal muscle;Actin, alpha cardiac muscle 1	ACTA1;ACTC1
1.41816	-0.14531	Q07065	Q07065	Cytoskeleton-associated protein 4	CKAP4
0.355477	-0.145412	Q7Z2T5	Q7Z2T5	TRMT1-like protein	TRMT1L
0.624561	-0.145459	O00411	O00411	DNA-directed RNA polymerase, mitochondrial	POLRMT
1.11745	-0.145474	P46776	P46776	60S ribosomal protein L27a	RPL27A
0.444059	-0.145567	Q14103	Q14103	Heterogeneous nuclear ribonucleoprotein D0	HNRNPD
0	-0.14565	Q9HAS0	Q9HAS0	Protein Njmu-R1	C17orf75
0.745692	-0.146153	Q9H0S4	Q9H0S4	Probable ATP-dependent RNA helicase DDX47	DDX47
0.358468	-0.14634	P50613;Q9C098	P50613	Cyclin-dependent kinase 7	CDK7
0.635202	-0.146432	P42166	P42166	Lamina-associated polypeptide 2, isoform alpha;Thymopoietin;Thymopentin	TMPO
0.426982	-0.146481	Q13123	Q13123	Protein Red	IK
0.369686	-0.14683	Q99848	Q99848	Probable rRNA-processing protein EBP2	EBNA1BP2
0.748892	-0.146937	Q9Y2R4	Q9Y2R4	Probable ATP-dependent RNA helicase DDX52	DDX52
1.03994	-0.147444	Q96SB4;P78362;Q9UPE1	Q96SB4	SRSF protein kinase 1	SRPK1
0.945935	-0.147578	Q08945	Q08945	FACT complex subunit SSRP1	SSRP1
0.55061	-0.147868	Q9C0D9	Q9C0D9	Ethanolaminephosphotransferase 1	EPT1
0.350841	-0.14797	Q8TBM8	Q8TBM8	DnaJ homolog subfamily B member 14	DNAJB14
0.616209	-0.148097	Q9H9Y6	Q9H9Y6	DNA-directed RNA polymerase I subunit RPA2	POLR1B
0.451011	-0.148424	Q9BRJ6	Q9BRJ6	Uncharacterized protein C7orf50	C7orf50
0.592447	-0.148631	P49207	P49207	60S ribosomal protein L34	RPL34
2.02739	-0.148994	P62244	P62244	40S ribosomal protein S15a	RPS15A
0.47627	-0.149447	Q9UPT9;A6NNY8	Q9UPT9	Ubiquitin carboxyl-terminal hydrolase 22	USP22
0.485312	-0.149464	Q15269	Q15269	Periodic tryptophan protein 2 homolog	PWP2
0.978889	-0.149733	Q5T9A4	Q5T9A4	ATPase family AAA domain-containing protein 3B	ATAD3B
1.52226	-0.150172	O00560	O00560	Syntenin-1	SDCBP
0.305371	-0.150479	P78371	P78371	T-complex protein 1 subunit beta	CCT2
0.443097	-0.150496	Q14676	Q14676	Mediator of DNA damage checkpoint protein 1	MDC1
0.584965	-0.150571	Q13148	Q13148	TAR DNA-binding protein 43	TARDBP
0.685531	-0.150735	Q9Y6N1	Q9Y6N1	Cytochrome c oxidase assembly protein COX11, mitochondrial	COX11
0.851079	-0.15152	O75095	O75095	Multiple epidermal growth factor-like domains protein 6	MEGF6
[truncated: 419 more rows]
