# Supplementary material for: Targeted degradation of USP7 in solid cancer cells reveals distinct effects of deubiquitinase degraders and inhibitors
Source: Nat Commun. 2026 May 13;17:4331. doi: 10.1038/s41467-026-72295-x (PMC13172357; doi:10.1038/s41467-026-72295-x)
Supplement: Supplementary file 3 — Supplementary Data 2 [file 41467_2026_72295_MOESM3_ESM.xlsx]

## Sheet: Fig. 5a. 6h_NK250 vs DMSO
-LOG(P-value)	Difference	Protein.Group	Protein.Ids	Protein.Names	Genes	First.Protein.Description
1.22991	2.97728	A0A0B4J2A2;P0DN37	A0A0B4J2A2;P0DN37	PAL4C_HUMAN;PAL4G_HUMAN	PPIAL4C;PPIAL4G	Peptidyl-prolyl cis-trans isomerase A-like 4C
1.42556	2.46147	P35609	P35609	ACTN2_HUMAN	ACTN2	Alpha-actinin-2
1.67679	2.34992	Q86UD1	Q86UD1	OAF_HUMAN	OAF	Out at first protein homolog
3.12036	2.24147	P41567	P41567	EIF1_HUMAN	EIF1	Eukaryotic translation initiation factor 1
1.97464	1.98489	Q9Y6H1	Q9Y6H1;Q5T1J5	CHCH2_HUMAN	CHCHD2	Coiled-coil-helix-coiled-coil-helix domain-containing protein 2
1.25437	1.92088	P57721	P57721	PCBP3_HUMAN	PCBP3	Poly(rC)-binding protein 3
0.629831	1.70001	P53803	P53803	RPAB4_HUMAN	POLR2K	DNA-directed RNA polymerases I, II, and III subunit RPABC4
0.734239	1.39841	P56730	P56730	NETR_HUMAN	PRSS12	Neurotrypsin
0.710543	1.25508	Q9BW72	Q9BW72	HIG2A_HUMAN	HIGD2A	HIG1 domain family member 2A, mitochondrial
0.689948	1.21367	O15131	O15131	IMA6_HUMAN	KPNA5	Importin subunit alpha-6
1.17212	1.18239	Q12999	Q12999	TSN31_HUMAN	TSPAN31	Tetraspanin-31
1.3321	1.16316	Q8IUL8	Q8IUL8	CILP2_HUMAN	CILP2	Cartilage intermediate layer protein 2
0.626995	1.15421	Q7Z7M0	Q7Z7M0	MEGF8_HUMAN	MEGF8	Multiple epidermal growth factor-like domains protein 8
0.413932	1.13711	Q96SL1	Q96SL1	DIRC2_HUMAN	SLC49A4	Solute carrier family 49 member 4
0.846951	1.11273	Q5EG05	Q5EG05	CAR16_HUMAN	CARD16	Caspase recruitment domain-containing protein 16
0.754753	1.10442	O95415	O95415	BRI3_HUMAN	BRI3	Membrane protein BRI3
2.30162	1.10341	P62072	P62072	TIM10_HUMAN	TIMM10	Mitochondrial import inner membrane translocase subunit Tim10
1.75054	1.07539	Q9UBN4	Q9UL62;Q9UBN4	TRPC4_HUMAN	TRPC4	Short transient receptor potential channel 4
0.521557	1.05763	Q16854	Q16854	DGUOK_HUMAN	DGUOK	Deoxyguanosine kinase, mitochondrial
1.70668	1.05594	Q9NRP2	Q9NRP2	COXM2_HUMAN	CMC2	COX assembly mitochondrial protein 2 homolog
0.370737	1.05204	Q8TDS4	Q8TDS4;P49019	HCAR2_HUMAN	HCAR2	Hydroxycarboxylic acid receptor 2
0.955496	1.0423	P33897	P33897	ABCD1_HUMAN	ABCD1	ATP-binding cassette sub-family D member 1
1.29072	1.03912	L0R819	L0R819	ASURF_HUMAN	ASDURF	ASNSD1 upstream open reading frame protein
1.21941	1.03862	O60635	O60635	TSN1_HUMAN	TSPAN1	Tetraspanin-1
0.678861	1.02976	Q8TBR7	Q8TBR7	TLC3A_HUMAN	TLCD3A	TLC domain-containing protein 3A
1.38521	1.0258	Q8WVD5	Q8WVD5	RN141_HUMAN	RNF141	RING finger protein 141
1.1829	1.02349	Q9H633	Q9H633	RPP21_HUMAN	RPP21	Ribonuclease P protein subunit p21
1.65733	1.02242	Q14657	Q14657	LAGE3_HUMAN	LAGE3	EKC/KEOPS complex subunit LAGE3
1.17121	0.980323	Q9P0U1	Q9P0U1	TOM7_HUMAN	TOMM7	Mitochondrial import receptor subunit TOM7 homolog
1.96305	0.978988	Q9NRY2	Q9NRY2	SOSSC_HUMAN	INIP	SOSS complex subunit C
1.1301	0.965626	Q96DT0	Q96DT0	LEG12_HUMAN	LGALS12	Galectin-12
1.96263	0.946927	O00244	O00244	ATOX1_HUMAN	ATOX1	Copper transport protein ATOX1
1.05035	0.937515	P25398	P25398	RS12_HUMAN	RPS12	Small ribosomal subunit protein eS12
1.50493	0.936198	Q96CP2	Q96CP2	FWCH2_HUMAN	FLYWCH2	FLYWCH family member 2
1.06732	0.934522	Q6AZZ1	Q6AZZ1	TRI68_HUMAN	TRIM68	E3 ubiquitin-protein ligase TRIM68
0.675716	0.929952	P36896	P36896	ACV1B_HUMAN	ACVR1B	Activin receptor type-1B
0.430343	0.928037	P81605	P81605	DCD_HUMAN	DCD	Dermcidin
1.21703	0.926914	Q7RTY0	Q7RTY0	MOT13_HUMAN	SLC16A13	Monocarboxylate transporter 13
1.07374	0.922701	Q8N4C7	Q8N4C7	STX19_HUMAN	STX19	Syntaxin-19
1.10703	0.922375	Q96A47	Q96A47	ISL2_HUMAN	ISL2	Insulin gene enhancer protein ISL-2
0.693617	0.921478	Q8NDN9	Q8NDN9	RCBT1_HUMAN	RCBTB1	RCC1 and BTB domain-containing protein 1
0.619153	0.915079	Q9H568	Q9H568	ACTL8_HUMAN	ACTL8	Actin-like protein 8
1.40785	0.897856	Q6P2H8	Q6P2H8	TMM53_HUMAN	TMEM53	Transmembrane protein 53
1.13805	0.887754	O14753	O14753	OVOL1_HUMAN	OVOL1	Putative transcription factor Ovo-like 1
0.876675	0.887531	P53801	P53801	PTTG_HUMAN	PTTG1IP	Pituitary tumor-transforming gene 1 protein-interacting protein
1.52833	0.877748	P04798	P04798	CP1A1_HUMAN	CYP1A1	Cytochrome P450 1A1
0.817796	0.862636	Q9H1Z9	Q9H1Z9	TSN10_HUMAN	TSPAN10	Tetraspanin-10
0.60691	0.857115	Q8IZD2	Q8IZD2	KMT2E_HUMAN	KMT2E	Inactive histone-lysine N-methyltransferase 2E
0.870988	0.852913	P01893	P01893	HLAH_HUMAN	HLA-H	Putative HLA class I histocompatibility antigen, alpha chain H
1.94757	0.844698	Q11201	Q11201	SIA4A_HUMAN	ST3GAL1	CMP-N-acetylneuraminate-beta-galactosamide-alpha-2,3-sialyltransferase 1
0.643981	0.843456	Q8N0W4;Q8NFZ3	Q8NFZ3;Q8NFZ4;Q8N0W4;Q8N2Q7	NLGNX_HUMAN;NLGNY_HUMAN	NLGN4X;NLGN4Y	Neuroligin-4, X-linked
1.06068	0.839358	A8MQ03	A8MQ03	CRTP1_HUMAN	CYSRT1	Cysteine-rich tail protein 1
0.696408	0.834588	Q9UH92	Q9UH92	MLX_HUMAN	MLX	Max-like protein X
0.76562	0.829753	Q9NQ34	Q9NQ34	TMM9B_HUMAN	TMEM9B	Transmembrane protein 9B
1.61	0.828125	Q96GY3	Q96GY3	LIN37_HUMAN	LIN37	Protein lin-37 homolog
0.490631	0.81647	Q9H0I2	Q9H0I2	ENKD1_HUMAN	ENKD1	Enkurin domain-containing protein 1
0.877629	0.816414	Q6NXT1	Q6NXT1	ANR54_HUMAN	ANKRD54	Ankyrin repeat domain-containing protein 54
1.98752	0.806797	P15313	P15313	VATB1_HUMAN	ATP6V1B1	V-type proton ATPase subunit B, kidney isoform
1.02314	0.799445	Q9P1F3	Q9P1F3	ABRAL_HUMAN	ABRACL	Costars family protein ABRACL
0.482016	0.793234	Q16659	Q16659	MK06_HUMAN	MAPK6	Mitogen-activated protein kinase 6
0.762382	0.789772	P13987	P13987	CD59_HUMAN	CD59	CD59 glycoprotein
1.39813	0.788503	Q9BTL4	Q9BTL4	IER2_HUMAN	IER2	Immediate early response gene 2 protein
1.80945	0.785263	Q5JTJ3	Q5JTJ3	COA6_HUMAN	COA6	Cytochrome c oxidase assembly factor 6 homolog
0.40455	0.784284	Q9H1C7	Q9H1C7	CYTM1_HUMAN	CYSTM1	Cysteine-rich and transmembrane domain-containing protein 1
1.23256	0.782886	Q8IV56	Q8IV56	PRR15_HUMAN	PRR15	Proline-rich protein 15
1.44509	0.780922	Q13884	Q13884	SNTB1_HUMAN	SNTB1	Beta-1-syntrophin
0.645182	0.780757	P42568	P42568	AF9_HUMAN	MLLT3	Protein AF-9
0.488951	0.776522	P31785	P31785	IL2RG_HUMAN	IL2RG	Cytokine receptor common subunit gamma
0.748056	0.775934	Q96EE4	Q96EE4	CC126_HUMAN	CCDC126	Coiled-coil domain-containing protein 126
1.1927	0.774973	Q92743	Q92743	HTRA1_HUMAN	HTRA1	Serine protease HTRA1
0.942873	0.76876	A2AJT9	A2AJT9	BCLA3_HUMAN	BCLAF3	BCLAF1 and THRAP3 family member 3
1.10735	0.763452	Q96EL3	Q96EL3	RM53_HUMAN	MRPL53	Large ribosomal subunit protein mL53
0.78682	0.761066	Q8WVE0	Q8WVE0	EFMT1_HUMAN	EEF1AKMT1	EEF1A lysine methyltransferase 1
1.12104	0.760244	Q9NVV5	Q9NVV5	AIG1_HUMAN	AIG1	Androgen-induced gene 1 protein
0.744342	0.75928	Q99643	Q99643	C560_HUMAN	SDHC	Succinate dehydrogenase cytochrome b560 subunit, mitochondrial
1.99251	0.757481	Q7Z628	Q7Z628	ARHG8_HUMAN	NET1	Neuroepithelial cell-transforming gene 1 protein
0.478792	0.756383	Q2TAK8	Q2TAK8	PWP3A_HUMAN	PWWP3A	PWWP domain-containing DNA repair factor 3A
1.79036	0.753633	Q5U5X0	Q5U5X0	LYRM7_HUMAN	LYRM7	Complex III assembly factor LYRM7
0.918806	0.753385	P02765	P02765	FETUA_HUMAN	AHSG	Alpha-2-HS-glycoprotein
0.408414	0.752885	Q9HBF4	Q9HBF4	ZFYV1_HUMAN	ZFYVE1	Zinc finger FYVE domain-containing protein 1
2.41859	0.750992	P43250	P43250	GRK6_HUMAN	GRK6	G protein-coupled receptor kinase 6
0.67351	0.749263	Q9NRA1	Q9NRA1	PDGFC_HUMAN	PDGFC	Platelet-derived growth factor C
0.695567	0.746545	Q8IZ41	Q8IZ41	RASEF_HUMAN	RASEF	Ras and EF-hand domain-containing protein
1.03093	0.740955	P62873	P62873	GBB1_HUMAN	GNB1	Guanine nucleotide-binding protein G(I)/G(S)/G(T) subunit beta-1
0.29075	0.729943	P20742	P20742	PZP_HUMAN	PZP	Pregnancy zone protein
1.51549	0.728171	P09234	P09234	RU1C_HUMAN	SNRPC	U1 small nuclear ribonucleoprotein C
1.67271	0.721222	P56385	P56385	ATP5I_HUMAN	ATP5ME	ATP synthase subunit e, mitochondrial
1.18018	0.718919	Q5VUM1	Q5VUM1	SDHF4_HUMAN	SDHAF4	Succinate dehydrogenase assembly factor 4, mitochondrial
0.203576	0.716436	Q8N8Y2	Q8N8Y2	VA0D2_HUMAN	ATP6V0D2	V-type proton ATPase subunit d 2
1.10115	0.71236	P0CK96	P0CK96	S352B_HUMAN	SLC35E2B	Solute carrier family 35 member E2B
1.28625	0.711675	Q6IPR1	Q6IPR1	ETFR1_HUMAN	ETFRF1	Electron transfer flavoprotein regulatory factor 1
0.668848	0.711426	Q9NTW7	Q9NTW7	ZF64B_HUMAN	ZFP64	Zinc finger protein 64
0.412168	0.707592	Q969E8	Q969E8	TSR2_HUMAN	TSR2	Pre-rRNA-processing protein TSR2 homolog
0.785315	0.703304	Q9HB63	Q9HB63	NET4_HUMAN	NTN4	Netrin-4
1.86893	0.700682	Q96E40	Q96E40	SACA9_HUMAN	SPACA9	Sperm acrosome-associated protein 9
0.947389	0.694996	Q14192	Q14192	FHL2_HUMAN	FHL2	Four and a half LIM domains protein 2
0.624014	0.694974	Q92567	Q92567	F168A_HUMAN	FAM168A	Protein FAM168A
2.31101	0.693705	Q6ZTU2	Q6ZTU2	E400N_HUMAN	EP400P1	Putative EP400-like protein
1.26331	0.692566	P62633	P62633	CNBP_HUMAN	CNBP	CCHC-type zinc finger nucleic acid binding protein
0.484142	0.691764	Q9BQ15	Q9BQ15	SOSB1_HUMAN	NABP2	SOSS complex subunit B1
0.514208	0.690348	Q92521	Q92521	PIGB_HUMAN	PIGB	GPI mannosyltransferase 3
0.889091	0.684561	Q92887	Q92887	MRP2_HUMAN	ABCC2	ATP-binding cassette sub-family C member 2
1.25008	0.683383	Q6J9G0	Q6J9G0	STYK1_HUMAN	STYK1	Tyrosine-protein kinase STYK1
1.34009	0.681185	O43678	O43678	NDUA2_HUMAN	NDUFA2	NADH dehydrogenase [ubiquinone] 1 alpha subcomplex subunit 2
0.503427	0.680884	Q9BYG4	Q9BYG4	PAR6G_HUMAN	PARD6G	Partitioning defective 6 homolog gamma
0.765488	0.678867	Q04771	Q04771	ACVR1_HUMAN	ACVR1	Activin receptor type-1
0.982774	0.675385	Q5VUD6	Q5VUD6	DIK1B_HUMAN	DIPK1B	Divergent protein kinase domain 1B
0.64248	0.6753	Q9P2M4	Q9P2M4	TBC14_HUMAN	TBC1D14	TBC1 domain family member 14
2.25559	0.674548	P14406	P14406	CX7A2_HUMAN	COX7A2	Cytochrome c oxidase subunit 7A2, mitochondrial
0.350132	0.673689	P58511	P58511	SIM11_HUMAN	SMIM11	Small integral membrane protein 11
1.45937	0.673362	O14730	O14730	RIOK3_HUMAN	RIOK3	Serine/threonine-protein kinase RIO3
0.354778	0.672685	Q6P0Q8	Q6P0Q8	MAST2_HUMAN	MAST2	Microtubule-associated serine/threonine-protein kinase 2
0.524178	0.672562	Q9BSA9	Q9BSA9	TM175_HUMAN	TMEM175	Endosomal/lysosomal proton channel TMEM175
0.543682	0.672038	Q3KP31	Q3KP31	ZN791_HUMAN	ZNF791	Zinc finger protein 791
0.639815	0.670503	Q96EX1	Q96EX1	SIM12_HUMAN	SMIM12	Small integral membrane protein 12
1.78356	0.659755	P56381;Q5VTU8	Q5VTU8;P56381	AT5EL_HUMAN;ATP5E_HUMAN	ATP5F1E;ATP5F1EP2	ATP synthase subunit epsilon, mitochondrial
0.358849	0.657335	Q14592	P28698;Q14592	ZN460_HUMAN	ZNF460	Zinc finger protein 460
0.888846	0.655414	Q01469	Q01469	FABP5_HUMAN	FABP5	Fatty acid-binding protein 5
0.668401	0.653942	Q9H3R0	Q9H3R0	KDM4C_HUMAN	KDM4C	Lysine-specific demethylase 4C
1.1384	0.652391	O75443	O75443	TECTA_HUMAN	TECTA	Alpha-tectorin
2.85856	0.644874	Q5TGY1	Q5TGY1	TMCO4_HUMAN	TMCO4	Transmembrane and coiled-coil domain-containing protein 4
1.78748	0.643248	Q96BP2	Q96BP2	CHCH1_HUMAN	CHCHD1	Small ribosomal subunit protein mS37
0.865374	0.639707	Q9H4I9	Q9H4I9	EMRE_HUMAN	SMDT1	Essential MCU regulator, mitochondrial
0.47619	0.638064	P35527	P35527	K1C9_HUMAN	KRT9	Keratin, type I cytoskeletal 9
1.02584	0.635179	P02788	P02788	TRFL_HUMAN	LTF	Lactotransferrin
2.34584	0.635035	Q9NUG6	Q9NUG6	PDRG1_HUMAN	PDRG1	p53 and DNA damage-regulated protein 1
1.09332	0.632325	Q8WWB7	Q8WWB7	GLMP_HUMAN	GLMP	Glycosylated lysosomal membrane protein
0.616194	0.632054	Q8N9U0	Q8N9U0	TAC2N_HUMAN	TC2N	Tandem C2 domains nuclear protein
1.09218	0.631409	Q7Z7K0	Q7Z7K0	COXM1_HUMAN	CMC1	COX assembly mitochondrial protein homolog
1.10522	0.631352	P13284	P13284	GILT_HUMAN	IFI30	Gamma-interferon-inducible lysosomal thiol reductase
0.737792	0.631029	P52849	P52849	NDST2_HUMAN	NDST2	Bifunctional heparan sulfate N-deacetylase/N-sulfotransferase 2
0.98267	0.629607	O75446	O75446	SAP30_HUMAN	SAP30	Histone deacetylase complex subunit SAP30
0.379101	0.62773	Q5T2D3	Q5T2D3	OTUD3_HUMAN	OTUD3	OTU domain-containing protein 3
1.1374	0.625199	Q9HBH1	Q9HBH1	DEFM_HUMAN	PDF	Peptide deformylase, mitochondrial
0.820953	0.620965	Q96N21	Q96N21	AP4AT_HUMAN	TEPSIN	AP-4 complex accessory subunit Tepsin
0.79487	0.620335	P0CJ78	P0CJ78	ZN865_HUMAN	ZNF865	Zinc finger protein 865
0.635257	0.619671	Q969K4	Q969K4	ABTB1_HUMAN	ABTB1	Ankyrin repeat and BTB/POZ domain-containing protein 1
0.857097	0.618552	P13489	P13489	RINI_HUMAN	RNH1	Ribonuclease inhibitor
0.918993	0.612624	Q69YL0	Q69YL0	NCAS2_HUMAN	NCBP2AS2	Protein NCBP2AS2
0.786941	0.61086	Q9Y2E8	Q9Y2E8	SL9A8_HUMAN	SLC9A8	Sodium/hydrogen exchanger 8
0.69065	0.607295	Q9NR82	Q9NR82	KCNQ5_HUMAN	KCNQ5	Potassium voltage-gated channel subfamily KQT member 5
2.44568	0.607037	B2RTY4	B2RTY4	MYO9A_HUMAN	MYO9A	Unconventional myosin-IXa
0.770146	0.603732	O75290	O75290	Z780A_HUMAN	ZNF780A	Zinc finger protein 780A
0.982189	0.603092	Q9UFG5	Q9UFG5	CS025_HUMAN	C19orf25	UPF0449 protein C19orf25
1.40648	0.601881	P62910	P62910	RL32_HUMAN	RPL32	Large ribosomal subunit protein eL32
0.789309	0.601668	O15018	O15018	PDZD2_HUMAN	PDZD2	PDZ domain-containing protein 2
0.566398	0.601449	P24311	P24311	COX7B_HUMAN	COX7B	Cytochrome c oxidase subunit 7B, mitochondrial
1.23102	0.60117	Q8TF61	Q8TF61	FBX41_HUMAN	FBXO41	F-box only protein 41
0.852796	0.600636	Q9UMX3	Q9UMX3	BOK_HUMAN	BOK	Bcl-2-related ovarian killer protein
0.955325	0.599741	Q16560	Q16560	U1SBP_HUMAN	SNRNP35	U11/U12 small nuclear ribonucleoprotein 35 kDa protein
0.433045	0.596211	Q5T9C2	Q5T9C2	EEIG1_HUMAN	EEIG1	Early estrogen-induced gene 1 protein
0.880249	0.596047	Q8N9A8	Q8N9A8	NEPR1_HUMAN	CNEP1R1	Nuclear envelope phosphatase-regulatory subunit 1
1.29831	0.595896	P35754	P35754	GLRX1_HUMAN	GLRX	Glutaredoxin-1
1.2923	0.593094	Q9NRP0	Q9NRP0	OSTC_HUMAN	OSTC	Oligosaccharyltransferase complex subunit OSTC
1.86011	0.589734	P19835	P19835	CEL_HUMAN	CEL	Bile salt-activated lipase
0.71244	0.58189	Q58EX7	Q58EX7	PKHG4_HUMAN	PLEKHG4	Puratrophin-1
0.547113	0.58072	Q9NWQ4	Q9NWQ4	GPT2L_HUMAN	GPATCH2L	G patch domain-containing protein 2-like
0.447582	0.575732	O43167	O43167	ZBT24_HUMAN	ZBTB24	Zinc finger and BTB domain-containing protein 24
1.20283	0.57572	Q14681	Q14681	KCTD2_HUMAN	KCTD2	BTB/POZ domain-containing protein KCTD2
0.275707	0.574574	Q9Y5J6	Q9Y5J6	T10B_HUMAN	TIMM10B	Mitochondrial import inner membrane translocase subunit Tim10 B
0.592768	0.570002	P22528	P22528	SPR1B_HUMAN	SPRR1B	Cornifin-B
1.05833	0.565443	Q9H910	Q9H910	JUPI2_HUMAN	JPT2	Jupiter microtubule associated homolog 2
0.827851	0.56542	Q00978	Q00978	IRF9_HUMAN	IRF9	Interferon regulatory factor 9
0.502731	0.563806	Q96P50	Q96P50	ACAP3_HUMAN	ACAP3	Arf-GAP with coiled-coil, ANK repeat and PH domain-containing protein 3
0.565486	0.562764	Q6ZSC3	Q6ZSC3	RBM43_HUMAN	RBM43	RNA-binding protein 43
1.42787	0.561798	Q6ZV89	Q6ZV89	SH2D5_HUMAN	SH2D5	SH2 domain-containing protein 5
1.77589	0.558778	Q8NFU3	Q8NFU3	TSTD1_HUMAN	TSTD1	Thiosulfate:glutathione sulfurtransferase
0.456752	0.558661	Q8N4C6	Q8N4C6	NIN_HUMAN	NIN	Ninein
1.13141	0.556838	O95685	O95685	PPR3D_HUMAN	PPP1R3D	Protein phosphatase 1 regulatory subunit 3D
1.3053	0.551602	P0C0L5	P0C0L4;P0C0L5	CO4B_HUMAN	C4B_2	Complement C4-B
1.09904	0.551358	P15822	P15822	ZEP1_HUMAN	HIVEP1	Zinc finger protein 40
0.554635	0.550169	Q7L3B6	Q7L3B6	CD37L_HUMAN	CDC37L1	Hsp90 co-chaperone Cdc37-like 1
1.25685	0.547791	P68133	P62736;P68133;P68032	ACTS_HUMAN	ACTA1	Actin, alpha skeletal muscle
1.72945	0.545887	P10606	P10606	COX5B_HUMAN	COX5B	Cytochrome c oxidase subunit 5B, mitochondrial
1.06758	0.544836	Q969Y2	Q969Y2	GTPB3_HUMAN	GTPBP3	tRNA modification GTPase GTPBP3, mitochondrial
1.76885	0.543701	O15050	O15050	TRNK1_HUMAN	TRANK1	TPR and ankyrin repeat-containing protein 1
1.19417	0.540585	P51397	P51397	DAP1_HUMAN	DAP	Death-associated protein 1
0.903243	0.540383	O15169	O15169	AXIN1_HUMAN	AXIN1	Axin-1
2.0128	0.539741	O15062	O15062	ZBTB5_HUMAN	ZBTB5	Zinc finger and BTB domain-containing protein 5
1.07665	0.538964	P03897	P03897	NU3M_HUMAN	MT-ND3	NADH-ubiquinone oxidoreductase chain 3
1.15903	0.538482	Q8IUS5	Q8IUS5	EPHX4_HUMAN	EPHX4	Epoxide hydrolase 4
0.508508	0.538229	Q96QT4	Q96QT4	TRPM7_HUMAN	TRPM7	Transient receptor potential cation channel subfamily M member 7
1.15349	0.537378	P09132	P09132	SRP19_HUMAN	SRP19	Signal recognition particle 19 kDa protein
0.23915	0.536493	Q9Y2A4	Q9Y2A4;Q96GE5	ZN443_HUMAN	ZNF443	Zinc finger protein 443
0.522195	0.535265	Q9H8M1	Q9H8M1	CQ10B_HUMAN	COQ10B	Coenzyme Q-binding protein COQ10 homolog B, mitochondrial
1.01582	0.535234	Q9Y2U9	Q9Y2U9	KLDC2_HUMAN	KLHDC2	Kelch domain-containing protein 2
1.23507	0.533045	O14561	O14561	ACPM_HUMAN	NDUFAB1	Acyl carrier protein, mitochondrial
0.698613	0.532476	Q96JN8	Q96JN8	NEUL4_HUMAN	NEURL4	Neuralized-like protein 4
2.42262	0.532228	Q53FZ2	Q53FZ2	ACSM3_HUMAN	ACSM3	Acyl-coenzyme A synthetase ACSM3, mitochondrial
0.518898	0.525443	P09917	P09917	LOX5_HUMAN	ALOX5	Polyunsaturated fatty acid 5-lipoxygenase
0.693118	0.523666	Q6ZW76	Q6ZW76	ANKS3_HUMAN	ANKS3	Ankyrin repeat and SAM domain-containing protein 3
1.396	0.523263	Q9Y2D8	Q9Y2D8	ADIP_HUMAN	SSX2IP	Afadin- and alpha-actinin-binding protein
0.573013	0.522759	Q8IVQ6	Q8IVQ6	ZDH21_HUMAN	ZDHHC21	Palmitoyltransferase ZDHHC21
0.715755	0.519313	Q9BTL3	A0A3B3IU46;Q9BTL3	RAMAC_HUMAN	RAMAC	RNA guanine-N7 methyltransferase activating subunit
1.70144	0.519136	Q9P0T7	Q9P0T7	TMEM9_HUMAN	TMEM9	Proton-transporting V-type ATPase complex assembly regulator TMEM9
0.905742	0.518768	Q9BT23	Q9BT23	LIMD2_HUMAN	LIMD2	LIM domain-containing protein 2
1.0113	0.518247	P62888	P62888	RL30_HUMAN	RPL30	Large ribosomal subunit protein eL30
1.15153	0.509631	P82909	P82909	KGD4_HUMAN	MRPS36	Alpha-ketoglutarate dehydrogenase component 4
0.766586	0.50838	Q9BQT8	Q9BQT8	ODC_HUMAN	SLC25A21	Mitochondrial 2-oxodicarboxylate carrier
0.597564	0.506657	O15243	O15243	OBRG_HUMAN	LEPROT	Leptin receptor gene-related protein
0.421152	0.50622	Q969H6	Q969H6	POP5_HUMAN	POP5	Ribonuclease P/MRP protein subunit POP5
1.02472	0.505467	Q9HD34	Q9HD34	LYRM4_HUMAN	LYRM4	LYR motif-containing protein 4
0.863508	0.503307	Q9BUM1	Q9BUM1	G6PC3_HUMAN	G6PC3	Glucose-6-phosphatase 3
1.22711	0.50312	Q96CP7	Q96CP7	TLCD1_HUMAN	TLCD1	TLC domain-containing protein 1
0.418394	0.50146	Q8IWR1	Q8IWR1	TRI59_HUMAN	TRIM59	Tripartite motif-containing protein 59
1.42397	0.498811	Q4VC31	Q4VC31	MIX23_HUMAN	MIX23	Protein MIX23
0.668055	0.496122	P68871	P69891;P02100;P68871;P69892;P02042	HBB_HUMAN	HBB	Hemoglobin subunit beta
1.33779	0.495715	Q9UK23	Q9UK23	NAGPA_HUMAN	NAGPA	N-acetylglucosamine-1-phosphodiester alpha-N-acetylglucosaminidase
1.17575	0.492809	P06703	P06703	S10A6_HUMAN	S100A6	Protein S100-A6
0.788461	0.492591	Q9Y227	Q9Y227	ENTP4_HUMAN	ENTPD4	Ectonucleoside triphosphate diphosphohydrolase 4
0.758382	0.49212	P60059	P60059	SC61G_HUMAN	SEC61G	Protein transport protein Sec61 subunit gamma
1.14076	0.491305	Q9UL45	Q9UL45	BL1S6_HUMAN	BLOC1S6	Biogenesis of lysosome-related organelles complex 1 subunit 6
1.5808	0.490523	P52435	P52435	RPB11_HUMAN	POLR2J	DNA-directed RNA polymerase II subunit RPB11-a
1.0517	0.489347	Q96AB3	Q96AB3	ISOC2_HUMAN	ISOC2	Isochorismatase domain-containing protein 2
0.928975	0.488645	P10588	P10588	NR2F6_HUMAN	NR2F6	Nuclear receptor subfamily 2 group F member 6
1.28252	0.487445	P26447	P26447	S10A4_HUMAN	S100A4	Protein S100-A4
1.54987	0.4861	Q9H9H4	Q9H9H4	VP37B_HUMAN	VPS37B	Vacuolar protein sorting-associated protein 37B
0.779974	0.485635	O00463	O00463	TRAF5_HUMAN	TRAF5	TNF receptor-associated factor 5
1.14716	0.483648	Q9Y584	Q9Y584	TIM22_HUMAN	TIMM22	Mitochondrial import inner membrane translocase subunit Tim22
0.899146	0.483273	Q8TCB7	Q8TCB7	METL6_HUMAN	METTL6	tRNA N(3)-methylcytidine methyltransferase METTL6
0.840319	0.483119	Q8N6Y1	Q8N6Y1	PCD20_HUMAN	PCDH20	Protocadherin-20
0.88461	0.481255	P27348	P27348	1433T_HUMAN	YWHAQ	14-3-3 protein theta
1.65839	0.480587	Q7Z422	Q7Z422	SZRD1_HUMAN	SZRD1	SUZ domain-containing protein 1
0.661123	0.478838	Q9NTX7	Q9NTX7	RN146_HUMAN	RNF146	E3 ubiquitin-protein ligase RNF146
0.920428	0.478381	Q9UK45	Q9UK45	LSM7_HUMAN	LSM7	U6 snRNA-associated Sm-like protein LSm7
0.94073	0.477368	Q9NUW8	Q9NUW8	TYDP1_HUMAN	TDP1	Tyrosyl-DNA phosphodiesterase 1
0.996583	0.476913	A1A5D9	A1A5D9	BICL2_HUMAN	BICDL2	BICD family-like cargo adapter 2
1.5585	0.47624	Q7Z449	Q7Z449	CP2U1_HUMAN	CYP2U1	Cytochrome P450 2U1
0.80371	0.475497	Q96EP5	Q96EP5	DAZP1_HUMAN	DAZAP1	DAZ-associated protein 1
0.573281	0.475266	P62745	P62745	RHOB_HUMAN	RHOB	Rho-related GTP-binding protein RhoB
0.494755	0.472614	Q96AP7	Q96AP7	ESAM_HUMAN	ESAM	Endothelial cell-selective adhesion molecule
1.27201	0.469396	P12259	P12259	FA5_HUMAN	F5	Coagulation factor V
0.500451	0.468719	Q9H840	Q9H840	GEMI7_HUMAN	GEMIN7	Gem-associated protein 7
0.412125	0.468573	P34931	P34931	HS71L_HUMAN	HSPA1L	Heat shock 70 kDa protein 1-like
0.431977	0.467802	Q96DN5	Q96DN5	TBC31_HUMAN	TBC1D31	TBC1 domain family member 31
0.875768	0.467714	P01033	P01033	TIMP1_HUMAN	TIMP1	Metalloproteinase inhibitor 1
1.07422	0.467347	O43657	O43657	TSN6_HUMAN	TSPAN6	Tetraspanin-6
0.786396	0.467293	P49281	P49281	NRAM2_HUMAN	SLC11A2	Natural resistance-associated macrophage protein 2
1.91358	0.466231	Q8TDH9	Q8TDH9	BL1S5_HUMAN	BLOC1S5	Biogenesis of lysosome-related organelles complex 1 subunit 5
0.219079	0.46544	P28328	P28328	PEX2_HUMAN	PEX2	Peroxisome biogenesis factor 2
1.07868	0.463797	P46777	P46777	RL5_HUMAN	RPL5	Large ribosomal subunit protein uL18
1.00349	0.46177	P52272	P52272	HNRPM_HUMAN	HNRNPM	Heterogeneous nuclear ribonucleoprotein M
1.2946	0.46148	Q6TCH7	Q6TCH7	PAQR3_HUMAN	PAQR3	Progestin and adipoQ receptor family member 3
0.433587	0.457108	Q9Y2G1	Q9Y2G1	MYRF_HUMAN	MYRF	Myelin regulatory factor
0.433904	0.456855	Q03181	Q03181	PPARD_HUMAN	PPARD	Peroxisome proliferator-activated receptor delta
1.31218	0.455467	Q15696	Q15695;Q15696	U2AFM_HUMAN	ZRSR2	U2 small nuclear ribonucleoprotein auxiliary factor 35 kDa subunit-related protein 2
0.774016	0.455008	Q9BX66	Q9BX66	SRBS1_HUMAN	SORBS1	Sorbin and SH3 domain-containing protein 1
0.291851	0.454268	Q96KR6	Q96KR6	F210B_HUMAN	FAM210B	Protein FAM210B, mitochondrial
1.06602	0.453322	Q9H0F6	Q9H0F6	SHRPN_HUMAN	SHARPIN	Sharpin
0.249544	0.452428	Q9BYZ6	Q9BYZ6	RHBT2_HUMAN	RHOBTB2	Rho-related BTB domain-containing protein 2
0.336765	0.451493	Q9UJM3	Q9UJM3	ERRFI_HUMAN	ERRFI1	ERBB receptor feedback inhibitor 1
0.317618	0.450805	O75525	O75525	KHDR3_HUMAN	KHDRBS3	KH domain-containing, RNA-binding, signal transduction-associated protein 3
2.48189	0.450381	Q6NSJ5	Q6NSJ5	LRC8E_HUMAN	LRRC8E	Volume-regulated anion channel subunit LRRC8E
0.936133	0.448702	Q9H1C3	Q9H1C3	GL8D2_HUMAN	GLT8D2	Glycosyltransferase 8 domain-containing protein 2
0.483069	0.447504	O95167	O95167	NDUA3_HUMAN	NDUFA3	NADH dehydrogenase [ubiquinone] 1 alpha subcomplex subunit 3
0.53297	0.447495	Q9UII2	Q9UII2	ATIF1_HUMAN	ATP5IF1	ATPase inhibitor, mitochondrial
1.22876	0.447226	Q8N565	Q8N565	MREG_HUMAN	MREG	Melanoregulin
1.43152	0.44683	Q96DA6	Q96DA6	TIM14_HUMAN	DNAJC19	Mitochondrial import inner membrane translocase subunit TIM14
1.12932	0.446741	P80723	P80723	BASP1_HUMAN	BASP1	Brain acid soluble protein 1
0.769769	0.444674	Q96K58	Q96K58	ZN668_HUMAN	ZNF668	Zinc finger protein 668
0.925831	0.443341	Q96IR2	Q96IR2	ZN845_HUMAN	ZNF845	Zinc finger protein 845
1.11719	0.44295	P22694	P22694	KAPCB_HUMAN	PRKACB	cAMP-dependent protein kinase catalytic subunit beta
1.56847	0.441537	P62857	P62857	RS28_HUMAN	RPS28	Small ribosomal subunit protein eS28
0.508136	0.44132	Q9H8N7	Q9H8N7	ZN395_HUMAN	ZNF395	Zinc finger protein 395
1.13727	0.441011	O60941	O60941	DTNB_HUMAN	DTNB	Dystrobrevin beta
1.61223	0.440916	Q9NQT4	Q9NQT4	EXOS5_HUMAN	EXOSC5	Exosome complex component RRP46
0.33534	0.439785	O95182	O95182	NDUA7_HUMAN	NDUFA7	NADH dehydrogenase [ubiquinone] 1 alpha subcomplex subunit 7
1.26712	0.438612	Q9Y3D6	Q9Y3D6	FIS1_HUMAN	FIS1	Mitochondrial fission 1 protein
0.679561	0.438522	Q13642	Q13642	FHL1_HUMAN	FHL1	Four and a half LIM domains protein 1
0.561454	0.438378	Q4KWH8	Q4KWH8	PLCH1_HUMAN	PLCH1	1-phosphatidylinositol 4,5-bisphosphate phosphodiesterase eta-1
0.635185	0.437922	Q8TAP9	Q8TAP9	MPLKI_HUMAN	MPLKIP	M-phase-specific PLK1-interacting protein
0.449162	0.437363	O15033	O15033	AREL1_HUMAN	AREL1	Apoptosis-resistant E3 ubiquitin protein ligase 1
1.76225	0.436666	Q8NB37	Q8NB37	GALD1_HUMAN	GATD1	Glutamine amidotransferase-like class 1 domain-containing protein 1
0.324562	0.435997	P10074	P10074	TZAP_HUMAN	ZBTB48	Telomere zinc finger-associated protein
1.24192	0.435945	Q6ZN54	Q6ZN54	DEFI8_HUMAN	DEF8	Differentially expressed in FDCP 8 homolog
1.14887	0.435584	Q7Z2H8	Q7Z2H8	S36A1_HUMAN	SLC36A1	Proton-coupled amino acid transporter 1
1.10987	0.434698	Q9NV64	Q9NV64	TM39A_HUMAN	TMEM39A	Transmembrane protein 39A
0.392588	0.429754	P02774	P02774	VTDB_HUMAN	GC	Vitamin D-binding protein
1.1942	0.429323	Q96QZ7	Q96QZ7	MAGI1_HUMAN	MAGI1	Membrane-associated guanylate kinase, WW and PDZ domain-containing protein 1
0.943132	0.429282	O15235	O15235	RT12_HUMAN	MRPS12	Small ribosomal subunit protein uS12m
1.45931	0.428874	P14174	P14174	MIF_HUMAN	MIF	Macrophage migration inhibitory factor
1.85243	0.426896	Q9NP64	Q9NP64	ZCC17_HUMAN	ZCCHC17	Zinc finger CCHC domain-containing protein 17
0.847814	0.425983	Q9BSE2	Q9BSE2	TMM79_HUMAN	TMEM79	Transmembrane protein 79
0.267819	0.425754	P83881	P83881	RL36A_HUMAN	RPL36A	Large ribosomal subunit protein eL42
0.59258	0.423892	Q67FW5	Q67FW5	B3GNL_HUMAN	B3GNTL1	UDP-GlcNAc:betaGal beta-1,3-N-acetylglucosaminyltransferase-like protein 1
1.3792	0.423606	Q9Y2C2	Q9Y2C2	UST_HUMAN	UST	Uronyl 2-sulfotransferase
0.907189	0.422695	Q9NQG1	Q9NQG1	MANBL_HUMAN	MANBAL	Protein MANBAL
1.73247	0.422195	Q9Y4X4	Q9Y4X4	KLF12_HUMAN	KLF12	Krueppel-like factor 12
1.45198	0.421948	A6NKD9	A6NKD9	CC85C_HUMAN	CCDC85C	Coiled-coil domain-containing protein 85C
0.590564	0.420763	Q9BTX3	Q9BTX3	TM208_HUMAN	TMEM208	Transmembrane protein 208
0.275895	0.420572	Q16678	Q16678	CP1B1_HUMAN	CYP1B1	Cytochrome P450 1B1
0.486707	0.420522	P78337	P78337	PITX1_HUMAN	PITX1	Pituitary homeobox 1
0.829397	0.420398	P61586	P08134;P62745;P61586	RHOA_HUMAN	RHOA	Transforming protein RhoA
0.750679	0.419961	Q14781	Q14781	CBX2_HUMAN	CBX2	Chromobox protein homolog 2
0.531288	0.419784	Q16670	Q16670	ZSC26_HUMAN	ZSCAN26	Zinc finger and SCAN domain-containing protein 26
1.24201	0.41874	O95084	O95084	PRS23_HUMAN	PRSS23	Serine protease 23
0.376816	0.418371	Q92624	Q92624	APBP2_HUMAN	APPBP2	Amyloid protein-binding protein 2
0.77517	0.417747	P51178	P51178	PLCD1_HUMAN	PLCD1	1-phosphatidylinositol 4,5-bisphosphate phosphodiesterase delta-1
0.640495	0.416677	Q9NZZ3	Q9NZZ3	CHMP5_HUMAN	CHMP5	Charged multivesicular body protein 5
2.75546	0.416616	Q16850	Q16850	CP51A_HUMAN	CYP51A1	Lanosterol 14-alpha demethylase
3.38317	0.416098	Q9BZM5	Q6H3X3;Q9BZM5;Q5VY80	ULBP2_HUMAN	ULBP2	UL16-binding protein 2
0.787885	0.415157	Q15072	Q15072	OZF_HUMAN	ZNF146	Zinc finger protein OZF
0.368418	0.414674	Q7Z5U6	Q7Z5U6	WDR53_HUMAN	WDR53	WD repeat-containing protein 53
1.13598	0.41448	P83731	P83731	RL24_HUMAN	RPL24	Large ribosomal subunit protein eL24
0.626116	0.414252	Q99574	Q99574	NEUS_HUMAN	SERPINI1	Neuroserpin
0.518331	0.411924	Q8TBE0	Q8TBE0	BAHD1_HUMAN	BAHD1	Bromo adjacent homology domain-containing 1 protein
0.760593	0.411906	P53794	P53794	SC5A3_HUMAN	SLC5A3	Sodium/myo-inositol cotransporter
3.07008	0.411501	Q6PJW8	Q6PJW8	CNST_HUMAN	CNST	Consortin
1.26187	0.410655	Q9H1X3	Q9H1X3	DJC25_HUMAN	DNAJC25	DnaJ homolog subfamily C member 25
0.541376	0.410051	Q96CW6	Q96CW6	S7A6O_HUMAN	SLC7A6OS	Probable RNA polymerase II nuclear localization protein SLC7A6OS
1.08683	0.409788	Q02543	Q02543	RL18A_HUMAN	RPL18A	Large ribosomal subunit protein eL20
0.707581	0.409724	Q9BV19	Q9BV19	CA050_HUMAN	C1orf50	Uncharacterized protein C1orf50
0.441684	0.407068	O00399	O00399	DCTN6_HUMAN	DCTN6	Dynactin subunit 6
1.14762	0.406901	Q5JVS0	Q5JVS0	HABP4_HUMAN	HABP4	Intracellular hyaluronan-binding protein 4
0.631649	0.40582	Q8IU60	Q8IU60	DCP2_HUMAN	DCP2	m7GpppN-mRNA hydrolase
1.16388	0.405709	Q96DR4	Q96DR4	STAR4_HUMAN	STARD4	StAR-related lipid transfer protein 4
0.650155	0.403485	Q5VTY9	Q5VTY9	HHAT_HUMAN	HHAT	Protein-cysteine N-palmitoyltransferase HHAT
0.646856	0.402883	P08174	P08174	DAF_HUMAN	CD55	Complement decay-accelerating factor
1.23793	0.402126	Q6ZSJ8	Q6ZSJ8	CA122_HUMAN	C1orf122	Uncharacterized protein C1orf122
0.375314	0.401886	Q96HD9	Q96HD9	ACY3_HUMAN	ACY3	N-acyl-aromatic-L-amino acid amidohydrolase (carboxylate-forming)
1.06206	0.40183	Q8IVP5	Q8IVP5	FUND1_HUMAN	FUNDC1	FUN14 domain-containing protein 1
0.298648	0.401078	P52657	P52657	T2AG_HUMAN	GTF2A2	Transcription initiation factor IIA subunit 2
0.709518	0.401071	P61769	P61769	B2MG_HUMAN	B2M	Beta-2-microglobulin
0.27256	0.401004	Q6NTE8	Q6NTE8	MRNIP_HUMAN	MRNIP	MRN complex-interacting protein
0.545778	0.400442	Q9NP50	Q9NP50	SHCAF_HUMAN	SINHCAF	SIN3-HDAC complex-associated factor
0.311141	0.400398	Q8N960	Q8N960	CE120_HUMAN	CEP120	Centrosomal protein of 120 kDa
1.03619	0.399846	P61970	P61970	NTF2_HUMAN	NUTF2	Nuclear transport factor 2
0.517671	0.39969	O00444	O00444	PLK4_HUMAN	PLK4	Serine/threonine-protein kinase PLK4
0.658937	0.399175	Q9H7X0	Q9H7X0	NAA60_HUMAN	NAA60	N-alpha-acetyltransferase 60
1.15686	0.398848	Q17RY6	Q17RY6	LY6K_HUMAN	LY6K	Lymphocyte antigen 6K
1.14491	0.398316	Q8WYN0	Q8WYN0	ATG4A_HUMAN	ATG4A	Cysteine protease ATG4A
0.536238	0.398315	Q969F2	Q969F2	NKD2_HUMAN	NKD2	Protein naked cuticle homolog 2
0.516635	0.397778	Q8N350	Q8N350	CBARP_HUMAN	CBARP	Voltage-dependent calcium channel beta subunit-associated regulatory protein
1.09812	0.397539	Q8TCT6	Q8TCT6	SPPL3_HUMAN	SPPL3	Signal peptide peptidase-like 3
0.825179	0.396733	A0A024R1R8;Q9Y2S6	Q9Y2S6;A0A024R1R8	TMA7B_HUMAN;TMA7_HUMAN	TMA7;TMA7B	Translation machinery-associated protein 7B
1.87393	0.396212	O75347	O75347	TBCA_HUMAN	TBCA	Tubulin-specific chaperone A
0.45037	0.395631	Q9UBC3	Q9UBC3	DNM3B_HUMAN	DNMT3B	DNA (cytosine-5)-methyltransferase 3B
0.728828	0.395425	Q8N782	Q8N782	ZN525_HUMAN	ZNF525	Zinc finger protein 525
1.76624	0.395044	P08697	P08697	A2AP_HUMAN	SERPINF2	Alpha-2-antiplasmin
0.426015	0.395012	Q9UKK6	Q9NPJ8;Q9UKK6	NXT1_HUMAN	NXT1	NTF2-related export protein 1
0.120174	0.394512	Q9BQB6	Q9BQB6	VKOR1_HUMAN	VKORC1	Vitamin K epoxide reductase complex subunit 1
0.933161	0.394444	Q96E22	Q96E22	NGBR_HUMAN	NUS1	Dehydrodolichyl diphosphate synthase complex subunit NUS1
0.963998	0.393638	O43734	O43734	CIKS_HUMAN	TRAF3IP2	E3 ubiquitin ligase TRAF3IP2
0.35979	0.393559	Q9BVV6	Q9BVV6	TALD3_HUMAN	KIAA0586	Protein TALPID3
0.603044	0.393304	Q6AI12	Q6AI12	ANR40_HUMAN	ANKRD40	Ankyrin repeat domain-containing protein 40
0.558831	0.392592	Q49AG3	Q49AG3	ZBED5_HUMAN	ZBED5	Zinc finger BED domain-containing protein 5
0.225401	0.392202	P80192	P80192	M3K9_HUMAN	MAP3K9	Mitogen-activated protein kinase kinase kinase 9
1.1036	0.391526	P15104	P15104	GLNA_HUMAN	GLUL	Glutamine synthetase
2.64129	0.389201	Q04760	Q04760	LGUL_HUMAN	GLO1	Lactoylglutathione lyase
0.466161	0.38853	Q15147	Q15147	PLCB4_HUMAN	PLCB4	1-phosphatidylinositol 4,5-bisphosphate phosphodiesterase beta-4
1.74897	0.388381	Q13286	Q13286	CLN3_HUMAN	CLN3	Battenin
0.429436	0.387873	Q5RL73	Q5RL73	RBM48_HUMAN	RBM48	RNA-binding protein 48
0.759549	0.387869	Q96FJ2	Q96FJ2	DYL2_HUMAN	DYNLL2	Dynein light chain 2, cytoplasmic
0.809517	0.387564	Q04727	Q04727	TLE4_HUMAN	TLE4	Transducin-like enhancer protein 4
1.0407	0.387383	Q70HW3	Q70HW3	SAMC_HUMAN	SLC25A26	Mitochondrial S-adenosylmethionine carrier protein
0.75942	0.387143	Q9BQ69	Q9BQ69	MACD1_HUMAN	MACROD1	ADP-ribose glycohydrolase MACROD1
0.675776	0.386894	O00327	O00327	BMAL1_HUMAN	BMAL1	Basic helix-loop-helix ARNT-like protein 1
0.413941	0.386206	Q8NBA8	Q8NBA8	DTWD2_HUMAN	DTWD2	tRNA-uridine aminocarboxypropyltransferase 2
0.492407	0.384263	O75324	O75324	SNN_HUMAN	SNN	Stannin
1.03319	0.383639	Q8N6M3	Q8N6M3	FITM2_HUMAN	FITM2	Acyl-coenzyme A diphosphatase FITM2
1.3965	0.381868	Q99584	Q99584	S10AD_HUMAN	S100A13	Protein S100-A13
0.61737	0.381864	Q9BWU1	Q9BWU1	CDK19_HUMAN	CDK19	Cyclin-dependent kinase 19
1.41311	0.380774	P78524	P78524	DEN2B_HUMAN	DENND2B	DENN domain-containing protein 2B
0.72632	0.379533	Q9UGC7	Q9UGC7	RF1ML_HUMAN	MTRF1L	Peptide chain release factor 1-like, mitochondrial
0.404891	0.378396	Q86WN1	Q86WN1	FCSD1_HUMAN	FCHSD1	F-BAR and double SH3 domains protein 1
0.302471	0.378229	P98155	P98155	VLDLR_HUMAN	VLDLR	Very low-density lipoprotein receptor
0.283385	0.37675	Q96PP9	Q96PP9;Q6ZN66	GBP4_HUMAN	GBP4	Guanylate-binding protein 4
0.964285	0.375976	Q9BRV8	Q9BRV8	SIKE1_HUMAN	SIKE1	Suppressor of IKBKE 1
1.70579	0.37554	P55789	P55789	ALR_HUMAN	GFER	FAD-linked sulfhydryl oxidase ALR
0.830446	0.37526	Q4VX76	Q4VX76	SYTL3_HUMAN	SYTL3	Synaptotagmin-like protein 3
0.942162	0.375104	Q96BD0	Q96BD0	SO4A1_HUMAN	SLCO4A1	Solute carrier organic anion transporter family member 4A1
0.348773	0.374292	Q15185	Q15185	TEBP_HUMAN	PTGES3	Prostaglandin E synthase 3
1.52239	0.373946	Q6GMV3	Q6GMV3	PTRD1_HUMAN	PTRHD1	Putative peptidyl-tRNA hydrolase PTRHD1
1.65699	0.373891	P49641	P49641	MA2A2_HUMAN	MAN2A2	Alpha-mannosidase 2x
1.36035	0.373871	O75348	O75348	VATG1_HUMAN	ATP6V1G1	V-type proton ATPase subunit G 1
0.2119	0.373476	P78386	P78386;A6NCN2;O43790;P78385	KRT85_HUMAN	KRT85	Keratin, type II cuticular Hb5
0.785269	0.372738	P69905	P69905	HBA_HUMAN	HBA2	Hemoglobin subunit alpha
1.32176	0.371469	Q9H6S1	Q9H6S1	AZI2_HUMAN	AZI2	5-azacytidine-induced protein 2
0.340933	0.371049	O75177	O75177	CREST_HUMAN	SS18L1	Calcium-responsive transactivator
2.25899	0.370716	P56556	P56556	NDUA6_HUMAN	NDUFA6	NADH dehydrogenase [ubiquinone] 1 alpha subcomplex subunit 6
0.981943	0.370376	P84157	P84157	MXRA7_HUMAN	MXRA7	Matrix-remodeling-associated protein 7
0.972078	0.370102	Q8N394	Q8N394	TMTC2_HUMAN	TMTC2	Protein O-mannosyl-transferase TMTC2
0.254207	0.369729	O43829	O43829	ZBT14_HUMAN	ZBTB14	Zinc finger and BTB domain-containing protein 14
1.84434	0.369113	Q8IZM8	Q8IZM8	ZN654_HUMAN	ZNF654	Zinc finger protein 654
1.16573	0.369018	Q8IYT2	Q8IYT2	CMTR2_HUMAN	CMTR2	Cap-specific mRNA (nucleoside-2'-O-)-methyltransferase 2
1.17876	0.3688	Q9GZU7	Q9GZU7	CTDS1_HUMAN	CTDSP1	Carboxy-terminal domain RNA polymerase II polypeptide A small phosphatase 1
0.696809	0.367563	O43439	O43439	MTG8R_HUMAN	CBFA2T2	Protein CBFA2T2
0.903948	0.366923	O94889	O94889	KLH18_HUMAN	KLHL18	Kelch-like protein 18
1.13879	0.366652	P46776	P46776	RL27A_HUMAN	RPL27A	Large ribosomal subunit protein uL15
1.60722	0.366213	P14678	P14678	RSMB_HUMAN	SNRPB	Small nuclear ribonucleoprotein-associated proteins B and B'
0.783691	0.366196	O43768	O43768	ENSA_HUMAN	ENSA	Alpha-endosulfine
2.04219	0.365929	O60739	O60739;P41567	EIF1B_HUMAN	EIF1B	Eukaryotic translation initiation factor 1b
0.592089	0.365844	Q96IG2	Q96IG2	FXL20_HUMAN	FBXL20	F-box/LRR-repeat protein 20
1.08732	0.365667	Q8N138	Q8N138	ORML3_HUMAN	ORMDL3	ORM1-like protein 3
0.541692	0.364779	Q49B96	Q49B96	COX19_HUMAN	COX19	Cytochrome c oxidase assembly protein COX19
0.608961	0.362852	O76083	O76083	PDE9A_HUMAN	PDE9A	High affinity cGMP-specific 3',5'-cyclic phosphodiesterase 9A
0.656236	0.362767	Q96C01	Q96C01	F136A_HUMAN	FAM136A	Protein FAM136A
0.663633	0.362293	O60930	O60930	RNH1_HUMAN	RNASEH1	Ribonuclease H1
2.83638	0.361849	Q8WVJ2	Q8WVJ2	NUDC2_HUMAN	NUDCD2	NudC domain-containing protein 2
1.1955	0.359707	Q7Z7A1	Q7Z7A1	CNTRL_HUMAN	CNTRL	Centriolin
0.436214	0.359031	P31276	P31276	HXC13_HUMAN	HOXC13	Homeobox protein Hox-C13
1.45245	0.358957	Q9BVG8	Q9BVG8	KIFC3_HUMAN	KIFC3	Kinesin-like protein KIFC3
0.906639	0.358817	P37287	P37287	PIGA_HUMAN	PIGA	Phosphatidylinositol N-acetylglucosaminyltransferase subunit A
0.913729	0.35828	Q96DE5	Q96DE5	APC16_HUMAN	ANAPC16	Anaphase-promoting complex subunit 16
1.25678	0.357592	Q96CD2	Q96CD2	COAC_HUMAN	PPCDC	Phosphopantothenoylcysteine decarboxylase
0.860379	0.357496	P68371	Q13885;Q9BVA1;P68371	TBB4B_HUMAN	TUBB4B	Tubulin beta-4B chain
1.89113	0.357463	Q2LD37	Q2LD37	BLTP1_HUMAN	BLTP1	Bridge-like lipid transfer protein family member 1
1.0284	0.357182	Q8IWP9	Q8IWP9	CC28A_HUMAN	CCDC28A	Coiled-coil domain-containing protein 28A
0.904864	0.354993	P37059	P37059	DHB2_HUMAN	HSD17B2	17-beta-hydroxysteroid dehydrogenase type 2
0.358391	0.354818	P68543	P68543	UBX2A_HUMAN	UBXN2A	UBX domain-containing protein 2A
0.838876	0.354532	P50238	P50238	CRIP1_HUMAN	CRIP1	Cysteine-rich protein 1
0.200263	0.354026	P60763	P60763	RAC3_HUMAN	RAC3	Ras-related C3 botulinum toxin substrate 3
0.802419	0.353329	Q8NDZ6	Q8NDZ6	T161B_HUMAN	TMEM161B	Transmembrane protein 161B
1.99325	0.353302	Q9Y6W6	Q9Y6W6	DUS10_HUMAN	DUSP10	Dual specificity protein phosphatase 10
1.20151	0.353137	P60468	P60468	SC61B_HUMAN	SEC61B	Protein transport protein Sec61 subunit beta
0.501169	0.353003	Q6PCB7	Q6PCB7	S27A1_HUMAN	SLC27A1	Long-chain fatty acid transport protein 1
1.65878	0.352077	P49716	P49716	CEBPD_HUMAN	CEBPD	CCAAT/enhancer-binding protein delta
1.32362	0.351622	Q13887	Q13887	KLF5_HUMAN	KLF5	Krueppel-like factor 5
0.573357	0.351418	Q8N2K1	Q8N2K1	UB2J2_HUMAN	UBE2J2	Ubiquitin-conjugating enzyme E2 J2
0.463718	0.35072	P04406	P04406	G3P_HUMAN	GAPDH	Glyceraldehyde-3-phosphate dehydrogenase
1.17759	0.350521	Q8N3C7	Q8N3C7	CLIP4_HUMAN	CLIP4	CAP-Gly domain-containing linker protein 4
0.624078	0.35022	P60602	P60602	ROMO1_HUMAN	ROMO1	Reactive oxygen species modulator 1
0.285059	0.349775	Q6FIF0	Q6FIF0	ZFAN6_HUMAN	ZFAND6	AN1-type zinc finger protein 6
0.46136	0.349143	Q8N8I0	Q8N8I0	SAM12_HUMAN	SAMD12	Sterile alpha motif domain-containing protein 12
0.699926	0.349	Q9H5I1	Q9H5I1	SUV92_HUMAN	SUV39H2	Histone-lysine N-methyltransferase SUV39H2
0.278085	0.348662	P06702	P06702	S10A9_HUMAN	S100A9	Protein S100-A9
1.056	0.34748	Q9BSK0	Q9BSK0	MALD1_HUMAN	MARVELD1	MARVEL domain-containing protein 1
1.65149	0.347075	Q9NPA8	Q9NPA8	ENY2_HUMAN	ENY2	Transcription and mRNA export factor ENY2
0.62613	0.346539	P13473	P13473	LAMP2_HUMAN	LAMP2	Lysosome-associated membrane glycoprotein 2
1.04773	0.34651	P47914	P47914	RL29_HUMAN	RPL29	Large ribosomal subunit protein eL29
1.633	0.346051	P60866	P60866	RS20_HUMAN	RPS20	Small ribosomal subunit protein uS10
1.05867	0.34601	Q8NBW4	Q8NBW4	S38A9_HUMAN	SLC38A9	Neutral amino acid transporter 9
1.02563	0.345941	Q9NXF7	Q9NXF7	DCA16_HUMAN	DCAF16	DDB1- and CUL4-associated factor 16
0.573456	0.34498	Q9C009	Q9C009	FOXQ1_HUMAN	FOXQ1	Forkhead box protein Q1
1.1833	0.344896	Q9BQ61	Q9BQ61	TRIR_HUMAN	TRIR	Telomerase RNA component interacting RNase
0.300708	0.344584	O43653	O43653	PSCA_HUMAN	PSCA	Prostate stem cell antigen
0.254982	0.344168	Q8IZR5	Q8IZR5	CKLF4_HUMAN	CMTM4	CKLF-like MARVEL transmembrane domain-containing protein 4
0.588896	0.343967	A6NK58	A6NK58	LIPT2_HUMAN	LIPT2	Putative lipoyltransferase 2, mitochondrial
0.677244	0.343637	Q9P0S9	Q9P0S9	TM14C_HUMAN	TMEM14C	Transmembrane protein 14C
0.60054	0.34362	P49711	P49711	CTCF_HUMAN	CTCF	Transcriptional repressor CTCF
0.903144	0.343357	P49458	P49458	SRP09_HUMAN	SRP9	Signal recognition particle 9 kDa protein
1.57308	0.341952	Q9NUE0	Q9NUE0	ZDH18_HUMAN	ZDHHC18	Palmitoyltransferase ZDHHC18
0.528962	0.341767	Q7Z6L1	Q7Z6L1	TCPR1_HUMAN	TECPR1	Tectonin beta-propeller repeat-containing protein 1
1.66384	0.341722	P56557	P56557	TM50B_HUMAN	TMEM50B	Transmembrane protein 50B
0.323086	0.341304	Q8IXJ9	Q8IXJ9	ASXL1_HUMAN	ASXL1	Polycomb group protein ASXL1
2.9157	0.340537	P13688	P13688	CEAM1_HUMAN	CEACAM1	Carcinoembryonic antigen-related cell adhesion molecule 1
0.979106	0.339827	Q8NHS3	Q8NHS3	MFSD8_HUMAN	MFSD8	Major facilitator superfamily domain-containing protein 8
0.891925	0.339573	Q8TB36	Q8TB36	GDAP1_HUMAN	GDAP1	Ganglioside-induced differentiation-associated protein 1
0.684251	0.338689	O95059	O95059	RPP14_HUMAN	RPP14	Ribonuclease P protein subunit p14
0.45098	0.338632	Q9P2X0	Q9P2X0	DPM3_HUMAN	DPM3	Dolichol-phosphate mannosyltransferase subunit 3
0.497412	0.338515	Q9Y2C9	Q9Y2C9;Q15399	TLR6_HUMAN	TLR6	Toll-like receptor 6
0.598307	0.338487	Q9NZV1	Q9NZV1	CRIM1_HUMAN	CRIM1	Cysteine-rich motor neuron 1 protein
1.40909	0.338219	B7ZBB8	B7ZBB8	PP13G_HUMAN	PPP1R3G	Protein phosphatase 1 regulatory subunit 3G
1.55231	0.337537	O43598	O43598	DNPH1_HUMAN	DNPH1	2'-deoxynucleoside 5'-phosphate N-hydrolase 1
0.96245	0.336944	P63096	P63096	GNAI1_HUMAN	GNAI1	Guanine nucleotide-binding protein G(i) subunit alpha-1
0.259256	0.336852	P98169	P98168;P98169	ZXDB_HUMAN	ZXDB	Zinc finger X-linked protein ZXDB
0.538681	0.33685	P81274	P81274	GPSM2_HUMAN	GPSM2	G-protein-signaling modulator 2
0.663056	0.336257	Q9BQ90	Q9BQ90	KLDC3_HUMAN	KLHDC3	Kelch domain-containing protein 3
1.33792	0.335687	Q16270	Q16270	IBP7_HUMAN	IGFBP7	Insulin-like growth factor-binding protein 7
1.64757	0.335421	Q9NZL4	Q9NZL4	HPBP1_HUMAN	HSPBP1	Hsp70-binding protein 1
0.476403	0.335377	O14717	O14717	TRDMT_HUMAN	TRDMT1	tRNA (cytosine(38)-C(5))-methyltransferase
1.87176	0.334278	O00512	O00512	BCL9_HUMAN	BCL9	B-cell CLL/lymphoma 9 protein
1.33205	0.333404	Q9UHV9	Q9UHV9	PFD2_HUMAN	PFDN2	Prefoldin subunit 2
1.11773	0.333334	Q8N5M4	Q8N5M4	TTC9C_HUMAN	TTC9C	Tetratricopeptide repeat protein 9C
0.641697	0.333116	P15954	P15954	COX7C_HUMAN	COX7C	Cytochrome c oxidase subunit 7C, mitochondrial
0.980141	0.332886	O95168	O95168	NDUB4_HUMAN	NDUFB4	NADH dehydrogenase [ubiquinone] 1 beta subcomplex subunit 4
0.811783	0.332764	Q96DX5	Q96DX5	ASB9_HUMAN	ASB9	Ankyrin repeat and SOCS box protein 9
1.16008	0.332691	O75420	O75420	GGYF1_HUMAN	GIGYF1	GRB10-interacting GYF protein 1
1.4776	0.332394	O95405	O95405	ZFYV9_HUMAN	ZFYVE9	Zinc finger FYVE domain-containing protein 9
1.57143	0.331954	Q9NZC3	Q9NZC3	GDE1_HUMAN	GDE1	Glycerophosphodiester phosphodiesterase 1
0.945226	0.331227	P17405	P17405	ASM_HUMAN	SMPD1	Sphingomyelin phosphodiesterase
0.414269	0.330507	Q9H0C5	Q9H0C5	BTBD1_HUMAN	BTBD1	BTB/POZ domain-containing protein 1
0.945011	0.330504	Q9NW81	Q9NW81	DMAC2_HUMAN	DMAC2	Distal membrane-arm assembly complex protein 2
0.780019	0.329825	Q9GZN7	Q9GZN7	ROGDI_HUMAN	ROGDI	Protein rogdi homolog
0.448402	0.329757	P21964	P21964	COMT_HUMAN	COMT	Catechol O-methyltransferase
0.147657	0.32922	Q6PJG9	Q6PJG9	LRFN4_HUMAN	LRFN4	Leucine-rich repeat and fibronectin type-III domain-containing protein 4
0.514451	0.328675	Q9UPW0	Q9UPW0	FOXJ3_HUMAN	FOXJ3	Forkhead box protein J3
0.89935	0.32849	P56179	P56179	DLX6_HUMAN	DLX6	Homeobox protein DLX-6
0.368517	0.327486	O75771	O75771	RA51D_HUMAN	RAD51D	DNA repair protein RAD51 homolog 4
1.41449	0.326291	Q8IZV5	Q8IZV5	RDH10_HUMAN	RDH10	Retinol dehydrogenase 10
1.40665	0.326112	Q96PE7	Q96PE7	MCEE_HUMAN	MCEE	Methylmalonyl-CoA epimerase, mitochondrial
0.916692	0.325784	Q8N307	Q8N307	MUC20_HUMAN	MUC20	Mucin-20
0.308595	0.325769	Q96CN4	Q96CN4	EVI5L_HUMAN	EVI5L	EVI5-like protein
1.07776	0.325699	P78382	P78382	S35A1_HUMAN	SLC35A1	CMP-sialic acid transporter
0.448328	0.325565	Q15544	Q15544	TAF11_HUMAN	TAF11	Transcription initiation factor TFIID subunit 11
0.33766	0.324642	Q8IUZ5	Q8IUZ5	AT2L2_HUMAN	PHYKPL	5-phosphohydroxy-L-lysine phospho-lyase
1.37222	0.324383	Q9ULC6	Q9ULC6	PADI1_HUMAN	PADI1	Protein-arginine deiminase type-1
0.711873	0.323999	Q5ZPR3	Q5ZPR3	CD276_HUMAN	CD276	CD276 antigen
0.574006	0.32383	Q9NPF0	Q9NPF0	CD320_HUMAN	CD320	CD320 antigen
0.696984	0.323514	P83369	P83369	LSM11_HUMAN	LSM11	U7 snRNA-associated Sm-like protein LSm11
0.648243	0.323431	Q9NZJ6	Q9NZJ6	COQ3_HUMAN	COQ3	Ubiquinone biosynthesis O-methyltransferase, mitochondrial
0.392087	0.323086	Q96G04	Q8N7N1;Q96G04;A6NEL3;P0C5J1	EF2KT_HUMAN	EEF2KMT	Protein-lysine N-methyltransferase EEF2KMT
1.13187	0.323012	Q9Y3C6	Q9Y3C6	PPIL1_HUMAN	PPIL1	Peptidyl-prolyl cis-trans isomerase-like 1
0.413189	0.322541	Q96C03	Q96C03	MID49_HUMAN	MIEF2	Mitochondrial dynamics protein MID49
1.02854	0.322497	P09601	P09601	HMOX1_HUMAN	HMOX1	Heme oxygenase 1
0.95398	0.322316	Q8TAV3	Q8TAV3	CP2W1_HUMAN	CYP2W1	Cytochrome P450 2W1
2.21266	0.322064	O43240	O43240	KLK10_HUMAN	KLK10	Kallikrein-10
0.821167	0.321584	Q9H2K0	Q9H2K0	IF3M_HUMAN	MTIF3	Translation initiation factor IF-3, mitochondrial
0.836361	0.321478	Q14061	Q14061	COX17_HUMAN	COX17	Cytochrome c oxidase copper chaperone
0.917453	0.32132	Q15043	Q15043	S39AE_HUMAN	SLC39A14	Metal cation symporter ZIP14
1.25962	0.321211	Q8N9N5	Q8N9N5	BANP_HUMAN	BANP	Protein BANP
0.478674	0.320997	P55197	P55197	AF10_HUMAN	MLLT10	Protein AF-10
0.934372	0.319717	P15941	P15941	MUC1_HUMAN	MUC1	Mucin-1
0.902001	0.319685	Q9P241	Q9P241	AT10D_HUMAN	ATP10D	Phospholipid-transporting ATPase VD
0.399969	0.3192	Q8IZJ1	Q8IZJ1	UNC5B_HUMAN	UNC5B	Netrin receptor UNC5B
1.4062	0.31876	Q9ULI0	Q9ULI0	ATD2B_HUMAN	ATAD2B	ATPase family AAA domain-containing protein 2B
1.6381	0.318626	P55769	P55769	NH2L1_HUMAN	SNU13	NHP2-like protein 1
0.420826	0.31777	Q9H992	Q9H992	MARH7_HUMAN	MARCHF7	E3 ubiquitin-protein ligase MARCHF7
0.749807	0.31709	Q567V2	Q567V2	M17L2_HUMAN	MPV17L2	Mpv17-like protein 2
0.445475	0.317022	Q8IV48	Q8IV48	ERI1_HUMAN	ERI1	3'-5' exoribonuclease 1
0.231175	0.316459	Q6IPR3	Q6IPR3	TYW3_HUMAN	TYW3	tRNA wybutosine-synthesizing protein 3 homolog
0.915739	0.316099	P19823	P19823	ITIH2_HUMAN	ITIH2	Inter-alpha-trypsin inhibitor heavy chain H2
2.91623	0.315759	P23610	P23610	HAP40_HUMAN	F8A3	40-kDa huntingtin-associated protein
1.00659	0.315663	Q96FJ0	Q96FJ0	STALP_HUMAN	STAMBPL1	AMSH-like protease
1.33958	0.315294	P62312	P62312	LSM6_HUMAN	LSM6	U6 snRNA-associated Sm-like protein LSm6
1.32432	0.31529	O75438	O75438	NDUB1_HUMAN	NDUFB1	NADH dehydrogenase [ubiquinone] 1 beta subcomplex subunit 1
0.564789	0.315248	Q7L5Y1	Q7L5Y1	ENOF1_HUMAN	ENOSF1	Mitochondrial enolase superfamily member 1
2.21169	0.315172	Q9UHD9	Q9UHD9	UBQL2_HUMAN	UBQLN2	Ubiquilin-2
0.897879	0.314988	P02771	P02771	FETA_HUMAN	AFP	Alpha-fetoprotein
1.76227	0.314914	Q8TBP6	Q8TBP6	S2540_HUMAN	SLC25A40	Probable mitochondrial glutathione transporter SLC25A40
0.973832	0.314829	Q53H96	Q53H96	P5CR3_HUMAN	PYCR3	Pyrroline-5-carboxylate reductase 3
0.704602	0.314786	Q9UBK7;Q9UNT1	Q9UBK7;Q9UNT1	RBL2A_HUMAN;RBL2B_HUMAN	RABL2A;RABL2B	Rab-like protein 2A
0.386286	0.313985	Q96NT3	Q96NT3	GUCD1_HUMAN	GUCD1	Protein GUCD1
2.31747	0.313921	O60783	O60783	RT14_HUMAN	MRPS14	Small ribosomal subunit protein uS14m
0.834401	0.313397	O00221	O00221	IKBE_HUMAN	NFKBIE	NF-kappa-B inhibitor epsilon
1.60763	0.313142	Q9Y3B4	Q9Y3B4	SF3B6_HUMAN	SF3B6	Splicing factor 3B subunit 6
0.184075	0.312484	P17066	P17066	HSP76_HUMAN	HSPA6	Heat shock 70 kDa protein 6
1.32286	0.312366	Q7LBR1	Q7LBR1	CHM1B_HUMAN	CHMP1B	Charged multivesicular body protein 1b
1.16552	0.311838	Q9BQC6	Q9BQC6	RT63_HUMAN	MRPL57	Large ribosomal subunit protein mL63
0.27335	0.311802	Q9UGJ0	Q9UGJ0	AAKG2_HUMAN	PRKAG2	5'-AMP-activated protein kinase subunit gamma-2
0.679382	0.311197	Q7RTV0	Q7RTV0	PHF5A_HUMAN	PHF5A	PHD finger-like domain-containing protein 5A
0.259499	0.311037	Q13976	Q13976	KGP1_HUMAN	PRKG1	cGMP-dependent protein kinase 1
0.993182	0.310817	P21953	P21953	ODBB_HUMAN	BCKDHB	2-oxoisovalerate dehydrogenase subunit beta, mitochondrial
0.863325	0.309467	Q6QNY1	Q6QNY1	BL1S2_HUMAN	BLOC1S2	Biogenesis of lysosome-related organelles complex 1 subunit 2
0.387657	0.309182	Q02388	Q02388	CO7A1_HUMAN	COL7A1	Collagen alpha-1(VII) chain
0.790607	0.30892	Q9HAP2	Q9HAP2	MLXIP_HUMAN	MLXIP	MLX-interacting protein
0.189247	0.308836	O43365	P14651;O43365;P31249	HXA3_HUMAN	HOXA3	Homeobox protein Hox-A3
0.798577	0.308722	P02792	P02792	FRIL_HUMAN	FTL	Ferritin light chain
0.166315	0.308002	A8MT69	A8MT69	CENPX_HUMAN	CENPX	Centromere protein X
1.24891	0.307824	O95271	O95271	TNKS1_HUMAN	TNKS	Poly [ADP-ribose] polymerase tankyrase-1
0.886644	0.30728	P78552	P78552	I13R1_HUMAN	IL13RA1	Interleukin-13 receptor subunit alpha-1
0.3296	0.306865	Q9H0C2	Q9H0C2	ADT4_HUMAN	SLC25A31	ADP/ATP translocase 4
0.748201	0.306582	O43194	O43194	GPR39_HUMAN	GPR39	G-protein coupled receptor 39
0.714451	0.306368	P46782	P46782	RS5_HUMAN	RPS5	Small ribosomal subunit protein uS7
0.718085	0.305999	P63167	P63167;Q96FJ2	DYL1_HUMAN	DYNLL1	Dynein light chain 1, cytoplasmic
0.720065	0.305151	P62877	P62877	RBX1_HUMAN	RBX1	E3 ubiquitin-protein ligase RBX1
0.595262	0.305089	Q8NFJ5	Q8NFJ5	RAI3_HUMAN	GPRC5A	Retinoic acid-induced protein 3
0.432685	0.30485	Q8WYH8	Q8WYH8;Q9UNL4	ING5_HUMAN	ING5	Inhibitor of growth protein 5
1.34346	0.304796	Q96LX8	Q96LX8	ZN597_HUMAN	ZNF597	Zinc finger protein 597
1.95205	0.304557	Q9BUL9	Q9BUL9	RPP25_HUMAN	RPP25	Ribonuclease P protein subunit p25
1.36855	0.304289	Q6Y288	Q6Y288	B3GLT_HUMAN	B3GLCT	Beta-1,3-glucosyltransferase
2.02051	0.303941	P19404	P19404	NDUV2_HUMAN	NDUFV2	NADH dehydrogenase [ubiquinone] flavoprotein 2, mitochondrial
0.547277	0.302751	Q9UHC9	Q9UHC9	NPCL1_HUMAN	NPC1L1	NPC1-like intracellular cholesterol transporter 1
0.254167	0.302535	Q9UJA2	Q9UJA2	CRLS1_HUMAN	CRLS1	Cardiolipin synthase (CMP-forming)
0.621278	0.302382	Q96JY6	Q96JY6	PDLI2_HUMAN	PDLIM2	PDZ and LIM domain protein 2
1.08698	0.301923	Q9BV94	Q9BV94	EDEM2_HUMAN	EDEM2	ER degradation-enhancing alpha-mannosidase-like protein 2
0.557007	0.301732	Q92804	Q92804	RBP56_HUMAN	TAF15	TATA-binding protein-associated factor 2N
1.10145	0.301041	P53370	P53370	NUDT6_HUMAN	NUDT6	Nucleoside diphosphate-linked moiety X motif 6
0.609887	0.300575	Q9H098	Q9H098	F107B_HUMAN	FAM107B	Protein FAM107B
1.49797	0.300337	Q53EL6	Q53EL6	PDCD4_HUMAN	PDCD4	Programmed cell death protein 4
0.189679	0.30001	P04264	P04259;P04264	K2C1_HUMAN	KRT1	Keratin, type II cytoskeletal 1
0.588644	0.299219	Q9ULQ0	Q9ULQ0	STRP2_HUMAN	STRIP2	Striatin-interacting protein 2
0.279332	0.298769	Q9Y3D5	Q9Y3D5	RT18C_HUMAN	MRPS18C	Small ribosomal subunit protein bS18m
0.624697	0.296991	Q9BWJ5	Q9BWJ5	SF3B5_HUMAN	SF3B5	Splicing factor 3B subunit 5
1.28212	0.296894	Q96KV7	Q96KV7	WDR90_HUMAN	WDR90	WD repeat-containing protein 90
0.646769	0.296662	Q8NC67	Q8NC67	NETO2_HUMAN	NETO2	Neuropilin and tolloid-like protein 2
0.682062	0.296638	Q9H972	Q9H972	CN093_HUMAN	C14orf93	Uncharacterized protein C14orf93
0.522681	0.296518	Q7L266	Q7L266	ASGL1_HUMAN	ASRGL1	Isoaspartyl peptidase/L-asparaginase
0.191111	0.296482	Q9H8E8	Q9H8E8	CSR2B_HUMAN	KAT14	Cysteine-rich protein 2-binding protein
0.527263	0.296448	Q96JX3	Q96JX3	SRAC1_HUMAN	SERAC1	Protein SERAC1
0.554566	0.295264	Q6ZS11	Q6ZS11	RINL_HUMAN	RINL	Ras and Rab interactor-like protein
0.339385	0.295103	P51808	P51808	DYLT3_HUMAN	DYNLT3	Dynein light chain Tctex-type 3
0.750851	0.294483	Q8TAS1	Q8TAS1	UHMK1_HUMAN	UHMK1	Serine/threonine-protein kinase Kist
0.168329	0.29439	O95427	O95427	PIGN_HUMAN	PIGN	GPI ethanolamine phosphate transferase 1
0.391441	0.294153	Q14693	Q14693	LPIN1_HUMAN	LPIN1	Phosphatidate phosphatase LPIN1
0.693165	0.29412	Q7Z5L7	Q7Z5L7	PODN_HUMAN	PODN	Podocan
1.66951	0.293481	P52815	P52815	RM12_HUMAN	MRPL12	Large ribosomal subunit protein bL12m
0.246523	0.293142	Q8N157	Q8N157	AHI1_HUMAN	AHI1	Jouberin
0.88197	0.293027	Q96N06	Q96N06	SPT33_HUMAN	SPATA33	Spermatogenesis-associated protein 33
0.922546	0.292893	P11441	P11441	UBL4A_HUMAN	UBL4A	Ubiquitin-like protein 4A
0.860275	0.292836	Q14678	Q14678	KANK1_HUMAN	KANK1	KN motif and ankyrin repeat domain-containing protein 1
0.786353	0.292826	P15529	P15529	MCP_HUMAN	CD46	Membrane cofactor protein
0.304673	0.292703	O75635	O75635	SPB7_HUMAN	SERPINB7	Serpin B7
0.724808	0.291195	O14526	O14526	FCHO1_HUMAN	FCHO1	F-BAR domain only protein 1
1.46322	0.290691	Q9NX20	Q9NX20	RM16_HUMAN	MRPL16	Large ribosomal subunit protein uL16m
0.780039	0.290472	Q13443	Q13443	ADAM9_HUMAN	ADAM9	Disintegrin and metalloproteinase domain-containing protein 9
1.2746	0.2904	Q9H7C9	Q9H7C9	AAMDC_HUMAN	AAMDC	Mth938 domain-containing protein
0.676593	0.290329	Q96HQ2	Q96HQ2	C2AIL_HUMAN	CDKN2AIPNL	CDKN2AIP N-terminal-like protein
1.37396	0.289981	O95476	O95476	CNEP1_HUMAN	CTDNEP1	CTD nuclear envelope phosphatase 1
0.645637	0.289394	O60232	O60232	ZNRD2_HUMAN	ZNRD2	Protein ZNRD2
0.658853	0.289004	Q9Y587	Q9Y587	AP4S1_HUMAN	AP4S1	AP-4 complex subunit sigma-1
0.324357	0.288448	O60675	O60675	MAFK_HUMAN	MAFK	Transcription factor MafK
0.665626	0.287583	Q99941	Q99941	ATF6B_HUMAN	ATF6B	Cyclic AMP-dependent transcription factor ATF-6 beta
0.149685	0.287256	Q15697	Q15697	ZN174_HUMAN	ZNF174	Zinc finger protein 174
1.10617	0.286887	Q9NZI5	Q9NZI5	GRHL1_HUMAN	GRHL1	Grainyhead-like protein 1 homolog
0.462352	0.286435	O95379	O95379	TFIP8_HUMAN	TNFAIP8	Tumor necrosis factor alpha-induced protein 8
0.621932	0.285866	O00148	O00148	DX39A_HUMAN	DDX39A	ATP-dependent RNA helicase DDX39A
0.579417	0.285318	Q6PI47	Q6PI47	KCD18_HUMAN	KCTD18	BTB/POZ domain-containing protein KCTD18
1.48238	0.284917	Q9BTT6	Q9BTT6	LRRC1_HUMAN	LRRC1	Leucine-rich repeat-containing protein 1
0.318297	0.284691	P61513	P61513;A6NKH3	RL37A_HUMAN	RPL37A	Large ribosomal subunit protein eL43
1.44982	0.284419	Q8NHG7	Q8NHG7	SVIP_HUMAN	SVIP	Small VCP/p97-interacting protein
0.500089	0.284196	O95445	O95445	APOM_HUMAN	APOM	Apolipoprotein M
0.857111	0.283599	Q7LG56	Q7LG56	RIR2B_HUMAN	RRM2B	Ribonucleoside-diphosphate reductase subunit M2 B
0.399115	0.283398	Q13530	Q13530	SERC3_HUMAN	SERINC3	Serine incorporator 3
0.334983	0.283203	Q8TCX1	Q8TCX1	DC2L1_HUMAN	DYNC2LI1	Cytoplasmic dynein 2 light intermediate chain 1
0.354049	0.283166	Q7Z4G1	Q7Z4G1	COMD6_HUMAN	COMMD6	COMM domain-containing protein 6
0.881474	0.282746	Q03167	Q03167	TGBR3_HUMAN	TGFBR3	Transforming growth factor beta receptor type 3
0.42074	0.282259	Q9P227	Q9P227	RHG23_HUMAN	ARHGAP23	Rho GTPase-activating protein 23
0.170831	0.282059	Q9UF56	Q9UF56	FXL17_HUMAN	FBXL17	F-box/LRR-repeat protein 17
0.553705	0.282006	Q96EP1	Q96EP1	CHFR_HUMAN	CHFR	E3 ubiquitin-protein ligase CHFR
1.31877	0.281568	P63173	P63173	RL38_HUMAN	RPL38	Large ribosomal subunit protein eL38
0.219544	0.281495	Q9NPG8	Q9NPG8	ZDHC4_HUMAN	ZDHHC4	Palmitoyltransferase ZDHHC4
0.497867	0.281023	Q9BW62	Q9BW62	KATL1_HUMAN	KATNAL1	Katanin p60 ATPase-containing subunit A-like 1
0.965448	0.280983	Q8N697	Q8N697	S15A4_HUMAN	SLC15A4	Solute carrier family 15 member 4
1.04149	0.280837	O60831	O60831	PRAF2_HUMAN	PRAF2	PRA1 family protein 2
0.441437	0.280677	O43294	O43294	TGFI1_HUMAN	TGFB1I1	Transforming growth factor beta-1-induced transcript 1 protein
0.753078	0.280657	Q86SQ4	Q86SQ4	AGRG6_HUMAN	ADGRG6	Adhesion G-protein coupled receptor G6
1.01404	0.280628	Q9NYQ7	Q9NYQ7	CELR3_HUMAN	CELSR3	Cadherin EGF LAG seven-pass G-type receptor 3
0.930843	0.280553	Q9NNX1	Q9NNX1	TUFT1_HUMAN	TUFT1	Tuftelin
1.07503	0.279833	Q96E39	Q96E39	RMXL1_HUMAN	RBMXL1	RNA binding motif protein, X-linked-like-1
0.854352	0.279453	Q9Y5Z9	Q9Y5Z9	UBIA1_HUMAN	UBIAD1	UbiA prenyltransferase domain-containing protein 1
1.46326	0.279398	Q9NP97	Q9NP97	DLRB1_HUMAN	DYNLRB1	Dynein light chain roadblock-type 1
1.23068	0.279284	P31947	P31947	1433S_HUMAN	SFN	14-3-3 protein sigma
0.41287	0.279097	Q9BUT9	Q9BUT9	MCRI2_HUMAN	MCRIP2	MAPK regulated corepressor interacting protein 2
1.10743	0.278987	Q8TBF2	Q8TBF2	PXL2B_HUMAN	PRXL2B	Prostamide/prostaglandin F synthase
0.361855	0.27849	Q9NUD9	Q9NUD9	PIGV_HUMAN	PIGV	GPI mannosyltransferase 2
0.849747	0.278271	P0C2W1	P0C2W1	FBSP1_HUMAN	FBXO45	F-box/SPRY domain-containing protein 1
0.572254	0.278076	P10620	P10620	MGST1_HUMAN	MGST1	Microsomal glutathione S-transferase 1
0.498803	0.277893	P50583	P50583	AP4A_HUMAN	NUDT2	Bis(5'-nucleosyl)-tetraphosphatase [asymmetrical]
0.563883	0.277833	P51965	Q96LR5;Q969T4;P51965	UB2E1_HUMAN	UBE2E1	Ubiquitin-conjugating enzyme E2 E1
0.84923	0.277606	O95807	O95807	TM50A_HUMAN	TMEM50A	Transmembrane protein 50A
0.409026	0.277415	Q9NRM0	Q9NRM0	GTR9_HUMAN	SLC2A9	Solute carrier family 2, facilitated glucose transporter member 9
0.389421	0.277226	Q9Y508	Q9Y508	RN114_HUMAN	RNF114	E3 ubiquitin-protein ligase RNF114
0.683938	0.277177	P31949	P31949	S10AB_HUMAN	S100A11	Protein S100-A11
1.39201	0.277154	Q5TEC6	Q5TEC6;P84243;P68431;Q71DI3;Q6NXT2;Q16695	H37_HUMAN	H3-7	Histone H3-7
0.541704	0.276741	Q15013	Q15013	MD2BP_HUMAN	MAD2L1BP	MAD2L1-binding protein
0.165549	0.2765	Q9P003	Q9P003	CNIH4_HUMAN	CNIH4	Protein cornichon homolog 4
0.505368	0.276196	O96006	O96006	ZBED1_HUMAN	ZBED1	E3 SUMO-protein ligase ZBED1
0.358103	0.276082	Q9NQB0	Q9NQB0	TF7L2_HUMAN	TCF7L2	Transcription factor 7-like 2
0.845492	0.275951	Q92896	Q92896	GSLG1_HUMAN	GLG1	Golgi apparatus protein 1
0.455513	0.275887	Q8IYD1	Q8IYD1	ERF3B_HUMAN	GSPT2	Eukaryotic peptide chain release factor GTP-binding subunit ERF3B
0.201465	0.275759	O43196	O43196	MSH5_HUMAN	MSH5	MutS protein homolog 5
1.82464	0.275346	Q96BZ9	Q96BZ9	TBC20_HUMAN	TBC1D20	TBC1 domain family member 20
1.68351	0.275085	Q02952	Q02952	AKA12_HUMAN	AKAP12	A-kinase anchor protein 12
0.761175	0.275028	Q16718	Q16718	NDUA5_HUMAN	NDUFA5	NADH dehydrogenase [ubiquinone] 1 alpha subcomplex subunit 5
0.371391	0.274881	O95198	O95198	KLHL2_HUMAN	KLHL2	Kelch-like protein 2
0.89353	0.274794	Q9H649	Q9H649	NSUN3_HUMAN	NSUN3	tRNA (cytosine(34)-C(5))-methyltransferase, mitochondrial
0.28428	0.274621	Q8N4T4	Q8N4T4	ARG39_HUMAN	ARHGEF39	Rho guanine nucleotide exchange factor 39
0.865884	0.27455	Q5U649	Q5U649	CL060_HUMAN	C12orf60	Uncharacterized protein C12orf60
0.687751	0.274076	P62942	P62942	FKB1A_HUMAN	FKBP1A	Peptidyl-prolyl cis-trans isomerase FKBP1A
0.814938	0.274071	Q13795	Q13795	ARFRP_HUMAN	ARFRP1	ADP-ribosylation factor-related protein 1
0.531099	0.274033	Q6NTF9	Q6NTF9	RHBD2_HUMAN	RHBDD2	Rhomboid domain-containing protein 2
0.576469	0.273966	Q86WK9	Q86WK9	PAQR7_HUMAN	PAQR7	Membrane progestin receptor alpha
1.15246	0.273843	Q9NRB3	Q9NRB3	CHSTC_HUMAN	CHST12	Carbohydrate sulfotransferase 12
1.49994	0.27368	Q8IYL2	Q8IYL2	TRM44_HUMAN	TRMT44	Probable tRNA (uracil-O(2)-)-methyltransferase
1.58843	0.273619	Q7Z6E9	Q7Z6E9	RBBP6_HUMAN	RBBP6	E3 ubiquitin-protein ligase RBBP6
0.548395	0.272828	P46721	P46721	SO1A2_HUMAN	SLCO1A2	Solute carrier organic anion transporter family member 1A2
0.625634	0.271908	Q9NV92	Q9NV92	NFIP2_HUMAN	NDFIP2	NEDD4 family-interacting protein 2
1.20523	0.270913	Q12815	Q12815	TROAP_HUMAN	TROAP	Tastin
1.10025	0.270752	Q8TCU6	Q8TCU6	PREX1_HUMAN	PREX1	Phosphatidylinositol 3,4,5-trisphosphate-dependent Rac exchanger 1 protein
0.799294	0.270562	P02768	P02768	ALBU_HUMAN	ALB	Albumin
1.11853	0.270295	P61247	P61247	RS3A_HUMAN	RPS3A	Small ribosomal subunit protein eS1
1.72257	0.270264	Q9H1K1	Q9H1K1	ISCU_HUMAN	ISCU	Iron-sulfur cluster assembly enzyme ISCU
0.221975	0.270124	Q96QD5	Q96QD5	DEPD7_HUMAN	DEPDC7	DEP domain-containing protein 7
1.21165	0.270122	P09758	P09758	TACD2_HUMAN	TACSTD2	Tumor-associated calcium signal transducer 2
2.22906	0.269322	Q9BX68	Q9BX68	HINT2_HUMAN	HINT2	Adenosine 5'-monophosphoramidase HINT2
1.46646	0.269103	P15056	P15056	BRAF_HUMAN	BRAF	Serine/threonine-protein kinase B-raf
1.45353	0.268968	Q9BQK8	Q9BQK8	LPIN3_HUMAN	LPIN3	Phosphatidate phosphatase LPIN3
1.12114	0.268926	O14979	O14979	HNRDL_HUMAN	HNRNPDL	Heterogeneous nuclear ribonucleoprotein D-like
1.49843	0.268394	Q8TDJ6	Q8TDJ6	DMXL2_HUMAN	DMXL2	DmX-like protein 2
0.485744	0.267183	Q8NBI2	Q8NBI2	CYAC3_HUMAN	CYB561A3	Lysosomal membrane ascorbate-dependent ferrireductase CYB561A3
5.80618	0.266071	Q14534	Q14534	ERG1_HUMAN	SQLE	Squalene monooxygenase
0.90104	0.265721	Q9UHI8	Q9UHI8	ATS1_HUMAN	ADAMTS1	A disintegrin and metalloproteinase with thrombospondin motifs 1
1.13352	0.26538	Q14194	Q14194	DPYL1_HUMAN	CRMP1	Dihydropyrimidinase-related protein 1
2.01369	0.264957	P37802	P37802	TAGL2_HUMAN	TAGLN2	Transgelin-2
1.55969	0.264857	Q9UBR2	Q9UBR2	CATZ_HUMAN	CTSZ	Cathepsin Z
0.409121	0.264785	Q8N357	Q8N357	S35F6_HUMAN	SLC35F6	Solute carrier family 35 member F6
0.327749	0.264375	Q12857	Q12857	NFIA_HUMAN	NFIA	Nuclear factor 1 A-type
0.479748	0.264342	O43325	O43325	LYRM1_HUMAN	LYRM1	LYR motif-containing protein 1
0.913256	0.264221	P15153	P15153	RAC2_HUMAN	RAC2	Ras-related C3 botulinum toxin substrate 2
0.432248	0.264165	Q9BZJ4	Q9BZJ4	S2539_HUMAN	SLC25A39	Probable mitochondrial glutathione transporter SLC25A39
0.989368	0.263891	Q9HB75	Q9HB75	PIDD1_HUMAN	PIDD1	p53-induced death domain-containing protein 1
1.50067	0.263397	Q9BWD1	Q9BWD1	THIC_HUMAN	ACAT2	Acetyl-CoA acetyltransferase, cytosolic
0.21786	0.263274	Q12947	Q12947	FOXF2_HUMAN	FOXF2	Forkhead box protein F2
0.790943	0.263123	P56962	P56962	STX17_HUMAN	STX17	Syntaxin-17
1.0316	0.262931	Q8WUR7	Q8WUR7	CO040_HUMAN	C15orf40	UPF0235 protein C15orf40
1.15388	0.262228	Q6DN12	Q6DN12	MCTP2_HUMAN	MCTP2	Multiple C2 and transmembrane domain-containing protein 2
0.611982	0.262006	Q9NQX4	Q9NQX4	MYO5C_HUMAN	MYO5C	Unconventional myosin-Vc
0.681275	0.261719	Q9NRA0	Q9NRA0	SPHK2_HUMAN	SPHK2	Sphingosine kinase 2
0.34098	0.261612	Q9C0C4	Q9C0C4	SEM4C_HUMAN	SEMA4C	Semaphorin-4C
0.37552	0.26151	Q9UK22	Q9UK22	FBX2_HUMAN	FBXO2	F-box only protein 2
0.565296	0.261445	Q9Y2T7	Q9Y2T7	YBOX2_HUMAN	YBX2	Y-box-binding protein 2
0.866214	0.261114	P37235	P37235	HPCL1_HUMAN	HPCAL1	Hippocalcin-like protein 1
0.835024	0.260959	O43920	O43920	NDUS5_HUMAN	NDUFS5	NADH dehydrogenase [ubiquinone] iron-sulfur protein 5
0.656189	0.260914	Q7Z7K6	Q7Z7K6	CENPV_HUMAN	CENPV	Centromere protein V
1.07102	0.260624	Q9NQ29	Q9NQ29	LUC7L_HUMAN	LUC7L	Putative RNA-binding protein Luc7-like 1
1.45986	0.260243	Q4L235	Q4L235	ACSF4_HUMAN	AASDH	Beta-alanine-activating enzyme
0.964306	0.260229	Q9ULS5	Q9ULS5	TMCC3_HUMAN	TMCC3	Transmembrane and coiled-coil domain protein 3
1.59097	0.259998	Q8NBT2	Q8NBT2	SPC24_HUMAN	SPC24	Kinetochore protein Spc24
0.518927	0.259842	P14209	P14209	CD99_HUMAN	CD99	CD99 antigen
0.67371	0.259778	Q969G6	Q969G6	RIFK_HUMAN	RFK	Riboflavin kinase
1.08288	0.259753	Q9H9Q4	Q9H9Q4	NHEJ1_HUMAN	NHEJ1	Non-homologous end-joining factor 1
0.487539	0.259433	Q9Y680	Q9Y680	FKBP7_HUMAN	FKBP7	Peptidyl-prolyl cis-trans isomerase FKBP7
0.427099	0.259423	P63146	P63146	UBE2B_HUMAN	UBE2B	Ubiquitin-conjugating enzyme E2 B
0.522908	0.259315	O60422	O60422;Q9UBC0;O95948	ONEC3_HUMAN	ONECUT3	One cut domain family member 3
0.559591	0.258917	P09382	P09382	LEG1_HUMAN	LGALS1	Galectin-1
0.41862	0.258358	Q6P4F2	Q6P4F2	FDX2_HUMAN	FDX2	Ferredoxin-2, mitochondrial
1.21076	0.258091	Q6ZRI6	Q6ZRI6	CO039_HUMAN	C15orf39	Uncharacterized protein C15orf39
0.130229	0.256612	P05204	P05204;Q15651	HMGN2_HUMAN	HMGN2	Non-histone chromosomal protein HMG-17
1.35392	0.256597	Q9HAV7	Q9HAV7	GRPE1_HUMAN	GRPEL1	GrpE protein homolog 1, mitochondrial
0.845746	0.256262	Q9UHF7	Q9UHF7	TRPS1_HUMAN	TRPS1	Zinc finger transcription factor Trps1
0.489174	0.256158	Q96S06	Q96S06	LMF1_HUMAN	LMF1	Lipase maturation factor 1
1.13813	0.2559	Q9Y5U2	Q9Y5U2	TSSC4_HUMAN	TSSC4	U5 small nuclear ribonucleoprotein TSSC4
1.11538	0.255877	P40926	P40926	MDHM_HUMAN	MDH2	Malate dehydrogenase, mitochondrial
0.584087	0.255845	Q5BKY9	Q8N9E0;Q5BKY9	F133B_HUMAN	FAM133B	Protein FAM133B
1.04148	0.255589	Q9BYI3	Q8IXS8;Q9BYI3	HYCCI_HUMAN	HYCC1	Hyccin
0.41486	0.254611	Q99942	Q99942	RNF5_HUMAN	RNF5	E3 ubiquitin-protein ligase RNF5
0.34629	0.254607	Q86UB9	Q86UB9	TM135_HUMAN	TMEM135	Transmembrane protein 135
0.685505	0.254471	Q96Q06	Q96Q06	PLIN4_HUMAN	PLIN4	Perilipin-4
1.28775	0.254407	O00506	O00506	STK25_HUMAN	STK25	Serine/threonine-protein kinase 25
0.839497	0.253681	Q8IWL3	Q8IWL3	HSC20_HUMAN	HSCB	Iron-sulfur cluster co-chaperone protein HscB
0.604119	0.253464	O15145	O15145	ARPC3_HUMAN	ARPC3	Actin-related protein 2/3 complex subunit 3
0.453567	0.253433	O75191	O75191	XYLB_HUMAN	XYLB	Xylulose kinase
0.315514	0.253178	O43291	O43291	SPIT2_HUMAN	SPINT2	Kunitz-type protease inhibitor 2
1.41249	0.252914	P50914	P50914	RL14_HUMAN	RPL14	Large ribosomal subunit protein eL14
0.794265	0.252553	P41273	P41273	TNFL9_HUMAN	TNFSF9	Tumor necrosis factor ligand superfamily member 9
0.847735	0.252451	O60711	O60711	LPXN_HUMAN	LPXN	Leupaxin
0.586079	0.252193	P43360	P43360	MAGA6_HUMAN	MAGEA6	Melanoma-associated antigen 6
0.506122	0.251961	P08048;P17010	P08048;P17010	ZFX_HUMAN;ZFY_HUMAN	ZFX;ZFY	Zinc finger Y-chromosomal protein
0.489246	0.251637	Q969I6	Q969I6	S38A4_HUMAN	SLC38A4	Sodium-coupled neutral amino acid transporter 4
1.04329	0.251503	Q9P0U4	Q9P0U4	CXXC1_HUMAN	CXXC1	CXXC-type zinc finger protein 1
0.752751	0.251358	Q6UWP2	Q6UWP2	DHR11_HUMAN	DHRS11	Dehydrogenase/reductase SDR family member 11
0.806322	0.25113	P62318	P62318	SMD3_HUMAN	SNRPD3	Small nuclear ribonucleoprotein Sm D3
1.67788	0.251062	P63220	P63220	RS21_HUMAN	RPS21	Small ribosomal subunit protein eS21
0.617012	0.250954	O94910	O94910	AGRL1_HUMAN	ADGRL1	Adhesion G protein-coupled receptor L1
1.10761	0.250612	P04035	P04035	HMDH_HUMAN	HMGCR	3-hydroxy-3-methylglutaryl-coenzyme A reductase
1.13974	0.250169	Q15365	Q15365	PCBP1_HUMAN	PCBP1	Poly(rC)-binding protein 1
0.238361	0.250021	Q96NL8	Q96NL8	CF418_HUMAN	CFAP418	Cilia- and flagella-associated protein 418
0.594145	0.249945	Q9NZM4	Q9NZM4	BICRA_HUMAN	BICRA	BRD4-interacting chromatin-remodeling complex-associated protein
0.85355	0.249734	Q5TBA9	Q5TBA9	FRY_HUMAN	FRY	Protein furry homolog
2.07774	0.249654	Q2VPB7	Q2VPB7	AP5B1_HUMAN	AP5B1	AP-5 complex subunit beta-1
1.54747	0.249626	Q9NVN3	Q9NVN3	RIC8B_HUMAN	RIC8B	Synembryn-B
0.666706	0.249512	Q9H0R8	Q9H0R8;O95166	GBRL1_HUMAN	GABARAPL1	Gamma-aminobutyric acid receptor-associated protein-like 1
1.11211	0.249387	Q9UBS9	Q9UBS9	SUCO_HUMAN	SUCO	SUN domain-containing ossification factor
1.8859	0.249161	Q9NRW3	Q9NRW3	ABC3C_HUMAN	APOBEC3C	DNA dC->dU-editing enzyme APOBEC-3C
0.721355	0.249119	O43306	O43306	ADCY6_HUMAN	ADCY6	Adenylate cyclase type 6
0.409336	0.249065	Q8WWA1	Q8WWA1	TMM40_HUMAN	TMEM40	Transmembrane protein 40
1.16383	0.248357	Q96ME7	Q96ME7	ZN512_HUMAN	ZNF512	Zinc finger protein 512
1.21297	0.247852	Q8N680	Q8N680	ZBTB2_HUMAN	ZBTB2	Zinc finger and BTB domain-containing protein 2
0.299373	0.247817	Q9NSK7	Q9NSK7	CS012_HUMAN	C19orf12	Protein C19orf12
0.690613	0.247705	P60981	P60981	DEST_HUMAN	DSTN	Destrin
0.368534	0.247463	Q9BRS8	Q9BRS8	LARP6_HUMAN	LARP6	La-related protein 6
0.480771	0.246703	Q7L2H7	Q7L2H7	EIF3M_HUMAN	EIF3M	Eukaryotic translation initiation factor 3 subunit M
1.26693	0.24582	Q96FQ6	Q96FQ6	S10AG_HUMAN	S100A16	Protein S100-A16
0.815969	0.245667	Q96IZ6	Q96IZ6;Q6P1Q9	MET2A_HUMAN	METTL2A	tRNA N(3)-methylcytidine methyltransferase METTL2A
0.181843	0.245568	Q9BYJ4	Q9BYJ4	TRI34_HUMAN	TRIM34	E3 ubiquitin-protein ligase TRIM34
0.642824	0.245561	O43759	O43759	SNG1_HUMAN	SYNGR1	Synaptogyrin-1
0.182323	0.245101	O75953	O75953	DNJB5_HUMAN	DNAJB5	DnaJ homolog subfamily B member 5
0.337624	0.244977	Q8IVI9	Q8IVI9	NOSTN_HUMAN	NOSTRIN	Nostrin
0.508528	0.244948	Q8NC54	Q8NC54	KCT2_HUMAN	KCT2	Keratinocyte-associated transmembrane protein 2
0.488914	0.244241	Q9H3C7	Q9H3C7	GGNB2_HUMAN	GGNBP2	Gametogenetin-binding protein 2
0.6328	0.244033	Q9UKJ5	Q9UKJ5	CHIC2_HUMAN	CHIC2	Cysteine-rich hydrophobic domain-containing protein 2
1.02244	0.24401	Q92623	Q92623	TTC9A_HUMAN	TTC9	Tetratricopeptide repeat protein 9A
0.633168	0.244009	Q86U06	Q86U06	RBM23_HUMAN	RBM23	Probable RNA-binding protein 23
0.55323	0.243897	A0AVI4	A0AVI4	TM129_HUMAN	TMEM129	E3 ubiquitin-protein ligase TM129
0.629	0.243753	Q96G25	Q96G25	MED8_HUMAN	MED8	Mediator of RNA polymerase II transcription subunit 8
0.99461	0.243519	O75197	O75197	LRP5_HUMAN	LRP5	Low-density lipoprotein receptor-related protein 5
1.57832	0.243132	O75964	O75964	ATP5L_HUMAN	ATP5MG	ATP synthase subunit g, mitochondrial
0.275423	0.243042	A8K855	A8K855	EFCB7_HUMAN	EFCAB7	EF-hand calcium-binding domain-containing protein 7
1.56361	0.242906	O00712	O00712	NFIB_HUMAN	NFIB	Nuclear factor 1 B-type
0.689027	0.242605	Q9NXU5	Q9NXU5	ARL15_HUMAN	ARL15	ADP-ribosylation factor-like protein 15
0.586534	0.242215	Q9UKT8	Q9UKT8	FBXW2_HUMAN	FBXW2	F-box/WD repeat-containing protein 2
0.22557	0.242069	Q6NWY9	Q6NWY9	PR40B_HUMAN	PRPF40B	Pre-mRNA-processing factor 40 homolog B
0.592631	0.241714	Q9NQY0	Q9NQY0	BIN3_HUMAN	BIN3	Bridging integrator 3
0.962115	0.241648	Q9P0M9	Q9P0M9	RM27_HUMAN	MRPL27	Large ribosomal subunit protein bL27m
0.652837	0.241415	P39060	P39060	COIA1_HUMAN	COL18A1	Collagen alpha-1(XVIII) chain
0.363715	0.240841	O00222	O00222	GRM8_HUMAN	GRM8	Metabotropic glutamate receptor 8
0.743614	0.240479	P62854	P62854;Q5JNZ5	RS26_HUMAN	RPS26	Small ribosomal subunit protein eS26
0.997905	0.240241	P62879	P62873;P62879	GBB2_HUMAN	GNB2	Guanine nucleotide-binding protein G(I)/G(S)/G(T) subunit beta-2
0.33141	0.240106	Q9NRY6	Q9NRY6	PLS3_HUMAN	PLSCR3	Phospholipid scramblase 3
0.297896	0.239953	Q96FF7	Q96FF7	MISP3_HUMAN	MISP3	Uncharacterized protein MISP3
2.60126	0.239739	Q6P1L5	Q6P1L5	F117B_HUMAN	FAM117B	Protein FAM117B
1.82669	0.239628	Q13421	Q13421	MSLN_HUMAN	MSLN	Mesothelin
1.22595	0.239568	Q9NX47	Q9NX47	MARH5_HUMAN	MARCHF5	E3 ubiquitin-protein ligase MARCHF5
0.413444	0.239549	Q6YBV0	Q6YBV0	S36A4_HUMAN	SLC36A4	Neutral amino acid uniporter 4
0.802547	0.239366	Q96J84	Q96J84	KIRR1_HUMAN	KIRREL1	Kin of IRRE-like protein 1
1.2313	0.239084	Q9H9S4	Q9H9S4	CB39L_HUMAN	CAB39L	Calcium-binding protein 39-like
2.61112	0.238858	Q9H3K6	Q9H3K6	BOLA2_HUMAN	BOLA2B	BolA-like protein 2
0.4895	0.238675	Q9H469	Q9H469	FXL15_HUMAN	FBXL15	F-box/LRR-repeat protein 15
0.965212	0.23829	Q9H490	Q9H490	PIGU_HUMAN	PIGU	Phosphatidylinositol glycan anchor biosynthesis class U protein
0.198772	0.238266	Q16363	Q16363	LAMA4_HUMAN	LAMA4	Laminin subunit alpha-4
0.568609	0.238101	O95563	O95563	MPC2_HUMAN	MPC2	Mitochondrial pyruvate carrier 2
0.994575	0.237722	Q8TCX5	Q8TCX5	RHPN1_HUMAN	RHPN1	Rhophilin-1
0.80343	0.237483	Q6P1X6	Q6P1X6	CH082_HUMAN	C8orf82	UPF0598 protein C8orf82
0.785414	0.237361	O14791	O14791	APOL1_HUMAN	APOL1	Apolipoprotein L1
0.570537	0.237358	P15509	P15509	CSF2R_HUMAN	CSF2RA	Granulocyte-macrophage colony-stimulating factor receptor subunit alpha
0.806947	0.237007	O14548	O14548	COX7R_HUMAN	COX7A2L	Cytochrome c oxidase subunit 7A-related protein, mitochondrial
1.66865	0.236488	P04080	P04080	CYTB_HUMAN	CSTB	Cystatin-B
0.873432	0.236354	P27635	P27635;Q96L21	RL10_HUMAN	RPL10	Large ribosomal subunit protein uL16
0.32296	0.235464	Q96CQ1	Q96CQ1	S2536_HUMAN	SLC25A36	Solute carrier family 25 member 36
1.75126	0.235324	Q56VL3	Q56VL3	OCAD2_HUMAN	OCIAD2	OCIA domain-containing protein 2
1.65832	0.235305	Q9UDW1	Q9UDW1	QCR9_HUMAN	UQCR10	Cytochrome b-c1 complex subunit 9
0.624239	0.23529	Q9BQ89	Q9BQ89	F110A_HUMAN	FAM110A	Protein FAM110A
0.713654	0.235136	Q8N983	Q8N983	RM43_HUMAN	MRPL43	Large ribosomal subunit protein mL43
0.555608	0.234892	Q96IX5	Q96IX5	ATPMK_HUMAN	ATP5MK	ATP synthase membrane subunit K, mitochondrial
1.48727	0.234503	P48736	P48736	PK3CG_HUMAN	PIK3CG	Phosphatidylinositol 4,5-bisphosphate 3-kinase catalytic subunit gamma isoform
0.211705	0.234084	O95274	O95274	LYPD3_HUMAN	LYPD3	Ly6/PLAUR domain-containing protein 3
1.65149	0.233862	Q7L5A8	Q7L5A8	FA2H_HUMAN	FA2H	Fatty acid 2-hydroxylase
2.13109	0.233515	O96007	O96007	MOC2B_HUMAN	MOCS2	Molybdopterin synthase catalytic subunit
0.440052	0.233092	Q9NVA4	Q9NVA4	T184C_HUMAN	TMEM184C	Transmembrane protein 184C
0.355501	0.232698	O15297	O15297	PPM1D_HUMAN	PPM1D	Protein phosphatase 1D
0.390616	0.232056	Q9BQD7	Q9BQD7	ANKMT_HUMAN	ANTKMT	Adenine nucleotide translocase lysine N-methyltransferase
1.11753	0.231134	P16070	P16070	CD44_HUMAN	CD44	CD44 antigen
0.420764	0.231063	Q5FBB7	Q5FBB7	SGO1_HUMAN	SGO1	Shugoshin 1
0.189782	0.231022	Q96CS4	Q96CS4	ZN689_HUMAN	ZNF689	Zinc finger protein 689
0.320916	0.230023	Q15121	Q15121	PEA15_HUMAN	PEA15	Astrocytic phosphoprotein PEA-15
2.02033	0.22999	O95298	O95298	NDUC2_HUMAN	NDUFC2	NADH dehydrogenase [ubiquinone] 1 subunit C2
0.131154	0.229677	Q99865;Q9BPZ2	Q99865;Q9BPZ2	SPI2A_HUMAN;SPI2B_HUMAN	SPIN2A;SPIN2B	Spindlin-2A
1.21144	0.229523	Q01459	Q01459	DIAC_HUMAN	CTBS	Di-N-acetylchitobiase
1.15193	0.229447	Q9H446	Q9H446	RWDD1_HUMAN	RWDD1	RWD domain-containing protein 1
0.351806	0.22925	P35475	P35475	IDUA_HUMAN	IDUA	Alpha-L-iduronidase
0.149147	0.228951	P07919	P07919	QCR6_HUMAN	UQCRH	Cytochrome b-c1 complex subunit 6, mitochondrial
0.586583	0.22881	Q99666	O14715;Q99666	RGPD5_HUMAN	RGPD6	RANBP2-like and GRIP domain-containing protein 5/6
0.377593	0.228757	P05386	P05386	RLA1_HUMAN	RPLP1	Large ribosomal subunit protein P1
0.28505	0.22862	Q8IXQ5	Q8IXQ5	KLHL7_HUMAN	KLHL7	Kelch-like protein 7
1.14581	0.228566	Q8IYD8	Q8IYD8	FANCM_HUMAN	FANCM	Fanconi anemia group M protein
0.223651	0.228521	Q9UKG9	Q9UKG9	OCTC_HUMAN	CROT	Peroxisomal carnitine O-octanoyltransferase
1.03059	0.228451	P56134	P56134	ATPK_HUMAN	ATP5MF	ATP synthase subunit f, mitochondrial
0.77569	0.228293	P14543	P14543	NID1_HUMAN	NID1	Nidogen-1
0.853421	0.227505	Q9Y6R0	Q9Y6R0	NUMBL_HUMAN	NUMBL	Numb-like protein
0.335036	0.227455	Q8TF40	Q8TF40	FNIP1_HUMAN	FNIP1	Folliculin-interacting protein 1
2.00361	0.227326	Q8WW33	Q8WW33	GTSF1_HUMAN	GTSF1	Gametocyte-specific factor 1
1.49509	0.227063	Q9Y6C9	Q9Y6C9	MTCH2_HUMAN	MTCH2	Mitochondrial carrier homolog 2
0.797478	0.226585	Q9UKL3	Q9UKL3	C8AP2_HUMAN	CASP8AP2	CASP8-associated protein 2
0.130253	0.226525	Q9Y6P5	Q9Y6P5	SESN1_HUMAN	SESN1	Sestrin-1
0.495826	0.2265	P34810	P34810	CD68_HUMAN	CD68	Macrosialin
0.674012	0.22649	Q9H4F1	Q9H4F1	SIA7D_HUMAN	ST6GALNAC4	Alpha-N-acetyl-neuraminyl-2,3-beta-galactosyl-1,3-N-acetyl-galactosaminide alpha-2,6-sialyltransferase
0.461024	0.225835	Q9BV81	Q9BV81	EMC6_HUMAN	EMC6	ER membrane protein complex subunit 6
0.211456	0.225492	Q3MIR4	Q3MIR4	CC50B_HUMAN	TMEM30B	Cell cycle control protein 50B
0.739485	0.22543	Q92543	Q92543	SNX19_HUMAN	SNX19	Sorting nexin-19
0.820873	0.225286	Q8NBP5	Q8NBP5	MFSD9_HUMAN	MFSD9	Major facilitator superfamily domain-containing protein 9
1.39289	0.225145	Q9UNN8	Q9UNN8	EPCR_HUMAN	PROCR	Endothelial protein C receptor
0.299105	0.225102	Q6NUP7	Q6NUP7	PP4R4_HUMAN	PPP4R4	Serine/threonine-protein phosphatase 4 regulatory subunit 4
0.632751	0.225049	Q15843	Q15843	NEDD8_HUMAN	NEDD8	NEDD8
1.91664	0.224801	Q70UQ0	Q70UQ0	IKIP_HUMAN	IKBIP	Inhibitor of nuclear factor kappa-B kinase-interacting protein
2.04087	0.224642	Q14119	Q14119	VEZF1_HUMAN	VEZF1	Vascular endothelial zinc finger 1
0.706169	0.224545	Q9BST9	Q9BST9	RTKN_HUMAN	RTKN	Rhotekin
0.599398	0.224465	O76070	O76070	SYUG_HUMAN	SNCG	Gamma-synuclein
1.08799	0.224112	Q8IXI2	Q8IXI2	MIRO1_HUMAN	RHOT1	Mitochondrial Rho GTPase 1
0.569991	0.223935	Q07002	Q07002	CDK18_HUMAN	CDK18	Cyclin-dependent kinase 18
1.41271	0.223929	Q86SJ2	Q86SJ2	AMGO2_HUMAN	AMIGO2	Amphoterin-induced protein 2
0.277626	0.223866	Q08495	Q08495	DEMA_HUMAN	DMTN	Dematin
0.308467	0.223864	Q9BY84	Q9BY84	DUS16_HUMAN	DUSP16	Dual specificity protein phosphatase 16
0.642534	0.22372	P17050	P17050	NAGAB_HUMAN	NAGA	Alpha-N-acetylgalactosaminidase
0.2626	0.223664	P0DI81;P0DI82	P0DI82;P0DI81	TPC2A_HUMAN;TPC2B_HUMAN	TRAPPC2;TRAPPC2B	Trafficking protein particle complex subunit 2
0.318443	0.223484	O43504	O43504	LTOR5_HUMAN	LAMTOR5	Ragulator complex protein LAMTOR5
1.3203	0.223483	Q96AN5	Q96AN5	TM143_HUMAN	TMEM143	Transmembrane protein 143
0.319185	0.223377	Q8IY31	Q8IY31	IFT20_HUMAN	IFT20	Intraflagellar transport protein 20 homolog
0.322155	0.22315	Q9NV58	Q9NV58	RN19A_HUMAN	RNF19A	E3 ubiquitin-protein ligase RNF19A
0.565841	0.223142	Q9HAW0	Q9HAW0	BRF2_HUMAN	BRF2	Transcription factor IIIB 50 kDa subunit
1.08652	0.222713	P17931	P17931	LEG3_HUMAN	LGALS3	Galectin-3
1.10801	0.222657	P17813	P17813	EGLN_HUMAN	ENG	Endoglin
1.07409	0.222435	Q8IV50	Q96S90;Q8IV50	LYSM2_HUMAN	LYSMD2	LysM and putative peptidoglycan-binding domain-containing protein 2
0.918648	0.222017	Q9NXW9	Q9NXW9	ALKB4_HUMAN	ALKBH4	Alpha-ketoglutarate-dependent dioxygenase alkB homolog 4
0.0774334	0.221866	Q9BYE2	Q9BYE2;P07477	TMPSD_HUMAN	TMPRSS13	Transmembrane protease serine 13
1.13926	0.221789	Q9Y3B2	Q9Y3B2	EXOS1_HUMAN	EXOSC1	Exosome complex component CSL4
0.279873	0.221692	Q96RU7	Q96RU7	TRIB3_HUMAN	TRIB3	Tribbles homolog 3
1.10704	0.221648	Q8NFH4	Q8NFH4	NUP37_HUMAN	NUP37	Nucleoporin Nup37
0.654677	0.221451	P63279	P63279	UBC9_HUMAN	UBE2I	SUMO-conjugating enzyme UBC9
0.715384	0.221141	P08708	P08708	RS17_HUMAN	RPS17	Small ribosomal subunit protein eS17
0.229381	0.220922	Q5BJH2	Q5BJH2	TM128_HUMAN	TMEM128	Transmembrane protein 128
0.694907	0.220906	P53671	P53671	LIMK2_HUMAN	LIMK2	LIM domain kinase 2
0.465507	0.220747	O60551	O60551	NMT2_HUMAN	NMT2	Glycylpeptide N-tetradecanoyltransferase 2
1.37658	0.220537	Q02083	Q02083	NAAA_HUMAN	NAAA	N-acylethanolamine-hydrolyzing acid amidase
1.14955	0.220467	Q6NUJ5	Q6NUJ5	PWP2B_HUMAN	PWWP2B	PWWP domain-containing protein 2B
0.511464	0.220449	P51788	P51788	CLCN2_HUMAN	CLCN2	Chloride channel protein 2
0.190382	0.220092	O43521	O43521	B2L11_HUMAN	BCL2L11	Bcl-2-like protein 11
0.619634	0.220077	Q9NX08	Q9NX08	COMD8_HUMAN	COMMD8	COMM domain-containing protein 8
0.644905	0.219904	Q96EK6	Q96EK6	GNA1_HUMAN	GNPNAT1	Glucosamine 6-phosphate N-acetyltransferase
0.0824648	0.219756	Q9Y616	Q9Y616	IRAK3_HUMAN	IRAK3	Interleukin-1 receptor-associated kinase 3
1.24878	0.219639	Q99442	Q99442	SEC62_HUMAN	SEC62	Translocation protein SEC62
0.49665	0.219533	Q96E14	Q96E14	RMI2_HUMAN	RMI2	RecQ-mediated genome instability protein 2
0.837827	0.219315	Q9Y2D2	Q9Y2D2	S35A3_HUMAN	SLC35A3	UDP-N-acetylglucosamine transporter
0.257918	0.219181	Q99767	Q99767	APBA2_HUMAN	APBA2	Amyloid-beta A4 precursor protein-binding family A member 2
0.815252	0.218749	Q15654	Q15654	TRIP6_HUMAN	TRIP6	Thyroid receptor-interacting protein 6
0.769361	0.218309	Q8NAN2	Q8NAN2	MIGA1_HUMAN	MIGA1	Mitoguardin 1
1.44948	0.21826	P49773	P49773	HINT1_HUMAN	HINT1	Adenosine 5'-monophosphoramidase HINT1
0.887039	0.218125	Q8NBJ4	Q8NBJ4	GOLM1_HUMAN	GOLM1	Golgi membrane protein 1
0.190916	0.217446	Q9Y6N1	Q9Y6N1	COX11_HUMAN	COX11	Cytochrome c oxidase assembly protein COX11, mitochondrial
1.14118	0.217437	P35226	P35226	BMI1_HUMAN	BMI1	Polycomb complex protein BMI-1
0.501766	0.216857	Q8IWK6	Q8IWK6	AGRA3_HUMAN	ADGRA3	Adhesion G protein-coupled receptor A3
1.06101	0.21653	Q9HB66	Q9HB66	Q9HB66_HUMAN	MKKS	Alternative protein MKKS
0.307148	0.216505	Q92843	Q92843	B2CL2_HUMAN	BCL2L2	Bcl-2-like protein 2
1.01535	0.216444	Q9NRW4	Q9NRW4	DUS22_HUMAN	DUSP22	Dual specificity protein phosphatase 22
0.303915	0.216377	Q8IUW5	Q8IUW5	RELL1_HUMAN	RELL1	RELT-like protein 1
0.196262	0.21593	O00716	O00716	E2F3_HUMAN	E2F3	Transcription factor E2F3
1.50337	0.215204	Q15024	Q15024	EXOS7_HUMAN	EXOSC7	Exosome complex component RRP42
0.29324	0.215005	Q96IK5	Q96IK5	GMCL1_HUMAN	GMCL1	Germ cell-less protein-like 1
0.525433	0.213921	Q14956	Q14956	GPNMB_HUMAN	GPNMB	Transmembrane glycoprotein NMB
0.232639	0.213874	Q16635	Q16635	TAZ_HUMAN	TAFAZZIN	Tafazzin
0.469116	0.213578	Q86YC2	Q86YC2	PALB2_HUMAN	PALB2	Partner and localizer of BRCA2
1.1698	0.213548	Q9NUP9	Q9NUP9	LIN7C_HUMAN	LIN7C	Protein lin-7 homolog C
0.983477	0.213417	Q99417	Q99417	MYCBP_HUMAN	MYCBP	c-Myc-binding protein
0.486112	0.21315	Q9NSU2	Q9NSU2	TREX1_HUMAN	TREX1	Three-prime repair exonuclease 1
0.639002	0.213028	Q9H1N7	Q9H1N7	S35B3_HUMAN	SLC35B3	Adenosine 3'-phospho 5'-phosphosulfate transporter 2
0.146743	0.212881	A0PK00	A0PK00	T120B_HUMAN	TMEM120B	Transmembrane protein 120B
0.337885	0.212829	Q8N264	Q8N264	RHG24_HUMAN	ARHGAP24	Rho GTPase-activating protein 24
1.83315	0.212691	Q92626	Q92626	PXDN_HUMAN	PXDN	Peroxidasin homolog
2.0148	0.212648	Q8NCW5	Q8NCW5	NNRE_HUMAN	NAXE	NAD(P)H-hydrate epimerase
0.538767	0.21246	P06753	P06753	TPM3_HUMAN	TPM3	Tropomyosin alpha-3 chain
0.322628	0.212075	Q9BX74	Q9BX74	TM2D1_HUMAN	TM2D1	TM2 domain-containing protein 1
0.120229	0.211893	Q02742	Q02742	GCNT1_HUMAN	GCNT1	Beta-1,3-galactosyl-O-glycosyl-glycoprotein beta-1,6-N-acetylglucosaminyltransferase
1.11036	0.210991	Q9ULT0	Q9ULT0	TTC7A_HUMAN	TTC7A	Tetratricopeptide repeat protein 7A
0.411896	0.210748	Q8NCM2	Q8NCM2	KCNH5_HUMAN	KCNH5	Potassium voltage-gated channel subfamily H member 5
0.77397	0.210467	P52758	P52758	RIDA_HUMAN	RIDA	2-iminobutanoate/2-iminopropanoate deaminase
0.84275	0.21046	Q9BZL6	O94806;Q9BZL6	KPCD2_HUMAN	PRKD2	Serine/threonine-protein kinase D2
0.886724	0.210185	Q8IZD4	Q8IZD4	DCP1B_HUMAN	DCP1B	mRNA-decapping enzyme 1B
1.5144	0.209972	Q9NRG9	Q9NRG9	AAAS_HUMAN	AAAS	Aladin
0.859151	0.209719	Q96NB1	Q96NB1	CEP20_HUMAN	CEP20	Centrosomal protein 20
0.510126	0.209571	P04156	P04156	PRIO_HUMAN	PRNP	Major prion protein
0.35233	0.209296	Q9UKA9	Q9UKA9	PTBP2_HUMAN	PTBP2	Polypyrimidine tract-binding protein 2
0.245533	0.208954	Q9H8G1	Q8TF32;Q96N38;Q9H8G1	ZN430_HUMAN	ZNF430	Zinc finger protein 430
0.426704	0.208521	Q86VQ1	Q86VQ1	GLCI1_HUMAN	GLCCI1	Glucocorticoid-induced transcript 1 protein
1.04171	0.208286	Q7Z7E8	Q7Z7E8	UB2Q1_HUMAN	UBE2Q1	Ubiquitin-conjugating enzyme E2 Q1
0.473903	0.208248	Q969Q5	Q969Q5	RAB24_HUMAN	RAB24	Ras-related protein Rab-24
1.18628	0.207926	O60674	O60674	JAK2_HUMAN	JAK2	Tyrosine-protein kinase JAK2
1.47973	0.207657	P14927	P14927	QCR7_HUMAN	UQCRB	Cytochrome b-c1 complex subunit 7
0.290734	0.207636	Q9UNP4	Q9UNP4	SIAT9_HUMAN	ST3GAL5	Lactosylceramide alpha-2,3-sialyltransferase
2.17212	0.207384	Q06323	Q06323	PSME1_HUMAN	PSME1	Proteasome activator complex subunit 1
0.489111	0.207255	Q7KYR7	Q7KYR7	BT2A1_HUMAN	BTN2A1	Butyrophilin subfamily 2 member A1
0.266006	0.207115	Q9UPQ8	Q9UPQ8	DOLK_HUMAN	DOLK	Dolichol kinase
0.896078	0.206014	P30084	P30084	ECHM_HUMAN	ECHS1	Enoyl-CoA hydratase, mitochondrial
0.802621	0.205963	Q99698	Q99698	LYST_HUMAN	LYST	Lysosomal-trafficking regulator
0.354036	0.205948	P35625	P35625	TIMP3_HUMAN	TIMP3	Metalloproteinase inhibitor 3
0.671908	0.205913	Q8N4P2	Q86WT1;Q8N4P2	IT70B_HUMAN	IFT70B	Intraflagellar transport protein 70B
0.371966	0.205894	P32320	P32320	CDD_HUMAN	CDA	Cytidine deaminase
0.909022	0.205641	P99999	P99999	CYC_HUMAN	CYCS	Cytochrome c
0.77771	0.205527	Q93062	Q93062	RBPMS_HUMAN	RBPMS	RNA-binding protein with multiple splicing
0.52594	0.205451	Q13503	Q13503	MED21_HUMAN	MED21	Mediator of RNA polymerase II transcription subunit 21
0.629153	0.205328	Q96DP5	Q96DP5	FMT_HUMAN	MTFMT	Methionyl-tRNA formyltransferase, mitochondrial
0.439385	0.20521	Q9UKI8	Q9UKI8	TLK1_HUMAN	TLK1	Serine/threonine-protein kinase tousled-like 1
0.437322	0.204719	Q13907	Q13907	IDI1_HUMAN	IDI1	Isopentenyl-diphosphate Delta-isomerase 1
0.743364	0.204197	P04632	P04632	CPNS1_HUMAN	CAPNS1	Calpain small subunit 1
0.963954	0.204077	Q9HB09	Q9HB09	B2L12_HUMAN	BCL2L12	Bcl-2-like protein 12
1.14538	0.203692	Q9NX61	Q9NX61	T161A_HUMAN	TMEM161A	Transmembrane protein 161A
0.491879	0.203498	Q8WV99	Q8WV99	ZFN2B_HUMAN	ZFAND2B	AN1-type zinc finger protein 2B
0.591092	0.202847	Q13445	Q13445	TMED1_HUMAN	TMED1	Transmembrane emp24 domain-containing protein 1
0.556855	0.202822	P63000	P15153;P60763;P63000	RAC1_HUMAN	RAC1	Ras-related C3 botulinum toxin substrate 1
0.637492	0.202386	Q8IZ52	Q8IZ52	CHSS2_HUMAN	CHPF	Chondroitin sulfate synthase 2
0.623049	0.202385	Q9BV68	Q9BV68	RN126_HUMAN	RNF126	E3 ubiquitin-protein ligase RNF126
0.229335	0.202282	Q14CS0	Q14CS0	UBX2B_HUMAN	UBXN2B	UBX domain-containing protein 2B
1.05357	0.202128	Q8TCF1	Q8TCF1	ZFAN1_HUMAN	ZFAND1	AN1-type zinc finger protein 1
0.58544	0.202032	Q16595	Q16595	FRDA_HUMAN	FXN	Frataxin, mitochondrial
0.499439	0.201808	Q96BQ5	Q96BQ5	CC127_HUMAN	CCDC127	Coiled-coil domain-containing protein 127
0.187807	0.201764	Q6PJP8	Q6PJP8	DCR1A_HUMAN	DCLRE1A	DNA cross-link repair 1A protein
1.03062	0.201745	O75352	O75352	MPU1_HUMAN	MPDU1	Mannose-P-dolichol utilization defect 1 protein
0.787542	0.201365	Q05513	Q05513	KPCZ_HUMAN	PRKCZ	Protein kinase C zeta type
0.36215	0.201281	Q17RS7	Q17RS7	GEN_HUMAN	GEN1	Flap endonuclease GEN homolog 1
0.564127	0.20117	P09104	P09104	ENOG_HUMAN	ENO2	Gamma-enolase
0.872268	0.200947	Q9H8T0	Q9H8T0	AKTIP_HUMAN	AKTIP	AKT-interacting protein
0.0942584	0.200827	Q9Y253	Q9Y253	POLH_HUMAN	POLH	DNA polymerase eta
0.237278	0.200363	Q9BXC9	Q9BXC9	BBS2_HUMAN	BBS2	Bardet-Biedl syndrome 2 protein
1.25919	0.199968	Q7Z6M4	Q7Z6M4	MTEF4_HUMAN	MTERF4	Transcription termination factor 4, mitochondrial
0.61243	0.199929	Q9NYQ8	Q9NYQ8	FAT2_HUMAN	FAT2	Protocadherin Fat 2
0.921952	0.199599	Q9BRP1	Q9BRP1	PDD2L_HUMAN	PDCD2L	Programmed cell death protein 2-like
0.975575	0.199474	Q9BZC7	Q9BZC7	ABCA2_HUMAN	ABCA2	ATP-binding cassette sub-family A member 2
0.983308	0.199341	Q8TF72	Q13796;Q8TF72;Q9ULL8	SHRM3_HUMAN	SHROOM3	Protein Shroom3
0.22752	0.198887	P62847	P62847	RS24_HUMAN	RPS24	Small ribosomal subunit protein eS24
0.254843	0.198837	Q9BXD5	Q9BXD5	NPL_HUMAN	NPL	N-acetylneuraminate lyase
0.867068	0.198762	Q9BRP4	Q9BRP4	PAAF1_HUMAN	PAAF1	Proteasomal ATPase-associated factor 1
1.02191	0.198307	Q9H3M7	Q9H3M7	TXNIP_HUMAN	TXNIP	Thioredoxin-interacting protein
2.07073	0.198295	Q13488	Q13488	VPP3_HUMAN	TCIRG1	V-type proton ATPase 116 kDa subunit a 3
1.64184	0.198285	Q9UL54	Q9UL54	TAOK2_HUMAN	TAOK2	Serine/threonine-protein kinase TAO2
0.975697	0.197987	Q99717	Q99717	SMAD5_HUMAN	SMAD5	Mothers against decapentaplegic homolog 5
0.961	0.19774	Q8NE01	Q8NE01	CNNM3_HUMAN	CNNM3	Metal transporter CNNM3
0.603932	0.197479	P82932	P82932	RT06_HUMAN	MRPS6	Small ribosomal subunit protein bS6m
0.564638	0.197298	Q5H8A4	Q5H8A4	PIGG_HUMAN	PIGG	GPI ethanolamine phosphate transferase 2
0.0931706	0.197168	Q16690	Q16690	DUS5_HUMAN	DUSP5	Dual specificity protein phosphatase 5
1.27106	0.197076	Q8NBP7	Q8NBP7	PCSK9_HUMAN	PCSK9	Proprotein convertase subtilisin/kexin type 9
2.1799	0.196915	O75864	O75864	PPR37_HUMAN	PPP1R37	Protein phosphatase 1 regulatory subunit 37
0.495227	0.196726	Q92569	Q92569	P55G_HUMAN	PIK3R3	Phosphatidylinositol 3-kinase regulatory subunit gamma
0.649358	0.196659	Q9BSG0	Q9BSG0	PADC1_HUMAN	PRADC1	Protease-associated domain-containing protein 1
0.96606	0.196196	Q9H0U6	Q9H0U6	RM18_HUMAN	MRPL18	Large ribosomal subunit protein uL18m
0.296777	0.195787	P51805	P51805	PLXA3_HUMAN	PLXNA3	Plexin-A3
0.742911	0.19571	O75570	O75570	RF1M_HUMAN	MTRF1	Peptide chain release factor 1, mitochondrial
1.31217	0.195632	Q5SY16	Q5SY16	NOL9_HUMAN	NOL9	Polynucleotide 5'-hydroxyl-kinase NOL9
1.03977	0.195222	P23528	Q9Y281;P23528	COF1_HUMAN	CFL1	Cofilin-1
0.358561	0.194884	Q13158	Q13158	FADD_HUMAN	FADD	FAS-associated death domain protein
1.1551	0.194782	Q15366	Q15366	PCBP2_HUMAN	PCBP2	Poly(rC)-binding protein 2
1.31771	0.194747	Q9BSD7	Q9BSD7	NTPCR_HUMAN	NTPCR	Cancer-related nucleoside-triphosphatase
0.964434	0.194732	O75071	O75071	EFC14_HUMAN	EFCAB14	EF-hand calcium-binding domain-containing protein 14
0.64212	0.194514	Q9H999	Q9H999;Q8TE04	PANK3_HUMAN	PANK3	Pantothenate kinase 3
0.396097	0.194187	O95159	O95159	ZFPL1_HUMAN	ZFPL1	Zinc finger protein-like 1
1.18794	0.1941	Q9ULC4	Q9ULC4;A0A3B3IRV3	MCTS1_HUMAN	MCTS1	Malignant T-cell-amplified sequence 1
2.28963	0.193856	Q8TEX9	Q8TEX9	IPO4_HUMAN	IPO4	Importin-4
1.2689	0.193259	Q13405	Q13405	RM49_HUMAN	MRPL49	Large ribosomal subunit protein mL49
0.422295	0.193244	Q15906	Q15906	VPS72_HUMAN	VPS72	Vacuolar protein sorting-associated protein 72 homolog
1.12923	0.19307	Q9UMS4	Q9UMS4	PRP19_HUMAN	PRPF19	Pre-mRNA-processing factor 19
0.38426	0.192992	O00763	O00763	ACACB_HUMAN	ACACB	Acetyl-CoA carboxylase 2
0.421799	0.192971	Q9Y3A3	Q9Y3A3	PHOCN_HUMAN	MOB4	MOB-like protein phocein
1.24337	0.192934	P78346	P78346	RPP30_HUMAN	RPP30	Ribonuclease P protein subunit p30
0.206619	0.192821	Q9BUN5	Q9BUN5	CC28B_HUMAN	CCDC28B	Coiled-coil domain-containing protein 28B
0.401829	0.192791	Q9HD15	Q9HD15	SRA1_HUMAN	SRA1	Steroid receptor RNA activator 1
1.39012	0.192746	Q96AG4	Q96AG4	LRC59_HUMAN	LRRC59	Leucine-rich repeat-containing protein 59
0.791364	0.192718	Q96C36	Q96C36	P5CR2_HUMAN	PYCR2	Pyrroline-5-carboxylate reductase 2
1.57688	0.192482	O60888	O60888	CUTA_HUMAN	CUTA	Protein CutA
1.13901	0.19196	Q9H074	Q9H074	PAIP1_HUMAN	PAIP1	Polyadenylate-binding protein-interacting protein 1
0.489527	0.191745	Q8TEC5	Q8TEC5	SH3R2_HUMAN	SH3RF2	E3 ubiquitin-protein ligase SH3RF2
1.65805	0.191647	O00629	O00629	IMA3_HUMAN	KPNA4	Importin subunit alpha-3
0.320429	0.191645	Q9NYP7	Q9NYP7	ELOV5_HUMAN	ELOVL5	Elongation of very long chain fatty acids protein 5
0.559645	0.191565	O95620	O95620	DUS4L_HUMAN	DUS4L	tRNA-dihydrouridine(20a/20b) synthase [NAD(P)+]-like
0.214899	0.191316	O43257	O43257	ZNHI1_HUMAN	ZNHIT1	Zinc finger HIT domain-containing protein 1
0.863995	0.1913	Q3KR16	Q3KR16	PKHG6_HUMAN	PLEKHG6	Pleckstrin homology domain-containing family G member 6
0.712164	0.191258	Q9NZJ5	Q9NZJ5	E2AK3_HUMAN	EIF2AK3	Eukaryotic translation initiation factor 2-alpha kinase 3
0.497984	0.190974	Q76I76	Q76I76	SSH2_HUMAN	SSH2	Protein phosphatase Slingshot homolog 2
0.495862	0.190817	Q9BQ04	Q9BQ04	RBM4B_HUMAN	RBM4B	RNA-binding protein 4B
0.965138	0.190808	Q5SVQ8	Q5SVQ8	ZBT41_HUMAN	ZBTB41	Zinc finger and BTB domain-containing protein 41
0.75037	0.190784	Q9Y259	Q9Y259	CHKB_HUMAN	CHKB	Choline/ethanolamine kinase
0.211963	0.190714	P36383	P36383	CXG1_HUMAN	GJC1	Gap junction gamma-1 protein
0.788958	0.190623	P12955	P12955	PEPD_HUMAN	PEPD	Xaa-Pro dipeptidase
0.779014	0.190402	Q9H211	Q9H211	CDT1_HUMAN	CDT1	DNA replication factor Cdt1
2.05394	0.190252	Q8IYJ3	Q8IYJ3	SYTL1_HUMAN	SYTL1	Synaptotagmin-like protein 1
1.29091	0.190078	P04183	P04183	KITH_HUMAN	TK1	Thymidine kinase, cytosolic
0.396511	0.189789	Q96DY7	Q96DY7	MTBP_HUMAN	MTBP	Mdm2-binding protein
0.180322	0.189405	P51793	P51793	CLCN4_HUMAN	CLCN4	H(+)/Cl(-) exchange transporter 4
2.43546	0.188613	Q9BRJ7	Q9BRJ7	TIRR_HUMAN	NUDT16L1	Tudor-interacting repair regulator protein
0.191459	0.188449	Q16649	Q16649	NFIL3_HUMAN	NFIL3	Nuclear factor interleukin-3-regulated protein
1.26761	0.18798	P36578	P36578	RL4_HUMAN	RPL4	Large ribosomal subunit protein uL4
0.364877	0.187351	O95833	O95833	CLIC3_HUMAN	CLIC3	Chloride intracellular channel protein 3
0.671266	0.187288	Q9BTT4	Q9BTT4	MED10_HUMAN	MED10	Mediator of RNA polymerase II transcription subunit 10
1.61348	0.187113	Q99714	Q99714	HCD2_HUMAN	HSD17B10	3-hydroxyacyl-CoA dehydrogenase type-2
0.59895	0.186841	Q9UG01	Q9UG01	IF172_HUMAN	IFT172	Intraflagellar transport protein 172 homolog
1.38955	0.186745	Q92791	Q92791	SC65_HUMAN	P3H4	Endoplasmic reticulum protein SC65
0.792966	0.1863	Q96E52	Q96E52	OMA1_HUMAN	OMA1	Metalloendopeptidase OMA1, mitochondrial
0.522301	0.186268	Q96AP0	Q96AP0	ACD_HUMAN	ACD	Adrenocortical dysplasia protein homolog
0.591817	0.186221	Q8IVT5	Q8IVT5;Q6VAB6	KSR1_HUMAN	KSR1	Kinase suppressor of Ras 1
0.897425	0.185993	Q9UBK9	Q9UBK9	UXT_HUMAN	UXT	Protein UXT
0.897726	0.185964	Q09328	Q09328	MGT5A_HUMAN	MGAT5	Alpha-1,6-mannosylglycoprotein 6-beta-N-acetylglucosaminyltransferase A
0.511045	0.18571	Q6ZPD9	Q6ZPD9	D19L3_HUMAN	DPY19L3	Probable C-mannosyltransferase DPY19L3
0.625078	0.185693	Q6P2H3	Q6P2H3	CEP85_HUMAN	CEP85	Centrosomal protein of 85 kDa
0.456554	0.185662	Q9UEG4	Q9UEG4	ZN629_HUMAN	ZNF629	Zinc finger protein 629
0.456079	0.185654	P08603	P08603	CFAH_HUMAN	CFH	Complement factor H
0.270589	0.185646	Q8IZ13	Q8IZ13	F200C_HUMAN	FAM200C	Protein FAM200C
0.395137	0.185624	P38398	P38398	BRCA1_HUMAN	BRCA1	Breast cancer type 1 susceptibility protein
0.367946	0.185147	Q96DT6	Q96DT6	ATG4C_HUMAN	ATG4C	Cysteine protease ATG4C
0.250443	0.185012	Q96NA2	Q96NA2	RILP_HUMAN	RILP	Rab-interacting lysosomal protein
0.320697	0.184973	Q9UL01	Q9UL01	DSE_HUMAN	DSE	Dermatan-sulfate epimerase
0.547491	0.184852	Q9BXB1	Q9BXB1	LGR4_HUMAN	LGR4	Leucine-rich repeat-containing G-protein coupled receptor 4
0.525435	0.184795	Q66LE6	Q66LE6	2ABD_HUMAN	PPP2R2D	Serine/threonine-protein phosphatase 2A 55 kDa regulatory subunit B delta isoform
0.81633	0.184381	Q15796	Q15796	SMAD2_HUMAN	SMAD2	Mothers against decapentaplegic homolog 2
0.555667	0.184197	Q8N1W1	Q8N1W1	ARG28_HUMAN	ARHGEF28	Rho guanine nucleotide exchange factor 28
0.51622	0.183954	Q9UHE8	Q9UHE8;Q6NZ63	STEA1_HUMAN	STEAP1	Metalloreductase STEAP1
1.45698	0.18387	P63165	G2XKQ0;P63165	SUMO1_HUMAN	SUMO1	Small ubiquitin-related modifier 1
1.44821	0.183438	Q9NVE5	Q9NVE5	UBP40_HUMAN	USP40	Ubiquitin carboxyl-terminal hydrolase 40
1.24833	0.183428	Q16563	Q16563	SYPL1_HUMAN	SYPL1	Synaptophysin-like protein 1
0.28938	0.18318	P56377	P56377	AP1S2_HUMAN	AP1S2	AP-1 complex subunit sigma-2
0.638646	0.182857	Q8N755	Q8N755	S66A3_HUMAN	SLC66A3	Solute carrier family 66 member 3
0.869962	0.182822	O15551	P56747;O14493;O15551;O95484	CLD3_HUMAN	CLDN3	Claudin-3
0.540329	0.182683	O60925	O60925	PFD1_HUMAN	PFDN1	Prefoldin subunit 1
0.675165	0.182678	Q68CR1	Q68CR1	SE1L3_HUMAN	SEL1L3	Protein sel-1 homolog 3
1.52376	0.182478	Q96HR3	Q96HR3	MED30_HUMAN	MED30	Mediator of RNA polymerase II transcription subunit 30
1.38623	0.182221	P30044	P30044	PRDX5_HUMAN	PRDX5	Peroxiredoxin-5, mitochondrial
0.442397	0.182216	Q05DH4	Q05DH4	FHI1A_HUMAN	FHIP1A	FHF complex subunit HOOK-interacting protein 1A
0.907269	0.181592	Q9Y5W7	Q9Y5W7	SNX14_HUMAN	SNX14	Sorting nexin-14
0.24421	0.181566	Q9Y3B6	Q9Y3B6	EMC9_HUMAN	EMC9	ER membrane protein complex subunit 9
0.376604	0.18155	Q9Y2Q5	Q9Y2Q5	LTOR2_HUMAN	LAMTOR2	Ragulator complex protein LAMTOR2
0.555375	0.181343	O75385	O75385	ULK1_HUMAN	ULK1	Serine/threonine-protein kinase ULK1
1.0623	0.181296	P00973	P00973	OAS1_HUMAN	OAS1	2'-5'-oligoadenylate synthase 1
0.194987	0.18116	Q9UJ37	Q9UJ37	SIA7B_HUMAN	ST6GALNAC2	Alpha-N-acetylgalactosaminide alpha-2,6-sialyltransferase 2
0.864281	0.181118	P52943	P52943	CRIP2_HUMAN	CRIP2	Cysteine-rich protein 2
0.684008	0.181095	Q8NBJ9	Q8NBJ9	SIDT2_HUMAN	SIDT2	SID1 transmembrane family member 2
0.77405	0.18105	O14772	O14772	FPGT_HUMAN	FPGT	Fucose-1-phosphate guanylyltransferase
1.13577	0.180989	Q75N03	Q75N03	HAKAI_HUMAN	CBLL1	E3 ubiquitin-protein ligase Hakai
0.824772	0.180932	Q6PJ61	Q6PJ61	FBX46_HUMAN	FBXO46	F-box only protein 46
0.590671	0.180923	Q6P4F7	Q6P4F7;A0A499FJF3;Q3KRB8	RHGBA_HUMAN	ARHGAP11A	Rho GTPase-activating protein 11A
0.271321	0.180598	A6NFQ2	A6NFQ2;A0A1B0GVM2	TCAF2_HUMAN	TCAF2	TRPM8 channel-associated factor 2
0.939261	0.180435	O75131	O75131	CPNE3_HUMAN	CPNE3	Copine-3
0.207507	0.180302	Q9BZR6	Q9BZR6	RTN4R_HUMAN	RTN4R	Reticulon-4 receptor
0.573574	0.179957	Q5XG87	Q5XG87	PAPD7_HUMAN	TENT4A	Terminal nucleotidyltransferase 4A
0.213702	0.179296	P0DPH7;P0DPH8;Q6PEY2;Q71U36	Q6PEY2;P0DPH7;Q71U36;P0DPH8	TBA1A_HUMAN;TBA3C_HUMAN;TBA3D_HUMAN;TBA3E_HUMAN	TUBA1A;TUBA3C;TUBA3D;TUBA3E	Tubulin alpha-3C chain
0.574324	0.179084	O15534	O15534	PER1_HUMAN	PER1	Period circadian protein homolog 1
0.832293	0.178712	O14773	O14773	TPP1_HUMAN	TPP1	Tripeptidyl-peptidase 1
0.438805	0.178535	O75096	O75096	LRP4_HUMAN	LRP4	Low-density lipoprotein receptor-related protein 4
0.849065	0.178261	P63241	Q9GZV4;P63241;Q6IS14	IF5A1_HUMAN	EIF5A	Eukaryotic translation initiation factor 5A-1
2.37119	0.178226	Q9NXE4	Q9NXE4	NSMA3_HUMAN	SMPD4	Sphingomyelin phosphodiesterase 4
0.401315	0.178176	Q9Y3D7	Q9Y3D7	TIM16_HUMAN	PAM16	Mitochondrial import inner membrane translocase subunit TIM16
0.712922	0.178173	Q17R31	Q17R31	TATD3_HUMAN	TATDN3	Putative deoxyribonuclease TATDN3
0.491011	0.17816	Q9Y4Z0	Q9Y4Z0	LSM4_HUMAN	LSM4	U6 snRNA-associated Sm-like protein LSm4
0.248702	0.17808	Q4V339	Q4V339	ZNG1F_HUMAN	ZNG1F	Zinc-regulated GTPase metalloprotein activator 1F
0.543991	0.178042	O43688	O43688	PLPP2_HUMAN	PLPP2	Phospholipid phosphatase 2
1.22495	0.177986	P05161	P05161	ISG15_HUMAN	ISG15	Ubiquitin-like protein ISG15
0.385882	0.1779	Q9HAB3	Q9NWF4;Q9HAB3	S52A2_HUMAN	SLC52A2	Solute carrier family 52, riboflavin transporter, member 2
0.299724	0.177767	O43286	O43286	B4GT5_HUMAN	B4GALT5	Beta-1,4-galactosyltransferase 5
0.998689	0.17776	P32926	P32926	DSG3_HUMAN	DSG3	Desmoglein-3
0.675777	0.177621	P61916	P61916	NPC2_HUMAN	NPC2	NPC intracellular cholesterol transporter 2
0.438574	0.177462	Q96A73	Q96A73	P33MX_HUMAN	KIAA1191	Putative monooxygenase p33MONOX
0.833098	0.177445	P09110	P09110	THIK_HUMAN	ACAA1	3-ketoacyl-CoA thiolase, peroxisomal
0.518758	0.17741	Q96FL9	Q96FL9	GLT14_HUMAN	GALNT14	Polypeptide N-acetylgalactosaminyltransferase 14
0.46891	0.177401	Q8TDR2	Q8TDR2	STK35_HUMAN	STK35	Serine/threonine-protein kinase 35
1.92503	0.177294	Q00796	Q00796	DHSO_HUMAN	SORD	Sorbitol dehydrogenase
0.720719	0.177037	Q99618	Q99618	CDCA3_HUMAN	CDCA3	Cell division cycle-associated protein 3
0.675174	0.176998	Q8WU67	Q8WU67	ABHD3_HUMAN	ABHD3	Phospholipase ABHD3
0.55322	0.176872	O00255	O00255	MEN1_HUMAN	MEN1	Menin
0.333447	0.176691	O75607	O75607	NPM3_HUMAN	NPM3	Nucleoplasmin-3
0.649759	0.175967	O96011	O96011	PX11B_HUMAN	PEX11B	Peroxisomal membrane protein 11B
0.837379	0.175889	Q9UDR5	Q9UDR5	AASS_HUMAN	AASS	Alpha-aminoadipic semialdehyde synthase, mitochondrial
0.295301	0.175623	P60903	P60903	S10AA_HUMAN	S100A10	Protein S100-A10
0.728605	0.175514	P55082	P55082	MFAP3_HUMAN	MFAP3	Microfibril-associated glycoprotein 3
0.0933782	0.175493	Q9NXF8	Q9NXF8	ZDHC7_HUMAN	ZDHHC7	Palmitoyltransferase ZDHHC7
1.5264	0.175332	Q8WUK0	Q8WUK0	PTPM1_HUMAN	PTPMT1	Phosphatidylglycerophosphatase and protein-tyrosine phosphatase 1
0.532101	0.1752	Q8N5Y2	P0C860;Q8N5Y2	MS3L1_HUMAN	MSL3	Male-specific lethal 3 homolog
0.459115	0.175145	Q99497	Q99497	PARK7_HUMAN	PARK7	Parkinson disease protein 7
0.142969	0.175056	Q53S33	Q53S33	BOLA3_HUMAN	BOLA3	BolA-like protein 3
0.732087	0.174681	P61960	P61960	UFM1_HUMAN	UFM1	Ubiquitin-fold modifier 1
1.10087	0.174626	P23142	P23142	FBLN1_HUMAN	FBLN1	Fibulin-1
0.996629	0.174624	Q07912	Q07912	ACK1_HUMAN	TNK2	Activated CDC42 kinase 1
0.781852	0.174525	P62861	P62861	RS30_HUMAN	FAU	Ubiquitin-like FUBI-ribosomal protein eS30 fusion protein
0.950706	0.174473	Q8IWT0	Q8IWT0	ARCH_HUMAN	ZBTB8OS	Protein archease
0.865172	0.174416	Q14512	Q14512	FGFP1_HUMAN	FGFBP1	Fibroblast growth factor-binding protein 1
0.236346	0.17422	Q96BF6	Q96BF6	NACC2_HUMAN	NACC2	Nucleus accumbens-associated protein 2
0.480595	0.174095	Q96EB6	Q96EB6	SIR1_HUMAN	SIRT1	NAD-dependent protein deacetylase sirtuin-1
2.02904	0.174017	P49356	P49356	FNTB_HUMAN	FNTB	Protein farnesyltransferase subunit beta
1.72769	0.174009	P54819	P54819	KAD2_HUMAN	AK2	Adenylate kinase 2, mitochondrial
0.297001	0.173953	Q01628	Q01628;Q01629;P13164	IFM3_HUMAN	IFITM3	Interferon-induced transmembrane protein 3
1.51551	0.173795	P27695	P27695	APEX1_HUMAN	APEX1	DNA-(apurinic or apyrimidinic site) endonuclease
0.401254	0.173682	P48059	P48059	LIMS1_HUMAN	LIMS1	LIM and senescent cell antigen-like-containing domain protein 1
0.389791	0.173643	Q86UW7	Q9ULU8;Q86UW7	CAPS2_HUMAN	CADPS2	Calcium-dependent secretion activator 2
1.06747	0.173442	Q9BSK2	Q9BSK2	S2533_HUMAN	SLC25A33	Solute carrier family 25 member 33
0.359955	0.17344	Q56A73	Q56A73	SPIN4_HUMAN	SPIN4	Spindlin-4
0.890251	0.173429	Q9UHY1	Q9UHY1	NRBP_HUMAN	NRBP1	Nuclear receptor-binding protein
1.35301	0.173408	Q9UNK0	Q9UNK0	STX8_HUMAN	STX8	Syntaxin-8
0.500513	0.173406	Q9C005	Q9C005	DPY30_HUMAN	DPY30	Protein dpy-30 homolog
1.3998	0.173389	P39687	O43423;P39687	AN32A_HUMAN	ANP32A	Acidic leucine-rich nuclear phosphoprotein 32 family member A
0.279783	0.173359	Q6AI39	Q6AI39	BICRL_HUMAN	BICRAL	BRD4-interacting chromatin-remodeling complex-associated protein-like
0.38415	0.173232	Q9UKT5	Q9UKT5	FBX4_HUMAN	FBXO4	F-box only protein 4
1.59322	0.172879	Q9NSG2	Q9NSG2	FIRRM_HUMAN	FIRRM	FIGNL1-interacting regulator of recombination and mitosis
0.143904	0.172846	Q9BRV3	Q9BRV3	SWET1_HUMAN	SLC50A1	Sugar transporter SWEET1
1.12684	0.172811	Q02338	Q02338	BDH_HUMAN	BDH1	D-beta-hydroxybutyrate dehydrogenase, mitochondrial
0.945102	0.172738	Q5RI15	Q5RI15	COX20_HUMAN	COX20	Cytochrome c oxidase assembly protein COX20, mitochondrial
1.37703	0.172719	P11532	P11532	DMD_HUMAN	DMD	Dystrophin
0.608185	0.172622	Q8NBL1	Q8NBL1	PGLT1_HUMAN	POGLUT1	Protein O-glucosyltransferase 1
0.0650107	0.172503	P24390	P24390	ERD21_HUMAN	KDELR1	ER lumen protein-retaining receptor 1
0.302757	0.172499	Q86SR1	Q86SR1	GLT10_HUMAN	GALNT10	Polypeptide N-acetylgalactosaminyltransferase 10
0.921608	0.172307	P0DPB6	P0DPB6	RPAC2_HUMAN	POLR1D	DNA-directed RNA polymerases I and III subunit RPAC2
1.25451	0.171965	P50991	P50991	TCPD_HUMAN	CCT4	T-complex protein 1 subunit delta
1.51577	0.171537	Q6QNY0	Q6QNY0	BL1S3_HUMAN	BLOC1S3	Biogenesis of lysosome-related organelles complex 1 subunit 3
1.00727	0.171519	Q9UBN7	Q9UBN7	HDAC6_HUMAN	HDAC6	Histone deacetylase 6
0.352032	0.171485	Q9BWW4	Q9BWG4;Q9BWW4;P81877	SSBP3_HUMAN	SSBP3	Single-stranded DNA-binding protein 3
0.456511	0.171171	Q92685	Q92685	ALG3_HUMAN	ALG3	Dol-P-Man:Man(5)GlcNAc(2)-PP-Dol alpha-1,3-mannosyltransferase
0.36125	0.171082	P61160	P61160	ARP2_HUMAN	ACTR2	Actin-related protein 2
2.63557	0.170752	Q9Y3Q8	Q9Y3Q8	T22D4_HUMAN	TSC22D4	TSC22 domain family protein 4
1.64169	0.170731	Q13232	Q13232	NDK3_HUMAN	NME3	Nucleoside diphosphate kinase 3
0.884612	0.170299	O00410	O00410	IPO5_HUMAN	IPO5	Importin-5
1.72051	0.17021	Q9NPD8	Q9NPD8	UBE2T_HUMAN	UBE2T	Ubiquitin-conjugating enzyme E2 T
0.570231	0.170071	Q8WUI4	Q8WUI4	HDAC7_HUMAN	HDAC7	Histone deacetylase 7
0.764831	0.170063	Q96DZ1	Q96DZ1	ERLEC_HUMAN	ERLEC1	Endoplasmic reticulum lectin 1
0.695701	0.169981	Q9GZT3	Q9GZT3	SLIRP_HUMAN	SLIRP	SRA stem-loop-interacting RNA-binding protein, mitochondrial
0.162357	0.169954	Q9C0F1	Q9C0F1	CEP44_HUMAN	CEP44	Centrosomal protein of 44 kDa
0.190458	0.16992	Q9UHF1	Q9UHF1	EGFL7_HUMAN	EGFL7	Epidermal growth factor-like protein 7
0.915055	0.169703	Q13155	Q13155	AIMP2_HUMAN	AIMP2	Aminoacyl tRNA synthase complex-interacting multifunctional protein 2
0.878103	0.169678	Q9ULZ3	Q9ULZ3	ASC_HUMAN	PYCARD	Apoptosis-associated speck-like protein containing a CARD
0.420374	0.169603	Q9UGT4	Q9UGT4	SUSD2_HUMAN	SUSD2	Sushi domain-containing protein 2
0.744398	0.169579	P12109	P12109	CO6A1_HUMAN	COL6A1	Collagen alpha-1(VI) chain
0.748505	0.169171	Q5VT06	Q5VT06	CE350_HUMAN	CEP350	Centrosome-associated protein 350
0.288538	0.169157	Q14210	Q14210	LY6D_HUMAN	LY6D	Lymphocyte antigen 6D
0.878267	0.169097	P14635	P14635	CCNB1_HUMAN	CCNB1	G2/mitotic-specific cyclin-B1
0.54045	0.169057	P51888	P51888	PRELP_HUMAN	PRELP	Prolargin
0.866243	0.168956	Q9H0R6	Q9H0R6	GATA_HUMAN	QRSL1	Glutamyl-tRNA(Gln) amidotransferase subunit A, mitochondrial
0.912302	0.168921	O00519	O00519	FAAH1_HUMAN	FAAH	Fatty-acid amide hydrolase 1
0.714221	0.168899	Q9Y244	Q9Y244	POMP_HUMAN	POMP	Proteasome maturation protein
0.466638	0.168465	Q96L58	Q96L58	B3GT6_HUMAN	B3GALT6	Beta-1,3-galactosyltransferase 6
1.39328	0.168265	Q9H9P8	Q9H9P8	L2HDH_HUMAN	L2HGDH	L-2-hydroxyglutarate dehydrogenase, mitochondrial
0.760278	0.168227	Q8WZ82	Q8WZ82	OVCA2_HUMAN	OVCA2	Esterase OVCA2
1.03638	0.167898	O94768	O94768	ST17B_HUMAN	STK17B	Serine/threonine-protein kinase 17B
1.13894	0.167875	P78325	P78325	ADAM8_HUMAN	ADAM8	Disintegrin and metalloproteinase domain-containing protein 8
1.04525	0.167831	P55263	P55263	ADK_HUMAN	ADK	Adenosine kinase
0.460158	0.167788	Q8WVL7	Q8WVL7	ANR49_HUMAN	ANKRD49	Ankyrin repeat domain-containing protein 49
0.427684	0.167561	Q9NPI8	Q9NPI8	FANCF_HUMAN	FANCF	Fanconi anemia group F protein
0.589379	0.167325	P09669	P09669	COX6C_HUMAN	COX6C	Cytochrome c oxidase subunit 6C
0.225846	0.166974	O43570	O43570	CAH12_HUMAN	CA12	Carbonic anhydrase 12
0.302806	0.166934	Q96L46	Q96L46	CPNS2_HUMAN	CAPNS2	Calpain small subunit 2
1.62825	0.166736	Q13418	Q13418	ILK_HUMAN	ILK	Integrin-linked protein kinase
1.36589	0.166374	Q53HC9	Q53HC9	EIPR1_HUMAN	EIPR1	EARP and GARP complex-interacting protein 1
1.30538	0.165891	Q8TF74	Q8TF74	WIPF2_HUMAN	WIPF2	WAS/WASL-interacting protein family member 2
0.546962	0.16586	Q9BVK2	Q9BVK2	ALG8_HUMAN	ALG8	Probable dolichyl pyrophosphate Glc1Man9GlcNAc2 alpha-1,3-glucosyltransferase
0.3156	0.165546	Q96A19	Q96A19	C102A_HUMAN	CCDC102A	Coiled-coil domain-containing protein 102A
0.978117	0.165525	B2RBV5	B2RBV5	MR1L2_HUMAN	MRFAP1L2	MORF4 family associated protein 1 like 2
0.911604	0.165403	P34059	P34059	GALNS_HUMAN	GALNS	N-acetylgalactosamine-6-sulfatase
0.614738	0.165339	Q01081	Q01081	U2AF1_HUMAN	U2AF1	Splicing factor U2AF 35 kDa subunit
1.22277	0.165339	P46063	P46063	RECQ1_HUMAN	RECQL	ATP-dependent DNA helicase Q1
0.784904	0.16509	Q8WWV3	Q8WWV3	RT4I1_HUMAN	RTN4IP1	Reticulon-4-interacting protein 1, mitochondrial
0.793035	0.164569	Q8N1P7	Q8N1P7	CRBG2_HUMAN	CRYBG2	Beta/gamma crystallin domain-containing protein 2
1.46145	0.164426	Q14435	Q14435	GALT3_HUMAN	GALNT3	Polypeptide N-acetylgalactosaminyltransferase 3
0.248844	0.164402	P08962	P08962	CD63_HUMAN	CD63	CD63 antigen
0.663458	0.164098	O43542	O43542	XRCC3_HUMAN	XRCC3	DNA repair protein XRCC3
0.807845	0.16409	Q9UP95	Q9UP95	S12A4_HUMAN	SLC12A4	Solute carrier family 12 member 4
1.56914	0.16393	P60953	P60953	CDC42_HUMAN	CDC42	Cell division control protein 42 homolog
1.47529	0.16379	Q13444	Q13444	ADA15_HUMAN	ADAM15	Disintegrin and metalloproteinase domain-containing protein 15
0.665968	0.163743	Q9UJ04	Q9UJ04	TSYL4_HUMAN	TSPYL4	Testis-specific Y-encoded-like protein 4
0.397717	0.163716	Q9BYC8	Q9BYC8	RM32_HUMAN	MRPL32	Large ribosomal subunit protein bL32m
1.28583	0.163636	Q9UJ83	Q9UJ83	HACL1_HUMAN	HACL1	2-hydroxyacyl-CoA lyase 1
0.278945	0.163549	Q9Y2Y9	Q9Y2Y9	KLF13_HUMAN	KLF13	Krueppel-like factor 13
0.398045	0.163505	Q8N5Y8	Q8N5Y8	PAR16_HUMAN	PARP16	Protein mono-ADP-ribosyltransferase PARP16
0.686549	0.163449	Q96GE4	Q96GE4	CEP95_HUMAN	CEP95	Centrosomal protein of 95 kDa
0.371558	0.163414	Q9BRU9	Q9BRU9	UTP23_HUMAN	UTP23	rRNA-processing protein UTP23 homolog
0.306902	0.163021	Q9BYV7	Q9BYV7	BCDO2_HUMAN	BCO2	Carotenoid-cleaving dioxygenase, mitochondrial
0.146968	0.162996	Q96HN2	Q96HN2	SAHH3_HUMAN	AHCYL2	Adenosylhomocysteinase 3
1.45508	0.16271	P07437	P07437;P68371;P04350	TBB5_HUMAN	TUBB	Tubulin beta chain
0.601398	0.162684	Q7Z7L1	Q7Z7L1	SLN11_HUMAN	SLFN11	Schlafen family member 11
0.545605	0.162524	Q9BRR3	Q9BRR3	PGAP4_HUMAN	PGAP4	Post-GPI attachment to proteins factor 4
1.48768	0.162364	P14649	P14649	MYL6B_HUMAN	MYL6B	Myosin light chain 6B
0.313458	0.162323	Q719H9	Q719H9	KCTD1_HUMAN	KCTD1	BTB/POZ domain-containing protein KCTD1
0.919646	0.161923	Q9HA72	Q9HA72	CAHM2_HUMAN	CALHM2	Calcium homeostasis modulator protein 2
0.973889	0.161877	Q6P4A7	Q6P4A7	SFXN4_HUMAN	SFXN4	Sideroflexin-4
0.864683	0.161794	O43303	O43303	CP110_HUMAN	CCP110	Centriolar coiled-coil protein of 110 kDa
0.572012	0.161676	O00522	O00522	KRIT1_HUMAN	KRIT1	Krev interaction trapped protein 1
0.985675	0.161668	Q96RF0	Q96RF0	SNX18_HUMAN	SNX18	Sorting nexin-18
0.815941	0.161581	P62280	P62280	RS11_HUMAN	RPS11	Small ribosomal subunit protein uS17
0.756923	0.161577	Q9BUH6	Q9BUH6	PAXX_HUMAN	PAXX	Protein PAXX
0.432861	0.160919	O43463	O43463	SUV91_HUMAN	SUV39H1	Histone-lysine N-methyltransferase SUV39H1
0.478005	0.160891	Q9Y692	Q9Y692	GMEB1_HUMAN	GMEB1	Glucocorticoid modulatory element-binding protein 1
0.86553	0.160819	Q96B70	Q96B70	LENG9_HUMAN	LENG9	Leukocyte receptor cluster member 9
1.6072	0.160799	Q9Y320	Q9Y320	TMX2_HUMAN	TMX2	Thioredoxin-related transmembrane protein 2
0.671327	0.160776	Q13608	Q13608	PEX6_HUMAN	PEX6	Peroxisomal ATPase PEX6
0.514298	0.160738	Q9UGL1	Q9UGL1	KDM5B_HUMAN	KDM5B	Lysine-specific demethylase 5B
0.484692	0.16062	Q8TD31	Q8TD31	CCHCR_HUMAN	CCHCR1	Coiled-coil alpha-helical rod protein 1
0.819218	0.160544	P62304	P62304	RUXE_HUMAN	SNRPE	Small nuclear ribonucleoprotein E
0.432268	0.160201	P26232	P26232	CTNA2_HUMAN	CTNNA2	Catenin alpha-2
0.589296	0.160017	Q9BU89	Q9BU89	DOHH_HUMAN	DOHH	Deoxyhypusine hydroxylase
0.675806	0.159906	Q99741	Q99741	CDC6_HUMAN	CDC6	Cell division control protein 6 homolog
0.0920801	0.159888	Q9NRD1	Q9NRD1	FBX6_HUMAN	FBXO6	F-box only protein 6
0.690287	0.159791	P20073	P20073	ANXA7_HUMAN	ANXA7	Annexin A7
1.36956	0.159711	Q9UBB6	Q9UBB6	NCDN_HUMAN	NCDN	Neurochondrin
0.640859	0.159416	Q96NB2	Q96NB2	SFXN2_HUMAN	SFXN2	Sideroflexin-2
1.25169	0.159035	Q9Y605	Q9Y605	MOFA1_HUMAN	MRFAP1	MORF4 family-associated protein 1
1.38218	0.158979	P07602	P07602	SAP_HUMAN	PSAP	Prosaposin
1.24524	0.158325	Q9BYN0	Q9BYN0	SRXN1_HUMAN	SRXN1	Sulfiredoxin-1
0.640204	0.158306	Q9Y316	Q9Y316	MEMO1_HUMAN	MEMO1	Protein MEMO1
0.500747	0.158131	O60512	O60512	B4GT3_HUMAN	B4GALT3	Beta-1,4-galactosyltransferase 3
0.662361	0.157759	B1AK53	B1AK53	ESPN_HUMAN	ESPN	Espin
0.750943	0.157393	Q6PI78	Q6PI78	TMM65_HUMAN	TMEM65	Transmembrane protein 65
1.4693	0.157234	Q12882	Q12882	DPYD_HUMAN	DPYD	Dihydropyrimidine dehydrogenase [NADP(+)]
0.556494	0.157223	O60353	O60353	FZD6_HUMAN	FZD6	Frizzled-6
2.05774	0.157149	P36405	P36405	ARL3_HUMAN	ARL3	ADP-ribosylation factor-like protein 3
1.15414	0.157074	P61421	P61421	VA0D1_HUMAN	ATP6V0D1	V-type proton ATPase subunit d 1
0.192717	0.157009	Q9H2C2	Q9H2C2	ARV1_HUMAN	ARV1	Protein ARV1
0.245219	0.156895	Q969S8	Q969S8	HDA10_HUMAN	HDAC10	Polyamine deacetylase HDAC10
0.97147	0.156798	Q4ZIN3	Q4ZIN3	MBRL_HUMAN	TMEM259	Membralin
0.275709	0.156793	P56559	P56559	ARL4C_HUMAN	ARL4C	ADP-ribosylation factor-like protein 4C
1.12273	0.156671	P49593	P49593	PPM1F_HUMAN	PPM1F	Protein phosphatase 1F
1.11331	0.156667	Q96N66	Q96N66	MBOA7_HUMAN	MBOAT7	Lysophospholipid acyltransferase 7
0.707156	0.156639	O14787	O14787	TNPO2_HUMAN	TNPO2	Transportin-2
0.343292	0.156387	Q03405	Q03405	UPAR_HUMAN	PLAUR	Urokinase plasminogen activator surface receptor
0.248174	0.15626	Q96GC9	Q96GC9	VMP1_HUMAN	VMP1	Vacuole membrane protein 1
0.228136	0.156252	Q8WV93	Q8WV93	AFG1L_HUMAN	AFG1L	AFG1-like ATPase
0.381962	0.156058	P17676	P17676	CEBPB_HUMAN	CEBPB	CCAAT/enhancer-binding protein beta
0.135695	0.155831	P20062	P20062	TCO2_HUMAN	TCN2	Transcobalamin-2
0.93254	0.155756	Q8IWZ3	Q8IWZ3	ANKH1_HUMAN	ANKHD1	Ankyrin repeat and KH domain-containing protein 1
0.335633	0.155667	P11169	P11169	GTR3_HUMAN	SLC2A3	Solute carrier family 2, facilitated glucose transporter member 3
0.786044	0.155564	Q8IZE3	Q8IZE3	PACE1_HUMAN	SCYL3	Protein-associating with the carboxyl-terminal domain of ezrin
0.681373	0.15526	O14893	O14893	GEMI2_HUMAN	GEMIN2	Gem-associated protein 2
0.560711	0.155199	Q5BJH7	Q5BJH7	YIF1B_HUMAN	YIF1B	Protein YIF1B
0.364775	0.155122	Q96PM5	Q96PM5	ZN363_HUMAN	RCHY1	RING finger and CHY zinc finger domain-containing protein 1
0.38882	0.154913	Q5VT99	Q5VT99	LRC38_HUMAN	LRRC38	Leucine-rich repeat-containing protein 38
2.7021	0.154871	O75489	O75489	NDUS3_HUMAN	NDUFS3	NADH dehydrogenase [ubiquinone] iron-sulfur protein 3, mitochondrial
1.44164	0.154845	Q9Y3B7	Q9Y3B7	RM11_HUMAN	MRPL11	Large ribosomal subunit protein uL11m
0.288048	0.154559	O00311	O00311	CDC7_HUMAN	CDC7	Cell division cycle 7-related protein kinase
0.514699	0.154478	Q6P3S6	Q6P3S6	FBX42_HUMAN	FBXO42	F-box only protein 42
0.704556	0.15415	Q9Y2I1	Q9Y2I1	NISCH_HUMAN	NISCH	Nischarin
0.787878	0.154068	Q70EL4	Q70EL4	UBP43_HUMAN	USP43	Ubiquitin carboxyl-terminal hydrolase 43
0.948153	0.15394	Q13454	Q13454	TUSC3_HUMAN	TUSC3	Tumor suppressor candidate 3
0.70758	0.15394	Q9NUD5	Q9NUD5	ZCHC3_HUMAN	ZCCHC3	Zinc finger CCHC domain-containing protein 3
0.300994	0.153787	O75417	O75417	DPOLQ_HUMAN	POLQ	DNA polymerase theta
1.12763	0.153522	Q14847	Q14847	LASP1_HUMAN	LASP1	LIM and SH3 domain protein 1
0.577472	0.153187	Q9UKD1	Q9UKD1	GMEB2_HUMAN	GMEB2	Glucocorticoid modulatory element-binding protein 2
0.584754	0.153157	P51636	P51636	CAV2_HUMAN	CAV2	Caveolin-2
0.549335	0.153109	P10746	P10746	HEM4_HUMAN	UROS	Uroporphyrinogen-III synthase
1.01204	0.153051	P35659	P35659	DEK_HUMAN	DEK	Protein DEK
0.669387	0.15303	Q8N0Z3	Q8N0Z3	SPICE_HUMAN	SPICE1	Spindle and centriole-associated protein 1
0.261224	0.152642	Q9Y2Y1	Q9Y2Y1	RPC10_HUMAN	POLR3K	DNA-directed RNA polymerase III subunit RPC10
0.42252	0.152401	Q9NSY0	Q9NSY0	NRBP2_HUMAN	NRBP2	Nuclear receptor-binding protein 2
0.827678	0.152192	Q8IUR0	Q8IUR0	TPPC5_HUMAN	TRAPPC5	Trafficking protein particle complex subunit 5
0.636698	0.151926	P11717	P11717	MPRI_HUMAN	IGF2R	Cation-independent mannose-6-phosphate receptor
0.2674	0.151858	Q8N8R5	Q8N8R5	CB069_HUMAN	C2orf69	Mitochondrial protein C2orf69
1.14795	0.151763	P50453	P50453	SPB9_HUMAN	SERPINB9	Serpin B9
0.191773	0.15166	Q9C029	Q9C029	TRIM7_HUMAN	TRIM7	E3 ubiquitin-protein ligase TRIM7
2.30697	0.151562	O95801	O95801	TTC4_HUMAN	TTC4	Tetratricopeptide repeat protein 4
0.813419	0.151535	P54259	P54259	ATN1_HUMAN	ATN1	Atrophin-1
0.573657	0.151433	Q5MNZ6	Q5MNZ6	WIPI3_HUMAN	WDR45B	WD repeat domain phosphoinositide-interacting protein 3
0.857256	0.15135	O14933	O14933	UB2L6_HUMAN	UBE2L6	Ubiquitin/ISG15-conjugating enzyme E2 L6
0.330195	0.151305	Q9P2J9	Q9P2J9	PDP2_HUMAN	PDP2	[Pyruvate dehydrogenase [acetyl-transferring]]-phosphatase 2, mitochondrial
0.085503	0.151226	O15527	O15527	OGG1_HUMAN	OGG1	N-glycosylase/DNA lyase
0.365303	0.15115	Q9H6H4	Q9H6H4	REEP4_HUMAN	REEP4	Receptor expression-enhancing protein 4
0.679822	0.150935	Q9Y4U1	Q9Y4U1	MMAC_HUMAN	MMACHC	Cyanocobalamin reductase / alkylcobalamin dealkylase
2.40014	0.150933	Q52LW3	Q52LW3	RHG29_HUMAN	ARHGAP29	Rho GTPase-activating protein 29
0.97976	0.150915	O95707	O95707	RPP29_HUMAN	POP4	Ribonuclease P protein subunit p29
0.753068	0.150869	Q96PV6	Q96PV6	LENG8_HUMAN	LENG8	Leukocyte receptor cluster member 8
0.343374	0.150753	Q9H4I2	Q9H4I2	ZHX3_HUMAN	ZHX3	Zinc fingers and homeoboxes protein 3
1.55129	0.150732	Q9BPW9	Q9BPW9	DHRS9_HUMAN	DHRS9	Dehydrogenase/reductase SDR family member 9
0.357305	0.150689	Q9UK76	Q9UK76	JUPI1_HUMAN	JPT1	Jupiter microtubule associated homolog 1
0.296968	0.150491	Q9Y3E2	Q9Y3E2	BOLA1_HUMAN	BOLA1	BolA-like protein 1
0.216489	0.150472	P17020	P17020	ZNF16_HUMAN	ZNF16	Zinc finger protein 16
0.683234	0.150346	Q8N4S9	Q8N4S9	MALD2_HUMAN	MARVELD2	MARVEL domain-containing protein 2
1.21646	0.150196	Q9H0I9	Q9H0I9	TKTL2_HUMAN	TKTL2	Transketolase-like protein 2
0.592427	0.150023	Q8ND56	Q8ND56	LS14A_HUMAN	LSM14A	Protein LSM14 homolog A
0.683941	0.150019	Q2NKJ3	Q2NKJ3	CTC1_HUMAN	CTC1	CST complex subunit CTC1
0.706882	0.149907	Q96DV4	Q96DV4	RM38_HUMAN	MRPL38	Large ribosomal subunit protein mL38
0.603471	0.149722	Q14296	Q14296	FASTK_HUMAN	FASTK	Fas-activated serine/threonine kinase
0.640754	0.149626	Q9P2E5	Q9P2E5	CHPF2_HUMAN	CHPF2	Chondroitin sulfate glucuronyltransferase
0.720089	0.149613	Q96GW9	Q96GW9	SYMM_HUMAN	MARS2	Methionine--tRNA ligase, mitochondrial
0.726395	0.149439	Q9BV23	Q9BV23	ABHD6_HUMAN	ABHD6	Monoacylglycerol lipase ABHD6
0.77128	0.149353	Q9UBX3	Q9UBX3	DIC_HUMAN	SLC25A10	Mitochondrial dicarboxylate carrier
0.373215	0.149332	O75140	O75140	DEPD5_HUMAN	DEPDC5	GATOR1 complex protein DEPDC5
1.3022	0.149292	P29597	P29597	TYK2_HUMAN	TYK2	Non-receptor tyrosine-protein kinase TYK2
0.274276	0.149185	Q9H930	Q9H930	SP14L_HUMAN	SP140L	Nuclear body protein SP140-like protein
0.316581	0.149086	Q9H1E5	Q9H1E5	TMX4_HUMAN	TMX4	Thioredoxin-related transmembrane protein 4
0.319679	0.149076	Q8IW41	Q8IW41	MAPK5_HUMAN	MAPKAPK5	MAP kinase-activated protein kinase 5
0.87884	0.148903	Q8IWA5	Q8IWA5	CTL2_HUMAN	SLC44A2	Choline transporter-like protein 2
1.06495	0.1488	Q9ULH1	Q9ULH1	ASAP1_HUMAN	ASAP1	Arf-GAP with SH3 domain, ANK repeat and PH domain-containing protein 1
0.28289	0.148593	Q8N2E2	Q8N2E2	VWDE_HUMAN	VWDE	von Willebrand factor D and EGF domain-containing protein
0.396628	0.148532	O15234	O15234	CASC3_HUMAN	CASC3	Protein CASC3
0.55119	0.14851	Q9UKY1	Q9UKY1	ZHX1_HUMAN	ZHX1	Zinc fingers and homeoboxes protein 1
0.261501	0.148438	P55735	P55735	SEC13_HUMAN	SEC13	Protein SEC13 homolog
0.219941	0.148422	Q86Y97	Q86Y97	KMT5C_HUMAN	KMT5C	Histone-lysine N-methyltransferase KMT5C
1.6997	0.148342	Q8TEV9	Q8TEV9	SMCR8_HUMAN	SMCR8	Guanine nucleotide exchange protein SMCR8
0.14115	0.148274	Q9Y5Z7	Q9Y5Z7	HCFC2_HUMAN	HCFC2	Host cell factor 2
0.426297	0.148168	O95716	O95716;P20336	RAB3D_HUMAN	RAB3D	Ras-related protein Rab-3D
0.478219	0.148097	Q03112	Q03112	MECOM_HUMAN	MECOM	Histone-lysine N-methyltransferase MECOM
0.233766	0.148082	Q8N6G5	Q8N6G5	CGAT2_HUMAN	CSGALNACT2	Chondroitin sulfate N-acetylgalactosaminyltransferase 2
0.613328	0.148068	Q6ZV73	Q6ZV73	FGD6_HUMAN	FGD6	FYVE, RhoGEF and PH domain-containing protein 6
0.231533	0.148039	Q629K1	Q629K1	TRIQK_HUMAN	TRIQK	Triple QxxK/R motif-containing protein
0.146174	0.147989	Q9BW60	Q9BW60	ELOV1_HUMAN	ELOVL1	Elongation of very long chain fatty acids protein 1
0.255938	0.14786	P17568	P17568	NDUB7_HUMAN	NDUFB7	NADH dehydrogenase [ubiquinone] 1 beta subcomplex subunit 7
0.51829	0.14771	P17900	P17900	SAP3_HUMAN	GM2A	Ganglioside GM2 activator
0.409487	0.147388	O00635	O00635	TRI38_HUMAN	TRIM38	E3 ubiquitin-protein ligase TRIM38
1.01202	0.147348	Q9NZD2	Q9NZD2	GLTP_HUMAN	GLTP	Glycolipid transfer protein
0.667391	0.147213	Q8IUX1	Q8IUX1	T126B_HUMAN	TMEM126B	Complex I assembly factor TMEM126B, mitochondrial
0.239821	0.14695	Q9H6K4	Q9H6K4	OPA3_HUMAN	OPA3	Optic atrophy 3 protein
0.649674	0.146821	O43822	O43822	CF410_HUMAN	CFAP410	Cilia- and flagella-associated protein 410
0.367921	0.146734	Q8NHZ8	Q8NHZ8	CDC26_HUMAN	CDC26	Anaphase-promoting complex subunit CDC26
0.488064	0.146706	Q6ZU65	Q6ZU65	UBN2_HUMAN	UBN2	Ubinuclein-2
0.112403	0.146546	O00180	O00180	KCNK1_HUMAN	KCNK1	Potassium channel subfamily K member 1
0.523309	0.146393	Q9Y6X3	Q9Y6X3	SCC4_HUMAN	MAU2	MAU2 chromatid cohesion factor homolog
1.25214	0.146047	Q5JPI3	Q5JPI3	CC038_HUMAN	C3orf38	Uncharacterized protein C3orf38
0.965312	0.146005	P57088	P57088	TMM33_HUMAN	TMEM33	Transmembrane protein 33
0.172987	0.145979	O94907	O94907	DKK1_HUMAN	DKK1	Dickkopf-related protein 1
1.74574	0.145703	Q9BW27	Q9BW27	NUP85_HUMAN	NUP85	Nuclear pore complex protein Nup85
0.711822	0.145622	Q08AM6	Q08AM6	VAC14_HUMAN	VAC14	Protein VAC14 homolog
0.86822	0.145555	Q6ZUJ8	Q6ZUJ8	BCAP_HUMAN	PIK3AP1	Phosphoinositide 3-kinase adapter protein 1
0.375066	0.14548	Q9NUA8	Q9NUA8	ZBT40_HUMAN	ZBTB40	Zinc finger and BTB domain-containing protein 40
0.105368	0.145411	Q9H6Y7	Q9H6Y7	RN167_HUMAN	RNF167	E3 ubiquitin-protein ligase RNF167
0.785766	0.14528	Q9Y5Y6	Q9Y5Y6	ST14_HUMAN	ST14	Suppressor of tumorigenicity 14 protein
0.627524	0.145267	P61018	P61018	RAB4B_HUMAN	RAB4B	Ras-related protein Rab-4B
0.94652	0.1452	Q9BXS4	Q9BXS4	TMM59_HUMAN	TMEM59	Transmembrane protein 59
1.21986	0.145134	O00562	O00562	PITM1_HUMAN	PITPNM1	Membrane-associated phosphatidylinositol transfer protein 1
1.63527	0.145039	Q8N5N7	Q8N5N7	RM50_HUMAN	MRPL50	Large ribosomal subunit protein mL50
0.677388	0.145029	Q96LD4	Q96LD4	TRI47_HUMAN	TRIM47	E3 ubiquitin-protein ligase TRIM47
0.622598	0.144697	P10599	P10599	THIO_HUMAN	TXN	Thioredoxin
0.583583	0.144551	Q8IY57	Q8IY57	YAF2_HUMAN	YAF2	YY1-associated factor 2
0.268799	0.144548	Q9UBZ4	Q9UBZ4	APEX2_HUMAN	APEX2	DNA-(apurinic or apyrimidinic site) endonuclease 2
0.685893	0.144462	Q9Y282	Q9Y282	ERGI3_HUMAN	ERGIC3	Endoplasmic reticulum-Golgi intermediate compartment protein 3
0.124663	0.144423	Q70EK8	Q70EK8	UBP53_HUMAN	USP53	Inactive ubiquitin carboxyl-terminal hydrolase 53
1.51461	0.144349	O00233	O00233	PSMD9_HUMAN	PSMD9	26S proteasome non-ATPase regulatory subunit 9
0.368819	0.143972	Q96LT9	Q96LT9	RNPC3_HUMAN	RNPC3	RNA-binding region-containing protein 3
0.347792	0.143925	Q86YB8	Q86YB8	ERO1B_HUMAN	ERO1B	ERO1-like protein beta
1.37558	0.143847	Q8N465	Q8N465	D2HDH_HUMAN	D2HGDH	D-2-hydroxyglutarate dehydrogenase, mitochondrial
0.0891487	0.143762	Q8TC41	Q8TC41	RN217_HUMAN	RNF217	E3 ubiquitin-protein ligase RNF217
0.479561	0.143543	Q5VVQ6	Q5VVQ6	OTU1_HUMAN	YOD1	Ubiquitin thioesterase OTU1
0.83286	0.14353	Q8WUD1	Q8WUD1	RAB2B_HUMAN	RAB2B	Ras-related protein Rab-2B
1.50278	0.143508	Q9NZ01	Q9NZ01	TECR_HUMAN	TECR	Very-long-chain enoyl-CoA reductase
1.4138	0.143459	Q7L5N7	Q7L5N7	PCAT2_HUMAN	LPCAT2	Lysophosphatidylcholine acyltransferase 2
0.311023	0.143317	Q9Y592	Q9Y592	CEP83_HUMAN	CEP83	Centrosomal protein of 83 kDa
1.64178	0.143316	Q8TC12	Q8TC12	RDH11_HUMAN	RDH11	Retinol dehydrogenase 11
0.596145	0.143288	P01106	P01106	MYC_HUMAN	MYC	Myc proto-oncogene protein
0.0648799	0.14327	O43761	O43761	SNG3_HUMAN	SYNGR3	Synaptogyrin-3
0.121499	0.143161	Q5SVS4	Q5SVS4	KMCP1_HUMAN	SLC25A30	Kidney mitochondrial carrier protein 1
0.664467	0.142983	Q9NW61	Q9NW61	PKHJ1_HUMAN	PLEKHJ1	Pleckstrin homology domain-containing family J member 1
0.52608	0.142898	Q9Y3D3	Q9Y3D3	RT16_HUMAN	MRPS16	Small ribosomal subunit protein bS16m
0.71646	0.142756	Q8IW45	Q8IW45	NNRD_HUMAN	NAXD	ATP-dependent (S)-NAD(P)H-hydrate dehydratase
0.740128	0.142751	Q9HCY8	Q9HCY8	S10AE_HUMAN	S100A14	Protein S100-A14
0.398608	0.142621	Q86Y79	Q86Y79	PTH_HUMAN	PTRH1	Peptidyl-tRNA hydrolase
0.973432	0.142411	Q96M96	Q96M96	FGD4_HUMAN	FGD4	FYVE, RhoGEF and PH domain-containing protein 4
0.481378	0.142399	Q86XI8	Q86XI8	ZSWM9_HUMAN	ZSWIM9	Uncharacterized protein ZSWIM9
0.52655	0.142334	Q9UGH3	Q9UGH3	S23A2_HUMAN	SLC23A2	Solute carrier family 23 member 2
0.663816	0.142279	P62979	P0CG47;P0CG48;P62979;P62987	RS27A_HUMAN	RPS27A	Ubiquitin-ribosomal protein eS31 fusion protein
0.641688	0.142204	Q9NYS0	Q9NYS0	KBRS1_HUMAN	NKIRAS1	NF-kappa-B inhibitor-interacting Ras-like protein 1
0.3254	0.142138	Q12800	Q12800;Q9NZI7	TFCP2_HUMAN	TFCP2	Alpha-globin transcription factor CP2
0.422934	0.142005	O94967	O94967	WDR47_HUMAN	WDR47	WD repeat-containing protein 47
0.103165	0.141656	Q96DT7	Q96DT7	ZBT10_HUMAN	ZBTB10	Zinc finger and BTB domain-containing protein 10
0.220136	0.141087	Q9H6L2	Q9H6L2	TM231_HUMAN	TMEM231	Transmembrane protein 231
1.22979	0.141048	Q9H9J2	Q9H9J2	RM44_HUMAN	MRPL44	Large ribosomal subunit protein mL44
0.543642	0.141019	Q2KHR2	Q2KHR2	RFX7_HUMAN	RFX7	DNA-binding protein RFX7
0.941264	0.140834	Q9ULA0	Q9ULA0	DNPEP_HUMAN	DNPEP	Aspartyl aminopeptidase
0.823217	0.140705	Q9H0X4	Q9H0X4	F234A_HUMAN	FAM234A	Protein FAM234A
0.352419	0.140536	Q9P2D6	Q9P2D6	F135A_HUMAN	FAM135A	Protein FAM135A
0.269165	0.140441	P18510	P18510	IL1RA_HUMAN	IL1RN	Interleukin-1 receptor antagonist protein
0.858532	0.140317	Q9BV86	Q9BV86	NTM1A_HUMAN	NTMT1	N-terminal Xaa-Pro-Lys N-methyltransferase 1
0.375854	0.140309	Q7Z412	Q7Z412	PEX26_HUMAN	PEX26	Peroxisome assembly protein 26
0.567423	0.140215	Q8IU81	Q8IU81	I2BP1_HUMAN	IRF2BP1	Interferon regulatory factor 2-binding protein 1
0.784345	0.139847	O43299	O43299	AP5Z1_HUMAN	AP5Z1	AP-5 complex subunit zeta-1
0.592362	0.13981	P67870	P67870	CSK2B_HUMAN	CSNK2B	Casein kinase II subunit beta
0.482952	0.139765	Q7L5L3	Q7L5L3	GDPD3_HUMAN	GDPD3	Lysophospholipase D GDPD3
0.135098	0.139518	P07204	P07204	TRBM_HUMAN	THBD	Thrombomodulin
0.924815	0.139486	Q13838	Q13838	DX39B_HUMAN	DDX39B	Spliceosome RNA helicase DDX39B
0.281621	0.139381	Q9Y535	Q9Y535	RPC8_HUMAN	POLR3H	DNA-directed RNA polymerase III subunit RPC8
0.907501	0.139374	Q9HCE0	Q9HCE0	EPG5_HUMAN	EPG5	Ectopic P granules protein 5 homolog
0.356521	0.139332	Q5TEU4	Q5TEU4	NDUF5_HUMAN	NDUFAF5	Arginine-hydroxylase NDUFAF5, mitochondrial
0.322603	0.139297	Q6P4I2	Q6P4I2	WDR73_HUMAN	WDR73	WD repeat-containing protein 73
1.27996	0.139245	O75427	O75427	LRCH4_HUMAN	LRCH4	Leucine-rich repeat and calponin homology domain-containing protein 4
1.12878	0.139234	Q12846	Q12846	STX4_HUMAN	STX4	Syntaxin-4
0.485209	0.139154	Q9Y2M5	Q9Y2M5	KLH20_HUMAN	KLHL20	Kelch-like protein 20
0.355783	0.138796	Q53G44	Q53G44	IF44L_HUMAN	IFI44L	Interferon-induced protein 44-like
2.37194	0.138754	Q96I34	Q96I34	PP16A_HUMAN	PPP1R16A	Protein phosphatase 1 regulatory subunit 16A
2.29043	0.138729	Q6IQ32	Q6IQ32	ADNP2_HUMAN	ADNP2	Activity-dependent neuroprotector homeobox protein 2
0.377749	0.138657	O95994	O95994	AGR2_HUMAN	AGR2	Anterior gradient protein 2 homolog
0.720375	0.138622	Q5THJ4	Q5THJ4	VP13D_HUMAN	VPS13D	Intermembrane lipid transfer protein VPS13D
0.455589	0.138499	O00478	O00478	BT3A3_HUMAN	BTN3A3	Butyrophilin subfamily 3 member A3
0.149053	0.138474	O00481	O00481	BT3A1_HUMAN	BTN3A1	Butyrophilin subfamily 3 member A1
0.653335	0.138268	Q9NWW6	Q9NWW6	NRK1_HUMAN	NMRK1	Nicotinamide riboside kinase 1
0.250302	0.138134	Q3KR37	Q3KR37	ASTRB_HUMAN	GRAMD1B	Protein Aster-B
0.725738	0.138096	P0C0S5;Q71UI9	P0C0S5;Q71UI9	H2AV_HUMAN;H2AZ_HUMAN	H2AZ1;H2AZ2	Histone H2A.Z
0.209336	0.137854	O75386	O75386	TULP3_HUMAN	TULP3	Tubby-related protein 3
0.601999	0.137672	Q14191	Q14191	WRN_HUMAN	WRN	Bifunctional 3'-5' exonuclease/ATP-dependent helicase WRN
0.600728	0.137371	P01112	P01111;P01112	RASH_HUMAN	HRAS	GTPase HRas
1.15447	0.137308	Q96DM3	Q96DM3	RMC1_HUMAN	RMC1	Regulator of MON1-CCZ1 complex
1.03506	0.137151	P51970	P51970	NDUA8_HUMAN	NDUFA8	NADH dehydrogenase [ubiquinone] 1 alpha subcomplex subunit 8
0.413375	0.136981	Q9C0D2	Q9C0D2	CE295_HUMAN	CEP295	Centrosomal protein of 295 kDa
0.444736	0.136961	Q96BI1	Q96BI1	S22AI_HUMAN	SLC22A18	Solute carrier family 22 member 18
0.0652527	0.136928	P00414	P00414	COX3_HUMAN	MT-CO3	Cytochrome c oxidase subunit 3
0.320998	0.136916	Q96E09	Q96E09	PBIR1_HUMAN	PABIR1	PPP2R1A-PPP2R2A-interacting phosphatase regulator 1
0.802632	0.136867	P41134	P41134	ID1_HUMAN	ID1	DNA-binding protein inhibitor ID-1
0.167549	0.136769	O95409	O95409	ZIC2_HUMAN	ZIC2	Zinc finger protein ZIC 2
0.154102	0.136755	O60307	O60307	MAST3_HUMAN	MAST3	Microtubule-associated serine/threonine-protein kinase 3
1.76399	0.136703	Q9P2B4	Q9P2B4	CT2NL_HUMAN	CTTNBP2NL	CTTNBP2 N-terminal-like protein
0.82385	0.136446	Q9ULV4	Q9ULV4	COR1C_HUMAN	CORO1C	Coronin-1C
0.777496	0.136389	P55145	P55145	MANF_HUMAN	MANF	Mesencephalic astrocyte-derived neurotrophic factor
0.139239	0.136289	Q8TE82	Q8TE82	S3TC1_HUMAN	SH3TC1	SH3 domain and tetratricopeptide repeat-containing protein 1
0.165983	0.136035	P61956	Q6EEV6;P61956;P55854	SUMO2_HUMAN	SUMO2	Small ubiquitin-related modifier 2
0.4618	0.135872	P62937	P62937	PPIA_HUMAN	PPIA	Peptidyl-prolyl cis-trans isomerase A
0.243622	0.135783	Q17RN3	Q17RN3	FA98C_HUMAN	FAM98C	Protein FAM98C
0.855308	0.135684	Q16630	Q16630	CPSF6_HUMAN	CPSF6	Cleavage and polyadenylation specificity factor subunit 6
0.278236	0.135592	Q9HCP0	Q9HCP0	KC1G1_HUMAN	CSNK1G1	Casein kinase I isoform gamma-1
0.616367	0.135381	Q53EP0	Q53EP0	FND3B_HUMAN	FNDC3B	Fibronectin type III domain-containing protein 3B
0.730819	0.135096	Q96BD5	Q96BD5	PF21A_HUMAN	PHF21A	PHD finger protein 21A
0.659612	0.135026	Q9NSP4	Q9NSP4	CENPM_HUMAN	CENPM	Centromere protein M
1.30195	0.13482	Q86Y37	Q86Y37	CACL1_HUMAN	CACUL1	CDK2-associated and cullin domain-containing protein 1
0.418823	0.134756	O43505	O43505	B4GA1_HUMAN	B4GAT1	Beta-1,4-glucuronyltransferase 1
1.06062	0.134722	O95571	O95571	ETHE1_HUMAN	ETHE1	Persulfide dioxygenase ETHE1, mitochondrial
0.446486	0.134593	Q96H78	Q96H78	S2544_HUMAN	SLC25A44	Solute carrier family 25 member 44
1.0879	0.134539	P35270	P35270	SPRE_HUMAN	SPR	Sepiapterin reductase
0.433081	0.134496	Q9BRB3	Q9BRB3	PIGQ_HUMAN	PIGQ	Phosphatidylinositol N-acetylglucosaminyltransferase subunit Q
1.0552	0.134418	Q9NVS2	Q9NVS2	RT18A_HUMAN	MRPS18A	Large ribosomal subunit protein mL66
1.24392	0.134237	O95376	O95376	ARI2_HUMAN	ARIH2	E3 ubiquitin-protein ligase ARIH2
0.889113	0.134226	Q8IU85	Q8IU85	KCC1D_HUMAN	CAMK1D	Calcium/calmodulin-dependent protein kinase type 1D
0.131293	0.134218	Q96LW7	Q96LW7	CAR19_HUMAN	CARD19	Caspase recruitment domain-containing protein 19
0.474915	0.134203	Q9BQE4	Q9BQE4	SELS_HUMAN	SELENOS	Selenoprotein S
0.77922	0.134074	O15344	O15344	TRI18_HUMAN	MID1	E3 ubiquitin-protein ligase Midline-1
0.372816	0.133973	Q8WXI7	Q8WXI7	MUC16_HUMAN	MUC16	Mucin-16
0.154702	0.133934	O43791	O43791	SPOP_HUMAN	SPOP	Speckle-type POZ protein
0.642413	0.133862	Q765P7	Q765P7	MTSS2_HUMAN	MTSS2	Protein MTSS 2
0.477459	0.133791	Q9P2X3	Q9P2X3	IMPCT_HUMAN	IMPACT	Protein IMPACT
0.231568	0.133614	Q96ST8	Q96ST8	CEP89_HUMAN	CEP89	Centrosomal protein of 89 kDa
0.580142	0.133591	P49840	P49840	GSK3A_HUMAN	GSK3A	Glycogen synthase kinase-3 alpha
0.607809	0.133565	Q9Y383	Q9Y383	LC7L2_HUMAN	LUC7L2	Putative RNA-binding protein Luc7-like 2
0.540357	0.133282	Q9UMN6	Q9UMN6	KMT2B_HUMAN	KMT2B	Histone-lysine N-methyltransferase 2B
0.275364	0.13325	Q0P6D6	Q0P6D6	CCD15_HUMAN	CCDC15	Coiled-coil domain-containing protein 15
0.706291	0.133168	Q15738	Q15738	NSDHL_HUMAN	NSDHL	Sterol-4-alpha-carboxylate 3-dehydrogenase, decarboxylating
0.944966	0.133102	Q9GZZ1	Q9GZZ1	NAA50_HUMAN	NAA50	N-alpha-acetyltransferase 50
0.781588	0.132953	Q96EB1	Q96EB1	ELP4_HUMAN	ELP4	Elongator complex protein 4
0.180234	0.132502	Q99956	Q99956	DUS9_HUMAN	DUSP9	Dual specificity protein phosphatase 9
0.690299	0.132483	P78330	P78330	SERB_HUMAN	PSPH	Phosphoserine phosphatase
0.86763	0.132382	Q8N5K1	Q8N5K1	CISD2_HUMAN	CISD2	CDGSH iron-sulfur domain-containing protein 2
0.749826	0.132339	Q9BPY3	Q9BPY3	F118B_HUMAN	FAM118B	Protein FAM118B
0.269849	0.132331	Q8IV20	Q8IV20	LACC1_HUMAN	LACC1	Purine nucleoside phosphorylase LACC1
0.526739	0.132304	Q07352	Q07352;P47974	TISB_HUMAN	ZFP36L1	mRNA decay activator protein ZFP36L1
1.03973	0.132141	Q8WXE1	Q8WXE1	ATRIP_HUMAN	ATRIP	ATR-interacting protein
0.6976	0.132042	Q8TAG9	Q8TAG9	EXOC6_HUMAN	EXOC6	Exocyst complex component 6
1.77146	0.13186	P08559	P08559;P29803	ODPA_HUMAN	PDHA1	Pyruvate dehydrogenase E1 component subunit alpha, somatic form, mitochondrial
1.18416	0.131804	Q5VT79	Q5VT79;P13928	AXA81_HUMAN	ANXA8L1	Annexin A8-like protein 1
0.385913	0.131787	O43896	O43896	KIF1C_HUMAN	KIF1C	Kinesin-like protein KIF1C
0.467632	0.131778	Q9NSY2	Q9NSY2	STAR5_HUMAN	STARD5	StAR-related lipid transfer protein 5
0.212289	0.13173	Q7Z402	Q7Z402	TMC7_HUMAN	TMC7	Transmembrane channel-like protein 7
0.478832	0.131663	Q9BZF2	Q9BZF2	OSBL7_HUMAN	OSBPL7	Oxysterol-binding protein-related protein 7
0.446746	0.13156	Q9HC21	Q9HC21	TPC_HUMAN	SLC25A19	Mitochondrial thiamine pyrophosphate carrier
0.365962	0.131402	Q8N2M8	Q8N2M8	CLASR_HUMAN	CLASRP	CLK4-associating serine/arginine rich protein
0.268147	0.131388	P52655	P52655	TF2AA_HUMAN	GTF2A1	Transcription initiation factor IIA subunit 1
0.365267	0.13119	Q8WYA0	Q8WYA0	IFT81_HUMAN	IFT81	Intraflagellar transport protein 81 homolog
0.873042	0.131122	Q06265	Q06265	EXOS9_HUMAN	EXOSC9	Exosome complex component RRP45
0.869194	0.130994	Q9UHN1	Q9UHN1	DPOG2_HUMAN	POLG2	DNA polymerase subunit gamma-2, mitochondrial
0.704212	0.130942	Q9BQ52	Q9BQ52	RNZ2_HUMAN	ELAC2	Zinc phosphodiesterase ELAC protein 2
0.544534	0.130871	Q08257	Q08257	QOR_HUMAN	CRYZ	Quinone oxidoreductase
0.939529	0.13086	Q9BUJ2	Q9BUJ2	HNRL1_HUMAN	HNRNPUL1	Heterogeneous nuclear ribonucleoprotein U-like protein 1
0.508327	0.130805	P22676	P22676	CALB2_HUMAN	CALB2	Calretinin
1.18037	0.130626	P48723	P48723	HSP13_HUMAN	HSPA13	Heat shock 70 kDa protein 13
0.249353	0.130548	Q6UW56	Q6UW56	ARAID_HUMAN	ATRAID	All-trans retinoic acid-induced differentiation factor
0.678427	0.13054	P37268	P37268	FDFT_HUMAN	FDFT1	Squalene synthase
0.771794	0.130502	O00750	O00750	P3C2B_HUMAN	PIK3C2B	Phosphatidylinositol 4-phosphate 3-kinase C2 domain-containing subunit beta
0.365097	0.130472	Q96CG3	Q96CG3	TIFA_HUMAN	TIFA	TRAF-interacting protein with FHA domain-containing protein A
0.118245	0.130387	Q9NYI0	Q9NYI0	PSD3_HUMAN	PSD3	PH and SEC7 domain-containing protein 3
1.79254	0.130245	Q5T653	Q5T653	RM02_HUMAN	MRPL2	Large ribosomal subunit protein uL2m
0.186751	0.130214	Q9H3G5	Q9H3G5	CPVL_HUMAN	CPVL	Probable serine carboxypeptidase CPVL
0.760705	0.130203	O15194	O15194	CTDSL_HUMAN	CTDSPL	CTD small phosphatase-like protein
0.478531	0.130172	Q9H8M2	Q9H8M2	BRD9_HUMAN	BRD9	Bromodomain-containing protein 9
0.421381	0.130066	Q96AT1	Q96AT1	K1143_HUMAN	KIAA1143	Uncharacterized protein KIAA1143
0.460384	0.129986	Q6GMV2	Q6GMV2	SMYD5_HUMAN	SMYD5	Histone-lysine N-trimethyltransferase SMYD5
1.31493	0.129934	O15269	O15269	SPTC1_HUMAN	SPTLC1	Serine palmitoyltransferase 1
0.750666	0.129866	Q9NZJ4	Q9NZJ4	SACS_HUMAN	SACS	Sacsin
1.83934	0.129759	Q9UJW0	Q9UJW0	DCTN4_HUMAN	DCTN4	Dynactin subunit 4
0.787515	0.129736	Q9H2H9	Q9H2H9	S38A1_HUMAN	SLC38A1	Sodium-coupled neutral amino acid symporter 1
0.676939	0.129606	Q15653	Q15653	IKBB_HUMAN	NFKBIB	NF-kappa-B inhibitor beta
0.640466	0.129539	O00299	O00299	CLIC1_HUMAN	CLIC1	Chloride intracellular channel protein 1
0.923302	0.129524	Q99436	Q99436	PSB7_HUMAN	PSMB7	Proteasome subunit beta type-7
0.432655	0.129508	Q9NR33	Q9NR33	DPOE4_HUMAN	POLE4	DNA polymerase epsilon subunit 4
0.334039	0.129435	P55061	P55061	BI1_HUMAN	TMBIM6	Bax inhibitor 1
1.00548	0.129349	Q9ULG6	Q9ULG6	CCPG1_HUMAN	CCPG1	Cell cycle progression protein 1
0.365124	0.129188	Q9BZD2	Q9BZD2	S29A3_HUMAN	SLC29A3	Equilibrative nucleoside transporter 3
1.06065	0.128983	P00338	P00338	LDHA_HUMAN	LDHA	L-lactate dehydrogenase A chain
0.160202	0.128763	Q9HCU4	Q9HCU4	CELR2_HUMAN	CELSR2	Cadherin EGF LAG seven-pass G-type receptor 2
0.31346	0.128706	P53582	P53582	MAP11_HUMAN	METAP1	Methionine aminopeptidase 1
0.342181	0.128706	P53384	P53384	NUBP1_HUMAN	NUBP1	Cytosolic Fe-S cluster assembly factor NUBP1
0.29356	0.12859	Q8IWB7	Q8IWB7	WDFY1_HUMAN	WDFY1	WD repeat and FYVE domain-containing protein 1
0.495394	0.128578	O14681	O14681	EI24_HUMAN	EI24	Etoposide-induced protein 2.4 homolog
0.927488	0.12846	P41091	Q2VIR3;P41091	IF2G_HUMAN	EIF2S3	Eukaryotic translation initiation factor 2 subunit 3
0.415936	0.128447	Q86VV8	Q86VV8	RTTN_HUMAN	RTTN	Rotatin
0.466067	0.128333	Q9UHQ4	Q9UHQ4	BAP29_HUMAN	BCAP29	B-cell receptor-associated protein 29
0.784464	0.128203	Q14849	Q14849	STAR3_HUMAN	STARD3	StAR-related lipid transfer protein 3
1.01368	0.128158	Q9NWU5	Q9NWU5	RM22_HUMAN	MRPL22	Large ribosomal subunit protein uL22m
0.449444	0.127994	O60513	O60513	B4GT4_HUMAN	B4GALT4	Beta-1,4-galactosyltransferase 4
0.628599	0.127908	P80188	P80188	NGAL_HUMAN	LCN2	Neutrophil gelatinase-associated lipocalin
0.522487	0.127704	Q13825	Q13825	AUHM_HUMAN	AUH	Methylglutaconyl-CoA hydratase, mitochondrial
0.090683	0.127703	Q9BY49	Q9BY49	PECR_HUMAN	PECR	Peroxisomal trans-2-enoyl-CoA reductase
0.277962	0.127631	Q16540	Q16540	RM23_HUMAN	MRPL23	Large ribosomal subunit protein uL23m
0.443663	0.127527	Q9H497	Q9H497	TOR3A_HUMAN	TOR3A	Torsin-3A
0.271091	0.127525	Q5VVJ2	Q5VVJ2	MYSM1_HUMAN	MYSM1	Deubiquitinase MYSM1
0.838998	0.127444	Q9Y678	Q9Y678	COPG1_HUMAN	COPG1	Coatomer subunit gamma-1
0.143627	0.127424	Q15363	Q15363	TMED2_HUMAN	TMED2	Transmembrane emp24 domain-containing protein 2
0.585849	0.127315	P04899	P04899	GNAI2_HUMAN	GNAI2	Guanine nucleotide-binding protein G(i) subunit alpha-2
0.404004	0.127304	O60238	O60238	BNI3L_HUMAN	BNIP3L	BCL2/adenovirus E1B 19 kDa protein-interacting protein 3-like
0.42339	0.127206	Q96CD0	Q96CD0	FBXL8_HUMAN	FBXL8	F-box/LRR-repeat protein 8
0.540898	0.126989	P08133	P08133	ANXA6_HUMAN	ANXA6	Annexin A6
0.762654	0.126978	Q9H8K7	Q9H8K7	PAAT_HUMAN	PAAT	ATPase PAAT
1.06093	0.12693	Q3B726	Q3B726	RPA43_HUMAN	POLR1F	DNA-directed RNA polymerase I subunit RPA43
0.652062	0.126827	Q9NX24	Q9NX24	NHP2_HUMAN	NHP2	H/ACA ribonucleoprotein complex subunit 2
0.514318	0.126653	P32322	P32322	P5CR1_HUMAN	PYCR1	Pyrroline-5-carboxylate reductase 1, mitochondrial
2.30895	0.126524	Q9UJY5	Q9UJY5	GGA1_HUMAN	GGA1	ADP-ribosylation factor-binding protein GGA1
0.306519	0.126514	Q16651	Q16651	PRSS8_HUMAN	PRSS8	Prostasin
0.722876	0.12636	Q9BY50	Q9BY50	SC11C_HUMAN	SEC11C	Signal peptidase complex catalytic subunit SEC11C
1.1781	0.12623	Q9Y5V0	Q9Y5V0	ZN706_HUMAN	ZNF706	Zinc finger protein 706
0.205095	0.126048	Q96AG3	Q96AG3	S2546_HUMAN	SLC25A46	Mitochondrial outer membrane protein SLC25A46
0.639905	0.126013	Q96LJ7	Q96LJ7	DHRS1_HUMAN	DHRS1	Dehydrogenase/reductase SDR family member 1
0.441767	0.125873	Q96SY0	Q96SY0	INT14_HUMAN	INTS14	Integrator complex subunit 14
0.669647	0.1258	P29466	P29466	CASP1_HUMAN	CASP1	Caspase-1
0.306267	0.125756	Q8N3J3	Q8N3J3	HROB_HUMAN	HROB	Homologous recombination OB-fold protein
0.211346	0.125713	Q9Y3C4	Q9Y3C4	TPRKB_HUMAN	TPRKB	EKC/KEOPS complex subunit TPRKB
0.932639	0.12571	O75843	O75843	AP1G2_HUMAN	AP1G2	AP-1 complex subunit gamma-like 2
0.793705	0.125623	Q96N46	Q96N46	TTC14_HUMAN	TTC14	Tetratricopeptide repeat protein 14
0.92417	0.12549	Q9Y6M5	Q9Y6M5	ZNT1_HUMAN	SLC30A1	Proton-coupled zinc antiporter SLC30A1
0.802864	0.125445	P32969	P32969	RL9_HUMAN	RPL9P9	Large ribosomal subunit protein uL6
0.233052	0.125377	P10071	P10071	GLI3_HUMAN	GLI3	Transcriptional activator GLI3
0.16856	0.125162	Q8N999	Q8N999	RLIG1_HUMAN	RLIG1	RNA ligase 1
1.24025	0.125075	Q9BVJ7	Q9BVJ7	DUS23_HUMAN	DUSP23	Dual specificity protein phosphatase 23
0.930103	0.125056	Q9NRF8	Q9NRF8	PYRG2_HUMAN	CTPS2	CTP synthase 2
0.511073	0.125053	Q9HCL2	Q9HCL2	GPAT1_HUMAN	GPAM	Glycerol-3-phosphate acyltransferase 1, mitochondrial
0.91478	0.124912	Q9Y399	Q9Y399	RT02_HUMAN	MRPS2	Small ribosomal subunit protein uS2m
0.34568	0.124698	Q96QR8	Q96QR8	PURB_HUMAN	PURB	Transcriptional activator protein Pur-beta
1.43745	0.124519	Q9BS26	Q9BS26	ERP44_HUMAN	ERP44	Endoplasmic reticulum resident protein 44
0.720969	0.124452	A4D1P6	A4D1P6	WDR91_HUMAN	WDR91	WD repeat-containing protein 91
1.08614	0.124271	O15516	O15516	CLOCK_HUMAN	CLOCK	Circadian locomoter output cycles protein kaput
0.382319	0.124238	Q14802	Q14802	FXYD3_HUMAN	FXYD3	FXYD domain-containing ion transport regulator 3
0.824236	0.124206	Q15434	Q15434	RBMS2_HUMAN	RBMS2	RNA-binding motif, single-stranded-interacting protein 2
0.452686	0.124204	P84090	P84090	ERH_HUMAN	ERH	Enhancer of rudimentary homolog
0.219361	0.124168	Q8NFT2	Q8NFT2	STEA2_HUMAN	STEAP2	Metalloreductase STEAP2
0.0627675	0.124122	Q9UNL4	Q9UNL4	ING4_HUMAN	ING4	Inhibitor of growth protein 4
0.67904	0.124046	Q53H12	Q53H12	AGK_HUMAN	AGK	Acylglycerol kinase, mitochondrial
1.01371	0.123868	Q8IYB8	Q8IYB8	SUV3_HUMAN	SUPV3L1	ATP-dependent RNA helicase SUPV3L1, mitochondrial
0.407703	0.123862	Q13641	Q13641	TPBG_HUMAN	TPBG	Trophoblast glycoprotein
0.840917	0.123755	Q8TER5	Q8TER5	ARH40_HUMAN	ARHGEF40	Rho guanine nucleotide exchange factor 40
0.508875	0.123659	O15084	Q8N8A2;O15084	ANR28_HUMAN	ANKRD28	Serine/threonine-protein phosphatase 6 regulatory ankyrin repeat subunit A
0.586112	0.123642	Q8IZ69	Q8IZ69	TRM2A_HUMAN	TRMT2A	tRNA (uracil-5-)-methyltransferase homolog A
1.18019	0.12347	Q9UM00	Q9UM00	TMCO1_HUMAN	TMCO1	Calcium load-activated calcium channel
1.03718	0.123438	Q8N5C8	Q8N5C8	TAB3_HUMAN	TAB3	TGF-beta-activated kinase 1 and MAP3K7-binding protein 3
0.305034	0.123346	Q9UJA9	Q9UJA9	ENPP5_HUMAN	ENPP5	Ectonucleotide pyrophosphatase/phosphodiesterase family member 5
0.432809	0.123197	P30307	P30307	MPIP3_HUMAN	CDC25C	M-phase inducer phosphatase 3
0.41239	0.123063	P48509	P48509	CD151_HUMAN	CD151	CD151 antigen
0.506531	0.123046	Q96GD0	Q96GD0	PLPP_HUMAN	PDXP	Chronophin
0.851299	0.122945	Q08AF3	Q08AF3	SLFN5_HUMAN	SLFN5	Schlafen family member 5
0.275634	0.122816	Q96NT0	Q96NT0	CC115_HUMAN	CCDC115	Coiled-coil domain-containing protein 115
1.70545	0.122767	P38117	P38117	ETFB_HUMAN	ETFB	Electron transfer flavoprotein subunit beta
0.602882	0.122568	Q96BZ8	Q96BZ8	LENG1_HUMAN	LENG1	Leukocyte receptor cluster member 1
0.548792	0.122507	O60245	O60245	PCDH7_HUMAN	PCDH7	Protocadherin-7
0.661775	0.122501	Q8TE02	Q8TE02	ELP5_HUMAN	ELP5	Elongator complex protein 5
1.09591	0.122486	Q9HCG7	Q9HCG7	GBA2_HUMAN	GBA2	Non-lysosomal glucosylceramidase
0.30227	0.122448	Q99933	Q99933	BAG1_HUMAN	BAG1	BAG family molecular chaperone regulator 1
2.88211	0.122388	Q05519	Q05519	SRS11_HUMAN	SRSF11	Serine/arginine-rich splicing factor 11
0.10717	0.122371	Q15051	Q15051	IQCB1_HUMAN	IQCB1	IQ calmodulin-binding motif-containing protein 1
0.754775	0.122214	O43156	O43156	TTI1_HUMAN	TTI1	TELO2-interacting protein 1 homolog
0.212392	0.122211	Q86XN7	Q86XN7	PRSR1_HUMAN	PROSER1	Proline and serine-rich protein 1
1.14267	0.121994	Q5VUA4	Q5VUA4	ZN318_HUMAN	ZNF318	Zinc finger protein 318
0.87339	0.12195	Q9GZN8	Q9GZN8	ADSSP_HUMAN	ADISSP	Adipose-secreted signaling protein
0.862079	0.121912	P62424	P62424	RL7A_HUMAN	RPL7A	Large ribosomal subunit protein eL8
0.419808	0.121879	Q01850	Q01850	CDR2_HUMAN	CDR2	Cerebellar degeneration-related protein 2
0.834778	0.121731	Q96BY6	Q96BY6	DOC10_HUMAN	DOCK10	Dedicator of cytokinesis protein 10
1.77987	0.121695	P62277	P62277	RS13_HUMAN	RPS13	Small ribosomal subunit protein uS15
1.26061	0.121604	O75717	O75717	WDHD1_HUMAN	WDHD1	WD repeat and HMG-box DNA-binding protein 1
0.241782	0.12155	O95407	O95407	TNF6B_HUMAN	TNFRSF6B	Tumor necrosis factor receptor superfamily member 6B
0.347727	0.121503	Q9NZJ9	A0A024RBG1;Q9NZJ9	NUDT4_HUMAN	NUDT4	Diphosphoinositol polyphosphate phosphohydrolase 2
1.19555	0.121449	P40938	P40938	RFC3_HUMAN	RFC3	Replication factor C subunit 3
0.54706	0.121354	Q9H773	Q9H773	DCTP1_HUMAN	DCTPP1	dCTP pyrophosphatase 1
0.428541	0.121208	Q9BTX7	Q9BTX7	TTPAL_HUMAN	TTPAL	Alpha-tocopherol transfer protein-like
0.438325	0.120895	P27105	P27105	STOM_HUMAN	STOM	Stomatin
0.324107	0.120836	P20645	P20645	MPRD_HUMAN	M6PR	Cation-dependent mannose-6-phosphate receptor
0.431045	0.120676	Q15572	Q15572	TAF1C_HUMAN	TAF1C	TATA box-binding protein-associated factor RNA polymerase I subunit C
1.47239	0.120669	Q9P1Z2	Q9P1Z2	CACO1_HUMAN	CALCOCO1	Calcium-binding and coiled-coil domain-containing protein 1
0.0803146	0.120659	P04004	P04004	VTNC_HUMAN	VTN	Vitronectin
1.05756	0.120631	Q70E73	Q70E73	RAPH1_HUMAN	RAPH1	Ras-associated and pleckstrin homology domains-containing protein 1
0.0867187	0.120626	P48060	P48060	GLIP1_HUMAN	GLIPR1	Glioma pathogenesis-related protein 1
1.02717	0.120609	O95382	O95382	M3K6_HUMAN	MAP3K6	Mitogen-activated protein kinase kinase kinase 6
1.07654	0.120481	Q9NQR4	Q9NQR4	NIT2_HUMAN	NIT2	Omega-amidase NIT2
0.59029	0.120392	P12004	P12004	PCNA_HUMAN	PCNA	Proliferating cell nuclear antigen
0.323038	0.120102	Q9NZP8	Q9NZP8	C1RL_HUMAN	C1RL	Complement C1r subcomponent-like protein
0.855946	0.119685	P53041	P53041	PPP5_HUMAN	PPP5C	Serine/threonine-protein phosphatase 5
0.845326	0.119648	P27144	P27144;A0A8I5KW96	KAD4_HUMAN	AK4	Adenylate kinase 4, mitochondrial
0.0500226	0.119529	P62891;Q59GN2	P62891;Q59GN2	R39L5_HUMAN;RL39_HUMAN	RPL39;RPL39P5	Large ribosomal subunit protein eL39
0.457936	0.119103	Q5TC82	Q5TC82	RC3H1_HUMAN	RC3H1	Roquin-1
0.352518	0.119048	Q9H2G4	Q9H2G4	TSYL2_HUMAN	TSPYL2	Testis-specific Y-encoded-like protein 2
0.383696	0.118711	Q96HP4	Q96HP4	OXND1_HUMAN	OXNAD1	Oxidoreductase NAD-binding domain-containing protein 1
0.379818	0.118669	Q8WYQ5	Q8WYQ5	DGCR8_HUMAN	DGCR8	Microprocessor complex subunit DGCR8
1.07661	0.118575	P19419	P19419	ELK1_HUMAN	ELK1	ETS domain-containing protein Elk-1
0.747192	0.118526	Q14814	Q02078;Q14814;Q06413	MEF2D_HUMAN	MEF2D	Myocyte-specific enhancer factor 2D
0.790341	0.118423	Q96GZ6	Q96GZ6	S41A3_HUMAN	SLC41A3	Solute carrier family 41 member 3
1.04382	0.118422	Q9NX02	Q9NX02	NALP2_HUMAN	NLRP2	NACHT, LRR and PYD domains-containing protein 2
0.925989	0.118359	Q9HAS0	Q9HAS0	NJMU_HUMAN	C17orf75	Protein Njmu-R1
0.227731	0.118258	Q9BSH4	Q9BSH4	TACO1_HUMAN	TACO1	Translational activator of cytochrome c oxidase 1
0.233268	0.11813	Q9UKT7	Q9UKT7	FBXL3_HUMAN	FBXL3	F-box/LRR-repeat protein 3
0.84457	0.117799	Q8NBU5	Q8NBU5	ATAD1_HUMAN	ATAD1	Outer mitochondrial transmembrane helix translocase
0.482244	0.117799	Q9Y2K6	Q9Y2K6	UBP20_HUMAN	USP20	Ubiquitin carboxyl-terminal hydrolase 20
0.450941	0.117751	Q8N584	Q8N584	TT39C_HUMAN	TTC39C	Tetratricopeptide repeat protein 39C
0.566695	0.117732	Q15025	Q15025	TNIP1_HUMAN	TNIP1	TNFAIP3-interacting protein 1
0.680449	0.117697	Q9Y3B3	Q9Y3B3	TMED7_HUMAN	TMED7	Transmembrane emp24 domain-containing protein 7
0.450802	0.117649	Q6NW34	Q6NW34	NEPRO_HUMAN	NEPRO	Nucleolus and neural progenitor protein
0.945688	0.117506	Q9NUL7	Q9NUL7	DDX28_HUMAN	DDX28	Probable ATP-dependent RNA helicase DDX28
0.596277	0.11744	Q8N2K0	Q8N2K0	ABD12_HUMAN	ABHD12	Lysophosphatidylserine lipase ABHD12
0.543677	0.117332	Q9NZ45	Q9NZ45	CISD1_HUMAN	CISD1	CDGSH iron-sulfur domain-containing protein 1
0.860611	0.117313	Q15223	Q15223	NECT1_HUMAN	NECTIN1	Nectin-1
0.610768	0.117169	Q9BZ67	Q9BZ67	FRMD8_HUMAN	FRMD8	FERM domain-containing protein 8
1.07285	0.11713	Q8TCE6	Q6NSW5;Q8TCE6	DEN10_HUMAN	DENND10	DENN domain-containing protein 10
0.977893	0.117126	O15382	O15382	BCAT2_HUMAN	BCAT2	Branched-chain-amino-acid aminotransferase, mitochondrial
0.384773	0.117118	P10619	P10619	PPGB_HUMAN	CTSA	Lysosomal protective protein
0.431982	0.117117	Q96K12	Q96K12	FACR2_HUMAN	FAR2	Fatty acyl-CoA reductase 2
0.357998	0.117085	Q8TB03	Q8TB03	CX038_HUMAN	CXorf38	Uncharacterized protein CXorf38
0.280763	0.117064	Q9Y6R9	Q9Y6R9	CCD61_HUMAN	CCDC61	Centrosomal protein CCDC61
0.49951	0.117014	Q5JU69	Q5JU69	TOR2A_HUMAN	TOR2A	Torsin-2A
0.282534	0.116992	P68104;Q5VTE0	P68104;Q5VTE0	EF1A1_HUMAN;EF1A3_HUMAN	EEF1A1;EEF1A1P5	Elongation factor 1-alpha 1
0.828579	0.116781	Q9BQ75	Q9BQ75	CMS1_HUMAN	CMSS1	Protein CMSS1
0.4248	0.116705	Q9BWH2	Q9BWH2	FUND2_HUMAN	FUNDC2	FUN14 domain-containing protein 2
0.699614	0.116675	O43175	O43175	SERA_HUMAN	PHGDH	D-3-phosphoglycerate dehydrogenase
0.552708	0.116566	Q99519	Q99519	NEUR1_HUMAN	NEU1	Sialidase-1
1.02721	0.116555	Q8WWW0	Q8WWW0	RASF5_HUMAN	RASSF5	Ras association domain-containing protein 5
0.767606	0.116064	Q9UFW8	Q9UFW8	CGBP1_HUMAN	CGGBP1	CGG triplet repeat-binding protein 1
1.03185	0.115992	Q96I15	Q96I15	SCLY_HUMAN	SCLY	Selenocysteine lyase
0.406157	0.115965	Q9BRL6	Q9BRL6	SRSF8_HUMAN	SRSF8	Serine/arginine-rich splicing factor 8
0.503097	0.115958	Q53LP3	Q53LP3	SWAHC_HUMAN	SOWAHC	Ankyrin repeat domain-containing protein SOWAHC
0.175117	0.115862	O76095	O76095	JTB_HUMAN	JTB	Protein JTB
0.859551	0.115643	P30050	P30050	RL12_HUMAN	RPL12	Large ribosomal subunit protein uL11
0.851204	0.115184	O00189	O00189	AP4M1_HUMAN	AP4M1	AP-4 complex subunit mu-1
0.84063	0.115128	Q6P9B9	Q6P9B9	INT5_HUMAN	INTS5	Integrator complex subunit 5
0.464049	0.11505	Q9BUL5	Q9BUL5	PHF23_HUMAN	PHF23	PHD finger protein 23
0.113426	0.115018	Q9Y2D9	Q9Y2D9	ZN652_HUMAN	ZNF652	Zinc finger protein 652
1.21124	0.114992	Q6ZUT6	Q6ZUT6	CCD9B_HUMAN	CCDC9B	Coiled-coil domain-containing protein 9B
0.651368	0.114923	Q96EY9	Q96EY9	ADAT3_HUMAN	ADAT3	Probable inactive tRNA-specific adenosine deaminase-like protein 3
0.371793	0.114833	Q96HU1	Q96HU1	SGSM3_HUMAN	SGSM3	Small G protein signaling modulator 3
0.856379	0.114786	Q8N5G2	Q8N5G2	MACOI_HUMAN	MACO1	Macoilin
0.446932	0.114712	P42898	P42898	MTHR_HUMAN	MTHFR	Methylenetetrahydrofolate reductase (NADPH)
0.431563	0.114676	Q8NCE0	Q8NCE0	SEN2_HUMAN	TSEN2	tRNA-splicing endonuclease subunit Sen2
0.31292	0.114584	Q13427	Q13427	PPIG_HUMAN	PPIG	Peptidyl-prolyl cis-trans isomerase G
0.549661	0.114159	Q3MIP1	Q3MIP1	IPIL2_HUMAN	ITPRIPL2	Inositol 1,4,5-trisphosphate receptor-interacting protein-like 2
0.943976	0.114115	P67936	P67936	TPM4_HUMAN	TPM4	Tropomyosin alpha-4 chain
0.545408	0.113927	Q9NPI1	Q9NPI1	BRD7_HUMAN	BRD7	Bromodomain-containing protein 7
0.540467	0.113858	Q86U28	Q86U28	ISCA2_HUMAN	ISCA2	Iron-sulfur cluster assembly 2 homolog, mitochondrial
0.241819	0.113674	Q96S16	Q96S16	JMJD8_HUMAN	JMJD8	JmjC domain-containing protein 8
0.915325	0.11356	Q9UJX3	Q9UJX3	APC7_HUMAN	ANAPC7	Anaphase-promoting complex subunit 7
0.258374	0.113388	Q9H1K0	Q9H1K0	RBNS5_HUMAN	RBSN	Rabenosyn-5
0.85147	0.113174	P40925	P40925	MDHC_HUMAN	MDH1	Malate dehydrogenase, cytoplasmic
0.838151	0.113159	Q7Z4Q2	Q7Z4Q2	HEAT3_HUMAN	HEATR3	HEAT repeat-containing protein 3
1.05504	0.112948	O14686	O14686	KMT2D_HUMAN	KMT2D	Histone-lysine N-methyltransferase 2D
0.470878	0.112817	Q8NHP8	Q8NHP8	PLBL2_HUMAN	PLBD2	Putative phospholipase B-like 2
0.326836	0.112739	O43513	O43513	MED7_HUMAN	MED7	Mediator of RNA polymerase II transcription subunit 7
0.504069	0.112578	Q9C0D3	Q9C0D3	ZY11B_HUMAN	ZYG11B	Protein zyg-11 homolog B
0.608104	0.112511	Q8TEH3	Q8TEH3	DEN1A_HUMAN	DENND1A	DENN domain-containing protein 1A
0.244037	0.112496	Q9H008	Q9H008	LHPP_HUMAN	LHPP	Phospholysine phosphohistidine inorganic pyrophosphate phosphatase
0.378394	0.11242	P42575	P42575	CASP2_HUMAN	CASP2	Caspase-2
0.66366	0.112419	Q9NRX1	Q9NRX1	PNO1_HUMAN	PNO1	RNA-binding protein PNO1
1.51876	0.112406	P35998	P35998	PRS7_HUMAN	PSMC2	26S proteasome regulatory subunit 7
0.705192	0.112241	Q643R3	Q643R3	LPCT4_HUMAN	LPCAT4	Lysophospholipid acyltransferase LPCAT4
0.170942	0.112134	Q8NA29	Q8NA29	NLS1_HUMAN	MFSD2A	Sodium-dependent lysophosphatidylcholine symporter 1
0.621682	0.112046	P62136	P36873;P62136;P62140	PP1A_HUMAN	PPP1CA	Serine/threonine-protein phosphatase PP1-alpha catalytic subunit
0.889254	0.111681	O76021	O76021	RL1D1_HUMAN	RSL1D1	Ribosomal L1 domain-containing protein 1
0.585573	0.111405	Q96NT1	Q96NT1	NP1L5_HUMAN	NAP1L5	Nucleosome assembly protein 1-like 5
0.0568232	0.111257	Q9Y219	Q9Y219	JAG2_HUMAN	JAG2	Protein jagged-2
0.696209	0.110935	P10768	P10768	ESTD_HUMAN	ESD	S-formylglutathione hydrolase
0.515281	0.110857	P30679	P30679	GNA15_HUMAN	GNA15	Guanine nucleotide-binding protein subunit alpha-15
0.749446	0.110744	P22087	P22087	FBRL_HUMAN	FBL	rRNA 2'-O-methyltransferase fibrillarin
0.7714	0.110743	Q96AD5	Q96AD5	PLPL2_HUMAN	PNPLA2	Patatin-like phospholipase domain-containing protein 2
0.442332	0.110705	Q8TB52	Q8TB52	FBX30_HUMAN	FBXO30	F-box only protein 30
0.146977	0.110615	Q8WUJ0	Q8WUJ0	STYX_HUMAN	STYX	Serine/threonine/tyrosine-interacting protein
0.142484	0.11061	Q8TEB9	Q8TEB9	RHBL4_HUMAN	RHBDD1	Rhomboid-related protein 4
0.277935	0.110283	P62699	P62699	YPEL5_HUMAN	YPEL5	Protein yippee-like 5
0.998047	0.110281	Q86UT6	Q86UT6	NLRX1_HUMAN	NLRX1	NLR family member X1
0.325006	0.11028	O75478	O75478	TAD2A_HUMAN	TADA2A	Transcriptional adapter 2-alpha
0.615384	0.110245	Q96JI7	Q96JI7	SPTCS_HUMAN	SPG11	Spatacsin
0.585226	0.110109	P21926	P21926	CD9_HUMAN	CD9	CD9 antigen
2.15347	0.110079	Q13242	Q13242	SRSF9_HUMAN	SRSF9	Serine/arginine-rich splicing factor 9
0.57369	0.110002	Q9H4B0	Q9H4B0	OSGL1_HUMAN	OSGEPL1	tRNA N6-adenosine threonylcarbamoyltransferase, mitochondrial
0.555461	0.109919	Q96K37	Q96K37	S35E1_HUMAN	SLC35E1	Solute carrier family 35 member E1
0.971422	0.109805	P53350	P53350	PLK1_HUMAN	PLK1	Serine/threonine-protein kinase PLK1
1.19282	0.109718	Q969G5	Q969G5	CAVN3_HUMAN	CAVIN3	Caveolae-associated protein 3
0.980585	0.109683	Q9NYZ3	Q9NYZ3	GTSE1_HUMAN	GTSE1	G2 and S phase-expressed protein 1
0.28735	0.109669	Q9P2C4	Q9P2C4	TM181_HUMAN	TMEM181	Transmembrane protein 181
0.707003	0.109664	Q86XN8	Q6ZN04;Q86XN8;Q5U5Q3;A1L020	MEX3D_HUMAN	MEX3D	RNA-binding protein MEX3D
0.752009	0.109608	Q96IJ6	Q96IJ6	GMPPA_HUMAN	GMPPA	Mannose-1-phosphate guanyltransferase alpha
0.517471	0.109582	Q8NCJ5	Q8NCJ5	SPRY3_HUMAN	SPRYD3	SPRY domain-containing protein 3
0.126783	0.109498	P23025	P23025	XPA_HUMAN	XPA	DNA repair protein complementing XP-A cells
0.523296	0.109475	Q13363	P56545;Q13363	CTBP1_HUMAN	CTBP1	C-terminal-binding protein 1
0.305059	0.109359	Q96EL2	Q96EL2	RT24_HUMAN	MRPS24	Small ribosomal subunit protein uS3m
0.246529	0.109324	Q9BX95	Q9BX95	SGPP1_HUMAN	SGPP1	Sphingosine-1-phosphate phosphatase 1
1.14173	0.109109	Q12765	Q12765	SCRN1_HUMAN	SCRN1	Secernin-1
1.44428	0.108966	Q92615	Q92615	LAR4B_HUMAN	LARP4B	La-related protein 4B
0.594573	0.108863	Q7L3T8	Q7L3T8	SYPM_HUMAN	PARS2	Probable proline--tRNA ligase, mitochondrial
0.37965	0.108717	Q9H410	Q9H410	DSN1_HUMAN	DSN1	Kinetochore-associated protein DSN1 homolog
0.639107	0.108713	Q9ULW0	Q9ULW0	TPX2_HUMAN	TPX2	Targeting protein for Xklp2
0.525547	0.108691	Q14318	Q14318	FKBP8_HUMAN	FKBP8	Peptidyl-prolyl cis-trans isomerase FKBP8
0.0757173	0.108666	P0C860	P0C860	MS3L2_HUMAN	MSL3P1	Putative male-specific lethal-3 protein-like 2
0.261232	0.10858	Q8WV44	Q8WV44	TRI41_HUMAN	TRIM41	E3 ubiquitin-protein ligase TRIM41
0.630369	0.108563	Q9HBU6	Q9HBU6	EKI1_HUMAN	ETNK1	Ethanolamine kinase 1
0.733425	0.108397	Q8IYB3	Q8IYB3	SRRM1_HUMAN	SRRM1	Serine/arginine repetitive matrix protein 1
0.215864	0.108381	Q9HCM4	Q9HCM4	E41L5_HUMAN	EPB41L5	Band 4.1-like protein 5
0.217806	0.108334	P48067	P48067	SC6A9_HUMAN	SLC6A9	Sodium- and chloride-dependent glycine transporter 1
1.21883	0.108187	Q99733	Q99733	NP1L4_HUMAN	NAP1L4	Nucleosome assembly protein 1-like 4
0.139797	0.108168	P31323	P31323	KAP3_HUMAN	PRKAR2B	cAMP-dependent protein kinase type II-beta regulatory subunit
0.447064	0.108065	Q5T3U5	Q5T3U5	MRP7_HUMAN	ABCC10	ATP-binding cassette sub-family C member 10
0.348224	0.108054	P50148	P50148	GNAQ_HUMAN	GNAQ	Guanine nucleotide-binding protein G(q) subunit alpha
0.486782	0.108012	P0CAP2	P0CAP2	GRL1A_HUMAN	POLR2M	DNA-directed RNA polymerase II subunit GRINL1A
0.164746	0.107773	Q06033	Q06033	ITIH3_HUMAN	ITIH3	Inter-alpha-trypsin inhibitor heavy chain H3
0.810704	0.107542	Q9NX40	Q9NX40	OCAD1_HUMAN	OCIAD1	OCIA domain-containing protein 1
0.209392	0.107459	Q7Z3E5	Q7Z3E5	ARMC9_HUMAN	ARMC9	LisH domain-containing protein ARMC9
0.299405	0.10716	Q9NUP7	Q9NUP7	TRM13_HUMAN	TRMT13	tRNA:m(4)X modification enzyme TRM13 homolog
1.90316	0.107047	P04114	P04114	APOB_HUMAN	APOB	Apolipoprotein B-100
0.906634	0.106919	Q16831	Q16831	UPP1_HUMAN	UPP1	Uridine phosphorylase 1
0.336937	0.10665	Q5VWG9	Q5VWG9	TAF3_HUMAN	TAF3	Transcription initiation factor TFIID subunit 3
1.29325	0.106518	Q6NUM9	Q6NUM9	RETST_HUMAN	RETSAT	All-trans-retinol 13,14-reductase
0.654368	0.106191	P51798	P51798	CLCN7_HUMAN	CLCN7	H(+)/Cl(-) exchange transporter 7
0.166165	0.106125	Q7RTN6	Q7RTN6	STRAA_HUMAN	STRADA	STE20-related kinase adapter protein alpha
0.844561	0.10609	P36542	P36542	ATPG_HUMAN	ATP5F1C	ATP synthase subunit gamma, mitochondrial
0.507136	0.10608	Q99650	Q99650	OSMR_HUMAN	OSMR	Oncostatin-M-specific receptor subunit beta
0.184949	0.106042	P84077	P61204;P84077	ARF1_HUMAN	ARF1	ADP-ribosylation factor 1
0.738926	0.106039	Q5T5U3	Q5T5U3	RHG21_HUMAN	ARHGAP21	Rho GTPase-activating protein 21
0.266872	0.106028	Q9H2G9	Q9H2G9	GO45_HUMAN	BLZF1	Golgin-45
0.461777	0.105941	P08754	P08754	GNAI3_HUMAN	GNAI3	Guanine nucleotide-binding protein G(i) subunit alpha-3
0.31143	0.105899	O14734	O14734	ACOT8_HUMAN	ACOT8	Acyl-coenzyme A thioesterase 8
1.02111	0.105792	Q9Y617	Q9Y617	SERC_HUMAN	PSAT1	Phosphoserine aminotransferase
0.710292	0.105641	P46019	P46019	KPB2_HUMAN	PHKA2	Phosphorylase b kinase regulatory subunit alpha, liver isoform
0.492233	0.105602	P62875	P62875	RPAB5_HUMAN	POLR2L	DNA-directed RNA polymerases I, II, and III subunit RPABC5
0.464052	0.105557	P78563	P78563	RED1_HUMAN	ADARB1	Double-stranded RNA-specific editase 1
1.14708	0.105344	Q9ULG1	Q9ULG1	INO80_HUMAN	INO80	Chromatin-remodeling ATPase INO80
1.3441	0.105262	Q6N069	Q6N069	NAA16_HUMAN	NAA16	N-alpha-acetyltransferase 16, NatA auxiliary subunit
0.555294	0.105175	Q92871	Q92871	PMM1_HUMAN	PMM1	Phosphomannomutase 1
0.318595	0.105141	O94929	O94929	ABLM3_HUMAN	ABLIM3	Actin-binding LIM protein 3
1.15023	0.105078	Q9Y2D4	Q9Y2D4	EXC6B_HUMAN	EXOC6B	Exocyst complex component 6B
0.338449	0.105069	O60684	O60684	IMA7_HUMAN	KPNA6	Importin subunit alpha-7
0.128627	0.105052	O95848	O95848	NUD14_HUMAN	NUDT14	Uridine diphosphate glucose pyrophosphatase NUDT14
0.268037	0.104949	Q9Y2A9	Q9Y2A9	B3GN3_HUMAN	B3GNT3	N-acetyllactosaminide beta-1,3-N-acetylglucosaminyltransferase 3
0.563925	0.104858	P29508	P29508	SPB3_HUMAN	SERPINB3	Serpin B3
0.30484	0.10478	O60921	O60921	HUS1_HUMAN	HUS1	Checkpoint protein HUS1
0.521173	0.10473	P41743	P41743	KPCI_HUMAN	PRKCI	Protein kinase C iota type
0.40617	0.104719	Q9H2W6	Q9H2W6	RM46_HUMAN	MRPL46	Large ribosomal subunit protein mL46
0.329609	0.104582	P42766	P42766	RL35_HUMAN	RPL35	Large ribosomal subunit protein uL29
0.411052	0.104512	Q96DU7	Q96DU7	IP3KC_HUMAN	ITPKC	Inositol-trisphosphate 3-kinase C
0.972682	0.104498	P19838	P19838	NFKB1_HUMAN	NFKB1	Nuclear factor NF-kappa-B p105 subunit
0.254683	0.104364	O15550	O14607;O15550	KDM6A_HUMAN	KDM6A	Lysine-specific demethylase 6A
0.666984	0.104266	P34897	P34897	GLYM_HUMAN	SHMT2	Serine hydroxymethyltransferase, mitochondrial
0.428743	0.104251	Q9Y255	Q9Y255	PRLD1_HUMAN	PRELID1	PRELI domain-containing protein 1, mitochondrial
1.08967	0.104232	P22570	P22570	ADRO_HUMAN	FDXR	NADPH:adrenodoxin oxidoreductase, mitochondrial
0.344976	0.104179	Q9UHY8	Q9UHY8	FEZ2_HUMAN	FEZ2	Fasciculation and elongation protein zeta-2
0.423544	0.104132	Q13393	Q13393	PLD1_HUMAN	PLD1	Phospholipase D1
0.569138	0.104067	O15315	O15315	RA51B_HUMAN	RAD51B	DNA repair protein RAD51 homolog 2
0.87286	0.104002	P20839	P20839	IMDH1_HUMAN	IMPDH1	Inosine-5'-monophosphate dehydrogenase 1
0.258173	0.103894	Q08999	Q08999	RBL2_HUMAN	RBL2	Retinoblastoma-like protein 2
0.413327	0.103867	P07992	P07992	ERCC1_HUMAN	ERCC1	DNA excision repair protein ERCC-1
0.521669	0.103764	Q8NCE2	Q8NCE2	MTMRE_HUMAN	MTMR14	Myotubularin-related protein 14
0.897392	0.103729	Q16719	Q16719	KYNU_HUMAN	KYNU	Kynureninase
0.381861	0.103708	Q9HCU9	Q9HCU9	BRMS1_HUMAN	BRMS1	Breast cancer metastasis-suppressor 1
0.329695	0.103586	O14569	O14569	C56D2_HUMAN	CYB561D2	Transmembrane reductase CYB561D2
1.04985	0.103556	Q7L1V2	Q7L1V2	MON1B_HUMAN	MON1B	Vacuolar fusion protein MON1 homolog B
0.480412	0.103503	O75182	O75182	SIN3B_HUMAN	SIN3B	Paired amphipathic helix protein Sin3b
0.431681	0.103394	P63272	P63272	SPT4H_HUMAN	SUPT4H1	Transcription elongation factor SPT4
0.403165	0.103384	Q3KP66	Q3KP66	INAVA_HUMAN	INAVA	Innate immunity activator protein
0.410146	0.103347	A4D1U4	A4D1U4	DEN11_HUMAN	DENND11	DENN domain-containing protein 11
0.195384	0.103316	Q99501	Q99501	GA2L1_HUMAN	GAS2L1	GAS2-like protein 1
0.742531	0.103159	Q9Y2Z4	Q9Y2Z4	SYYM_HUMAN	YARS2	Tyrosine--tRNA ligase, mitochondrial
0.323512	0.103137	Q9UK73	Q9UK73	FEM1B_HUMAN	FEM1B	Protein fem-1 homolog B
0.346687	0.102912	Q8TDN4	Q8TDN4	CABL1_HUMAN	CABLES1	CDK5 and ABL1 enzyme substrate 1
0.699325	0.102861	P36551	P36551	HEM6_HUMAN	CPOX	Oxygen-dependent coproporphyrinogen-III oxidase, mitochondrial
0.376705	0.102847	Q9NTG7	Q9NTG7	SIR3_HUMAN	SIRT3	NAD-dependent protein deacetylase sirtuin-3, mitochondrial
0.356951	0.10282	Q15392	Q15392	DHC24_HUMAN	DHCR24	Delta(24)-sterol reductase
0.308841	0.10281	O15484	O15484	CAN5_HUMAN	CAPN5	Calpain-5
0.26858	0.102628	P31937	P31937	3HIDH_HUMAN	HIBADH	3-hydroxyisobutyrate dehydrogenase, mitochondrial
0.936306	0.102609	P30153	P30153	2AAA_HUMAN	PPP2R1A	Serine/threonine-protein phosphatase 2A 65 kDa regulatory subunit A alpha isoform
0.381044	0.102512	O75380	O75380	NDUS6_HUMAN	NDUFS6	NADH dehydrogenase [ubiquinone] iron-sulfur protein 6, mitochondrial
0.815445	0.102386	Q9BTT0	Q9BTT0	AN32E_HUMAN	ANP32E	Acidic leucine-rich nuclear phosphoprotein 32 family member E
0.0119086	0.102375	P07315	P07315;P07316;P11844	CRGC_HUMAN	CRYGC	Gamma-crystallin C
0.276276	0.102274	P48651	P48651	PTSS1_HUMAN	PTDSS1	Phosphatidylserine synthase 1
1.80182	0.102272	Q96KR1	Q96KR1	ZFR_HUMAN	ZFR	Zinc finger RNA-binding protein
0.33281	0.102226	Q5T7W0	Q5T7W0	ZN618_HUMAN	ZNF618	Zinc finger protein 618
0.82474	0.102212	Q9Y276	Q9Y276	BCS1_HUMAN	BCS1L	Mitochondrial chaperone BCS1
0.21158	0.102159	Q86YL7	Q86YL7	PDPN_HUMAN	PDPN	Podoplanin
0.176092	0.102134	P32004	P32004	L1CAM_HUMAN	L1CAM	Neural cell adhesion molecule L1
0.72908	0.101954	Q9UBQ5	Q9UBQ5	EIF3K_HUMAN	EIF3K	Eukaryotic translation initiation factor 3 subunit K
0.635896	0.101688	Q9UNQ0	Q9UNQ0	ABCG2_HUMAN	ABCG2	Broad substrate specificity ATP-binding cassette transporter ABCG2
0.283427	0.10166	P13693	Q56UQ5;P13693	TCTP_HUMAN	TPT1	Translationally-controlled tumor protein
0.20469	0.101553	O95365	O95365	ZBT7A_HUMAN	ZBTB7A	Zinc finger and BTB domain-containing protein 7A
0.342877	0.101533	O43422	O43422	P52K_HUMAN	THAP12	52 kDa repressor of the inhibitor of the protein kinase
0.440816	0.101407	Q9Y274	Q9Y274	SIA10_HUMAN	ST3GAL6	Type 2 lactosamine alpha-2,3-sialyltransferase
0.34657	0.101363	Q9UHK6	Q9UHK6	AMACR_HUMAN	AMACR	Alpha-methylacyl-CoA racemase
0.77645	0.101358	Q9Y624	Q9Y624	JAM1_HUMAN	F11R	Junctional adhesion molecule A
0.574779	0.101281	P43355	P43355	MAGA1_HUMAN	MAGEA1	Melanoma-associated antigen 1
0.650688	0.101228	Q9NVH0	Q9NVH0	EXD2_HUMAN	EXD2	Exonuclease 3'-5' domain-containing protein 2
1.02197	0.100906	Q9BWH6	Q9BWH6	RPAP1_HUMAN	RPAP1	RNA polymerase II-associated protein 1
0.473973	0.100748	Q9NZ63	Q9NZ63	TLS1_HUMAN	C9orf78	Splicing factor C9orf78
1.56835	0.100504	Q16401	Q16401	PSMD5_HUMAN	PSMD5	26S proteasome non-ATPase regulatory subunit 5
0.561547	0.100481	Q96HE9	Q96HE9	PRR11_HUMAN	PRR11	Proline-rich protein 11
0.88348	0.10047	O96000	O96000	NDUBA_HUMAN	NDUFB10	NADH dehydrogenase [ubiquinone] 1 beta subcomplex subunit 10
0.323894	0.10025	Q9ULC8	Q9ULC8	ZDHC8_HUMAN	ZDHHC8	Palmitoyltransferase ZDHHC8
0.808405	0.100249	Q6NSJ2	Q6NSJ2	PHLB3_HUMAN	PHLDB3	Pleckstrin homology-like domain family B member 3
0.905678	0.100167	A6NDG6	A6NDG6	PGP_HUMAN	PGP	Glycerol-3-phosphate phosphatase
0.429988	0.100138	O14684	O14684	PTGES_HUMAN	PTGES	Prostaglandin E synthase
0.323018	0.100076	O75665	O75665	OFD1_HUMAN	OFD1	Centriole and centriolar satellite protein OFD1
0.431517	0.0999832	P54198	P54198	HIRA_HUMAN	HIRA	Protein HIRA
0.629936	0.0999765	Q9BQE5	Q9BQE5	APOL2_HUMAN	APOL2	Apolipoprotein L2
0.153805	0.0999646	Q49MG5	Q49MG5	MAP9_HUMAN	MAP9	Microtubule-associated protein 9
0.471393	0.0999327	Q15005	Q15005	SPCS2_HUMAN	SPCS2	Signal peptidase complex subunit 2
0.924575	0.099894	Q99747	Q99747	SNAG_HUMAN	NAPG	Gamma-soluble NSF attachment protein
0.482407	0.0996962	Q96BN2	Q96BN2	TADA1_HUMAN	TADA1	Transcriptional adapter 1
0.896457	0.0996475	O43676	O43676	NDUB3_HUMAN	NDUFB3	NADH dehydrogenase [ubiquinone] 1 beta subcomplex subunit 3
0.358994	0.0996375	Q8WV74	Q8WV74	NUDT8_HUMAN	NUDT8	Mitochondrial coenzyme A diphosphatase NUDT8
0.657392	0.099577	Q5TAX3	Q5TAX3	TUT4_HUMAN	TUT4	Terminal uridylyltransferase 4
0.218723	0.0995026	P11166	P11166	GTR1_HUMAN	SLC2A1	Solute carrier family 2, facilitated glucose transporter member 1
0.450784	0.0994902	P08572	P08572	CO4A2_HUMAN	COL4A2	Collagen alpha-2(IV) chain
0.502541	0.0994501	P31146	P31146	COR1A_HUMAN	CORO1A	Coronin-1A
1.30157	0.0993252	P23381	P23381	SYWC_HUMAN	WARS1	Tryptophan--tRNA ligase, cytoplasmic
0.244917	0.0990338	Q9UHA4	Q9UHA4	LTOR3_HUMAN	LAMTOR3	Ragulator complex protein LAMTOR3
0.233191	0.0989833	Q15723	Q15723	ELF2_HUMAN	ELF2	ETS-related transcription factor Elf-2
0.658587	0.098949	Q9NXH8	Q9NXH8	TOR4A_HUMAN	TOR4A	Torsin-4A
1.17601	0.0989323	Q14CZ7	Q14CZ7	FAKD3_HUMAN	FASTKD3	FAST kinase domain-containing protein 3, mitochondrial
0.502144	0.0985899	P56199	P56199	ITA1_HUMAN	ITGA1	Integrin alpha-1
0.695748	0.0985346	Q9UBL6	Q9UBL6	CPNE7_HUMAN	CPNE7	Copine-7
0.650849	0.0982957	A6NJ78	A6NJ78	MET15_HUMAN	METTL15	12S rRNA N4-methylcytidine (m4C) methyltransferase
0.16509	0.0981452	Q9UGK8	Q9UGK8	SRGEF_HUMAN	SERGEF	Secretion-regulating guanine nucleotide exchange factor
0.11637	0.098084	P61587	P61587	RND3_HUMAN	RND3	Rho-related GTP-binding protein RhoE
0.235043	0.0978222	O60733	O60733	PLPL9_HUMAN	PLA2G6	85/88 kDa calcium-independent phospholipase A2
1.27103	0.0978141	Q8N1G4	Q8N1G4	LRC47_HUMAN	LRRC47	Leucine-rich repeat-containing protein 47
0.555996	0.0977688	Q8N3Y7	Q8N3Y7	RDHE2_HUMAN	SDR16C5	Epidermal retinol dehydrogenase 2
1.3388	0.0975614	Q96IY1	Q96IY1	NSL1_HUMAN	NSL1	Kinetochore-associated protein NSL1 homolog
0.118155	0.0975471	Q8N5M9	Q8N5M9	JAGN1_HUMAN	JAGN1	Protein jagunal homolog 1
0.750115	0.0975428	Q9UHR6	Q9UHR6	ZNHI2_HUMAN	ZNHIT2	Zinc finger HIT domain-containing protein 2
0.330883	0.0975227	Q96MF7	Q96MF7	NSE2_HUMAN	NSMCE2	E3 SUMO-protein ligase NSE2
0.609094	0.0974469	Q15390	Q15390	MTFR1_HUMAN	MTFR1	Mitochondrial fission regulator 1
0.331378	0.0974302	O43765	O43765	SGTA_HUMAN	SGTA	Small glutamine-rich tetratricopeptide repeat-containing protein alpha
0.838922	0.097373	Q05823	Q05823	RN5A_HUMAN	RNASEL	2-5A-dependent ribonuclease
0.0694317	0.097322	Q8TBQ9	Q8TBQ9	KISHA_HUMAN	TMEM167A	Protein kish-A
0.425289	0.0971942	Q92733	Q92733	PRCC_HUMAN	PRCC	Proline-rich protein PRCC
0.259464	0.0971494	Q6NZ67	Q6NZ67	MZT2B_HUMAN	MZT2B	Mitotic-spindle organizing protein 2B
0.302858	0.097136	P28072	P28072	PSB6_HUMAN	PSMB6	Proteasome subunit beta type-6
0.954298	0.0971098	O95782	O95782	AP2A1_HUMAN	AP2A1	AP-2 complex subunit alpha-1
0.702667	0.0970736	Q6PCE3	Q6PCE3	PGM2L_HUMAN	PGM2L1	Glucose 1,6-bisphosphate synthase
0.494206	0.0969667	Q5VW38	Q5VW38	GP107_HUMAN	GPR107	Protein GPR107
0.356848	0.0969234	Q9UMX0	Q9UMX0	UBQL1_HUMAN	UBQLN1	Ubiquilin-1
0.470727	0.0969186	P07203	P07203	GPX1_HUMAN	GPX1	Glutathione peroxidase 1
1.16819	0.0968628	P00367	P00367;P49448	DHE3_HUMAN	GLUD1	Glutamate dehydrogenase 1, mitochondrial
0.179836	0.0967097	P42574	P42574	CASP3_HUMAN	CASP3	Caspase-3
0.70462	0.0966115	P62380	P62380	TBPL1_HUMAN	TBPL1	TATA box-binding protein-like 1
0.584997	0.0966067	Q9NRV9	Q9NRV9	HEBP1_HUMAN	HEBP1	Heme-binding protein 1
0.349804	0.0965667	Q9H1B5	Q9H1B5	XYLT2_HUMAN	XYLT2	Xylosyltransferase 2
0.574479	0.0965114	Q96S44	Q96S44	PRPK_HUMAN	TP53RK	EKC/KEOPS complex subunit TP53RK
0.109701	0.0965014	A8MPS7	A8MPS7	YDJC_HUMAN	YDJC	Carbohydrate deacetylase
0.567657	0.0964975	O75170	O75170	PP6R2_HUMAN	PPP6R2	Serine/threonine-protein phosphatase 6 regulatory subunit 2
0.113937	0.0963917	Q6ZUT1	Q6ZUT1	NKAP1_HUMAN	NKAPD1	Uncharacterized protein NKAPD1
1.10592	0.0962172	Q8IX04	Q8IX04	UEVLD_HUMAN	UEVLD	Ubiquitin-conjugating enzyme E2 variant 3
0.535929	0.0961952	Q8N2W9	Q8N2W9	PIAS4_HUMAN	PIAS4	E3 SUMO-protein ligase PIAS4
0.520583	0.0961623	P29375	P29375	KDM5A_HUMAN	KDM5A	Lysine-specific demethylase 5A
1.78709	0.0961471	Q9Y289	Q9Y289	SC5A6_HUMAN	SLC5A6	Sodium-dependent multivitamin transporter
0.290166	0.0959239	P18827	P18827	SDC1_HUMAN	SDC1	Syndecan-1
0.426589	0.09584	O75718	O75718	CRTAP_HUMAN	CRTAP	Cartilage-associated protein
1.82523	0.0957341	P11413	P11413	G6PD_HUMAN	G6PD	Glucose-6-phosphate 1-dehydrogenase
0.638502	0.0956459	P45954	P45954	ACDSB_HUMAN	ACADSB	Short/branched chain specific acyl-CoA dehydrogenase, mitochondrial
0.354853	0.0956421	P35240	P35240	MERL_HUMAN	NF2	Merlin
0.93392	0.0956168	P53597	P53597	SUCA_HUMAN	SUCLG1	Succinate--CoA ligase [ADP/GDP-forming] subunit alpha, mitochondrial
0.370988	0.0955515	Q9NVV0	Q9NVV0	TM38B_HUMAN	TMEM38B	Trimeric intracellular cation channel type B
0.379257	0.0955334	Q9Y5W9	Q9Y5W9	SNX11_HUMAN	SNX11	Sorting nexin-11
0.477396	0.09551	P29373	P29373	RABP2_HUMAN	CRABP2	Cellular retinoic acid-binding protein 2
0.542369	0.0954213	Q8IV63	Q8IV63	VRK3_HUMAN	VRK3	Inactive serine/threonine-protein kinase VRK3
0.35605	0.0953069	O14792	O14792	HS3S1_HUMAN	HS3ST1	Heparan sulfate glucosamine 3-O-sulfotransferase 1
0.306752	0.0952706	P12755	P12755	SKI_HUMAN	SKI	Ski oncogene
0.23655	0.0952282	P16422	P16422	EPCAM_HUMAN	EPCAM	Epithelial cell adhesion molecule
0.148965	0.0951891	P01111	P01111	RASN_HUMAN	NRAS	GTPase NRas
0.820421	0.0951176	P28062	P28062	PSB8_HUMAN	PSMB8	Proteasome subunit beta type-8
0.879537	0.095026	Q13627	Q13627;Q9Y463	DYR1A_HUMAN	DYRK1A	Dual specificity tyrosine-phosphorylation-regulated kinase 1A
0.855633	0.0949845	O00170	O00170	AIP_HUMAN	AIP	AH receptor-interacting protein
1.2503	0.0949421	Q9NY12	Q9NY12	GAR1_HUMAN	GAR1	H/ACA ribonucleoprotein complex subunit 1
0.268753	0.0949287	Q9Y294	Q9Y294	ASF1A_HUMAN	ASF1A	Histone chaperone ASF1A
0.283559	0.0948806	Q13951	Q13951	PEBB_HUMAN	CBFB	Core-binding factor subunit beta
0.554972	0.0948472	Q96MW5	Q96MW5	COG8_HUMAN	COG8	Conserved oligomeric Golgi complex subunit 8
0.310135	0.0947628	Q9P258	Q9P258	RCC2_HUMAN	RCC2	Protein RCC2
0.669168	0.0947137	Q99575	Q99575	POP1_HUMAN	POP1	Ribonucleases P/MRP protein subunit POP1
1.14336	0.0946846	A1L0T0	A1L0T0	HACL2_HUMAN	ILVBL	2-hydroxyacyl-CoA lyase 2
0.690202	0.0945115	Q9NX63	Q9NX63	MIC19_HUMAN	CHCHD3	MICOS complex subunit MIC19
0.158586	0.0944281	Q96F07	Q96F07	CYFP2_HUMAN	CYFIP2	Cytoplasmic FMR1-interacting protein 2
0.135602	0.0943403	Q5H943	Q5H943	KKLC1_HUMAN	CT83	Kita-kyushu lung cancer antigen 1
0.138737	0.0943379	Q9BXJ8	Q9BXJ8	TACAN_HUMAN	TMEM120A	Ion channel TACAN
0.51671	0.0943246	Q70CQ4	Q70CQ4	UBP31_HUMAN	USP31	Ubiquitin carboxyl-terminal hydrolase 31
0.0969543	0.0943029	P35670	P35670	ATP7B_HUMAN	ATP7B	Copper-transporting ATPase 2
0.559469	0.0942369	Q6PID8	Q6PID8	KLD10_HUMAN	KLHDC10	Kelch domain-containing protein 10
0.235225	0.0940719	P57682	P57682	KLF3_HUMAN	KLF3	Krueppel-like factor 3
0.202215	0.0939641	Q70EL1	Q70EL1	UBP54_HUMAN	USP54	Inactive ubiquitin carboxyl-terminal hydrolase 54
0.565899	0.093945	Q9NX18	Q9NX18	SDHF2_HUMAN	SDHAF2	Succinate dehydrogenase assembly factor 2, mitochondrial
0.101296	0.0939026	Q6P9G4	Q6P9G4	TM154_HUMAN	TMEM154	Transmembrane protein 154
0.298791	0.0938768	Q9NRX5	Q9NRX5	SERC1_HUMAN	SERINC1	Serine incorporator 1
0.750221	0.0938263	Q01433	Q01433	AMPD2_HUMAN	AMPD2	AMP deaminase 2
0.483246	0.0937166	O94829	O94829	IPO13_HUMAN	IPO13	Importin-13
0.414014	0.0936284	Q13395	Q13395	TARB1_HUMAN	TARBP1	Probable methyltransferase TARBP1
0.342318	0.0936222	Q96J42	Q96J42	TXD15_HUMAN	TXNDC15	Thioredoxin domain-containing protein 15
0.426923	0.0936213	Q495W5	Q495W5	FUT11_HUMAN	FUT11	Alpha-(1,3)-fucosyltransferase 11
1.11162	0.0936055	P49427	P49427	UB2R1_HUMAN	CDC34	Ubiquitin-conjugating enzyme E2 R1
0.671427	0.0933514	Q9Y5R8	Q9Y5R8	TPPC1_HUMAN	TRAPPC1	Trafficking protein particle complex subunit 1
0.802541	0.0932407	Q8WZA9	Q8WZA9	IRGQ_HUMAN	IRGQ	Immunity-related GTPase family Q protein
0.832119	0.0931253	Q9GZT9	Q9GZT9	EGLN1_HUMAN	EGLN1	Egl nine homolog 1
0.463464	0.0931015	Q9UHD1	Q9UHD1	CHRD1_HUMAN	CHORDC1	Cysteine and histidine-rich domain-containing protein 1
0.25061	0.0930967	Q9UQR0	Q9UQR0	SCML2_HUMAN	SCML2	Sex comb on midleg-like protein 2
0.938657	0.092906	P62191	P62191	PRS4_HUMAN	PSMC1	26S proteasome regulatory subunit 4
0.724873	0.0928473	Q8WWI5	Q8WWI5	CTL1_HUMAN	SLC44A1	Choline transporter-like protein 1
0.0589845	0.0927424	Q9UI15	Q9UI15	TAGL3_HUMAN	TAGLN3	Transgelin-3
0.296527	0.0927382	P37840	P37840	SYUA_HUMAN	SNCA	Alpha-synuclein
0.338083	0.0926528	Q9NRS4	Q9NRS4	TMPS4_HUMAN	TMPRSS4	Transmembrane protease serine 4
0.691079	0.0926423	Q92598	Q92598	HS105_HUMAN	HSPH1	Heat shock protein 105 kDa
0.630315	0.0925679	Q92845	Q92845	KIFA3_HUMAN	KIFAP3	Kinesin-associated protein 3
0.230315	0.0924778	Q9NX57	Q9NX57	RAB20_HUMAN	RAB20	Ras-related protein Rab-20
0.0962861	0.0923009	O14817	O14817	TSN4_HUMAN	TSPAN4	Tetraspanin-4
0.68961	0.0922699	Q9H9G7	Q9H9G7	AGO3_HUMAN	AGO3	Protein argonaute-3
0.265097	0.0922651	Q96LI5	Q96LI5	CNO6L_HUMAN	CNOT6L	CCR4-NOT transcription complex subunit 6-like
0.367244	0.0922475	Q9NSY1	Q9NSY1	BMP2K_HUMAN	BMP2K	BMP-2-inducible protein kinase
1.11196	0.0920653	Q8NB78	Q8NB78	KDM1B_HUMAN	KDM1B	Lysine-specific histone demethylase 2
1.21124	0.0920601	Q96I59	Q96I59	SYNM_HUMAN	NARS2	Probable asparagine--tRNA ligase, mitochondrial
0.688284	0.0920033	Q96A72	Q96A72	MGN2_HUMAN	MAGOHB	Protein mago nashi homolog 2
0.330353	0.0919929	P21709	P21709	EPHA1_HUMAN	EPHA1	Ephrin type-A receptor 1
0.828951	0.0919437	Q9BWT7	Q9BWT7	CAR10_HUMAN	CARD10	Caspase recruitment domain-containing protein 10
0.472923	0.0916557	Q53GQ0	Q53GQ0	DHB12_HUMAN	HSD17B12	Very-long-chain 3-oxoacyl-CoA reductase
0.12863	0.0916491	P78383	P78383	S35B1_HUMAN	SLC35B1	Solute carrier family 35 member B1
0.24406	0.0916128	Q14679	Q14679	TTLL4_HUMAN	TTLL4	Tubulin monoglutamylase TTLL4
1.05998	0.0916052	P05026	P05026	AT1B1_HUMAN	ATP1B1	Sodium/potassium-transporting ATPase subunit beta-1
0.356726	0.0915585	Q14103	Q14103	HNRPD_HUMAN	HNRNPD	Heterogeneous nuclear ribonucleoprotein D0
0.414363	0.0912194	Q6IN84	Q6IN84	MRM1_HUMAN	MRM1	rRNA methyltransferase 1, mitochondrial
0.192755	0.0911946	P12757	P12757	SKIL_HUMAN	SKIL	Ski-like protein
0.378789	0.0911794	Q13415	Q13415	ORC1_HUMAN	ORC1	Origin recognition complex subunit 1
0.125337	0.0911703	Q92994	Q92994	TF3B_HUMAN	BRF1	Transcription factor IIIB 90 kDa subunit
0.910754	0.0910678	P52888	P52888	THOP1_HUMAN	THOP1	Thimet oligopeptidase
0.214427	0.0910048	Q86YA3	Q86YA3	ZGRF1_HUMAN	ZGRF1	Protein ZGRF1
0.374733	0.090991	Q9ULJ3	Q9ULJ3	ZBT21_HUMAN	ZBTB21	Zinc finger and BTB domain-containing protein 21
0.544648	0.090971	Q9P0J0	Q9P0J0	NDUAD_HUMAN	NDUFA13	NADH dehydrogenase [ubiquinone] 1 alpha subcomplex subunit 13
0.304965	0.0909495	Q9HBA0	Q9HBA0	TRPV4_HUMAN	TRPV4	Transient receptor potential cation channel subfamily V member 4
0.323329	0.0907741	Q9Y3M8	Q9Y3M8	STA13_HUMAN	STARD13	StAR-related lipid transfer protein 13
0.488148	0.0907631	O94885	O94885	SASH1_HUMAN	SASH1	SAM and SH3 domain-containing protein 1
1.08495	0.0907097	P12081	P12081;P49590	HARS1_HUMAN	HARS1	Histidine--tRNA ligase, cytoplasmic
0.443628	0.0906715	Q9HCD6	Q9HCD6	TANC2_HUMAN	TANC2	Protein TANC2
0.747393	0.0906224	Q8NDA8	Q8NDA8	MROH1_HUMAN	MROH1	Maestro heat-like repeat-containing protein family member 1
0.452968	0.0905342	Q7Z2W9	Q7Z2W9	RM21_HUMAN	MRPL21	Large ribosomal subunit protein bL21m
0.226363	0.0903974	Q9UJJ7	Q9UJJ7	RUSD1_HUMAN	RPUSD1	RNA pseudouridylate synthase domain-containing protein 1
0.237347	0.0903811	Q8WVP7	Q8WVP7	LMBR1_HUMAN	LMBR1	Limb region 1 protein homolog
0.342735	0.0903807	Q9H3R2	Q9H3R2	MUC13_HUMAN	MUC13	Mucin-13
0.470845	0.0901256	Q5JS37	Q5JS37	NHLC3_HUMAN	NHLRC3	NHL repeat-containing protein 3
0.382692	0.0900855	Q96DE0	Q96DE0	NUD16_HUMAN	NUDT16	U8 snoRNA-decapping enzyme
0.751348	0.0900273	O15287	O15287	FANCG_HUMAN	FANCG	Fanconi anemia group G protein
0.405532	0.0899544	P46778	P46778	RL21_HUMAN	RPL21	Large ribosomal subunit protein eL21
0.197497	0.089941	Q969K7	Q969K7	TMM54_HUMAN	TMEM54	Transmembrane protein 54
0.200036	0.0899072	Q9P086	Q9P086	MED11_HUMAN	MED11	Mediator of RNA polymerase II transcription subunit 11
0.596939	0.0898008	O94973	O94973	AP2A2_HUMAN	AP2A2	AP-2 complex subunit alpha-2
0.626602	0.0897408	Q96AZ6	Q96AZ6	ISG20_HUMAN	ISG20	Interferon-stimulated gene 20 kDa protein
0.489571	0.0897126	Q92968	Q92968	PEX13_HUMAN	PEX13	Peroxisomal membrane protein PEX13
0.338778	0.0893989	Q5K4L6	Q5K4L6	S27A3_HUMAN	SLC27A3	Long-chain fatty acid transport protein 3
0.0596022	0.0893831	Q96RY5	Q96RY5	CRML_HUMAN	CRAMP1	Protein cramped-like
0.33035	0.0892353	Q14186	Q14188;Q14186	TFDP1_HUMAN	TFDP1	Transcription factor Dp-1
0.474841	0.0891652	O95822	O95822	DCMC_HUMAN	MLYCD	Malonyl-CoA decarboxylase, mitochondrial
1.10459	0.0890856	O00567	O00567	NOP56_HUMAN	NOP56	Nucleolar protein 56
0.0968567	0.0890746	P0DPF3	Q3BBV2;P0DPF2;Q6P3W6;Q5TI25;B4DH59;P0DPF3;Q3BBV0;A0A087WUL8	NBPF9_HUMAN	NBPF9	Neuroblastoma breakpoint family member 9
0.356798	0.0890565	O75925	O75925	PIAS1_HUMAN	PIAS1	E3 SUMO-protein ligase PIAS1
0.161623	0.0889883	Q96B02	Q96B02	UBE2W_HUMAN	UBE2W	Ubiquitin-conjugating enzyme E2 W
0.345677	0.0888615	O60669	O60669	MOT2_HUMAN	SLC16A7	Monocarboxylate transporter 2
0.155756	0.0888162	P54725	P54725	RD23A_HUMAN	RAD23A	UV excision repair protein RAD23 homolog A
0.457044	0.0887804	Q8N142	Q8N142	PURA1_HUMAN	ADSS1	Adenylosuccinate synthetase isozyme 1
0.250626	0.0886049	Q9HBI6	Q9HBI6	CP4FB_HUMAN	CYP4F11	Cytochrome P450 4F11
0.29625	0.088582	Q86VE9	Q86VE9	SERC5_HUMAN	SERINC5	Serine incorporator 5
[truncated: 6,829 more rows]

## Sheet: Fig. 5b. 24h_NK250 vs DMSO
-LOG(P-value)	Difference	Protein.Group	Protein.Ids	Protein.Names	Genes	First.Protein.Description
1.23108	2.02753	P68133	P62736;P68133;P68032	ACTS_HUMAN	ACTA1	Actin, alpha skeletal muscle
0.813768	1.86125	P35609	P35609	ACTN2_HUMAN	ACTN2	Alpha-actinin-2
1.28447	1.51698	Q9H840	Q9H840	GEMI7_HUMAN	GEMIN7	Gem-associated protein 7
0.795618	1.46416	P56730	P56730	NETR_HUMAN	PRSS12	Neurotrypsin
0.540033	1.46277	P53803	P53803	RPAB4_HUMAN	POLR2K	DNA-directed RNA polymerases I, II, and III subunit RPABC4
0.400331	1.41921	Q8TDS4	Q8TDS4;P49019	HCAR2_HUMAN	HCAR2	Hydroxycarboxylic acid receptor 2
0.634928	1.37821	O15083	O15083	ERC2_HUMAN	ERC2	ERC protein 2
0.574951	1.23344	Q13163	Q13163	MP2K5_HUMAN	MAP2K5	Dual specificity mitogen-activated protein kinase kinase 5
0.418432	1.13878	Q9Y6X4	Q9Y6X4	F169A_HUMAN	FAM169A	Soluble lamin-associated protein of 75 kDa
1.23722	1.13368	Q9H939	Q9H939	PPIP2_HUMAN	PSTPIP2	Proline-serine-threonine phosphatase-interacting protein 2
0.794008	1.12824	Q96GS6	Q96GS6	AB17A_HUMAN	ABHD17A	Alpha/beta hydrolase domain-containing protein 17A
1.86342	1.11555	P50150	P50150	GBG4_HUMAN	GNG4	Guanine nucleotide-binding protein G(I)/G(S)/G(O) subunit gamma-4
0.984003	1.09264	Q96B21	Q96B21	TM45B_HUMAN	TMEM45B	Transmembrane protein 45B
0.504425	1.06094	Q8WVI0	Q8WVI0	UQCC5_HUMAN	UQCC5	Ubiquinol-cytochrome-c reductase complex assembly factor 5
0.892739	1.05722	Q969E8	Q969E8	TSR2_HUMAN	TSR2	Pre-rRNA-processing protein TSR2 homolog
1.21921	1.05269	O95445	O95445	APOM_HUMAN	APOM	Apolipoprotein M
0.759679	1.00114	P08962	P08962	CD63_HUMAN	CD63	CD63 antigen
0.833671	0.983577	P62072	P62072	TIM10_HUMAN	TIMM10	Mitochondrial import inner membrane translocase subunit Tim10
2.42438	0.972323	Q96DR4	Q96DR4	STAR4_HUMAN	STARD4	StAR-related lipid transfer protein 4
0.995165	0.959198	Q5T8I3	Q5T8I3	EEIG2_HUMAN	EEIG2	EEIG family member 2
0.348651	0.954912	Q9BYE2	Q9BYE2;P07477	TMPSD_HUMAN	TMPRSS13	Transmembrane protease serine 13
1.27254	0.930621	Q8N1E6	Q8N1E6	FXL14_HUMAN	FBXL14	F-box/LRR-repeat protein 14
0.632063	0.908356	Q96DT0	Q96DT0	LEG12_HUMAN	LGALS12	Galectin-12
0.728011	0.900069	P34931	P34931	HS71L_HUMAN	HSPA1L	Heat shock 70 kDa protein 1-like
0.602609	0.898893	P19835	P19835	CEL_HUMAN	CEL	Bile salt-activated lipase
2.08518	0.890606	Q2QGD7	Q2QGD7	ZXDC_HUMAN	ZXDC	Zinc finger protein ZXDC
6.25066	0.887906	Q16850	Q16850	CP51A_HUMAN	CYP51A1	Lanosterol 14-alpha demethylase
1.05844	0.883193	Q5TGL8	Q5TGL8	PXDC1_HUMAN	PXDC1	PX domain-containing protein 1
0.9893	0.874001	Q67FW5	Q67FW5	B3GNL_HUMAN	B3GNTL1	UDP-GlcNAc:betaGal beta-1,3-N-acetylglucosaminyltransferase-like protein 1
1.04065	0.871599	O14682	O14682	ENC1_HUMAN	ENC1	Ectoderm-neural cortex protein 1
1.50843	0.867548	O95755	O95755	RAB36_HUMAN	RAB36	Ras-related protein Rab-36
0.718864	0.865938	Q8N4C7	Q8N4C7	STX19_HUMAN	STX19	Syntaxin-19
1.09313	0.853601	P22466	P22466	GALA_HUMAN	GAL	Galanin peptides
0.57622	0.842093	P78348	P78348	ASIC1_HUMAN	ASIC1	Acid-sensing ion channel 1
1.237	0.83896	P54764	P54764;P29320;P54756	EPHA4_HUMAN	EPHA4	Ephrin type-A receptor 4
1.31154	0.838154	A6NET4	A6NET4	OR5K3_HUMAN	OR5K3	Olfactory receptor 5K3
1.37901	0.83282	Q5GH70	Q5GH70	XKR9_HUMAN	XKR9	XK-related protein 9
0.480585	0.821369	Q9P0U1	Q9P0U1	TOM7_HUMAN	TOMM7	Mitochondrial import receptor subunit TOM7 homolog
0.63959	0.817961	A6NI72;A8MVU1;P14598	A6NI72;P14598;A8MVU1	NCF1B_HUMAN;NCF1C_HUMAN;NCF1_HUMAN	NCF1;NCF1B;NCF1C	Putative neutrophil cytosol factor 1B
0.980346	0.817159	P63261	P63261	ACTG_HUMAN	ACTG1	Actin, cytoplasmic 2
3.17619	0.817084	Q14693	Q14693	LPIN1_HUMAN	LPIN1	Phosphatidate phosphatase LPIN1
1.23646	0.816685	Q6YBV0	Q6YBV0	S36A4_HUMAN	SLC36A4	Neutral amino acid uniporter 4
1.24027	0.814912	Q14393	Q14393	GAS6_HUMAN	GAS6	Growth arrest-specific protein 6
1.79818	0.804743	Q6IPU0	Q6IPU0	CENPP_HUMAN	CENPP	Centromere protein P
0.720403	0.799906	P58340	P58340	MLF1_HUMAN	MLF1	Myeloid leukemia factor 1
1.77009	0.782301	P78413	P78413	IRX4_HUMAN	IRX4	Iroquois-class homeodomain protein IRX-4
1.17001	0.780856	Q96AH0	Q96AH0	SOSB2_HUMAN	NABP1	SOSS complex subunit B2
1.02345	0.759304	Q9Y2T7	Q9Y2T7	YBOX2_HUMAN	YBX2	Y-box-binding protein 2
0.900984	0.749445	Q9UBC3	Q9UBC3	DNM3B_HUMAN	DNMT3B	DNA (cytosine-5)-methyltransferase 3B
0.810431	0.747906	O75398	O75398	DEAF1_HUMAN	DEAF1	Deformed epidermal autoregulatory factor 1 homolog
0.676424	0.747751	Q6P1K1	Q6P1K1	HRG1_HUMAN	SLC48A1	Heme transporter HRG1
0.986329	0.74362	P63313	P63313	TYB10_HUMAN	TMSB10	Thymosin beta-10
1.03725	0.736812	P16220	P18846;P16220	CREB1_HUMAN	CREB1	Cyclic AMP-responsive element-binding protein 1
0.972036	0.734956	Q969P6	Q969P6	TOP1M_HUMAN	TOP1MT	DNA topoisomerase I, mitochondrial
1.17767	0.727105	A4FU01	A4FU01	MTMRB_HUMAN	MTMR11	Myotubularin-related protein 11
0.787926	0.725059	Q5VZI3	Q5VZI3	TM268_HUMAN	TMEM268	Transmembrane protein 268
0.659536	0.720809	Q9Y2L6	Q9Y2L6	FRM4B_HUMAN	FRMD4B	FERM domain-containing protein 4B
0.421321	0.711119	P51857	P51857	AK1D1_HUMAN	AKR1D1	Aldo-keto reductase family 1 member D1
0.543223	0.703411	Q8N0Y2	Q8N0Y2	ZN444_HUMAN	ZNF444	Zinc finger protein 444
3.37466	0.699393	Q96NM4	Q96NM4	TOX2_HUMAN	TOX2	TOX high mobility group box family member 2
1.2489	0.697474	P04798	P04798	CP1A1_HUMAN	CYP1A1	Cytochrome P450 1A1
0.563663	0.695332	Q16690	Q16690	DUS5_HUMAN	DUSP5	Dual specificity protein phosphatase 5
1.34917	0.693064	Q93062	Q93062	RBPMS_HUMAN	RBPMS	RNA-binding protein with multiple splicing
0.350043	0.689607	Q9Y5J6	Q9Y5J6	T10B_HUMAN	TIMM10B	Mitochondrial import inner membrane translocase subunit Tim10 B
0.78314	0.681803	O95848	O95848	NUD14_HUMAN	NUDT14	Uridine diphosphate glucose pyrophosphatase NUDT14
1.05431	0.681509	Q9H7X0	Q9H7X0	NAA60_HUMAN	NAA60	N-alpha-acetyltransferase 60
1.27107	0.680996	Q16635	Q16635	TAZ_HUMAN	TAFAZZIN	Tafazzin
0.745914	0.679269	Q9ULD5	Q9ULD5	ZN777_HUMAN	ZNF777	Zinc finger protein 777
1.0217	0.671062	Q9C0K0	Q9C0K0	BC11B_HUMAN	BCL11B	B-cell lymphoma/leukemia 11B
0.836873	0.668699	P47736	P47736	RPGP1_HUMAN	RAP1GAP	Rap1 GTPase-activating protein 1
1.4595	0.668277	Q9BW60	Q9BW60	ELOV1_HUMAN	ELOVL1	Elongation of very long chain fatty acids protein 1
1.61224	0.663815	O43504	O43504	LTOR5_HUMAN	LAMTOR5	Ragulator complex protein LAMTOR5
0.608446	0.66201	Q9Y3C5	Q9Y3C5	RNF11_HUMAN	RNF11	RING finger protein 11
1.15134	0.655016	Q9UBS3	Q9UBS3	DNJB9_HUMAN	DNAJB9	DnaJ homolog subfamily B member 9
1.09338	0.65127	Q6PJP8	Q6PJP8	DCR1A_HUMAN	DCLRE1A	DNA cross-link repair 1A protein
0.951998	0.649607	Q9H8E8	Q9H8E8	CSR2B_HUMAN	KAT14	Cysteine-rich protein 2-binding protein
0.660056	0.638938	Q9UPW6	Q9UPW6	SATB2_HUMAN	SATB2	DNA-binding protein SATB2
3.10708	0.637833	Q13887	Q13887	KLF5_HUMAN	KLF5	Krueppel-like factor 5
2.86541	0.637726	P15509	P15509	CSF2R_HUMAN	CSF2RA	Granulocyte-macrophage colony-stimulating factor receptor subunit alpha
1.41739	0.630648	Q8WYA1	Q8WYA1	BMAL2_HUMAN	BMAL2	Basic helix-loop-helix ARNT-like protein 2
0.616982	0.629497	Q7L8J4	Q7L8J4	3BP5L_HUMAN	SH3BP5L	SH3 domain-binding protein 5-like
0.92745	0.627971	Q96Q06	Q96Q06	PLIN4_HUMAN	PLIN4	Perilipin-4
0.423286	0.625746	Q6P0Q8	Q6P0Q8	MAST2_HUMAN	MAST2	Microtubule-associated serine/threonine-protein kinase 2
1.35316	0.620046	Q96L34	Q96L34	MARK4_HUMAN	MARK4	MAP/microtubule affinity-regulating kinase 4
0.88952	0.614952	Q9NX95	O15079;Q9NX95	SYBU_HUMAN	SYBU	Syntabulin
0.26218	0.614717	Q02078	Q02078	MEF2A_HUMAN	MEF2A	Myocyte-specific enhancer factor 2A
1.47594	0.612621	O75752	O75752	B3GL1_HUMAN	B3GALNT1	UDP-GalNAc:beta-1,3-N-acetylgalactosaminyltransferase 1
1.7181	0.608663	Q9UPT9	A6NNY8;Q9UPT9	UBP22_HUMAN	USP22	Ubiquitin carboxyl-terminal hydrolase 22
0.58264	0.607937	Q9H1Z9	Q9H1Z9	TSN10_HUMAN	TSPAN10	Tetraspanin-10
0.713133	0.606058	Q4V339	Q4V339	ZNG1F_HUMAN	ZNG1F	Zinc-regulated GTPase metalloprotein activator 1F
1.35885	0.603365	Q15759	Q15759	MK11_HUMAN	MAPK11	Mitogen-activated protein kinase 11
0.370809	0.602758	P02774	P02774	VTDB_HUMAN	GC	Vitamin D-binding protein
1.05967	0.599927	Q6P9G4	Q6P9G4	TM154_HUMAN	TMEM154	Transmembrane protein 154
0.66874	0.597821	Q9H3S4	Q9H3S4	TPK1_HUMAN	TPK1	Thiamin pyrophosphokinase 1
0.635981	0.59771	O14832	O14832	PAHX_HUMAN	PHYH	Phytanoyl-CoA dioxygenase, peroxisomal
1.06449	0.595817	Q49A88	Q49A88	CCD14_HUMAN	CCDC14	Coiled-coil domain-containing protein 14
1.1116	0.595056	Q96AG3	Q96AG3	S2546_HUMAN	SLC25A46	Mitochondrial outer membrane protein SLC25A46
1.55659	0.594691	Q9H082	Q9H082	RB33B_HUMAN	RAB33B	Ras-related protein Rab-33B
1.15561	0.591201	Q9UBS9	Q9UBS9	SUCO_HUMAN	SUCO	SUN domain-containing ossification factor
0.913747	0.585158	Q9Y2G1	Q9Y2G1	MYRF_HUMAN	MYRF	Myelin regulatory factor
0.217212	0.582945	P78386	P78386;A6NCN2;O43790;P78385	KRT85_HUMAN	KRT85	Keratin, type II cuticular Hb5
0.732253	0.579745	Q9H568	Q9H568	ACTL8_HUMAN	ACTL8	Actin-like protein 8
1.96236	0.578458	O14683	O14683	P5I11_HUMAN	TP53I11	Tumor protein p53-inducible protein 11
0.539114	0.576297	Q96LD8	Q96LD8	SENP8_HUMAN	SENP8	Sentrin-specific protease 8
0.61063	0.575608	Q9BX66	Q9BX66	SRBS1_HUMAN	SORBS1	Sorbin and SH3 domain-containing protein 1
0.450291	0.574986	P16403	P16403	H12_HUMAN	H1-2	Histone H1.2
1.20947	0.574546	O43439	O43439	MTG8R_HUMAN	CBFA2T2	Protein CBFA2T2
1.77791	0.571408	P01106	P01106	MYC_HUMAN	MYC	Myc proto-oncogene protein
1.34037	0.570273	Q9H4G4	Q9H4G4	GAPR1_HUMAN	GLIPR2	Golgi-associated plant pathogenesis-related protein 1
0.751293	0.568875	Q8TAV0	Q8TAV0	FA76A_HUMAN	FAM76A	Protein FAM76A
1.21526	0.567186	P26447	P26447	S10A4_HUMAN	S100A4	Protein S100-A4
1.05618	0.56468	Q9NWQ4	Q9NWQ4	GPT2L_HUMAN	GPATCH2L	G patch domain-containing protein 2-like
0.497628	0.562729	Q86SJ2	Q86SJ2	AMGO2_HUMAN	AMIGO2	Amphoterin-induced protein 2
1.80324	0.56022	Q3B8N2;Q6DKI2	Q3B8N2;Q6DKI2	LEG9B_HUMAN;LEG9C_HUMAN	LGALS9B;LGALS9C	Galectin-9B
0.357267	0.559381	Q96MD2	Q96MD2	KICS2_HUMAN	KICS2	KICSTOR subunit 2
0.847465	0.558381	P60059	P60059	SC61G_HUMAN	SEC61G	Protein transport protein Sec61 subunit gamma
1.08579	0.558304	Q7Z628	Q7Z628	ARHG8_HUMAN	NET1	Neuroepithelial cell-transforming gene 1 protein
0.847896	0.555196	Q9NZC4	Q9NZC4	EHF_HUMAN	EHF	ETS homologous factor
0.509236	0.554954	Q5U5Q3	Q5U5Q3	MEX3C_HUMAN	MEX3C	RNA-binding E3 ubiquitin-protein ligase MEX3C
0.769501	0.552854	Q9Y4Y9	Q9Y4Y9	LSM5_HUMAN	LSM5	U6 snRNA-associated Sm-like protein LSm5
1.49354	0.547171	Q6NS38	Q6NS38	ALKB2_HUMAN	ALKBH2	DNA oxidative demethylase ALKBH2
2.41949	0.546361	Q9BV19	Q9BV19	CA050_HUMAN	C1orf50	Uncharacterized protein C1orf50
1.92337	0.545219	Q96LL9	Q96LL9	DJC30_HUMAN	DNAJC30	DnaJ homolog subfamily C member 30, mitochondrial
1.2683	0.544638	Q96RU7	Q96RU7	TRIB3_HUMAN	TRIB3	Tribbles homolog 3
0.531022	0.539341	P80192	P80192	M3K9_HUMAN	MAP3K9	Mitogen-activated protein kinase kinase kinase 9
0.475682	0.538888	O75525	O75525	KHDR3_HUMAN	KHDRBS3	KH domain-containing, RNA-binding, signal transduction-associated protein 3
0.211985	0.538475	Q9NXF8	Q9NXF8	ZDHC7_HUMAN	ZDHHC7	Palmitoyltransferase ZDHHC7
1.15514	0.536631	P26022	P26022	PTX3_HUMAN	PTX3	Pentraxin-related protein PTX3
0.74374	0.53533	Q9P273	Q9P273	TEN3_HUMAN	TENM3	Teneurin-3
0.704713	0.532582	Q9Y253	Q9Y253	POLH_HUMAN	POLH	DNA polymerase eta
1.61353	0.528015	Q6P1L5	Q6P1L5	F117B_HUMAN	FAM117B	Protein FAM117B
0.464884	0.522297	Q8N9A8	Q8N9A8	NEPR1_HUMAN	CNEP1R1	Nuclear envelope phosphatase-regulatory subunit 1
1.183	0.521959	Q9UHA3	Q9UHA3	RLP24_HUMAN	RSL24D1	Probable ribosome biogenesis protein RLP24
1.7331	0.521034	O75460	O75460	ERN1_HUMAN	ERN1	Serine/threonine-protein kinase/endoribonuclease IRE1
0.65329	0.51663	Q6ZW76	Q6ZW76	ANKS3_HUMAN	ANKS3	Ankyrin repeat and SAM domain-containing protein 3
0.423189	0.512515	P40337	P40337	VHL_HUMAN	VHL	von Hippel-Lindau disease tumor suppressor
1.28372	0.512259	Q8NBP7	Q8NBP7	PCSK9_HUMAN	PCSK9	Proprotein convertase subtilisin/kexin type 9
0.646809	0.51209	K7EJ46	K7EJ46	SIM22_HUMAN	SMIM22	Small integral membrane protein 22
0.447364	0.511889	Q9P003	Q9P003	CNIH4_HUMAN	CNIH4	Protein cornichon homolog 4
2.07297	0.511081	Q8N138	Q8N138	ORML3_HUMAN	ORMDL3	ORM1-like protein 3
0.611514	0.508044	Q9BY49	Q9BY49	PECR_HUMAN	PECR	Peroxisomal trans-2-enoyl-CoA reductase
1.51213	0.506219	Q9NV92	Q9NV92	NFIP2_HUMAN	NDFIP2	NEDD4 family-interacting protein 2
1.52253	0.504539	A2A3K4	A2A3K4	PTPC1_HUMAN	PTPDC1	Protein tyrosine phosphatase domain-containing protein 1
1.50538	0.502695	Q9Y2Y9	Q9Y2Y9	KLF13_HUMAN	KLF13	Krueppel-like factor 13
0.289253	0.499662	P16066	P16066	ANPRA_HUMAN	NPR1	Atrial natriuretic peptide receptor 1
0.85408	0.499353	O75716	O75716	STK16_HUMAN	STK16	Serine/threonine-protein kinase 16
0.501273	0.498324	Q5VTQ0	Q5VTQ0	TT39B_HUMAN	TTC39B	Tetratricopeptide repeat protein 39B
0.847825	0.498036	Q0P6D6	Q0P6D6	CCD15_HUMAN	CCDC15	Coiled-coil domain-containing protein 15
0.657893	0.497924	Q96MX3	Q96MX3	ZNF48_HUMAN	ZNF48	Zinc finger protein 48
1.63275	0.496302	Q9H211	Q9H211	CDT1_HUMAN	CDT1	DNA replication factor Cdt1
0.626076	0.496195	Q58EX7	Q58EX7	PKHG4_HUMAN	PLEKHG4	Puratrophin-1
1.22575	0.49613	Q9NR33	Q9NR33	DPOE4_HUMAN	POLE4	DNA polymerase epsilon subunit 4
1.23092	0.49564	Q8TAE6	Q8TAE6	PP14C_HUMAN	PPP1R14C	Protein phosphatase 1 regulatory subunit 14C
1.2355	0.492457	Q9NR81	Q9NR81	ARHG3_HUMAN	ARHGEF3	Rho guanine nucleotide exchange factor 3
0.667258	0.490396	Q9UHF1	Q9UHF1	EGFL7_HUMAN	EGFL7	Epidermal growth factor-like protein 7
1.77088	0.488294	Q96DB9	Q96DB9	FXYD5_HUMAN	FXYD5	FXYD domain-containing ion transport regulator 5
0.524738	0.487955	P0DPF3	Q3BBV2;P0DPF2;Q6P3W6;Q5TI25;B4DH59;P0DPF3;Q3BBV0;A0A087WUL8	NBPF9_HUMAN	NBPF9	Neuroblastoma breakpoint family member 9
2.04685	0.487238	O95872	O95872	GPAN1_HUMAN	GPANK1	G patch domain and ankyrin repeat-containing protein 1
0.28182	0.485558	Q5VUG0	Q5VUG0	SMBT2_HUMAN	SFMBT2	Scm-like with four MBT domains protein 2
0.862426	0.484842	P43121	P43121	MUC18_HUMAN	MCAM	Cell surface glycoprotein MUC18
1.4577	0.484132	Q96FZ7	Q96FZ7	CHMP6_HUMAN	CHMP6	Charged multivesicular body protein 6
1.36546	0.478979	Q6ZRI6	Q6ZRI6	CO039_HUMAN	C15orf39	Uncharacterized protein C15orf39
1.32469	0.476686	O43294	O43294	TGFI1_HUMAN	TGFB1I1	Transforming growth factor beta-1-induced transcript 1 protein
0.453351	0.476036	Q8NFT2	Q8NFT2	STEA2_HUMAN	STEAP2	Metalloreductase STEAP2
0.251107	0.47525	P30511	P30511	HLAF_HUMAN	HLA-F	HLA class I histocompatibility antigen, alpha chain F
1.77417	0.473707	P17568	P17568	NDUB7_HUMAN	NDUFB7	NADH dehydrogenase [ubiquinone] 1 beta subcomplex subunit 7
1.03847	0.473287	Q14678	Q14678	KANK1_HUMAN	KANK1	KN motif and ankyrin repeat domain-containing protein 1
0.535039	0.469482	A5A3E0	Q6S8J3;P0CG38;A5A3E0;P0CG39	POTEF_HUMAN	POTEF	POTE ankyrin domain family member F
1.33631	0.46704	Q9NWW7	Q9NWW7	CB042_HUMAN	C2orf42	Uncharacterized protein C2orf42
0.23604	0.466892	P00414	P00414	COX3_HUMAN	MT-CO3	Cytochrome c oxidase subunit 3
0.371227	0.465863	Q05BV3	Q05BV3	EMAL5_HUMAN	EML5	Echinoderm microtubule-associated protein-like 5
0.698682	0.465591	Q15147	Q15147	PLCB4_HUMAN	PLCB4	1-phosphatidylinositol 4,5-bisphosphate phosphodiesterase beta-4
2.00714	0.465191	Q9Y663	Q9Y662;Q96QI5;Q9Y663	HS3SA_HUMAN	HS3ST3A1	Heparan sulfate glucosamine 3-O-sulfotransferase 3A1
1.72215	0.465029	P08048;P17010	P08048;P17010	ZFX_HUMAN;ZFY_HUMAN	ZFX;ZFY	Zinc finger Y-chromosomal protein
0.606662	0.464526	Q684P5	Q684P5	RPGP2_HUMAN	RAP1GAP2	Rap1 GTPase-activating protein 2
0.6758	0.461943	Q6NXT1	Q6NXT1	ANR54_HUMAN	ANKRD54	Ankyrin repeat domain-containing protein 54
0.278306	0.461442	Q9UJM3	Q9UJM3	ERRFI_HUMAN	ERRFI1	ERBB receptor feedback inhibitor 1
1.45821	0.458901	Q9UBT6	Q9UBT6	POLK_HUMAN	POLK	DNA polymerase kappa
1.15541	0.456711	Q8N5Y8	Q8N5Y8	PAR16_HUMAN	PARP16	Protein mono-ADP-ribosyltransferase PARP16
0.840544	0.45608	Q9Y680	Q9Y680	FKBP7_HUMAN	FKBP7	Peptidyl-prolyl cis-trans isomerase FKBP7
2.3764	0.455724	P05549	P05549	AP2A_HUMAN	TFAP2A	Transcription factor AP-2-alpha
2.29087	0.455328	Q16651	Q16651	PRSS8_HUMAN	PRSS8	Prostasin
0.505957	0.452738	Q92843	Q92843	B2CL2_HUMAN	BCL2L2	Bcl-2-like protein 2
2.28428	0.449585	P23025	P23025	XPA_HUMAN	XPA	DNA repair protein complementing XP-A cells
1.19387	0.448946	P82921	P82921	RT21_HUMAN	MRPS21	Small ribosomal subunit protein bS21m
0.660405	0.448329	P28908	P28908	TNR8_HUMAN	TNFRSF8	Tumor necrosis factor receptor superfamily member 8
1.99547	0.447373	Q9Y6R0	Q9Y6R0	NUMBL_HUMAN	NUMBL	Numb-like protein
0.847487	0.447265	Q86SR1	Q86SR1	GLT10_HUMAN	GALNT10	Polypeptide N-acetylgalactosaminyltransferase 10
2.80689	0.443292	P04035	P04035	HMDH_HUMAN	HMGCR	3-hydroxy-3-methylglutaryl-coenzyme A reductase
0.794347	0.440918	O75953	O75953	DNJB5_HUMAN	DNAJB5	DnaJ homolog subfamily B member 5
1.17605	0.440522	Q7Z2H8	Q7Z2H8	S36A1_HUMAN	SLC36A1	Proton-coupled amino acid transporter 1
0.491745	0.439678	O43151	O43151	TET3_HUMAN	TET3	Methylcytosine dioxygenase TET3
0.401767	0.438058	Q99081	Q99081	HTF4_HUMAN	TCF12	Transcription factor 12
0.954808	0.435504	Q6ZUT9	Q6ZUT9	DEN5B_HUMAN	DENND5B	DENN domain-containing protein 5B
0.808987	0.435445	Q9H649	Q9H649	NSUN3_HUMAN	NSUN3	tRNA (cytosine(34)-C(5))-methyltransferase, mitochondrial
1.82781	0.435052	Q9NX45	Q9NX45	SOLH2_HUMAN	SOHLH2	Spermatogenesis- and oogenesis-specific basic helix-loop-helix-containing protein 2
0.828428	0.433887	Q96AJ9	Q96AJ9	VTI1A_HUMAN	VTI1A	Vesicle transport through interaction with t-SNAREs homolog 1A
0.698097	0.433355	Q9UNP4	Q9UNP4	SIAT9_HUMAN	ST3GAL5	Lactosylceramide alpha-2,3-sialyltransferase
0.535547	0.432921	Q5VUD6	Q5VUD6	DIK1B_HUMAN	DIPK1B	Divergent protein kinase domain 1B
0.427358	0.431231	Q8TCB7	Q8TCB7	METL6_HUMAN	METTL6	tRNA N(3)-methylcytidine methyltransferase METTL6
0.608954	0.431124	Q6AI39	Q6AI39	BICRL_HUMAN	BICRAL	BRD4-interacting chromatin-remodeling complex-associated protein-like
1.19934	0.431085	Q99574	Q99574	NEUS_HUMAN	SERPINI1	Neuroserpin
2.07733	0.430467	P17098	P17098	ZNF8_HUMAN	ZNF8	Zinc finger protein 8
2.4493	0.430148	Q13115	Q13115	DUS4_HUMAN	DUSP4	Dual specificity protein phosphatase 4
0.517385	0.429814	Q8N5L8	Q8N5L8	RP25L_HUMAN	RPP25L	Ribonuclease P protein subunit p25-like protein
0.541733	0.429392	Q96M89	Q96M89	CC138_HUMAN	CCDC138	Coiled-coil domain-containing protein 138
0.470746	0.427566	Q92562	Q92562	FIG4_HUMAN	FIG4	Polyphosphoinositide phosphatase
1.17234	0.427406	Q16678	Q16678	CP1B1_HUMAN	CYP1B1	Cytochrome P450 1B1
1.47834	0.426661	Q96L50	Q96L50	LLR1_HUMAN	LRR1	Leucine-rich repeat protein 1
1.26274	0.423676	Q8IV20	Q8IV20	LACC1_HUMAN	LACC1	Purine nucleoside phosphorylase LACC1
0.492412	0.422894	Q9BYJ4	Q9BYJ4	TRI34_HUMAN	TRIM34	E3 ubiquitin-protein ligase TRIM34
1.14148	0.422588	Q8TEC5	Q8TEC5	SH3R2_HUMAN	SH3RF2	E3 ubiquitin-protein ligase SH3RF2
1.12852	0.420568	Q96QD5	Q96QD5	DEPD7_HUMAN	DEPDC7	DEP domain-containing protein 7
0.288367	0.419492	Q8N4S0	Q8N4S0	CCD82_HUMAN	CCDC82	Coiled-coil domain-containing protein 82
0.591141	0.418264	O60675	O60675	MAFK_HUMAN	MAFK	Transcription factor MafK
2.49176	0.417244	Q5VU97	Q5VU97	CAHD1_HUMAN	CACHD1	VWFA and cache domain-containing protein 1
1.43354	0.416847	Q13509	Q13509	TBB3_HUMAN	TUBB3	Tubulin beta-3 chain
1.9107	0.415876	Q9HAW0	Q9HAW0	BRF2_HUMAN	BRF2	Transcription factor IIIB 50 kDa subunit
0.546208	0.415861	Q9H6Y7	Q9H6Y7	RN167_HUMAN	RNF167	E3 ubiquitin-protein ligase RNF167
1.09237	0.414253	Q9H7X3	Q9H7X3	ZN696_HUMAN	ZNF696	Zinc finger protein 696
0.577919	0.413846	O75712	O75712	CXB3_HUMAN	GJB3	Gap junction beta-3 protein
1.40242	0.413446	Q14512	Q14512	FGFP1_HUMAN	FGFBP1	Fibroblast growth factor-binding protein 1
1.11507	0.412435	Q5VWJ9	Q5VWJ9	SNX30_HUMAN	SNX30	Sorting nexin-30
0.500768	0.412097	Q15329	Q15329	E2F5_HUMAN	E2F5	Transcription factor E2F5
1.07079	0.410091	Q629K1	Q629K1	TRIQK_HUMAN	TRIQK	Triple QxxK/R motif-containing protein
0.878244	0.409145	Q9BVI0	Q9BVI0	PHF20_HUMAN	PHF20	PHD finger protein 20
1.60801	0.409098	Q8NHX9	Q8NHX9	TPC2_HUMAN	TPCN2	Two pore channel protein 2
1.05105	0.407562	Q8TAP8	Q8TAP8	PPR35_HUMAN	PPP1R35	Protein phosphatase 1 regulatory subunit 35
0.41713	0.407349	Q13563	Q13563	PKD2_HUMAN	PKD2	Polycystin-2
1.19602	0.405527	Q03112	Q03112	MECOM_HUMAN	MECOM	Histone-lysine N-methyltransferase MECOM
4.17573	0.401931	Q7L2Z9	Q7L2Z9	CENPQ_HUMAN	CENPQ	Centromere protein Q
2.42602	0.40146	Q13615	Q13615	MTMR3_HUMAN	MTMR3	Myotubularin-related protein 3
2.40286	0.401265	O14684	O14684	PTGES_HUMAN	PTGES	Prostaglandin E synthase
0.644995	0.399308	Q9H3E2	Q9H3E2	SNX25_HUMAN	SNX25	Sorting nexin-25
1.1805	0.399131	Q96GI7	Q96GI7	FA89A_HUMAN	FAM89A	Protein FAM89A
0.858664	0.398847	Q9Y2E6	Q9Y2E6	DTX4_HUMAN	DTX4	E3 ubiquitin-protein ligase DTX4
0.282029	0.398546	Q9UJ98	Q9UJ98	STAG3_HUMAN	STAG3	Cohesin subunit SA-3
1.40054	0.398445	Q99583	Q99583	MNT_HUMAN	MNT	Max-binding protein MNT
1.14621	0.396204	Q86UX6	Q86UX6	ST32C_HUMAN	STK32C	Serine/threonine-protein kinase 32C
0.248435	0.396127	Q96T83	Q96T83	SL9A7_HUMAN	SLC9A7	Sodium/hydrogen exchanger 7
0.66092	0.396125	Q92743	Q92743	HTRA1_HUMAN	HTRA1	Serine protease HTRA1
0.559147	0.395931	O43766	O43766	LIAS_HUMAN	LIAS	Lipoyl synthase, mitochondrial
1.23321	0.393371	O95167	O95167	NDUA3_HUMAN	NDUFA3	NADH dehydrogenase [ubiquinone] 1 alpha subcomplex subunit 3
0.97124	0.392713	O95685	O95685	PPR3D_HUMAN	PPP1R3D	Protein phosphatase 1 regulatory subunit 3D
0.836587	0.392536	Q6PCB6	Q6PCB6	AB17C_HUMAN	ABHD17C	Alpha/beta hydrolase domain-containing protein 17C
0.937805	0.39217	P27037	Q13705;P27037	AVR2A_HUMAN	ACVR2A	Activin receptor type-2A
0.672284	0.391915	P20062	P20062	TCO2_HUMAN	TCN2	Transcobalamin-2
1.07976	0.391783	Q15649	Q15649	ZNHI3_HUMAN	ZNHIT3	Zinc finger HIT domain-containing protein 3
0.827407	0.391595	P51513	P51513	NOVA1_HUMAN	NOVA1	RNA-binding protein Nova-1
0.635921	0.390945	Q13643	Q13643	FHL3_HUMAN	FHL3	Four and a half LIM domains protein 3
1.96584	0.390614	Q8TF76	Q8TF76	HASP_HUMAN	HASPIN	Serine/threonine-protein kinase haspin
0.943001	0.390182	Q9C0A6	Q9C0A6	SETD5_HUMAN	SETD5	Histone-lysine N-methyltransferase SETD5
0.422219	0.389043	Q8IVJ1	Q8IVJ1;Q96JW4	S41A1_HUMAN	SLC41A1	Solute carrier family 41 member 1
1.2883	0.388536	Q9Y6U3	Q9Y6U3	SCIN_HUMAN	SCIN	Scinderin
1.85551	0.386862	Q14181	Q14181	DPOA2_HUMAN	POLA2	DNA polymerase alpha subunit B
1.62683	0.386592	P00441	P00441	SODC_HUMAN	SOD1	Superoxide dismutase [Cu-Zn]
0.874539	0.38653	P22083	P22083	FUT4_HUMAN	FUT4	Alpha-(1,3)-fucosyltransferase 4
0.153581	0.386174	Q9UBZ4	Q9UBZ4	APEX2_HUMAN	APEX2	DNA-(apurinic or apyrimidinic site) endonuclease 2
1.53426	0.383442	P17066	P17066	HSP76_HUMAN	HSPA6	Heat shock 70 kDa protein 6
1.38233	0.382018	Q9BV36	Q9BV36	MELPH_HUMAN	MLPH	Melanophilin
0.196758	0.381234	Q7Z7M0	Q7Z7M0	MEGF8_HUMAN	MEGF8	Multiple epidermal growth factor-like domains protein 8
0.294747	0.378676	Q6ZTQ3	Q6ZTQ3	RASF6_HUMAN	RASSF6	Ras association domain-containing protein 6
1.4585	0.378664	P50148	P50148	GNAQ_HUMAN	GNAQ	Guanine nucleotide-binding protein G(q) subunit alpha
1.08902	0.378534	Q96C10	Q96C10	DHX58_HUMAN	DHX58	ATP-dependent RNA helicase DHX58
0.636766	0.378258	P20336	P20336	RAB3A_HUMAN	RAB3A	Ras-related protein Rab-3A
1.64144	0.377952	Q13571	Q13571	LAPM5_HUMAN	LAPTM5	Lysosomal-associated transmembrane protein 5
0.827994	0.377896	Q6P5R6	Q6P5R6	RL22L_HUMAN	RPL22L1	Ribosomal protein eL22-like
0.551137	0.374286	P11831	P11831	SRF_HUMAN	SRF	Serum response factor
0.982949	0.373739	Q8NDN9	Q8NDN9	RCBT1_HUMAN	RCBTB1	RCC1 and BTB domain-containing protein 1
0.508944	0.372257	O15116	O15116	LSM1_HUMAN	LSM1	U6 snRNA-associated Sm-like protein LSm1
2.49128	0.370715	Q86T24	Q86T24	KAISO_HUMAN	ZBTB33	Transcriptional regulator Kaiso
1.15669	0.367994	Q1W6H9	Q1W6H9	F110C_HUMAN	FAM110C	Protein FAM110C
0.961853	0.367771	Q3MIR4	Q3MIR4	CC50B_HUMAN	TMEM30B	Cell cycle control protein 50B
0.267591	0.36771	Q96D96	Q96D96	HVCN1_HUMAN	HVCN1	Voltage-gated hydrogen channel 1
1.11623	0.367284	Q969T3	Q969T3	SNX21_HUMAN	SNX21	Sorting nexin-21
0.36838	0.366848	P49715	P49715	CEBPA_HUMAN	CEBPA	CCAAT/enhancer-binding protein alpha
0.506325	0.366529	O95198	O95198	KLHL2_HUMAN	KLHL2	Kelch-like protein 2
1.73772	0.365825	Q9HB09	Q9HB09	B2L12_HUMAN	BCL2L12	Bcl-2-like protein 12
2.05327	0.364892	Q15906	Q15906	VPS72_HUMAN	VPS72	Vacuolar protein sorting-associated protein 72 homolog
0.598504	0.364647	O00481	O00481	BT3A1_HUMAN	BTN3A1	Butyrophilin subfamily 3 member A1
0.989161	0.363111	Q8WUA8	Q8WUA8	TSK_HUMAN	TSKU	Tsukushi
1.05249	0.363047	Q9H972	Q9H972	CN093_HUMAN	C14orf93	Uncharacterized protein C14orf93
1.13389	0.362947	Q9NPB0	Q9NPB0	SMDC1_HUMAN	SAYSD1	SAYSvFN domain-containing protein 1
0.512668	0.362268	Q9BQ89	Q9BQ89	F110A_HUMAN	FAM110A	Protein FAM110A
0.949553	0.361986	Q13099	Q13099	IFT88_HUMAN	IFT88	Intraflagellar transport protein 88 homolog
0.98127	0.361332	P37231	P37231	PPARG_HUMAN	PPARG	Peroxisome proliferator-activated receptor gamma
2.43233	0.360724	Q8IU81	Q8IU81	I2BP1_HUMAN	IRF2BP1	Interferon regulatory factor 2-binding protein 1
0.503225	0.360617	Q96AP7	Q96AP7	ESAM_HUMAN	ESAM	Endothelial cell-selective adhesion molecule
0.515647	0.360262	O00327	O00327	BMAL1_HUMAN	BMAL1	Basic helix-loop-helix ARNT-like protein 1
1.86652	0.359671	Q92754	Q92754;P05549	AP2C_HUMAN	TFAP2C	Transcription factor AP-2 gamma
1.16303	0.358538	Q7Z7K6	Q7Z7K6	CENPV_HUMAN	CENPV	Centromere protein V
0.913128	0.357775	Q6QNY1	Q6QNY1	BL1S2_HUMAN	BLOC1S2	Biogenesis of lysosome-related organelles complex 1 subunit 2
1.14633	0.357532	Q9NZ53	Q9NZ53	PDXL2_HUMAN	PODXL2	Podocalyxin-like protein 2
1.38981	0.357496	Q8N3J3	Q8N3J3	HROB_HUMAN	HROB	Homologous recombination OB-fold protein
0.293628	0.357116	P61812	P61812	TGFB2_HUMAN	TGFB2	Transforming growth factor beta-2 proprotein
0.582262	0.357031	Q8TCT0	Q8TCT0	CERK1_HUMAN	CERK	Ceramide kinase
3.24241	0.35685	Q9NPD8	Q9NPD8	UBE2T_HUMAN	UBE2T	Ubiquitin-conjugating enzyme E2 T
0.271189	0.355187	P27449	P27449	VATL_HUMAN	ATP6V0C	V-type proton ATPase 16 kDa proteolipid subunit c
0.970849	0.354565	O94806	Q15139;O94806	KPCD3_HUMAN	PRKD3	Serine/threonine-protein kinase D3
0.3754	0.354358	Q5T2D3	Q5T2D3	OTUD3_HUMAN	OTUD3	OTU domain-containing protein 3
0.324764	0.352977	O43521	O43521	B2L11_HUMAN	BCL2L11	Bcl-2-like protein 11
0.366257	0.352565	Q96CQ1	Q96CQ1	S2536_HUMAN	SLC25A36	Solute carrier family 25 member 36
1.68677	0.352335	Q9NQX7	Q9NQX7	ITM2C_HUMAN	ITM2C	Integral membrane protein 2C
0.708786	0.351187	Q92859	Q92859	NEO1_HUMAN	NEO1	Neogenin
0.57478	0.3509	Q9UJA2	Q9UJA2	CRLS1_HUMAN	CRLS1	Cardiolipin synthase (CMP-forming)
4.22504	0.35001	Q14814	Q02078;Q14814;Q06413	MEF2D_HUMAN	MEF2D	Myocyte-specific enhancer factor 2D
0.811077	0.349384	Q9NQC7	Q9NQC7	CYLD_HUMAN	CYLD	Ubiquitin carboxyl-terminal hydrolase CYLD
1.50176	0.349085	P42898	P42898	MTHR_HUMAN	MTHFR	Methylenetetrahydrofolate reductase (NADPH)
0.215083	0.348848	Q14872	Q14872	MTF1_HUMAN	MTF1	Metal regulatory transcription factor 1
0.274114	0.348628	O15033	O15033	AREL1_HUMAN	AREL1	Apoptosis-resistant E3 ubiquitin protein ligase 1
1.17801	0.347606	O14569	O14569	C56D2_HUMAN	CYB561D2	Transmembrane reductase CYB561D2
0.527159	0.347603	Q9C009	Q9C009	FOXQ1_HUMAN	FOXQ1	Forkhead box protein Q1
0.102054	0.347443	Q06033	Q06033	ITIH3_HUMAN	ITIH3	Inter-alpha-trypsin inhibitor heavy chain H3
1.47394	0.347129	P20962	P20962	PTMS_HUMAN	PTMS	Parathymosin
0.306177	0.346605	P51178	P51178	PLCD1_HUMAN	PLCD1	1-phosphatidylinositol 4,5-bisphosphate phosphodiesterase delta-1
1.13261	0.346521	Q15506	Q15506	SP17_HUMAN	SPA17	Sperm surface protein Sp17
1.54119	0.346413	Q6ZN55	Q6ZN55	ZN574_HUMAN	ZNF574	Zinc finger protein 574
0.914715	0.345013	P62841	P62841	RS15_HUMAN	RPS15	Small ribosomal subunit protein uS19
0.754325	0.344357	Q9BQT8	Q9BQT8	ODC_HUMAN	SLC25A21	Mitochondrial 2-oxodicarboxylate carrier
0.596669	0.342044	P02750	P02750	A2GL_HUMAN	LRG1	Leucine-rich alpha-2-glycoprotein
0.767413	0.341982	P52272	P52272	HNRPM_HUMAN	HNRNPM	Heterogeneous nuclear ribonucleoprotein M
0.654943	0.341448	Q96HQ2	Q96HQ2	C2AIL_HUMAN	CDKN2AIPNL	CDKN2AIP N-terminal-like protein
1.96307	0.341414	Q9ULV3	Q9ULV3	CIZ1_HUMAN	CIZ1	Cip1-interacting zinc finger protein
0.322664	0.341335	P00734	P00734	THRB_HUMAN	F2	Prothrombin
3.57153	0.33924	P49716	P49716	CEBPD_HUMAN	CEBPD	CCAAT/enhancer-binding protein delta
1.83065	0.339216	Q8WYA0	Q8WYA0	IFT81_HUMAN	IFT81	Intraflagellar transport protein 81 homolog
1.98837	0.338439	Q13907	Q13907	IDI1_HUMAN	IDI1	Isopentenyl-diphosphate Delta-isomerase 1
0.90526	0.338264	O60307	O60307	MAST3_HUMAN	MAST3	Microtubule-associated serine/threonine-protein kinase 3
1.69582	0.337955	Q8IZ52	Q8IZ52	CHSS2_HUMAN	CHPF	Chondroitin sulfate synthase 2
0.80675	0.337317	Q9NVV5	Q9NVV5	AIG1_HUMAN	AIG1	Androgen-induced gene 1 protein
0.666444	0.336433	Q8NBW4	Q8NBW4	S38A9_HUMAN	SLC38A9	Neutral amino acid transporter 9
1.99894	0.334477	P61769	P61769	B2MG_HUMAN	B2M	Beta-2-microglobulin
0.270883	0.33427	Q9HAC8	Q9HAC8	UBTD1_HUMAN	UBTD1	Ubiquitin domain-containing protein 1
0.650588	0.333099	P21860	P21860	ERBB3_HUMAN	ERBB3	Receptor tyrosine-protein kinase erbB-3
1.77846	0.3326	Q92674	Q92674	CENPI_HUMAN	CENPI	Centromere protein I
0.339368	0.332365	Q53GA4	Q53GA4	PHLA2_HUMAN	PHLDA2	Pleckstrin homology-like domain family A member 2
1.26286	0.332351	Q9HAB3	Q9NWF4;Q9HAB3	S52A2_HUMAN	SLC52A2	Solute carrier family 52, riboflavin transporter, member 2
0.765705	0.332265	Q8TAV3	Q8TAV3	CP2W1_HUMAN	CYP2W1	Cytochrome P450 2W1
0.987415	0.332184	Q9UNA1	Q9UNA1	RHG26_HUMAN	ARHGAP26	Rho GTPase-activating protein 26
0.370792	0.33192	Q5HY92	Q5HY92	FIGN_HUMAN	FIGN	Fidgetin
0.611403	0.33191	Q9H237	Q9H237	PORCN_HUMAN	PORCN	Protein-serine O-palmitoleoyltransferase porcupine
0.517561	0.330539	Q9Y2K1	Q9Y2K1	ZBTB1_HUMAN	ZBTB1	Zinc finger and BTB domain-containing protein 1
0.842204	0.330376	Q5JXC2	Q5JXC2	MIIP_HUMAN	MIIP	Migration and invasion-inhibitory protein
1.01196	0.330146	Q96FJ0	Q96FJ0	STALP_HUMAN	STAMBPL1	AMSH-like protease
0.894318	0.329994	Q9Y3B6	Q9Y3B6	EMC9_HUMAN	EMC9	ER membrane protein complex subunit 9
0.479692	0.329439	P29374	P29374	ARI4A_HUMAN	ARID4A	AT-rich interactive domain-containing protein 4A
2.32522	0.328682	Q96HB5	Q96HB5	CC120_HUMAN	CCDC120	Coiled-coil domain-containing protein 120
0.594392	0.32849	O43194	O43194	GPR39_HUMAN	GPR39	G-protein coupled receptor 39
0.846062	0.32831	Q9UNA4	Q9UNA4	POLI_HUMAN	POLI	DNA polymerase iota
0.375008	0.328237	Q9BRK4	Q9BRK4	LZTS2_HUMAN	LZTS2	Leucine zipper putative tumor suppressor 2
0.632143	0.327246	O43482	O43482	MS18B_HUMAN	OIP5	Protein Mis18-beta
0.171568	0.326594	P13929	P13929	ENOB_HUMAN	ENO3	Beta-enolase
0.836805	0.326357	O43609	O43609	SPY1_HUMAN	SPRY1	Protein sprouty homolog 1
0.684496	0.326138	Q15363	Q15363	TMED2_HUMAN	TMED2	Transmembrane emp24 domain-containing protein 2
0.557123	0.324467	Q9UPR0	Q9UPR0	PLCL2_HUMAN	PLCL2	Inactive phospholipase C-like protein 2
0.957036	0.324408	Q08999	Q08999	RBL2_HUMAN	RBL2	Retinoblastoma-like protein 2
0.479548	0.323441	P07738	P07738	PMGE_HUMAN	BPGM	Bisphosphoglycerate mutase
0.510855	0.32303	Q8NFZ8	Q8NFZ8	CADM4_HUMAN	CADM4	Cell adhesion molecule 4
0.674285	0.322922	O75037	O75037	KI21B_HUMAN	KIF21B	Kinesin-like protein KIF21B
0.770646	0.322306	Q9UQG0;Q9WJR5	Q9WJR5;Q9UQG0;P63136;P63132	POK11_HUMAN;POK19_HUMAN	ERVK-11;ERVK-19	Endogenous retrovirus group K member 11 Pol protein
0.542267	0.321414	Q9NV64	Q9NV64	TM39A_HUMAN	TMEM39A	Transmembrane protein 39A
3.47277	0.321339	P04114	P04114	APOB_HUMAN	APOB	Apolipoprotein B-100
2.09574	0.320307	Q2M1P5	Q2M1P5	KIF7_HUMAN	KIF7	Kinesin-like protein KIF7
0.730533	0.319963	Q9Y4X4	Q9Y4X4	KLF12_HUMAN	KLF12	Krueppel-like factor 12
0.453338	0.319758	Q8N4T4	Q8N4T4	ARG39_HUMAN	ARHGEF39	Rho guanine nucleotide exchange factor 39
0.622002	0.319343	Q8NFT8	Q8NFT8	DNER_HUMAN	DNER	Delta and Notch-like epidermal growth factor-related receptor
1.77447	0.31823	O43734	O43734	CIKS_HUMAN	TRAF3IP2	E3 ubiquitin ligase TRAF3IP2
0.333494	0.317824	Q9P2W1	Q9P2W1	HOP2_HUMAN	PSMC3IP	Homologous-pairing protein 2 homolog
1.4798	0.317415	Q96AN5	Q96AN5	TM143_HUMAN	TMEM143	Transmembrane protein 143
0.627831	0.317181	Q9H9Q4	Q9H9Q4	NHEJ1_HUMAN	NHEJ1	Non-homologous end-joining factor 1
0.207744	0.317162	P83369	P83369	LSM11_HUMAN	LSM11	U7 snRNA-associated Sm-like protein LSm11
1.38958	0.316681	Q8TBK6	Q8TBK6	ZCH10_HUMAN	ZCCHC10	Zinc finger CCHC domain-containing protein 10
0.94667	0.316545	P24386	P24386	RAE1_HUMAN	CHM	Rab proteins geranylgeranyltransferase component A 1
3.28329	0.316211	Q69YH5	Q69YH5	CDCA2_HUMAN	CDCA2	Cell division cycle-associated protein 2
0.699551	0.315836	Q86XS8	Q86XS8	GOLI_HUMAN	RNF130	E3 ubiquitin-protein ligase RNF130
1.68998	0.315406	Q8IWL3	Q8IWL3	HSC20_HUMAN	HSCB	Iron-sulfur cluster co-chaperone protein HscB
1.73742	0.313387	Q9H5H4	Q9H5H4	ZN768_HUMAN	ZNF768	Zinc finger protein 768
1.14105	0.313048	Q9HCE9	Q9HCE9	ANO8_HUMAN	ANO8	Anoctamin-8
1.4694	0.312552	O43597	O43597	SPY2_HUMAN	SPRY2	Protein sprouty homolog 2
1.51699	0.312369	O43474	O43474	KLF4_HUMAN	KLF4	Krueppel-like factor 4
1.57684	0.311265	Q9Y605	Q9Y605	MOFA1_HUMAN	MRFAP1	MORF4 family-associated protein 1
1.05896	0.311005	Q9BXB1	Q9BXB1	LGR4_HUMAN	LGR4	Leucine-rich repeat-containing G-protein coupled receptor 4
0.36446	0.30966	Q9BW66	Q9BW66	CINP_HUMAN	CINP	Cyclin-dependent kinase 2-interacting protein
0.653838	0.309286	Q30201	Q30201	HFE_HUMAN	HFE	Hereditary hemochromatosis protein
3.10018	0.309186	Q01581	Q01581	HMCS1_HUMAN	HMGCS1	Hydroxymethylglutaryl-CoA synthase, cytoplasmic
0.518389	0.30845	Q9NUK0	Q9NUK0	MBNL3_HUMAN	MBNL3	Muscleblind-like protein 3
0.185282	0.308145	Q8WVE0	Q8WVE0	EFMT1_HUMAN	EEF1AKMT1	EEF1A lysine methyltransferase 1
1.43543	0.307485	P49069	P49069	CAMLG_HUMAN	CAMLG	Guided entry of tail-anchored proteins factor CAMLG
0.472755	0.307271	Q8NBA8	Q8NBA8	DTWD2_HUMAN	DTWD2	tRNA-uridine aminocarboxypropyltransferase 2
0.0895119	0.306909	O95528	O95528	GTR10_HUMAN	SLC2A10	Solute carrier family 2, facilitated glucose transporter member 10
0.689051	0.306797	A6NI56	A6NI56	CC154_HUMAN	CCDC154	Coiled-coil domain-containing protein 154
0.25175	0.306475	Q9H867	Q9H867	MT21D_HUMAN	VCPKMT	Protein N-lysine methyltransferase METTL21D
2.24454	0.305014	Q9UKA2	Q9UKA2	FBXL4_HUMAN	FBXL4	F-box/LRR-repeat protein 4
0.641265	0.304909	Q9BQI6	Q9BQI6	SLF1_HUMAN	SLF1	SMC5-SMC6 complex localization factor protein 1
0.597257	0.304582	Q9UK39	Q9UK39	NOCT_HUMAN	NOCT	Nocturnin
1.35582	0.304129	P61960	P61960	UFM1_HUMAN	UFM1	Ubiquitin-fold modifier 1
0.767268	0.303836	Q96H79	Q96H79	ZCCHL_HUMAN	ZC3HAV1L	Zinc finger CCCH-type antiviral protein 1-like
2.16819	0.303269	O75140	O75140	DEPD5_HUMAN	DEPDC5	GATOR1 complex protein DEPDC5
1.65376	0.303101	Q9HAH7	Q9HAH7	FBRS_HUMAN	FBRS	Probable fibrosin-1
1.99273	0.302167	Q9BV23	Q9BV23	ABHD6_HUMAN	ABHD6	Monoacylglycerol lipase ABHD6
0.535087	0.302091	Q9C029	Q9C029	TRIM7_HUMAN	TRIM7	E3 ubiquitin-protein ligase TRIM7
0.19531	0.302084	Q8N9U0	Q8N9U0	TAC2N_HUMAN	TC2N	Tandem C2 domains nuclear protein
1.32934	0.301846	Q96LZ7	Q96LZ7	RMD2_HUMAN	RMDN2	Regulator of microtubule dynamics protein 2
0.204571	0.301257	Q9UMW8	Q9UMW8	UBP18_HUMAN	USP18	Ubl carboxyl-terminal hydrolase 18
0.573812	0.301102	P15104	P15104	GLNA_HUMAN	GLUL	Glutamine synthetase
0.67505	0.300999	O75191	O75191	XYLB_HUMAN	XYLB	Xylulose kinase
0.39057	0.300969	Q13541	Q13541	4EBP1_HUMAN	EIF4EBP1	Eukaryotic translation initiation factor 4E-binding protein 1
3.1839	0.300545	Q9UN19	Q9UN19	DAPP1_HUMAN	DAPP1	Dual adapter for phosphotyrosine and 3-phosphotyrosine and 3-phosphoinositide
0.699223	0.300397	Q11201	Q11201	SIA4A_HUMAN	ST3GAL1	CMP-N-acetylneuraminate-beta-galactosamide-alpha-2,3-sialyltransferase 1
0.934197	0.299561	P02768	P02768	ALBU_HUMAN	ALB	Albumin
0.982614	0.298684	Q9BTT4	Q9BTT4	MED10_HUMAN	MED10	Mediator of RNA polymerase II transcription subunit 10
0.759886	0.298613	Q8IVH4	Q8IVH4	MMAA_HUMAN	MMAA	Methylmalonic aciduria type A protein, mitochondrial
0.910999	0.298219	P56557	P56557	TM50B_HUMAN	TMEM50B	Transmembrane protein 50B
1.40972	0.297657	Q8TBN0	Q8TBN0	R3GEF_HUMAN	RAB3IL1	Guanine nucleotide exchange factor for Rab-3A
0.305583	0.297573	Q969K4	Q969K4	ABTB1_HUMAN	ABTB1	Ankyrin repeat and BTB/POZ domain-containing protein 1
1.1077	0.297514	Q96GX2	Q96GX2	A7L3B_HUMAN	ATXN7L3B	Ataxin-7-like protein 3B
0.727068	0.297397	Q86WK9	Q86WK9	PAQR7_HUMAN	PAQR7	Membrane progestin receptor alpha
1.42992	0.296727	Q9BV68	Q9BV68	RN126_HUMAN	RNF126	E3 ubiquitin-protein ligase RNF126
0.445497	0.296127	Q9HCU4	Q9HCU4	CELR2_HUMAN	CELSR2	Cadherin EGF LAG seven-pass G-type receptor 2
0.391615	0.295892	O95490	O95490	AGRL2_HUMAN	ADGRL2	Adhesion G protein-coupled receptor L2
0.862295	0.295437	P0C0L5	P0C0L4;P0C0L5	CO4B_HUMAN	C4B_2	Complement C4-B
0.801496	0.295195	Q66LE6	Q66LE6	2ABD_HUMAN	PPP2R2D	Serine/threonine-protein phosphatase 2A 55 kDa regulatory subunit B delta isoform
0.674241	0.294622	Q6ZV89	Q6ZV89	SH2D5_HUMAN	SH2D5	SH2 domain-containing protein 5
1.05035	0.293888	Q9H672	Q9H672	ASB7_HUMAN	ASB7	Ankyrin repeat and SOCS box protein 7
1.08803	0.293834	O43505	O43505	B4GA1_HUMAN	B4GAT1	Beta-1,4-glucuronyltransferase 1
1.19279	0.293633	Q15428	Q15428	SF3A2_HUMAN	SF3A2	Splicing factor 3A subunit 2
1.31052	0.292387	Q9NS73	Q9NS73	MBIP1_HUMAN	MBIP	MAP3K12-binding inhibitory protein 1
2.74075	0.291773	Q96JM2	Q96JM2	ZN462_HUMAN	ZNF462	Zinc finger protein 462
0.564548	0.291046	P53816	P53816	PLAT3_HUMAN	PLAAT3	Phospholipase A and acyltransferase 3
1.28749	0.29029	Q96DZ1	Q96DZ1	ERLEC_HUMAN	ERLEC1	Endoplasmic reticulum lectin 1
0.615325	0.289561	Q01628	Q01628;Q01629;P13164	IFM3_HUMAN	IFITM3	Interferon-induced transmembrane protein 3
0.943807	0.288826	P13497	P13497	BMP1_HUMAN	BMP1	Bone morphogenetic protein 1
0.687254	0.288631	P22528	P22528	SPR1B_HUMAN	SPRR1B	Cornifin-B
0.373396	0.288454	O43301	O43301	HS12A_HUMAN	HSPA12A	Heat shock 70 kDa protein 12A
1.2437	0.28823	Q6AHZ1	Q6AHZ1	Z518A_HUMAN	ZNF518A	Zinc finger protein 518A
0.280561	0.288052	Q96HN2	Q96HN2	SAHH3_HUMAN	AHCYL2	Adenosylhomocysteinase 3
0.944022	0.287681	O60831	O60831	PRAF2_HUMAN	PRAF2	PRA1 family protein 2
0.714475	0.2875	Q9P2C4	Q9P2C4	TM181_HUMAN	TMEM181	Transmembrane protein 181
1.21548	0.287255	P17029	P17029	ZKSC1_HUMAN	ZKSCAN1	Zinc finger protein with KRAB and SCAN domains 1
0.209611	0.286748	O43829	O43829	ZBT14_HUMAN	ZBTB14	Zinc finger and BTB domain-containing protein 14
1.14206	0.286233	Q8N3V7	Q8N3V7	SYNPO_HUMAN	SYNPO	Synaptopodin
0.733303	0.285944	A6H8Y1	A6H8Y1	BDP1_HUMAN	BDP1	Transcription factor TFIIIB component B'' homolog
1.06788	0.285907	P60006	P60006	APC15_HUMAN	ANAPC15	Anaphase-promoting complex subunit 15
1.17078	0.285536	Q9UKI8	Q9UKI8	TLK1_HUMAN	TLK1	Serine/threonine-protein kinase tousled-like 1
0.644277	0.284372	Q99941	Q99941	ATF6B_HUMAN	ATF6B	Cyclic AMP-dependent transcription factor ATF-6 beta
1.33806	0.28434	O95810	O95810	CAVN2_HUMAN	CAVIN2	Caveolae-associated protein 2
1.5203	0.284193	Q10589	Q10589	BST2_HUMAN	BST2	Bone marrow stromal antigen 2
0.153937	0.283857	Q9NVR7	Q9NVR7	TBCC1_HUMAN	TBCCD1	TBCC domain-containing protein 1
2.58631	0.28335	Q96QD9	Q96QD9	UIF_HUMAN	FYTTD1	UAP56-interacting factor
1.11656	0.282488	P58317	P58317	ZN121_HUMAN	ZNF121	Zinc finger protein 121
0.804589	0.281555	P35754	P35754	GLRX1_HUMAN	GLRX	Glutaredoxin-1
0.421019	0.281525	Q96L46	Q96L46	CPNS2_HUMAN	CAPNS2	Calpain small subunit 2
0.262119	0.281422	Q6AZZ1	Q6AZZ1	TRI68_HUMAN	TRIM68	E3 ubiquitin-protein ligase TRIM68
0.814987	0.280839	Q13454	Q13454	TUSC3_HUMAN	TUSC3	Tumor suppressor candidate 3
0.189507	0.280721	Q5VTY9	Q5VTY9	HHAT_HUMAN	HHAT	Protein-cysteine N-palmitoyltransferase HHAT
0.582561	0.280564	Q9NQR1	Q9NQR1	KMT5A_HUMAN	KMT5A	N-lysine methyltransferase KMT5A
1.01391	0.280017	Q5XKL5	Q5XKL5	BTBD8_HUMAN	BTBD8	BTB/POZ domain-containing protein 8
0.351368	0.279432	O60637	O60637	TSN3_HUMAN	TSPAN3	Tetraspanin-3
0.343258	0.279269	Q8NHZ8	Q8NHZ8	CDC26_HUMAN	CDC26	Anaphase-promoting complex subunit CDC26
2.04408	0.27919	P20591	P20591	MX1_HUMAN	MX1	Interferon-induced GTP-binding protein Mx1
0.468782	0.279104	P04406	P04406	G3P_HUMAN	GAPDH	Glyceraldehyde-3-phosphate dehydrogenase
0.462712	0.279085	Q86WP2	Q86WP2	GPBP1_HUMAN	GPBP1	Vasculin
0.761627	0.279022	Q9Y3R5	Q9Y3R5	DOP2_HUMAN	DOP1B	Protein dopey-2
0.358983	0.278976	Q8IZR5	Q8IZR5	CKLF4_HUMAN	CMTM4	CKLF-like MARVEL transmembrane domain-containing protein 4
2.16761	0.2788	P10301	P10301	RRAS_HUMAN	RRAS	Ras-related protein R-Ras
3.49989	0.278436	Q9Y6X8	Q9Y6X8	ZHX2_HUMAN	ZHX2	Zinc fingers and homeoboxes protein 2
0.674829	0.278273	P14543	P14543	NID1_HUMAN	NID1	Nidogen-1
0.280845	0.278054	Q9P227	Q9P227	RHG23_HUMAN	ARHGAP23	Rho GTPase-activating protein 23
0.202129	0.277836	Q14568	Q14568	HS902_HUMAN	HSP90AA2P	Heat shock protein HSP 90-alpha A2
0.646383	0.277535	Q13795	Q13795	ARFRP_HUMAN	ARFRP1	ADP-ribosylation factor-related protein 1
2.08961	0.276742	Q9H2Y7	Q9H2Y7	ZN106_HUMAN	ZNF106	Zinc finger protein 106
0.0571583	0.276731	A0A0B4J2A2;P0DN37	A0A0B4J2A2;P0DN37	PAL4C_HUMAN;PAL4G_HUMAN	PPIAL4C;PPIAL4G	Peptidyl-prolyl cis-trans isomerase A-like 4C
0.864425	0.276719	Q86WN1	Q86WN1	FCSD1_HUMAN	FCHSD1	F-BAR and double SH3 domains protein 1
0.863901	0.276601	Q8WV74	Q8WV74	NUDT8_HUMAN	NUDT8	Mitochondrial coenzyme A diphosphatase NUDT8
0.293554	0.276473	P55197	P55197	AF10_HUMAN	MLLT10	Protein AF-10
2.24418	0.276034	Q15776	Q15776	ZKSC8_HUMAN	ZKSCAN8	Zinc finger protein with KRAB and SCAN domains 8
0.709489	0.275951	Q6NZ67	Q6NZ67	MZT2B_HUMAN	MZT2B	Mitotic-spindle organizing protein 2B
0.914682	0.275128	Q9HCI7	Q9HCI7	MSL2_HUMAN	MSL2	E3 ubiquitin-protein ligase MSL2
1.21294	0.274749	P37173	P37173	TGFR2_HUMAN	TGFBR2	TGF-beta receptor type-2
0.857525	0.273775	Q9NTW7	Q9NTW7	ZF64B_HUMAN	ZFP64	Zinc finger protein 64
1.06972	0.273439	Q9UKT7	Q9UKT7	FBXL3_HUMAN	FBXL3	F-box/LRR-repeat protein 3
2.96476	0.273408	Q12980	Q12980	NPRL3_HUMAN	NPRL3	GATOR1 complex protein NPRL3
1.85954	0.273347	Q9H425	Q9H425	CA198_HUMAN	C1orf198	Uncharacterized protein C1orf198
1.13666	0.273258	Q01130	Q01130;Q9BRL6	SRSF2_HUMAN	SRSF2	Serine/arginine-rich splicing factor 2
2.46422	0.273007	O75382	O75382	TRIM3_HUMAN	TRIM3	Tripartite motif-containing protein 3
0.59365	0.272041	Q9Y2G9	Q9Y2G9	SBNO2_HUMAN	SBNO2	Protein strawberry notch homolog 2
1.85347	0.271983	P19878	P19878	NCF2_HUMAN	NCF2	Neutrophil cytosol factor 2
0.532653	0.271698	P14209	P14209	CD99_HUMAN	CD99	CD99 antigen
0.758751	0.27166	Q9BWQ6	Q9BWQ6	YIPF2_HUMAN	YIPF2	Protein YIPF2
0.626416	0.270822	Q6UXH1	Q6UXH1	CREL2_HUMAN	CRELD2	Protein disulfide isomerase CRELD2
1.36264	0.270069	Q53EL6	Q53EL6	PDCD4_HUMAN	PDCD4	Programmed cell death protein 4
0.27643	0.269549	Q9UKF7	Q9UKF7	PITC1_HUMAN	PITPNC1	Cytoplasmic phosphatidylinositol transfer protein 1
0.342266	0.268568	P02462	P02462;P29400	CO4A1_HUMAN	COL4A1	Collagen alpha-1(IV) chain
0.89629	0.267854	Q9ULD4	Q9ULD4	BRPF3_HUMAN	BRPF3	Bromodomain and PHD finger-containing protein 3
0.993587	0.267228	Q9Y3Q3	Q9Y3Q3	TMED3_HUMAN	TMED3	Transmembrane emp24 domain-containing protein 3
0.711107	0.266558	Q9H3U5	Q9H3U5	MFSD1_HUMAN	MFSD1	Major facilitator superfamily domain-containing protein 1
2.1217	0.266447	Q96S99	Q96S99	PKHF1_HUMAN	PLEKHF1	Pleckstrin homology domain-containing family F member 1
0.955784	0.266437	Q9NQS1	Q9NQS1	AVEN_HUMAN	AVEN	Cell death regulator Aven
1.46077	0.266376	P62310	P62310	LSM3_HUMAN	LSM3	U6 snRNA-associated Sm-like protein LSm3
1.75769	0.266366	Q6IQ32	Q6IQ32	ADNP2_HUMAN	ADNP2	Activity-dependent neuroprotector homeobox protein 2
0.400502	0.265639	Q6P6B7	Q6P6B7	ANR16_HUMAN	ANKRD16	Ankyrin repeat domain-containing protein 16
0.693798	0.265481	Q3KP66	Q3KP66	INAVA_HUMAN	INAVA	Innate immunity activator protein
2.06092	0.265475	Q9BWD3	Q9BWD3;Q17RB0	RTL8A_HUMAN	RTL8A	Retrotransposon Gag-like protein 8A
0.210223	0.265381	O43167	O43167	ZBT24_HUMAN	ZBTB24	Zinc finger and BTB domain-containing protein 24
1.52087	0.26537	O15550	O14607;O15550	KDM6A_HUMAN	KDM6A	Lysine-specific demethylase 6A
0.579025	0.264555	Q8NEL9	Q8NEL9	DDHD1_HUMAN	DDHD1	Phospholipase DDHD1
2.05868	0.264175	Q9UKT5	Q9UKT5	FBX4_HUMAN	FBXO4	F-box only protein 4
3.29061	0.264131	Q92547	Q92547	TOPB1_HUMAN	TOPBP1	DNA topoisomerase 2-binding protein 1
0.452548	0.263509	P35475	P35475	IDUA_HUMAN	IDUA	Alpha-L-iduronidase
0.448227	0.263292	Q96NA2	Q96NA2	RILP_HUMAN	RILP	Rab-interacting lysosomal protein
0.926003	0.262969	O00311	O00311	CDC7_HUMAN	CDC7	Cell division cycle 7-related protein kinase
2.33261	0.262684	Q9Y5Y0	Q9Y5Y0	FLVC1_HUMAN	FLVCR1	Heme transporter FLVCR1
1.52215	0.262425	Q969L2	Q969L2	MAL2_HUMAN	MAL2	Protein MAL2
0.275441	0.26205	Q70EL1	Q70EL1	UBP54_HUMAN	USP54	Inactive ubiquitin carboxyl-terminal hydrolase 54
0.160328	0.261925	Q8IZL2	Q8IZL2	MAML2_HUMAN	MAML2	Mastermind-like protein 2
0.862942	0.261904	Q96P53	Q96P53	WDFY2_HUMAN	WDFY2	WD repeat and FYVE domain-containing protein 2
0.758085	0.261777	P35030	P35030	TRY3_HUMAN	PRSS3	Trypsin-3
1.38834	0.261505	Q8IZJ1	Q8IZJ1	UNC5B_HUMAN	UNC5B	Netrin receptor UNC5B
0.950991	0.261378	Q9HBI1	Q9HBI1	PARVB_HUMAN	PARVB	Beta-parvin
3.22151	0.261329	O00273	O00273	DFFA_HUMAN	DFFA	DNA fragmentation factor subunit alpha
0.309887	0.26122	P84243	P84243;P68431;Q71DI3;Q6NXT2;Q16695	H33_HUMAN	H3-3B	Histone H3.3
2.0901	0.261144	Q15796	Q15796	SMAD2_HUMAN	SMAD2	Mothers against decapentaplegic homolog 2
1.7227	0.261031	Q14686	Q14686	NCOA6_HUMAN	NCOA6	Nuclear receptor coactivator 6
0.951707	0.260996	Q9UBI6	Q9UBI6	GBG12_HUMAN	GNG12	Guanine nucleotide-binding protein G(I)/G(S)/G(O) subunit gamma-12
0.418065	0.260922	Q9P2J9	Q9P2J9	PDP2_HUMAN	PDP2	[Pyruvate dehydrogenase [acetyl-transferring]]-phosphatase 2, mitochondrial
2.0999	0.260754	Q53LP3	Q53LP3	SWAHC_HUMAN	SOWAHC	Ankyrin repeat domain-containing protein SOWAHC
0.374696	0.260155	Q9UKA9	Q9UKA9	PTBP2_HUMAN	PTBP2	Polypyrimidine tract-binding protein 2
0.590289	0.260154	Q8TBF2	Q8TBF2	PXL2B_HUMAN	PRXL2B	Prostamide/prostaglandin F synthase
0.657731	0.26013	Q3MHD2	Q3MHD2	LSM12_HUMAN	LSM12	Protein LSM12
0.587984	0.260042	Q14644	Q14644	RASA3_HUMAN	RASA3	Ras GTPase-activating protein 3
0.164075	0.259835	O95274	O95274	LYPD3_HUMAN	LYPD3	Ly6/PLAUR domain-containing protein 3
1.25212	0.259759	P61081	P61081	UBC12_HUMAN	UBE2M	NEDD8-conjugating enzyme Ubc12
0.642654	0.259452	P15153	P15153	RAC2_HUMAN	RAC2	Ras-related C3 botulinum toxin substrate 2
1.84471	0.259028	Q9UMX0	Q9UMX0	UBQL1_HUMAN	UBQLN1	Ubiquilin-1
1.00349	0.258948	Q8IZT6	Q8IZT6	ASPM_HUMAN	ASPM	Abnormal spindle-like microcephaly-associated protein
0.928654	0.258756	O60346	O60346	PHLP1_HUMAN	PHLPP1	PH domain leucine-rich repeat-containing protein phosphatase 1
1.09343	0.258731	Q9Y252	Q9Y252	RNF6_HUMAN	RNF6	E3 ubiquitin-protein ligase RNF6
0.204835	0.258067	P0DJD1	P0DJD0;P0DJD1	RGPD2_HUMAN	RGPD2	RANBP2-like and GRIP domain-containing protein 2
0.953373	0.257892	O43759	O43759	SNG1_HUMAN	SYNGR1	Synaptogyrin-1
0.174349	0.257838	O96024	O96024	B3GT4_HUMAN	B3GALT4	Beta-1,3-galactosyltransferase 4
1.70246	0.257405	Q9NSY1	Q9NSY1	BMP2K_HUMAN	BMP2K	BMP-2-inducible protein kinase
4.14612	0.257333	P01024	P01024	CO3_HUMAN	C3	Complement C3
0.732551	0.257295	Q96E22	Q96E22	NGBR_HUMAN	NUS1	Dehydrodolichyl diphosphate synthase complex subunit NUS1
2.31532	0.257284	Q99471	Q99471	PFD5_HUMAN	PFDN5	Prefoldin subunit 5
0.69643	0.256889	Q9P209	Q9P209	CEP72_HUMAN	CEP72	Centrosomal protein of 72 kDa
0.627693	0.256201	A0PK00	A0PK00	T120B_HUMAN	TMEM120B	Transmembrane protein 120B
1.23369	0.255905	Q8TAF3	Q8TAF3	WDR48_HUMAN	WDR48	WD repeat-containing protein 48
0.693545	0.255777	Q6PJG9	Q6PJG9	LRFN4_HUMAN	LRFN4	Leucine-rich repeat and fibronectin type-III domain-containing protein 4
0.418384	0.255524	O00463	O00463	TRAF5_HUMAN	TRAF5	TNF receptor-associated factor 5
0.413906	0.255424	Q9UHJ9	Q9UHJ9	PGAP2_HUMAN	PGAP2	Post-GPI attachment to proteins factor 2
0.953078	0.255147	Q5T653	Q5T653	RM02_HUMAN	MRPL2	Large ribosomal subunit protein uL2m
0.395056	0.254169	Q9NWM8	Q9NWM8	FKB14_HUMAN	FKBP14	Peptidyl-prolyl cis-trans isomerase FKBP14
0.618052	0.253893	O60512	O60512	B4GT3_HUMAN	B4GALT3	Beta-1,4-galactosyltransferase 3
0.509981	0.252721	Q86YL7	Q86YL7	PDPN_HUMAN	PDPN	Podoplanin
0.742319	0.252711	Q8NI22	Q8NI22	MCFD2_HUMAN	MCFD2	Multiple coagulation factor deficiency protein 2
1.39535	0.251109	Q14596	Q14596	NBR1_HUMAN	NBR1	Next to BRCA1 gene 1 protein
1.59009	0.2502	Q96BZ8	Q96BZ8	LENG1_HUMAN	LENG1	Leukocyte receptor cluster member 1
1.04702	0.250167	P17900	P17900	SAP3_HUMAN	GM2A	Ganglioside GM2 activator
0.603359	0.249903	Q9UQQ2	Q9UQQ2	SH2B3_HUMAN	SH2B3	SH2B adapter protein 3
0.694493	0.249391	Q9NZM4	Q9NZM4	BICRA_HUMAN	BICRA	BRD4-interacting chromatin-remodeling complex-associated protein
1.43547	0.248998	Q96CN5	Q96CN5	LRC45_HUMAN	LRRC45	Leucine-rich repeat-containing protein 45
0.456718	0.24866	O14613	O14613	BORG1_HUMAN	CDC42EP2	Cdc42 effector protein 2
0.707933	0.248569	Q96IR2	Q96IR2	ZN845_HUMAN	ZNF845	Zinc finger protein 845
4.03548	0.248011	Q6IA17	Q6IA17	SIGIR_HUMAN	SIGIRR	Single Ig IL-1-related receptor
0.383378	0.247897	Q9H7X7	Q9H7X7	IFT22_HUMAN	IFT22	Intraflagellar transport protein 22 homolog
0.571958	0.247707	O60361	O60361	NDK8_HUMAN	NME2P1	Putative nucleoside diphosphate kinase
1.38344	0.247297	Q13322	Q13322	GRB10_HUMAN	GRB10	Growth factor receptor-bound protein 10
0.772191	0.247247	Q9Y375	Q9Y375	CIA30_HUMAN	NDUFAF1	Complex I intermediate-associated protein 30, mitochondrial
0.608047	0.247022	Q8N6M3	Q8N6M3	FITM2_HUMAN	FITM2	Acyl-coenzyme A diphosphatase FITM2
0.96098	0.246987	Q86XA9	Q86XA9	HTR5A_HUMAN	HEATR5A	HEAT repeat-containing protein 5A
1.06948	0.246728	Q9NZ63	Q9NZ63	TLS1_HUMAN	C9orf78	Splicing factor C9orf78
1.61785	0.246639	Q96DF8	Q96DF8	ESS2_HUMAN	ESS2	Splicing factor ESS-2 homolog
0.155349	0.246528	Q96DN6	Q96DN6	MBD6_HUMAN	MBD6	Methyl-CpG-binding domain protein 6
0.440432	0.245984	P62745	P62745	RHOB_HUMAN	RHOB	Rho-related GTP-binding protein RhoB
1.56597	0.245792	Q8N5U6	Q8N5U6	RNF10_HUMAN	RNF10	E3 ubiquitin-protein ligase RNF10
0.664512	0.245482	Q08431	Q08431	MFGM_HUMAN	MFGE8	Lactadherin
2.24966	0.245378	O00560	O00560	SDCB1_HUMAN	SDCBP	Syntenin-1
0.6475	0.245357	E9PRG8	E9PRG8	CK098_HUMAN	C11orf98	Uncharacterized protein C11orf98
0.50117	0.244977	Q9H8H3	Q9H8H3	TMT1A_HUMAN	TMT1A	N6-adenosine-methyltransferase TMT1A
0.316288	0.244199	Q9ULX9	Q9ULX9	MAFF_HUMAN	MAFF	Transcription factor MafF
0.802209	0.244153	Q9H334	Q9H334	FOXP1_HUMAN	FOXP1	Forkhead box protein P1
0.0650647	0.243573	Q04727	Q04727	TLE4_HUMAN	TLE4	Transducin-like enhancer protein 4
0.220536	0.243247	Q9P241	Q9P241	AT10D_HUMAN	ATP10D	Phospholipid-transporting ATPase VD
0.315934	0.243016	Q8N5I4	Q8N5I4	DHRSX_HUMAN	DHRSX	Dehydrogenase/reductase SDR family member on chromosome X
1.21502	0.242855	Q9UHK0	Q9UHK0	NUFP1_HUMAN	NUFIP1	FMR1-interacting protein NUFIP1
0.380523	0.242537	Q96HD9	Q96HD9	ACY3_HUMAN	ACY3	N-acyl-aromatic-L-amino acid amidohydrolase (carboxylate-forming)
1.77441	0.240973	Q8NB78	Q8NB78	KDM1B_HUMAN	KDM1B	Lysine-specific histone demethylase 2
0.262734	0.240891	Q5VSG8	Q5VSG8	MANEL_HUMAN	MANEAL	Glycoprotein endo-alpha-1,2-mannosidase-like protein
0.384929	0.24069	Q8IUC6	Q8IUC6	TCAM1_HUMAN	TICAM1	TIR domain-containing adapter molecule 1
1.01478	0.239999	Q9HCN3	Q9HCN3	PGAP6_HUMAN	PGAP6	Post-GPI attachment to proteins factor 6
0.551103	0.239885	Q14563	Q14563	SEM3A_HUMAN	SEMA3A	Semaphorin-3A
0.372893	0.239828	Q96A58	Q96A58	RERG_HUMAN	RERG	Ras-related and estrogen-regulated growth inhibitor
0.358434	0.239718	A0AVI4	A0AVI4	TM129_HUMAN	TMEM129	E3 ubiquitin-protein ligase TM129
0.744939	0.239199	Q9UEG4	Q9UEG4	ZN629_HUMAN	ZNF629	Zinc finger protein 629
1.08247	0.239142	Q14802	Q14802	FXYD3_HUMAN	FXYD3	FXYD domain-containing ion transport regulator 3
2.39707	0.239138	Q86UY5	Q86UY5	FA83A_HUMAN	FAM83A	Protein FAM83A
2.28263	0.239112	Q8NEF9	Q8NEF9	SRFB1_HUMAN	SRFBP1	Serum response factor-binding protein 1
1.24851	0.238934	Q8TF72	Q13796;Q8TF72;Q9ULL8	SHRM3_HUMAN	SHROOM3	Protein Shroom3
0.392007	0.238302	Q96IK5	Q96IK5	GMCL1_HUMAN	GMCL1	Germ cell-less protein-like 1
0.867107	0.238122	Q9BW83	Q9BW83	IFT27_HUMAN	IFT27	Intraflagellar transport protein 27 homolog
0.679139	0.237625	Q12772	Q12772	SRBP2_HUMAN	SREBF2	Sterol regulatory element-binding protein 2
0.631426	0.237573	Q6UUV9	Q6UUV9	CRTC1_HUMAN	CRTC1	CREB-regulated transcription coactivator 1
0.469399	0.237533	Q8TBE0	Q8TBE0	BAHD1_HUMAN	BAHD1	Bromo adjacent homology domain-containing 1 protein
0.462196	0.237275	P62328	P62328	TYB4_HUMAN	TMSB4X	Thymosin beta-4
1.6944	0.237232	Q9H4I2	Q9H4I2	ZHX3_HUMAN	ZHX3	Zinc fingers and homeoboxes protein 3
1.14653	0.236664	Q8WUJ3	Q8WUJ3	CEMIP_HUMAN	CEMIP	Cell migration-inducing and hyaluronan-binding protein
0.530666	0.236543	Q9UJA3	Q9UJA3	MCM8_HUMAN	MCM8	DNA helicase MCM8
1.4362	0.236364	P50613	P50613	CDK7_HUMAN	CDK7	Cyclin-dependent kinase 7
0.485455	0.23617	A8MQ03	A8MQ03	CRTP1_HUMAN	CYSRT1	Cysteine-rich tail protein 1
0.759533	0.235945	Q9H2G9	Q9H2G9	GO45_HUMAN	BLZF1	Golgin-45
0.949673	0.235868	Q8IV32	Q8IV32	CCD71_HUMAN	CCDC71	Coiled-coil domain-containing protein 71
0.560356	0.235814	Q53S08;Q9H0N0	Q9H0N0;Q53S08	RAB6C_HUMAN;RAB6D_HUMAN	RAB6C;RAB6D	Ras-related protein Rab-6D
0.80467	0.235744	Q96LW7	Q96LW7	CAR19_HUMAN	CARD19	Caspase recruitment domain-containing protein 19
0.403912	0.235567	Q9BTL4	Q9BTL4	IER2_HUMAN	IER2	Immediate early response gene 2 protein
0.491943	0.23533	Q9UI95	Q9UI95	MD2L2_HUMAN	MAD2L2	Mitotic spindle assembly checkpoint protein MAD2B
0.901019	0.234871	P08603	P08603	CFAH_HUMAN	CFH	Complement factor H
1.33677	0.234633	Q86WU2	Q86WU2	LDHD_HUMAN	LDHD	Probable D-lactate dehydrogenase, mitochondrial
1.20977	0.234467	O00291	O00291	HIP1_HUMAN	HIP1	Huntingtin-interacting protein 1
0.391052	0.234433	O14967	O14967	CLGN_HUMAN	CLGN	Calmegin
0.623885	0.233978	Q9Y6G5	Q9Y6G5	COMDA_HUMAN	COMMD10	COMM domain-containing protein 10
1.13347	0.23375	Q8N3Y7	Q8N3Y7	RDHE2_HUMAN	SDR16C5	Epidermal retinol dehydrogenase 2
0.44801	0.233066	O14966	O14966	RAB7L_HUMAN	RAB29	Ras-related protein Rab-7L1
0.280512	0.232745	Q96JX3	Q96JX3	SRAC1_HUMAN	SERAC1	Protein SERAC1
1.3385	0.232681	Q9UGM3	Q9UGM3	DMBT1_HUMAN	DMBT1	Deleted in malignant brain tumors 1 protein
2.47639	0.232538	O15347	O15347	HMGB3_HUMAN	HMGB3	High mobility group protein B3
0.823923	0.23234	Q9C0I1	Q9C0I1	MTMRC_HUMAN	MTMR12	Myotubularin-related protein 12
0.894302	0.232317	O15212	O15212	PFD6_HUMAN	PFDN6	Prefoldin subunit 6
0.236028	0.232021	Q9Y535	Q9Y535	RPC8_HUMAN	POLR3H	DNA-directed RNA polymerase III subunit RPC8
0.934111	0.23151	Q12857	Q12857	NFIA_HUMAN	NFIA	Nuclear factor 1 A-type
0.544119	0.230795	Q6EMK4	Q6EMK4	VASN_HUMAN	VASN	Vasorin
1.97555	0.230781	Q9H993	Q9H993	ARMT1_HUMAN	ARMT1	Damage-control phosphatase ARMT1
0.517241	0.230629	Q9HBE1	Q9HBE1	PATZ1_HUMAN	PATZ1	POZ-, AT hook-, and zinc finger-containing protein 1
1.21608	0.230341	Q9Y2Z2	Q9Y2Z2	MTO1_HUMAN	MTO1	Protein MTO1 homolog, mitochondrial
1.23235	0.230163	O15551	P56747;O14493;O15551;O95484	CLD3_HUMAN	CLDN3	Claudin-3
0.507081	0.229574	Q9ULR3	Q9ULR3	PPM1H_HUMAN	PPM1H	Protein phosphatase 1H
0.580477	0.22955	P0DI81;P0DI82	P0DI82;P0DI81	TPC2A_HUMAN;TPC2B_HUMAN	TRAPPC2;TRAPPC2B	Trafficking protein particle complex subunit 2
0.600978	0.229371	Q9UK23	Q9UK23	NAGPA_HUMAN	NAGPA	N-acetylglucosamine-1-phosphodiester alpha-N-acetylglucosaminidase
0.565454	0.229271	Q96FK6	Q96FK6	WDR89_HUMAN	WDR89	WD repeat-containing protein 89
0.300413	0.229107	P59817	Q86YH2;P59817	Z280A_HUMAN	ZNF280A	Zinc finger protein 280A
0.267661	0.228023	O00472	O00472	ELL2_HUMAN	ELL2	RNA polymerase II elongation factor ELL2
0.685749	0.228012	Q9NUV7	Q9NUV7	SPTC3_HUMAN	SPTLC3	Serine palmitoyltransferase 3
0.530139	0.227366	Q9Y2D8	Q9Y2D8	ADIP_HUMAN	SSX2IP	Afadin- and alpha-actinin-binding protein
1.58297	0.227095	Q5SNT2	Q5SNT2	TM201_HUMAN	TMEM201	Transmembrane protein 201
0.446853	0.226907	Q08499	P27815;Q08499	PDE4D_HUMAN	PDE4D	cAMP-specific 3',5'-cyclic phosphodiesterase 4D
1.32002	0.226843	Q9H3F6	Q9H3F6	BACD3_HUMAN	KCTD10	BTB/POZ domain-containing adapter for CUL3-mediated RhoA degradation protein 3
0.691158	0.226829	Q9NY74	Q9NY74	ETAA1_HUMAN	ETAA1	Ewing's tumor-associated antigen 1
0.308761	0.226254	Q9H8M5	Q9H8M5	CNNM2_HUMAN	CNNM2	Metal transporter CNNM2
0.283346	0.226247	Q9BVV6	Q9BVV6	TALD3_HUMAN	KIAA0586	Protein TALPID3
1.56314	0.226188	O15049	O15049	N4BP3_HUMAN	N4BP3	NEDD4-binding protein 3
0.345075	0.225599	Q8N9V3	Q8N9V3	WSDU1_HUMAN	WDSUB1	WD repeat, SAM and U-box domain-containing protein 1
0.794906	0.225025	Q92804	Q92804	RBP56_HUMAN	TAF15	TATA-binding protein-associated factor 2N
1.39497	0.224999	Q99633	Q99633	PRP18_HUMAN	PRPF18	Pre-mRNA-splicing factor 18
1.28738	0.22486	Q96NT1	Q96NT1	NP1L5_HUMAN	NAP1L5	Nucleosome assembly protein 1-like 5
2.35426	0.224528	Q96LJ7	Q96LJ7	DHRS1_HUMAN	DHRS1	Dehydrogenase/reductase SDR family member 1
1.87087	0.224244	Q92922	Q92922	SMRC1_HUMAN	SMARCC1	SWI/SNF complex subunit SMARCC1
0.41671	0.223734	Q9H0K1	Q9H0K1	SIK2_HUMAN	SIK2	Serine/threonine-protein kinase SIK2
0.689809	0.22286	O43303	O43303	CP110_HUMAN	CCP110	Centriolar coiled-coil protein of 110 kDa
2.23323	0.222827	P41273	P41273	TNFL9_HUMAN	TNFSF9	Tumor necrosis factor ligand superfamily member 9
0.578156	0.222743	P60033	P60033	CD81_HUMAN	CD81	CD81 antigen
0.836661	0.221525	O14924	O14924	RGS12_HUMAN	RGS12	Regulator of G-protein signaling 12
1.40215	0.220557	Q96DY7	Q96DY7	MTBP_HUMAN	MTBP	Mdm2-binding protein
0.593062	0.220553	Q9NX08	Q9NX08	COMD8_HUMAN	COMMD8	COMM domain-containing protein 8
0.632581	0.220424	Q5JU85	Q5JU85	IQEC2_HUMAN	IQSEC2	IQ motif and SEC7 domain-containing protein 2
1.19561	0.220367	Q8N302	Q8N302	AGGF1_HUMAN	AGGF1	Angiogenic factor with G patch and FHA domains 1
0.283197	0.220314	Q9UHC9	Q9UHC9	NPCL1_HUMAN	NPC1L1	NPC1-like intracellular cholesterol transporter 1
0.112837	0.22007	Q8N9P6	Q8N9P6	CI163_HUMAN	C9orf163	Uncharacterized protein C9orf163
0.423278	0.219167	Q7Z449	Q7Z449	CP2U1_HUMAN	CYP2U1	Cytochrome P450 2U1
0.714249	0.218827	Q99717	Q99717	SMAD5_HUMAN	SMAD5	Mothers against decapentaplegic homolog 5
0.421735	0.218823	Q02543	Q02543	RL18A_HUMAN	RPL18A	Large ribosomal subunit protein eL20
1.0925	0.21878	Q92551	Q92551	IP6K1_HUMAN	IP6K1	Inositol hexakisphosphate kinase 1
0.379821	0.218759	P45984	P45984	MK09_HUMAN	MAPK9	Mitogen-activated protein kinase 9
0.779405	0.218594	A6NI28	A6NI28	RHG42_HUMAN	ARHGAP42	Rho GTPase-activating protein 42
2.1617	0.218441	Q9Y6I4	Q9Y6I4	UBP3_HUMAN	USP3	Ubiquitin carboxyl-terminal hydrolase 3
1.79479	0.218149	Q12926	Q12926	ELAV2_HUMAN	ELAVL2	ELAV-like protein 2
0.55448	0.21804	Q9NTG7	Q9NTG7	SIR3_HUMAN	SIRT3	NAD-dependent protein deacetylase sirtuin-3, mitochondrial
1.21475	0.217802	Q8NBZ0	Q8NBZ0	IN80E_HUMAN	INO80E	INO80 complex subunit E
0.770695	0.217426	Q86X95	Q86X95	CIR1_HUMAN	CIR1	Corepressor interacting with RBPJ 1
0.100664	0.217332	O43306	O43306	ADCY6_HUMAN	ADCY6	Adenylate cyclase type 6
1.25144	0.217165	Q13049	Q13049	TRI32_HUMAN	TRIM32	E3 ubiquitin-protein ligase TRIM32
1.047	0.216749	P52758	P52758	RIDA_HUMAN	RIDA	2-iminobutanoate/2-iminopropanoate deaminase
0.793082	0.215687	Q08170	Q08170	SRSF4_HUMAN	SRSF4	Serine/arginine-rich splicing factor 4
0.347471	0.215614	Q5U649	Q5U649	CL060_HUMAN	C12orf60	Uncharacterized protein C12orf60
0.498374	0.215473	Q8N2E2	Q8N2E2	VWDE_HUMAN	VWDE	von Willebrand factor D and EGF domain-containing protein
1.65587	0.215311	O00182	O00182	LEG9_HUMAN	LGALS9	Galectin-9
0.865474	0.215068	Q9NUM4	Q9NUM4	T106B_HUMAN	TMEM106B	Transmembrane protein 106B
0.187644	0.214804	P08138	P08138	TNR16_HUMAN	NGFR	Tumor necrosis factor receptor superfamily member 16
0.66059	0.214346	Q8WY22	Q8WY22	BRI3B_HUMAN	BRI3BP	BRI3-binding protein
0.686599	0.214159	Q9BXX3	Q9BXX3	AN30A_HUMAN	ANKRD30A	Ankyrin repeat domain-containing protein 30A
0.954226	0.213841	Q9UBQ0	Q9UBQ0	VPS29_HUMAN	VPS29	Vacuolar protein sorting-associated protein 29
0.907483	0.213608	Q969H8	Q969H8	MYDGF_HUMAN	MYDGF	Myeloid-derived growth factor
0.479172	0.213472	P02765	P02765	FETUA_HUMAN	AHSG	Alpha-2-HS-glycoprotein
0.39051	0.213376	Q96BY7	Q96BY7	ATG2B_HUMAN	ATG2B	Autophagy-related protein 2 homolog B
0.567449	0.213299	Q9HCM4	Q9HCM4	E41L5_HUMAN	EPB41L5	Band 4.1-like protein 5
1.22872	0.212566	Q8TCT6	Q8TCT6	SPPL3_HUMAN	SPPL3	Signal peptide peptidase-like 3
0.15662	0.212545	P43694	P43694	GATA4_HUMAN	GATA4	Transcription factor GATA-4
1.60474	0.212309	Q9BY77	Q9BY77	PDIP3_HUMAN	POLDIP3	Polymerase delta-interacting protein 3
0.455474	0.212	Q8N680	Q8N680	ZBTB2_HUMAN	ZBTB2	Zinc finger and BTB domain-containing protein 2
0.234424	0.211723	Q8NBI2	Q8NBI2	CYAC3_HUMAN	CYB561A3	Lysosomal membrane ascorbate-dependent ferrireductase CYB561A3
0.441912	0.211165	Q7Z419	Q7Z419	R144B_HUMAN	RNF144B	E3 ubiquitin-protein ligase RNF144B
0.669324	0.210896	Q9H9K5	Q9H9K5	MER34_HUMAN	ERVMER34-1	Endogenous retroviral envelope protein HEMO
0.322367	0.210827	P35226	P35226	BMI1_HUMAN	BMI1	Polycomb complex protein BMI-1
1.49339	0.210526	Q92766	Q92766	RREB1_HUMAN	RREB1	Ras-responsive element-binding protein 1
0.88688	0.210409	P60484	P60484	PTEN_HUMAN	PTEN	Phosphatidylinositol 3,4,5-trisphosphate 3-phosphatase and dual-specificity protein phosphatase PTEN
0.411503	0.209756	Q53H47	Q53H47	SETMR_HUMAN	SETMAR	Histone-lysine N-methyltransferase SETMAR
0.60849	0.209529	Q9BYC8	Q9BYC8	RM32_HUMAN	MRPL32	Large ribosomal subunit protein bL32m
0.470399	0.209424	Q9BVG8	Q9BVG8	KIFC3_HUMAN	KIFC3	Kinesin-like protein KIFC3
1.7157	0.209269	Q8TDZ2	Q8TDZ2	MICA1_HUMAN	MICAL1	[F-actin]-monooxygenase MICAL1
0.324719	0.208821	Q969Z4	Q969Z4	TR19L_HUMAN	RELT	Tumor necrosis factor receptor superfamily member 19L
0.0985896	0.208717	Q92902	Q92902	HPS1_HUMAN	HPS1	BLOC-3 complex member HPS1
0.686298	0.208703	Q68D85	Q68D85	NR3L1_HUMAN	NCR3LG1	Natural cytotoxicity triggering receptor 3 ligand 1
0.153182	0.208521	Q8N6S4	Q8N6S4	AN13C_HUMAN	ANKRD13C	Ankyrin repeat domain-containing protein 13C
0.92852	0.208379	Q9H9H4	Q9H9H4	VP37B_HUMAN	VPS37B	Vacuolar protein sorting-associated protein 37B
0.697201	0.208261	Q14534	Q14534	ERG1_HUMAN	SQLE	Squalene monooxygenase
0.382599	0.208213	Q6N063	Q6N063	OGFD2_HUMAN	OGFOD2	2-oxoglutarate and iron-dependent oxygenase domain-containing protein 2
0.589334	0.208199	O60830	O60830	TI17B_HUMAN	TIMM17B	Mitochondrial import inner membrane translocase subunit Tim17-B
0.296485	0.20803	Q8WUW1	Q8WUW1	BRK1_HUMAN	BRK1	Protein BRICK1
0.80361	0.207703	Q562F6	Q562F6	SGO2_HUMAN	SGO2	Shugoshin 2
1.58097	0.207261	Q9H3H1	Q9H3H1	MOD5_HUMAN	TRIT1	tRNA dimethylallyltransferase
0.275706	0.207197	Q8TF01	Q8TF01	PNISR_HUMAN	PNISR	Arginine/serine-rich protein PNISR
0.54259	0.206869	Q13901	Q13901	C1D_HUMAN	C1D	Nuclear nucleic acid-binding protein C1D
1.25453	0.206629	O75964	O75964	ATP5L_HUMAN	ATP5MG	ATP synthase subunit g, mitochondrial
0.448235	0.206486	Q9Y2E5	Q9Y2E5	MA2B2_HUMAN	MAN2B2	Epididymis-specific alpha-mannosidase
0.241042	0.206462	P15848	P15848	ARSB_HUMAN	ARSB	Arylsulfatase B
1.22488	0.20641	A9Z1Z3	A9Z1Z3	FR1L4_HUMAN	FER1L4	Fer-1-like protein 4
0.124826	0.206294	Q8IW19	Q8IW19	APLF_HUMAN	APLF	Aprataxin and PNK-like factor
0.816208	0.20617	Q1MSJ5	Q1MSJ5	CSPP1_HUMAN	CSPP1	Centrosome and spindle pole-associated protein 1
0.443915	0.206147	P20309	P20309	ACM3_HUMAN	CHRM3	Muscarinic acetylcholine receptor M3
0.769774	0.20609	P37268	P37268	FDFT_HUMAN	FDFT1	Squalene synthase
0.865198	0.206084	Q5VT40	Q5VT40	FA78B_HUMAN	FAM78B	Protein FAM78B
0.994078	0.205904	Q6P4F7	Q6P4F7;A0A499FJF3;Q3KRB8	RHGBA_HUMAN	ARHGAP11A	Rho GTPase-activating protein 11A
1.11362	0.205797	P27105	P27105	STOM_HUMAN	STOM	Stomatin
0.596462	0.205683	Q9NZC3	Q9NZC3	GDE1_HUMAN	GDE1	Glycerophosphodiester phosphodiesterase 1
0.367006	0.205588	P62633	P62633	CNBP_HUMAN	CNBP	CCHC-type zinc finger nucleic acid binding protein
0.690367	0.204394	Q8IU60	Q8IU60	DCP2_HUMAN	DCP2	m7GpppN-mRNA hydrolase
0.645577	0.204356	Q9C004	Q9C004	SPY4_HUMAN	SPRY4	Protein sprouty homolog 4
0.993303	0.204023	Q05469	Q05469	LIPS_HUMAN	LIPE	Hormone-sensitive lipase
0.301716	0.203882	Q6PCB8	Q6PCB8	EMB_HUMAN	EMB	Embigin
2.10696	0.203856	O15126	O15126	SCAM1_HUMAN	SCAMP1	Secretory carrier-associated membrane protein 1
1.23753	0.203604	Q6P087	Q6P087	RUSD3_HUMAN	RPUSD3	Mitochondrial mRNA pseudouridine synthase RPUSD3
0.190038	0.203598	P25398	P25398	RS12_HUMAN	RPS12	Small ribosomal subunit protein eS12
0.38885	0.203593	Q9H8K7	Q9H8K7	PAAT_HUMAN	PAAT	ATPase PAAT
1.15357	0.203454	Q92930	Q92930	RAB8B_HUMAN	RAB8B	Ras-related protein Rab-8B
0.264985	0.203297	A1A5D9	A1A5D9	BICL2_HUMAN	BICDL2	BICD family-like cargo adapter 2
1.03556	0.20322	Q96D05	Q96D05	F241B_HUMAN	FAM241B	Protein FAM241B
2.19658	0.202605	P02794	P02794	FRIH_HUMAN	FTH1	Ferritin heavy chain
0.388712	0.202134	Q494U1	Q494U1	PKHN1_HUMAN	PLEKHN1	Pleckstrin homology domain-containing family N member 1
0.161692	0.202069	O95455	O95455	TGDS_HUMAN	TGDS	dTDP-D-glucose 4,6-dehydratase
0.352013	0.201835	Q9ULE0	Q9ULE0	WWC3_HUMAN	WWC3	Protein WWC3
0.152203	0.201506	O15063	O15063	GRRE1_HUMAN	GARRE1	Granule associated Rac and RHOG effector protein 1
2.15481	0.200566	Q5T3J3	Q5T3J3	LRIF1_HUMAN	LRIF1	Ligand-dependent nuclear receptor-interacting factor 1
0.620242	0.200377	P19484	P19484	TFEB_HUMAN	TFEB	Transcription factor EB
0.584917	0.200361	Q99442	Q99442	SEC62_HUMAN	SEC62	Translocation protein SEC62
0.87264	0.199949	O15018	O15018	PDZD2_HUMAN	PDZD2	PDZ domain-containing protein 2
1.76932	0.199651	Q9Y5W7	Q9Y5W7	SNX14_HUMAN	SNX14	Sorting nexin-14
0.537415	0.199647	P37840	P37840	SYUA_HUMAN	SNCA	Alpha-synuclein
1.77533	0.199543	P08574	P08574	CY1_HUMAN	CYC1	Cytochrome c1, heme protein, mitochondrial
1.2067	0.199475	Q9Y365	Q9Y365	STA10_HUMAN	STARD10	START domain-containing protein 10
2.59278	0.199341	Q9Y2W6	Q9Y2W6	TDRKH_HUMAN	TDRKH	Tudor and KH domain-containing protein
1.58417	0.198936	O94986	O94986	CE152_HUMAN	CEP152	Centrosomal protein of 152 kDa
0.322379	0.198715	O95674	O95674	CDS2_HUMAN	CDS2	Phosphatidate cytidylyltransferase 2
0.491326	0.198328	Q5BJD5	Q5BJD5	TM41B_HUMAN	TMEM41B	Transmembrane protein 41B
2.12417	0.1983	Q9Y4B5	Q9Y4B5	MTCL1_HUMAN	MTCL1	Microtubule cross-linking factor 1
1.24428	0.198215	Q9UBU8	Q9UBU8	MO4L1_HUMAN	MORF4L1	Mortality factor 4-like protein 1
1.015	0.198159	Q8NAF0	Q8NAF0	ZN579_HUMAN	ZNF579	Zinc finger protein 579
0.118599	0.197932	Q06547	Q06547	GABP1_HUMAN	GABPB1	GA-binding protein subunit beta-1
0.247417	0.197864	O75380	O75380	NDUS6_HUMAN	NDUFS6	NADH dehydrogenase [ubiquinone] iron-sulfur protein 6, mitochondrial
0.314306	0.197861	P02686	P02686	MBP_HUMAN	MBP	Myelin basic protein
0.96672	0.197673	Q86UW9	Q86UW9	DTX2_HUMAN	DTX2	Probable E3 ubiquitin-protein ligase DTX2
0.781083	0.197608	Q7Z7F7	Q7Z7F7	RM55_HUMAN	MRPL55	Large ribosomal subunit protein mL55
0.917478	0.196998	P51888	P51888	PRELP_HUMAN	PRELP	Prolargin
0.498148	0.196621	P10176	P10176	COX8A_HUMAN	COX8A	Cytochrome c oxidase subunit 8A, mitochondrial
4.94871	0.196212	Q6P1J9	Q6P1J9	CDC73_HUMAN	CDC73	Parafibromin
0.397878	0.196198	Q9H3S5	Q9H3S5	PIGM_HUMAN	PIGM	GPI mannosyltransferase 1
0.804751	0.195541	Q06190	Q06190	P2R3A_HUMAN	PPP2R3A	Serine/threonine-protein phosphatase 2A regulatory subunit B'' subunit alpha
0.68487	0.195173	P56962	P56962	STX17_HUMAN	STX17	Syntaxin-17
0.496147	0.194835	P37235	P37235	HPCL1_HUMAN	HPCAL1	Hippocalcin-like protein 1
0.396564	0.194784	Q9UHC1	Q9UHC1	MLH3_HUMAN	MLH3	DNA mismatch repair protein Mlh3
1.51054	0.194088	Q9UBU6	Q9UBU6	FA8A1_HUMAN	FAM8A1	Protein FAM8A1
0.480439	0.193686	Q96FF7	Q96FF7	MISP3_HUMAN	MISP3	Uncharacterized protein MISP3
0.716758	0.193596	Q96K58	Q96K58	ZN668_HUMAN	ZNF668	Zinc finger protein 668
0.719357	0.193233	P21709	P21709	EPHA1_HUMAN	EPHA1	Ephrin type-A receptor 1
2.2411	0.193187	Q9NQZ5	Q9NQZ5	STAR7_HUMAN	STARD7	StAR-related lipid transfer protein 7, mitochondrial
0.527558	0.192965	O00221	O00221	IKBE_HUMAN	NFKBIE	NF-kappa-B inhibitor epsilon
0.491785	0.192492	P83731	P83731	RL24_HUMAN	RPL24	Large ribosomal subunit protein eL24
1.50094	0.191914	Q99650	Q99650	OSMR_HUMAN	OSMR	Oncostatin-M-specific receptor subunit beta
0.954533	0.191791	Q8WVR3	Q8WVR3	TPC14_HUMAN	TRAPPC14	Trafficking protein particle complex subunit 14
0.668156	0.191412	P01008	P01008	ANT3_HUMAN	SERPINC1	Antithrombin-III
0.392051	0.19139	Q9Y584	Q9Y584	TIM22_HUMAN	TIMM22	Mitochondrial import inner membrane translocase subunit Tim22
0.357167	0.191376	Q8N371	Q8N371	KDM8_HUMAN	KDM8	Bifunctional peptidase and arginyl-hydroxylase JMJD5
1.82572	0.19128	Q8WYQ5	Q8WYQ5	DGCR8_HUMAN	DGCR8	Microprocessor complex subunit DGCR8
1.13469	0.19098	Q9UKS6	Q9UKS6	PACN3_HUMAN	PACSIN3	Protein kinase C and casein kinase substrate in neurons protein 3
0.943359	0.190965	O60281	O60281	ZN292_HUMAN	ZNF292	Zinc finger protein 292
0.87959	0.190631	Q99497	Q99497	PARK7_HUMAN	PARK7	Parkinson disease protein 7
0.292355	0.190597	Q8NBS3	Q8NBS3	S4A11_HUMAN	SLC4A11	Solute carrier family 4 member 11
0.394268	0.190187	P0C870	P0C870	JMJD7_HUMAN	JMJD7	Bifunctional peptidase and (3S)-lysyl hydroxylase JMJD7
1.16125	0.190136	Q96Q89	Q96Q89	KI20B_HUMAN	KIF20B	Kinesin-like protein KIF20B
0.55861	0.189892	Q9NZJ5	Q9NZJ5	E2AK3_HUMAN	EIF2AK3	Eukaryotic translation initiation factor 2-alpha kinase 3
0.216204	0.189829	P16035	P16035	TIMP2_HUMAN	TIMP2	Metalloproteinase inhibitor 2
0.669638	0.189639	O60232	O60232	ZNRD2_HUMAN	ZNRD2	Protein ZNRD2
0.495716	0.189583	Q86TJ2	Q86TJ2	TAD2B_HUMAN	TADA2B	Transcriptional adapter 2-beta
0.209343	0.189525	Q6IEG0	Q6IEG0	SNR48_HUMAN	SNRNP48	U11/U12 small nuclear ribonucleoprotein 48 kDa protein
0.299945	0.189395	Q9H903	Q9H903	MTD2L_HUMAN	MTHFD2L	Bifunctional methylenetetrahydrofolate dehydrogenase/cyclohydrolase 2, mitochondrial
0.21207	0.18938	O75781	O75781	PALM_HUMAN	PALM	Paralemmin-1
0.0625595	0.189266	Q5H9I0	Q5H9I0	TFDP3_HUMAN	TFDP3	Transcription factor Dp family member 3
0.298013	0.189177	Q53FV1	Q53FV1	ORML2_HUMAN	ORMDL2	ORM1-like protein 2
0.960125	0.189128	Q16719	Q16719	KYNU_HUMAN	KYNU	Kynureninase
2.14058	0.18907	O75150	O75150	BRE1B_HUMAN	RNF40	E3 ubiquitin-protein ligase BRE1B
0.765098	0.188755	Q9H190	Q9H190	SDCB2_HUMAN	SDCBP2	Syntenin-2
0.813589	0.18849	P09496	P09496	CLCA_HUMAN	CLTA	Clathrin light chain A
0.505588	0.188372	Q96PP9	Q96PP9;Q6ZN66	GBP4_HUMAN	GBP4	Guanylate-binding protein 4
1.3567	0.188108	P51531	P51531	SMCA2_HUMAN	SMARCA2	Probable global transcription activator SNF2L2
0.628329	0.187809	Q2TAK8	Q2TAK8	PWP3A_HUMAN	PWWP3A	PWWP domain-containing DNA repair factor 3A
0.116192	0.187617	P34810	P34810	CD68_HUMAN	CD68	Macrosialin
0.718544	0.187421	Q96A72	Q96A72	MGN2_HUMAN	MAGOHB	Protein mago nashi homolog 2
0.276931	0.187135	O00444	O00444	PLK4_HUMAN	PLK4	Serine/threonine-protein kinase PLK4
0.345576	0.187133	Q8NHS3	Q8NHS3	MFSD8_HUMAN	MFSD8	Major facilitator superfamily domain-containing protein 8
1.01108	0.187103	Q9NR19	Q9NR19	ACSA_HUMAN	ACSS2	Acetyl-coenzyme A synthetase, cytoplasmic
0.106276	0.187094	P06702	P06702	S10A9_HUMAN	S100A9	Protein S100-A9
0.371206	0.186939	Q9NUU6	Q9NUU6	OTULL_HUMAN	OTULINL	Inactive ubiquitin thioesterase OTULINL
0.722942	0.186665	Q14679	Q14679	TTLL4_HUMAN	TTLL4	Tubulin monoglutamylase TTLL4
0.731595	0.186641	Q9BUZ4	Q9BUZ4	TRAF4_HUMAN	TRAF4	TNF receptor-associated factor 4
0.580324	0.186275	Q9Y3M8	Q9Y3M8	STA13_HUMAN	STARD13	StAR-related lipid transfer protein 13
0.695562	0.186185	Q16595	Q16595	FRDA_HUMAN	FXN	Frataxin, mitochondrial
0.527363	0.186069	Q8N4Q1	Q8N4Q1	MIA40_HUMAN	CHCHD4	Mitochondrial intermembrane space import and assembly protein 40
1.26051	0.185758	P35270	P35270	SPRE_HUMAN	SPR	Sepiapterin reductase
0.902032	0.185536	Q6NSJ0	Q6NSJ0	MYORG_HUMAN	MYORG	Myogenesis-regulating glycosidase
0.948191	0.185386	Q96A47	Q96A47	ISL2_HUMAN	ISL2	Insulin gene enhancer protein ISL-2
0.357607	0.185304	Q03405	Q03405	UPAR_HUMAN	PLAUR	Urokinase plasminogen activator surface receptor
0.854581	0.184805	Q5JPI3	Q5JPI3	CC038_HUMAN	C3orf38	Uncharacterized protein C3orf38
0.503711	0.184639	Q92729	Q92729	PTPRU_HUMAN	PTPRU	Receptor-type tyrosine-protein phosphatase U
0.209691	0.184489	A6QL63	A6QL63	ABTB3_HUMAN	ABTB3	Ankyrin repeat and BTB/POZ domain-containing protein 3
0.409519	0.1844	Q9Y592	Q9Y592	CEP83_HUMAN	CEP83	Centrosomal protein of 83 kDa
0.302745	0.184349	Q8TDH9	Q8TDH9	BL1S5_HUMAN	BLOC1S5	Biogenesis of lysosome-related organelles complex 1 subunit 5
0.504876	0.184306	A2RTX5	A2RTX5	SYTC2_HUMAN	TARS3	Threonine--tRNA ligase 2, cytoplasmic
1.00433	0.184213	P20749	P20749	BCL3_HUMAN	BCL3	B-cell lymphoma 3 protein
0.475739	0.184175	Q8IXQ3	Q8IXQ3	CI040_HUMAN	C9orf40	Uncharacterized protein C9orf40
0.294456	0.184118	Q9BQ15	Q9BQ15	SOSB1_HUMAN	NABP2	SOSS complex subunit B1
1.05435	0.184074	P40926	P40926	MDHM_HUMAN	MDH2	Malate dehydrogenase, mitochondrial
0.696062	0.184052	Q8WU20	O43559;Q8WU20	FRS2_HUMAN	FRS2	Fibroblast growth factor receptor substrate 2
2.47355	0.18341	Q24JP5	Q24JP5	T132A_HUMAN	TMEM132A	Transmembrane protein 132A
0.828353	0.183177	O15127	O15127	SCAM2_HUMAN	SCAMP2	Secretory carrier-associated membrane protein 2
0.826532	0.182832	P16083	P16083	NQO2_HUMAN	NQO2	Ribosyldihydronicotinamide dehydrogenase [quinone]
0.278435	0.182822	O00399	O00399	DCTN6_HUMAN	DCTN6	Dynactin subunit 6
0.432226	0.182796	Q14781	Q14781	CBX2_HUMAN	CBX2	Chromobox protein homolog 2
0.0732523	0.182741	Q9BWG6	Q9BWG6	SCNM1_HUMAN	SCNM1	Sodium channel modifier 1
0.466744	0.182215	Q92698	Q92698	RAD54_HUMAN	RAD54L	DNA repair and recombination protein RAD54-like
0.394331	0.182176	Q8N344	Q8N344;Q7Z3K6	MIER2_HUMAN	MIER2	Mesoderm induction early response protein 2
0.46691	0.182134	Q9Y561	Q9Y561	LRP12_HUMAN	LRP12	Low-density lipoprotein receptor-related protein 12
1.4603	0.18201	Q9Y3Q8	Q9Y3Q8	T22D4_HUMAN	TSC22D4	TSC22 domain family protein 4
0.386501	0.18182	P13747	P13747	HLAE_HUMAN	HLA-E	HLA class I histocompatibility antigen, alpha chain E
0.217056	0.181781	Q86VD7	Q86VD7	S2542_HUMAN	SLC25A42	Mitochondrial coenzyme A transporter SLC25A42
0.355371	0.181446	Q5TCX8	Q5TCX8	M3K21_HUMAN	MAP3K21	Mitogen-activated protein kinase kinase kinase 21
1.10589	0.181191	Q9BXF6	Q9BXF6	RFIP5_HUMAN	RAB11FIP5	Rab11 family-interacting protein 5
1.20329	0.181061	P61962	P61962	DCAF7_HUMAN	DCAF7	DDB1- and CUL4-associated factor 7
0.449484	0.180911	Q3ZCW2	Q3ZCW2	LEGL_HUMAN	LGALSL	Galectin-related protein
0.699873	0.180906	O15525	O60675;O15525	MAFG_HUMAN	MAFG	Transcription factor MafG
1.70474	0.180739	Q9BYC9	Q9BYC9	RM20_HUMAN	MRPL20	Large ribosomal subunit protein bL20m
0.981679	0.180668	Q9ULM3	Q9ULM3	YETS2_HUMAN	YEATS2	YEATS domain-containing protein 2
0.274395	0.180533	Q5ZPR3	Q5ZPR3	CD276_HUMAN	CD276	CD276 antigen
0.273346	0.180463	Q9P2Y4	Q9P2Y4	ZN219_HUMAN	ZNF219	Zinc finger protein 219
0.607755	0.180286	P0C7T5	P0C7T5	ATX1L_HUMAN	ATXN1L	Ataxin-1-like
0.143618	0.17974	P17020	P17020	ZNF16_HUMAN	ZNF16	Zinc finger protein 16
2.39579	0.179294	O95749	O95749	GGPPS_HUMAN	GGPS1	Geranylgeranyl pyrophosphate synthase
0.42195	0.17927	O75071	O75071	EFC14_HUMAN	EFCAB14	EF-hand calcium-binding domain-containing protein 14
0.504787	0.178926	Q8N307	Q8N307	MUC20_HUMAN	MUC20	Mucin-20
0.305154	0.178921	Q9BW62	Q9BW62	KATL1_HUMAN	KATNAL1	Katanin p60 ATPase-containing subunit A-like 1
0.571747	0.177692	Q13352	Q13352	CENPR_HUMAN	ITGB3BP	Centromere protein R
0.957604	0.176965	Q9NRF8	Q9NRF8	PYRG2_HUMAN	CTPS2	CTP synthase 2
0.659424	0.176865	Q9H6H4	Q9H6H4	REEP4_HUMAN	REEP4	Receptor expression-enhancing protein 4
0.220681	0.176853	O15247	O15247	CLIC2_HUMAN	CLIC2	Chloride intracellular channel protein 2
0.421585	0.176809	Q8N4P3	Q8N4P3	MESH1_HUMAN	HDDC3	Guanosine-3',5'-bis(diphosphate) 3'-pyrophosphohydrolase MESH1
1.03742	0.176082	Q9BRR8	Q9BRR8	GPTC1_HUMAN	GPATCH1	G patch domain-containing protein 1
1.61763	0.176051	Q66GS9	Q66GS9	CP135_HUMAN	CEP135	Centrosomal protein of 135 kDa
1.50387	0.17598	P15260	P15260	INGR1_HUMAN	IFNGR1	Interferon gamma receptor 1
0.315396	0.175869	Q96LX8	Q96LX8	ZN597_HUMAN	ZNF597	Zinc finger protein 597
1.57265	0.175487	Q9NPH0	Q9NPH0	PPA6_HUMAN	ACP6	Lysophosphatidic acid phosphatase type 6
0.255944	0.175385	Q9H6P5	Q9H6P5	TASP1_HUMAN	TASP1	Threonine aspartase 1
0.379363	0.175339	Q9NUG6	Q9NUG6	PDRG1_HUMAN	PDRG1	p53 and DNA damage-regulated protein 1
1.72075	0.174841	Q13671	Q13671	RIN1_HUMAN	RIN1	Ras and Rab interactor 1
1.1471	0.174762	Q8IWY9	Q8IWY9	CDAN1_HUMAN	CDAN1	Codanin-1
0.488332	0.17412	Q92871	Q92871	PMM1_HUMAN	PMM1	Phosphomannomutase 1
0.236912	0.173575	Q8TB24	Q8TB24	RIN3_HUMAN	RIN3	Ras and Rab interactor 3
1.1842	0.173382	Q8N1Q1	Q8N1Q1	CAH13_HUMAN	CA13	Carbonic anhydrase 13
1.05321	0.173071	Q14116	Q14116	IL18_HUMAN	IL18	Interleukin-18
1.4849	0.172854	Q03426	Q03426	KIME_HUMAN	MVK	Mevalonate kinase
0.611947	0.172679	Q9UK45	Q9UK45	LSM7_HUMAN	LSM7	U6 snRNA-associated Sm-like protein LSm7
1.05137	0.172675	Q969P0	Q969P0	IGSF8_HUMAN	IGSF8	Immunoglobulin superfamily member 8
0.940224	0.172412	P55327	P55327	TPD52_HUMAN	TPD52	Tumor protein D52
0.255885	0.172273	Q92854	Q92854	SEM4D_HUMAN	SEMA4D	Semaphorin-4D
0.956852	0.172228	Q8NFU3	Q8NFU3	TSTD1_HUMAN	TSTD1	Thiosulfate:glutathione sulfurtransferase
0.375572	0.17217	Q9BQK8	Q9BQK8	LPIN3_HUMAN	LPIN3	Phosphatidate phosphatase LPIN3
0.602533	0.171975	Q6DN12	Q6DN12	MCTP2_HUMAN	MCTP2	Multiple C2 and transmembrane domain-containing protein 2
0.322886	0.171862	O43826	O43826	G6PT1_HUMAN	SLC37A4	Glucose-6-phosphate exchanger SLC37A4
0.842119	0.171762	Q7Z4F1	Q7Z4F1	LRP10_HUMAN	LRP10	Low-density lipoprotein receptor-related protein 10
1.33481	0.171653	O76021	O76021	RL1D1_HUMAN	RSL1D1	Ribosomal L1 domain-containing protein 1
0.0955729	0.171351	Q9Y2E4	Q9Y2E4	DIP2C_HUMAN	DIP2C	Disco-interacting protein 2 homolog C
0.393425	0.171183	Q99551	Q99551	MTEF1_HUMAN	MTERF1	Transcription termination factor 1, mitochondrial
0.559859	0.17117	Q6UXY8	Q6UXY8	TMC5_HUMAN	TMC5	Transmembrane channel-like protein 5
0.0901277	0.1711	Q86YN1	Q86YN1	DOPP1_HUMAN	DOLPP1	Dolichyldiphosphatase 1
0.164898	0.17104	Q6ZYL4	Q6ZYL4	TF2H5_HUMAN	GTF2H5	General transcription factor IIH subunit 5
0.631717	0.170974	Q92522	Q92522	H1X_HUMAN	H1-10	Histone H1.10
0.179033	0.17086	O75095	O75095	MEGF6_HUMAN	MEGF6	Multiple epidermal growth factor-like domains protein 6
1.0491	0.170612	Q96KM6	Q96KM6	Z512B_HUMAN	ZNF512B	Zinc finger protein 512B
0.599007	0.170367	Q5W111	Q5W111	SPRY7_HUMAN	SPRYD7	SPRY domain-containing protein 7
1.51271	0.170045	O75038	O75038	PLCH2_HUMAN	PLCH2	1-phosphatidylinositol 4,5-bisphosphate phosphodiesterase eta-2
0.712453	0.170039	Q96GV9	Q96GV9	MACIR_HUMAN	MACIR	Macrophage immunometabolism regulator
0.653303	0.170025	Q9GZV5	Q9GZV5	WWTR1_HUMAN	WWTR1	WW domain-containing transcription regulator protein 1
0.458439	0.16974	Q92618	Q92618	ZN516_HUMAN	ZNF516	Zinc finger protein 516
0.242487	0.169723	Q9NSB8	Q9NSB8	HOME2_HUMAN	HOMER2	Homer protein homolog 2
0.194606	0.169268	P68543	P68543	UBX2A_HUMAN	UBXN2A	UBX domain-containing protein 2A
0.297542	0.169139	P19883	P19883	FST_HUMAN	FST	Follistatin
0.0852964	0.168924	P02656	P02656	APOC3_HUMAN	APOC3	Apolipoprotein C-III
0.499748	0.168888	Q8N9M5	Q8N9M5	TM102_HUMAN	TMEM102	Transmembrane protein 102
0.539378	0.168845	Q8WVJ2	Q8WVJ2	NUDC2_HUMAN	NUDCD2	NudC domain-containing protein 2
0.335784	0.168754	P25686	P25686	DNJB2_HUMAN	DNAJB2	DnaJ homolog subfamily B member 2
0.260466	0.168394	P46721	P46721	SO1A2_HUMAN	SLCO1A2	Solute carrier organic anion transporter family member 1A2
1.19046	0.168289	Q9UKB1	Q9Y297;Q9UKB1	FBW1B_HUMAN	FBXW11	F-box/WD repeat-containing protein 11
0.81853	0.168023	P52565	P52565	GDIR1_HUMAN	ARHGDIA	Rho GDP-dissociation inhibitor 1
0.075517	0.167905	Q6NTE8	Q6NTE8	MRNIP_HUMAN	MRNIP	MRN complex-interacting protein
1.14229	0.167684	Q9NZU5	Q9NZU5	LMCD1_HUMAN	LMCD1	LIM and cysteine-rich domains protein 1
0.418894	0.167318	Q8IUS5	Q8IUS5	EPHX4_HUMAN	EPHX4	Epoxide hydrolase 4
0.978091	0.167186	Q9BZM5	Q6H3X3;Q9BZM5;Q5VY80	ULBP2_HUMAN	ULBP2	UL16-binding protein 2
0.641931	0.165945	P12004	P12004	PCNA_HUMAN	PCNA	Proliferating cell nuclear antigen
0.825677	0.165658	P54259	P54259	ATN1_HUMAN	ATN1	Atrophin-1
0.66996	0.165607	Q92574	Q92574	TSC1_HUMAN	TSC1	Hamartin
0.515581	0.165553	Q9HB75	Q9HB75	PIDD1_HUMAN	PIDD1	p53-induced death domain-containing protein 1
1.69081	0.16499	Q5VTR2	Q5VTR2	BRE1A_HUMAN	RNF20	E3 ubiquitin-protein ligase BRE1A
0.360798	0.164989	Q9BSA9	Q9BSA9	TM175_HUMAN	TMEM175	Endosomal/lysosomal proton channel TMEM175
0.412913	0.164517	Q9Y508	Q9Y508	RN114_HUMAN	RNF114	E3 ubiquitin-protein ligase RNF114
0.713674	0.164466	P05161	P05161	ISG15_HUMAN	ISG15	Ubiquitin-like protein ISG15
0.457091	0.164374	Q16270	Q16270	IBP7_HUMAN	IGFBP7	Insulin-like growth factor-binding protein 7
0.991783	0.164271	P53602	P53602	MVD1_HUMAN	MVD	Diphosphomevalonate decarboxylase
0.242876	0.163919	Q9NX01	Q9NX01	TXN4B_HUMAN	TXNL4B	Thioredoxin-like protein 4B
2.11581	0.163688	Q9HC62	Q9HC62	SENP2_HUMAN	SENP2	Sentrin-specific protease 2
1.84089	0.16366	Q9NS93	Q9NS93	TM7S3_HUMAN	TM7SF3	Transmembrane 7 superfamily member 3
0.600779	0.163552	P07992	P07992	ERCC1_HUMAN	ERCC1	DNA excision repair protein ERCC-1
0.394469	0.16342	O15315	O15315	RA51B_HUMAN	RAD51B	DNA repair protein RAD51 homolog 2
0.905685	0.163084	Q9BWT3	Q9BWT3	PAPOG_HUMAN	PAPOLG	Poly(A) polymerase gamma
0.387039	0.163065	P19526	P19526	FUT1_HUMAN	FUT1	Galactoside alpha-(1,2)-fucosyltransferase 1
1.4491	0.162363	P25685	Q9UDY4;P25685	DNJB1_HUMAN	DNAJB1	DnaJ homolog subfamily B member 1
0.250729	0.162317	Q9BT23	Q9BT23	LIMD2_HUMAN	LIMD2	LIM domain-containing protein 2
1.2475	0.16224	Q9UPY8	Q9UPY8	MARE3_HUMAN	MAPRE3	Microtubule-associated protein RP/EB family member 3
0.411771	0.162223	Q96NT5	Q96NT5	PCFT_HUMAN	SLC46A1	Proton-coupled folate transporter
0.417318	0.162107	Q15011	Q15011	HERP1_HUMAN	HERPUD1	Homocysteine-responsive endoplasmic reticulum-resident ubiquitin-like domain member 1 protein
1.12424	0.161891	Q9UKR5	Q9UKR5	ERG28_HUMAN	ERG28	Ergosterol biosynthetic protein 28 homolog
1.52692	0.161747	Q96Q45	Q96Q45	TM237_HUMAN	TMEM237	Transmembrane protein 237
0.203956	0.160744	Q9H6B4	Q9H6B4	CLMP_HUMAN	CLMP	CXADR-like membrane protein
1.61152	0.160497	P50452	P50452	SPB8_HUMAN	SERPINB8	Serpin B8
0.254771	0.160456	O95476	O95476	CNEP1_HUMAN	CTDNEP1	CTD nuclear envelope phosphatase 1
0.351405	0.160368	P48736	P48736	PK3CG_HUMAN	PIK3CG	Phosphatidylinositol 4,5-bisphosphate 3-kinase catalytic subunit gamma isoform
0.402769	0.160074	Q9NYS0	Q9NYS0	KBRS1_HUMAN	NKIRAS1	NF-kappa-B inhibitor-interacting Ras-like protein 1
0.518397	0.159763	O60888	O60888	CUTA_HUMAN	CUTA	Protein CutA
0.456368	0.159742	O75747	O75747	P3C2G_HUMAN	PIK3C2G	Phosphatidylinositol 3-kinase C2 domain-containing subunit gamma
0.623725	0.159672	P0CJ79	Q9NV72;P0CJ79	ZN888_HUMAN	ZNF888	Zinc finger protein 888
0.939649	0.159629	O60268	O60268	K0513_HUMAN	KIAA0513	Uncharacterized protein KIAA0513
0.371816	0.159516	Q9NX00	Q9NX00	TM160_HUMAN	TMEM160	Transmembrane protein 160
1.03825	0.159444	Q9H7L9	Q9H7L9	SDS3_HUMAN	SUDS3	Sin3 histone deacetylase corepressor complex component SDS3
0.541485	0.159429	Q9BT81	Q9BT81	SOX7_HUMAN	SOX7	Transcription factor SOX-7
1.16276	0.15942	Q8WWW0	Q8WWW0	RASF5_HUMAN	RASSF5	Ras association domain-containing protein 5
0.736401	0.158933	Q99417	Q99417	MYCBP_HUMAN	MYCBP	c-Myc-binding protein
0.963975	0.158523	P38398	P38398	BRCA1_HUMAN	BRCA1	Breast cancer type 1 susceptibility protein
0.501513	0.15799	Q9NUP7	Q9NUP7	TRM13_HUMAN	TRMT13	tRNA:m(4)X modification enzyme TRM13 homolog
0.566676	0.157709	Q9UPT6	Q9UPT6	JIP3_HUMAN	MAPK8IP3	C-Jun-amino-terminal kinase-interacting protein 3
1.41461	0.157664	O14686	O14686	KMT2D_HUMAN	KMT2D	Histone-lysine N-methyltransferase 2D
0.682979	0.157448	Q9UBL6	Q9UBL6	CPNE7_HUMAN	CPNE7	Copine-7
0.236329	0.157415	Q13503	Q13503	MED21_HUMAN	MED21	Mediator of RNA polymerase II transcription subunit 21
0.28008	0.157215	Q9H633	Q9H633	RPP21_HUMAN	RPP21	Ribonuclease P protein subunit p21
1.19858	0.157017	Q15646	Q15646	OASL_HUMAN	OASL	2'-5'-oligoadenylate synthase-like protein
0.371177	0.156723	Q9NVA4	Q9NVA4	T184C_HUMAN	TMEM184C	Transmembrane protein 184C
0.631706	0.156679	P52815	P52815	RM12_HUMAN	MRPL12	Large ribosomal subunit protein bL12m
0.869958	0.156528	Q96LA8	Q96LA8	ANM6_HUMAN	PRMT6	Protein arginine N-methyltransferase 6
0.219492	0.156365	Q9H8M1	Q9H8M1	CQ10B_HUMAN	COQ10B	Coenzyme Q-binding protein COQ10 homolog B, mitochondrial
0.755197	0.156356	Q9H8J5	Q9H8J5	MANS1_HUMAN	MANSC1	MANSC domain-containing protein 1
0.336041	0.156225	Q9UN79	Q9UN79	SOX13_HUMAN	SOX13	Transcription factor SOX-13
3.07436	0.156181	P46013	P46013	KI67_HUMAN	MKI67	Proliferation marker protein Ki-67
0.446802	0.156016	Q6P9H4	Q6P9H4	CNKR3_HUMAN	CNKSR3	Connector enhancer of kinase suppressor of ras 3
0.212338	0.155948	Q68D06	Q68D06	SLN13_HUMAN	SLFN13	Schlafen family member 13
3.80755	0.155894	Q08209	P16298;P48454;Q08209	PP2BA_HUMAN	PPP3CA	Protein phosphatase 3 catalytic subunit alpha
0.969621	0.155796	Q96JP5	Q96JP5	ZFP91_HUMAN	ZFP91	E3 ubiquitin-protein ligase ZFP91
0.776417	0.155754	Q96SW2	Q96SW2	CRBN_HUMAN	CRBN	Protein cereblon
0.531031	0.155399	Q9Y342	Q9Y342	PLLP_HUMAN	PLLP	Plasmolipin
0.744005	0.155281	Q5BKX5	Q5BKX5	ACTMP_HUMAN	ACTMAP	Actin maturation protease
0.624698	0.155232	P09104	P09104	ENOG_HUMAN	ENO2	Gamma-enolase
0.289019	0.154597	Q969M3	Q969M3	YIPF5_HUMAN	YIPF5	Protein YIPF5
0.935976	0.154494	Q8N8R7	Q8N8R7	AL14E_HUMAN	ARL14EP	ARL14 effector protein
0.417458	0.154449	Q8WU67	Q8WU67	ABHD3_HUMAN	ABHD3	Phospholipase ABHD3
1.34741	0.154406	Q00653	Q00653	NFKB2_HUMAN	NFKB2	Nuclear factor NF-kappa-B p100 subunit
0.409053	0.154374	Q99767	Q99767	APBA2_HUMAN	APBA2	Amyloid-beta A4 precursor protein-binding family A member 2
0.7046	0.154311	Q96F46	Q96F46	I17RA_HUMAN	IL17RA	Interleukin-17 receptor A
1.25834	0.154082	Q6NUM9	Q6NUM9	RETST_HUMAN	RETSAT	All-trans-retinol 13,14-reductase
0.635927	0.15393	Q99666	O14715;Q99666	RGPD5_HUMAN	RGPD6	RANBP2-like and GRIP domain-containing protein 5/6
0.468707	0.15365	Q96F25	Q96F25	ALG14_HUMAN	ALG14	UDP-N-acetylglucosamine transferase subunit ALG14 homolog
1.00163	0.153281	Q9Y385	Q9Y385	UB2J1_HUMAN	UBE2J1	Ubiquitin-conjugating enzyme E2 J1
0.818429	0.153257	Q96KN1	Q96KN1	LRAT2_HUMAN	LRATD2	Protein LRATD2
0.649284	0.153241	Q9NX24	Q9NX24	NHP2_HUMAN	NHP2	H/ACA ribonucleoprotein complex subunit 2
0.683498	0.152948	Q05682	Q05682	CALD1_HUMAN	CALD1	Caldesmon
1.40403	0.152817	Q9UPV0	Q9UPV0	CE164_HUMAN	CEP164	Centrosomal protein of 164 kDa
0.0928615	0.152794	Q9UF56	Q9UF56	FXL17_HUMAN	FBXL17	F-box/LRR-repeat protein 17
1.38524	0.152717	P23219	P23219	PGH1_HUMAN	PTGS1	Prostaglandin G/H synthase 1
1.02717	0.152588	Q969V6	Q969V6	MRTFA_HUMAN	MRTFA	Myocardin-related transcription factor A
0.840107	0.152572	P10244	P10244	MYBB_HUMAN	MYBL2	Myb-related protein B
0.193419	0.15256	Q8TBR7	Q8TBR7	TLC3A_HUMAN	TLCD3A	TLC domain-containing protein 3A
2.07957	0.152443	P52756	P52756	RBM5_HUMAN	RBM5	RNA-binding protein 5
0.232612	0.152379	P43268	P43268	ETV4_HUMAN	ETV4	ETS translocation variant 4
0.618385	0.152042	Q8N9N5	Q8N9N5	BANP_HUMAN	BANP	Protein BANP
0.939959	0.152016	Q92733	Q92733	PRCC_HUMAN	PRCC	Proline-rich protein PRCC
1.18214	0.152015	Q9NQS7	Q9NQS7	INCE_HUMAN	INCENP	Inner centromere protein
0.854097	0.151927	Q9NXK8	Q9NXK8	FXL12_HUMAN	FBXL12	F-box/LRR-repeat protein 12
0.333126	0.151612	Q15365	Q15365	PCBP1_HUMAN	PCBP1	Poly(rC)-binding protein 1
0.487406	0.151495	Q9NRS4	Q9NRS4	TMPS4_HUMAN	TMPRSS4	Transmembrane protease serine 4
0.750073	0.151348	Q9BVC6	Q9BVC6	TM109_HUMAN	TMEM109	Transmembrane protein 109
1.01484	0.151281	Q96LB3	Q96LB3	IFT74_HUMAN	IFT74	Intraflagellar transport protein 74 homolog
0.759677	0.151006	Q86Y37	Q86Y37	CACL1_HUMAN	CACUL1	CDK2-associated and cullin domain-containing protein 1
0.909017	0.150998	Q96AD5	Q96AD5	PLPL2_HUMAN	PNPLA2	Patatin-like phospholipase domain-containing protein 2
0.299304	0.15064	Q96SI1	Q96SI1	KCD15_HUMAN	KCTD15	BTB/POZ domain-containing protein KCTD15
0.605534	0.150263	Q8NI77	Q8NI77	KI18A_HUMAN	KIF18A	Kinesin-like protein KIF18A
0.782797	0.150224	Q96BZ9	Q96BZ9	TBC20_HUMAN	TBC1D20	TBC1 domain family member 20
0.259017	0.150168	Q86YR5	Q86YR5	GPSM1_HUMAN	GPSM1	G-protein-signaling modulator 1
1.40518	0.150107	Q9Y3D8	Q9Y3D8	KAD6_HUMAN	AK6	Adenylate kinase isoenzyme 6
0.281707	0.15005	O95084	O95084	PRS23_HUMAN	PRSS23	Serine protease 23
0.503177	0.149943	Q9UNL2	Q9UNL2	SSRG_HUMAN	SSR3	Translocon-associated protein subunit gamma
0.659457	0.149763	Q92626	Q92626	PXDN_HUMAN	PXDN	Peroxidasin homolog
0.766306	0.149485	Q7Z7E8	Q7Z7E8	UB2Q1_HUMAN	UBE2Q1	Ubiquitin-conjugating enzyme E2 Q1
0.0936542	0.149412	Q96QT4	Q96QT4	TRPM7_HUMAN	TRPM7	Transient receptor potential cation channel subfamily M member 7
1.30084	0.149316	Q8WVX9	Q8WVX9	FACR1_HUMAN	FAR1	Fatty acyl-CoA reductase 1
0.42322	0.149271	O15234	O15234	CASC3_HUMAN	CASC3	Protein CASC3
0.165752	0.149139	P13056	P13056	NR2C1_HUMAN	NR2C1	Nuclear receptor subfamily 2 group C member 1
0.737501	0.149006	Q9Y282	Q9Y282	ERGI3_HUMAN	ERGIC3	Endoplasmic reticulum-Golgi intermediate compartment protein 3
0.189797	0.149002	Q9C040	Q9C040	TRIM2_HUMAN	TRIM2	Tripartite motif-containing protein 2
0.415213	0.148999	Q8IXM2	Q8IXM2	BAP18_HUMAN	BAP18	Chromatin complexes subunit BAP18
0.276556	0.148901	Q9NWB7	Q9NWB7	IFT57_HUMAN	IFT57	Intraflagellar transport protein 57 homolog
1.60012	0.148608	P07910	P07910	HNRPC_HUMAN	HNRNPC	Heterogeneous nuclear ribonucleoproteins C1/C2
0.990105	0.14825	Q9BZ23	Q9H999;Q9BZ23	PANK2_HUMAN	PANK2	Pantothenate kinase 2, mitochondrial
0.631778	0.148191	Q9NVN3	Q9NVN3	RIC8B_HUMAN	RIC8B	Synembryn-B
0.551608	0.14818	Q6PIY7	Q6PIY7	GLD2_HUMAN	TENT2	Poly(A) RNA polymerase GLD2
0.254169	0.147976	Q9BQE9	Q9BQE9	BCL7B_HUMAN	BCL7B	B-cell CLL/lymphoma 7 protein family member B
0.420351	0.147951	Q96S16	Q96S16	JMJD8_HUMAN	JMJD8	JmjC domain-containing protein 8
0.354826	0.147872	Q9ULI0	Q9ULI0	ATD2B_HUMAN	ATAD2B	ATPase family AAA domain-containing protein 2B
0.372741	0.147756	P26232	P26232	CTNA2_HUMAN	CTNNA2	Catenin alpha-2
0.294672	0.14775	Q5FBB7	Q5FBB7	SGO1_HUMAN	SGO1	Shugoshin 1
1.25035	0.147679	Q9Y4G6	Q9Y4G6	TLN2_HUMAN	TLN2	Talin-2
0.458949	0.147135	Q6FIF0	Q6FIF0	ZFAN6_HUMAN	ZFAND6	AN1-type zinc finger protein 6
0.407028	0.146978	P42766	P42766	RL35_HUMAN	RPL35	Large ribosomal subunit protein uL29
2.43343	0.146872	P18583	P18583	SON_HUMAN	SON	Protein SON
1.18727	0.14682	Q86TG7	Q86TG7	PEG10_HUMAN	PEG10	Retrotransposon-derived protein PEG10
0.465839	0.146586	P37059	P37059	DHB2_HUMAN	HSD17B2	17-beta-hydroxysteroid dehydrogenase type 2
0.251809	0.146551	P98153	P98153	IDD_HUMAN	DGCR2	Integral membrane protein DGCR2/IDD
2.68025	0.146215	P55199	P55199	ELL_HUMAN	ELL	RNA polymerase II elongation factor ELL
0.953911	0.146157	Q8N5G0	Q8N5G0	SIM20_HUMAN	SMIM20	Small integral membrane protein 20
1.07365	0.146042	Q9NR48	Q9NR48	ASH1L_HUMAN	ASH1L	Histone-lysine N-methyltransferase ASH1L
0.311362	0.145601	Q9NUN5	Q9NUN5	LMBD1_HUMAN	LMBRD1	Lysosomal cobalamin transport escort protein LMBD1
0.585292	0.145597	Q9H967	Q9H967	WDR76_HUMAN	WDR76	WD repeat-containing protein 76
1.49041	0.145552	Q9P0L0	Q9P0L0	VAPA_HUMAN	VAPA	Vesicle-associated membrane protein-associated protein A
1.22215	0.145544	Q68D10	Q68D10	SPT2_HUMAN	SPTY2D1	Protein SPT2 homolog
0.716446	0.145536	Q96E39	Q96E39	RMXL1_HUMAN	RBMXL1	RNA binding motif protein, X-linked-like-1
0.667286	0.1455	O43765	O43765	SGTA_HUMAN	SGTA	Small glutamine-rich tetratricopeptide repeat-containing protein alpha
0.611815	0.14532	P15927	P15927	RFA2_HUMAN	RPA2	Replication protein A 32 kDa subunit
0.753642	0.145235	O43633	O43633	CHM2A_HUMAN	CHMP2A	Charged multivesicular body protein 2a
0.447271	0.145208	O95551	O95551	TYDP2_HUMAN	TDP2	Tyrosyl-DNA phosphodiesterase 2
0.576588	0.145108	Q9H1B7	Q9H1B7	I2BPL_HUMAN	IRF2BPL	Probable E3 ubiquitin-protein ligase IRF2BPL
1.09172	0.145091	Q9P2N6	Q9P2N6	KANL3_HUMAN	KANSL3	KAT8 regulatory NSL complex subunit 3
0.417126	0.14506	Q9C0H5	Q9C0H5	RHG39_HUMAN	ARHGAP39	Rho GTPase-activating protein 39
0.598461	0.144457	P15559	P15559	NQO1_HUMAN	NQO1	NAD(P)H dehydrogenase [quinone] 1
0.447245	0.144311	Q9UKD1	Q9UKD1	GMEB2_HUMAN	GMEB2	Glucocorticoid modulatory element-binding protein 2
1.16367	0.144196	Q14696	Q14696	MESD_HUMAN	MESD	LRP chaperone MESD
0.0594259	0.144136	Q8N3Z6	Q8N3Z6	ZCHC7_HUMAN	ZCCHC7	Zinc finger CCHC domain-containing protein 7
0.806951	0.144088	Q8WY91	Q8WY91	THAP4_HUMAN	THAP4	Peroxynitrite isomerase THAP4
1.19692	0.144048	Q6PKC3	Q6PKC3	TXD11_HUMAN	TXNDC11	Thioredoxin domain-containing protein 11
0.476633	0.143866	P11234	P11234	RALB_HUMAN	RALB	Ras-related protein Ral-B
0.565971	0.143728	Q9BUH6	Q9BUH6	PAXX_HUMAN	PAXX	Protein PAXX
0.224822	0.143359	Q2KHR2	Q2KHR2	RFX7_HUMAN	RFX7	DNA-binding protein RFX7
0.302711	0.1432	P39060	P39060	COIA1_HUMAN	COL18A1	Collagen alpha-1(XVIII) chain
0.660484	0.143147	Q96JM7	Q96JM7	LMBL3_HUMAN	L3MBTL3	Lethal(3)malignant brain tumor-like protein 3
0.889863	0.143138	O14879	O14879	IFIT3_HUMAN	IFIT3	Interferon-induced protein with tetratricopeptide repeats 3
0.319372	0.14289	Q8IVV7	Q8IVV7	GID4_HUMAN	GID4	Glucose-induced degradation protein 4 homolog
0.811257	0.142884	O75818	O75818	RPP40_HUMAN	RPP40	Ribonuclease P protein subunit p40
0.381963	0.142646	Q96FX7	Q96FX7	TRM61_HUMAN	TRMT61A	tRNA (adenine(58)-N(1))-methyltransferase catalytic subunit TRMT61A
0.264187	0.142484	P40261	P40261	NNMT_HUMAN	NNMT	Nicotinamide N-methyltransferase
0.173843	0.142345	Q5SR56	Q5SR56	MF14B_HUMAN	MFSD14B	Hippocampus abundant transcript-like protein 1
0.701872	0.142206	Q9UEE5	Q9UEE5	ST17A_HUMAN	STK17A	Serine/threonine-protein kinase 17A
1.98454	0.142193	Q96I25	Q96I25	SPF45_HUMAN	RBM17	Splicing factor 45
0.124038	0.142033	Q7Z3D4	Q7Z3D4	LYSM3_HUMAN	LYSMD3	LysM and putative peptidoglycan-binding domain-containing protein 3
0.794535	0.142011	Q9P219	Q9P219	DAPLE_HUMAN	CCDC88C	Protein Daple
0.798335	0.14191	Q3T8J9	Q3T8J9;Q9H869	GON4L_HUMAN	GON4L	GON-4-like protein
1.96391	0.141573	Q9NYL9	Q9NYL9	TMOD3_HUMAN	TMOD3	Tropomodulin-3
0.184476	0.141424	Q96EL3	Q96EL3	RM53_HUMAN	MRPL53	Large ribosomal subunit protein mL53
0.578748	0.141337	Q13591	Q13591	SEM5A_HUMAN	SEMA5A	Semaphorin-5A
0.591448	0.140698	P49116	P49116	NR2C2_HUMAN	NR2C2	Nuclear receptor subfamily 2 group C member 2
1.52587	0.140651	P12830	P12830	CADH1_HUMAN	CDH1	Cadherin-1
0.61606	0.14062	Q8N697	Q8N697	S15A4_HUMAN	SLC15A4	Solute carrier family 15 member 4
0.172434	0.140576	Q969Q0	P83881;Q969Q0	RL36L_HUMAN	RPL36AL	Ribosomal protein eL42-like
0.345677	0.14056	O60291	O60291	MGRN1_HUMAN	MGRN1	E3 ubiquitin-protein ligase MGRN1
0.507854	0.14055	Q16670	Q16670	ZSC26_HUMAN	ZSCAN26	Zinc finger and SCAN domain-containing protein 26
0.267092	0.140486	P62854	P62854;Q5JNZ5	RS26_HUMAN	RPS26	Small ribosomal subunit protein eS26
0.542815	0.140437	P09914	P09914	IFIT1_HUMAN	IFIT1	Interferon-induced protein with tetratricopeptide repeats 1
0.245212	0.140243	O95164	O95164	UBL3_HUMAN	UBL3	Ubiquitin-like protein 3
0.239476	0.140187	Q9NZV5	Q9NZV5	SELN_HUMAN	SELENON	Selenoprotein N
0.760725	0.140172	Q8N531	Q8N531	FBXL6_HUMAN	FBXL6	F-box/LRR-repeat protein 6
0.956083	0.139913	Q14202	Q14202	ZMYM3_HUMAN	ZMYM3	Zinc finger MYM-type protein 3
1.94791	0.139472	Q92817	Q92817	EVPL_HUMAN	EVPL	Envoplakin
0.533287	0.139444	Q6PI78	Q6PI78	TMM65_HUMAN	TMEM65	Transmembrane protein 65
0.475158	0.139382	Q8TAC2	Q8TAC2	JOS2_HUMAN	JOSD2	Josephin-2
0.459819	0.139246	Q9Y3R0	Q9Y3R0	GRIP1_HUMAN	GRIP1	Glutamate receptor-interacting protein 1
0.522072	0.138946	O60658	O60658	PDE8A_HUMAN	PDE8A	High affinity cAMP-specific and IBMX-insensitive 3',5'-cyclic phosphodiesterase 8A
0.112017	0.138842	P98173	P98173	FAM3A_HUMAN	FAM3A	Protein FAM3A
0.616522	0.138684	Q13415	Q13415	ORC1_HUMAN	ORC1	Origin recognition complex subunit 1
0.313739	0.138523	Q96MM7	Q96MM7	H6ST2_HUMAN	HS6ST2	Heparan-sulfate 6-O-sulfotransferase 2
0.626041	0.138269	Q9NW61	Q9NW61	PKHJ1_HUMAN	PLEKHJ1	Pleckstrin homology domain-containing family J member 1
0.88424	0.138094	Q8IY18	Q8IY18	SMC5_HUMAN	SMC5	Structural maintenance of chromosomes protein 5
0.756693	0.138085	Q96EB6	Q96EB6	SIR1_HUMAN	SIRT1	NAD-dependent protein deacetylase sirtuin-1
0.380981	0.137811	Q8N490	Q8N490	PNKD_HUMAN	PNKD	Probable hydrolase PNKD
0.302285	0.137782	P63241	Q9GZV4;P63241;Q6IS14	IF5A1_HUMAN	EIF5A	Eukaryotic translation initiation factor 5A-1
0.770141	0.137744	Q96B70	Q96B70	LENG9_HUMAN	LENG9	Leukocyte receptor cluster member 9
0.585145	0.137712	Q9Y426	Q9Y426	C2CD2_HUMAN	C2CD2	C2 domain-containing protein 2
0.970219	0.137708	P61764	P61764	STXB1_HUMAN	STXBP1	Syntaxin-binding protein 1
1.0842	0.137663	Q9BUE6	Q9BUE6	ISCA1_HUMAN	ISCA1	Iron-sulfur cluster assembly 1 homolog, mitochondrial
1.23402	0.137424	Q16836	Q16836	HCDH_HUMAN	HADH	Hydroxyacyl-coenzyme A dehydrogenase, mitochondrial
1.36623	0.137326	Q5VUA4	Q5VUA4	ZN318_HUMAN	ZNF318	Zinc finger protein 318
0.309817	0.137087	Q99538	Q99538	LGMN_HUMAN	LGMN	Legumain
0.792017	0.136775	O95382	O95382	M3K6_HUMAN	MAP3K6	Mitogen-activated protein kinase kinase kinase 6
1.25652	0.136506	O43175	O43175	SERA_HUMAN	PHGDH	D-3-phosphoglycerate dehydrogenase
0.630622	0.136283	Q8N128	Q8N128	F177A_HUMAN	FAM177A1	Protein FAM177A1
0.213831	0.136276	Q9NSU2	Q9NSU2	TREX1_HUMAN	TREX1	Three-prime repair exonuclease 1
0.320456	0.136202	O75420	O75420	GGYF1_HUMAN	GIGYF1	GRB10-interacting GYF protein 1
1.01737	0.136127	P48730	P48730	KC1D_HUMAN	CSNK1D	Casein kinase I isoform delta
0.406062	0.136108	Q9Y3T6	Q9Y3T6	R3HC1_HUMAN	R3HCC1	R3H and coiled-coil domain-containing protein 1
1.18159	0.13595	Q15014	Q15014	MO4L2_HUMAN	MORF4L2	Mortality factor 4-like protein 2
0.353148	0.135806	Q96G74	Q96G74	OTUD5_HUMAN	OTUD5	OTU domain-containing protein 5
0.721537	0.135789	Q5EBM0	Q5EBM0	CMPK2_HUMAN	CMPK2	UMP-CMP kinase 2, mitochondrial
0.409593	0.135718	Q9BTF0	Q9BTF0	THUM2_HUMAN	THUMPD2	THUMP domain-containing protein 2
0.197025	0.135591	A6NKT7	A6NKT7;Q7Z3J3	RGPD3_HUMAN	RGPD3	RanBP2-like and GRIP domain-containing protein 3
1.09269	0.135353	P82912	P82912	RT11_HUMAN	MRPS11	Small ribosomal subunit protein uS11m
0.214977	0.135307	Q9H300	Q9H300	PARL_HUMAN	PARL	Presenilin-associated rhomboid-like protein, mitochondrial
0.841921	0.135302	Q8TE02	Q8TE02	ELP5_HUMAN	ELP5	Elongator complex protein 5
0.401505	0.135185	Q96S21	Q12829;Q96S21	RB40C_HUMAN	RAB40C	Ras-related protein Rab-40C
0.187876	0.135119	Q9H5J8	Q9H5J8	TAF1D_HUMAN	TAF1D	TATA box-binding protein-associated factor RNA polymerase I subunit D
0.212747	0.134815	P28827	P28827	PTPRM_HUMAN	PTPRM	Receptor-type tyrosine-protein phosphatase mu
1.21621	0.134747	Q9NYV4	Q9NYV4	CDK12_HUMAN	CDK12	Cyclin-dependent kinase 12
0.541192	0.13473	P47985	P0C7P4;P47985	UCRI_HUMAN	UQCRFS1	Cytochrome b-c1 complex subunit Rieske, mitochondrial
0.697958	0.134654	Q96RR1	Q96RR1	PEO1_HUMAN	TWNK	Twinkle mtDNA helicase
1.07492	0.134265	Q6PIW4	Q6PIW4	FIGL1_HUMAN	FIGNL1	Fidgetin-like protein 1
0.0850861	0.134219	A2VDF0	A2VDF0	FUCM_HUMAN	FUOM	Fucose mutarotase
0.915407	0.134144	P62913	P62913	RL11_HUMAN	RPL11	Large ribosomal subunit protein uL5
0.560805	0.134123	Q70CQ4	Q70CQ4	UBP31_HUMAN	USP31	Ubiquitin carboxyl-terminal hydrolase 31
0.716006	0.133653	O75925	O75925	PIAS1_HUMAN	PIAS1	E3 SUMO-protein ligase PIAS1
0.466415	0.13355	O43181	O43181	NDUS4_HUMAN	NDUFS4	NADH dehydrogenase [ubiquinone] iron-sulfur protein 4, mitochondrial
0.16023	0.133384	Q6XUX3	Q6XUX3	DUSTY_HUMAN	DSTYK	Dual serine/threonine and tyrosine protein kinase
1.97692	0.133334	P36957	P36957	ODO2_HUMAN	DLST	Dihydrolipoyllysine-residue succinyltransferase component of 2-oxoglutarate dehydrogenase complex, mitochondrial
0.636387	0.133261	Q76I76	Q76I76	SSH2_HUMAN	SSH2	Protein phosphatase Slingshot homolog 2
1.99473	0.133074	Q9NQG7	Q9NQG7	HPS4_HUMAN	HPS4	BLOC-3 complex member HPS4
1.59794	0.132869	P36952	P36952	SPB5_HUMAN	SERPINB5	Serpin B5
0.256796	0.132867	Q93075	Q93075	TATD2_HUMAN	TATDN2	Putative deoxyribonuclease TATDN2
0.61918	0.132682	P78552	P78552	I13R1_HUMAN	IL13RA1	Interleukin-13 receptor subunit alpha-1
0.870633	0.13262	Q9UPN4	Q9UPN4	CP131_HUMAN	CEP131	Centrosomal protein of 131 kDa
0.332317	0.132485	Q9ULC8	Q9ULC8	ZDHC8_HUMAN	ZDHHC8	Palmitoyltransferase ZDHHC8
0.202329	0.132291	Q96DE5	Q96DE5	APC16_HUMAN	ANAPC16	Anaphase-promoting complex subunit 16
0.423549	0.132125	Q8IWD4	Q8IWD4	CC117_HUMAN	CCDC117	Coiled-coil domain-containing protein 117
0.204885	0.132084	Q6IPR3	Q6IPR3	TYW3_HUMAN	TYW3	tRNA wybutosine-synthesizing protein 3 homolog
0.378724	0.132016	O75197	O75197	LRP5_HUMAN	LRP5	Low-density lipoprotein receptor-related protein 5
0.480639	0.132008	Q6ZUJ8	Q6ZUJ8	BCAP_HUMAN	PIK3AP1	Phosphoinositide 3-kinase adapter protein 1
0.255141	0.131986	Q5TBA9	Q5TBA9	FRY_HUMAN	FRY	Protein furry homolog
2.34488	0.131889	Q9Y5X1	Q9Y5X1	SNX9_HUMAN	SNX9	Sorting nexin-9
1.62032	0.131785	Q9BVJ6	Q9BVJ6	UT14A_HUMAN	UTP14A	U3 small nucleolar RNA-associated protein 14 homolog A
1.55315	0.131576	O75683	O75683	SURF6_HUMAN	SURF6	Surfeit locus protein 6
0.549503	0.131541	Q13443	Q13443	ADAM9_HUMAN	ADAM9	Disintegrin and metalloproteinase domain-containing protein 9
0.846917	0.131314	Q9ULW0	Q9ULW0	TPX2_HUMAN	TPX2	Targeting protein for Xklp2
0.23227	0.130994	Q9BXJ8	Q9BXJ8	TACAN_HUMAN	TMEM120A	Ion channel TACAN
0.638897	0.130779	Q96C90	Q96C90	PP14B_HUMAN	PPP1R14B	Protein phosphatase 1 regulatory subunit 14B
0.682043	0.130755	P56937	P56937	DHB7_HUMAN	HSD17B7	3-keto-steroid reductase/17-beta-hydroxysteroid dehydrogenase 7
0.329661	0.129977	Q9Y4D7	Q9Y4D7	PLXD1_HUMAN	PLXND1	Plexin-D1
0.029058	0.129891	P81605	P81605	DCD_HUMAN	DCD	Dermcidin
1.16552	0.129806	Q9H2H8	Q9H2H8	PPIL3_HUMAN	PPIL3	Peptidyl-prolyl cis-trans isomerase-like 3
0.768447	0.129614	Q4LE39	Q4LE39;P29374	ARI4B_HUMAN	ARID4B	AT-rich interactive domain-containing protein 4B
0.299452	0.129458	Q12800	Q12800;Q9NZI7	TFCP2_HUMAN	TFCP2	Alpha-globin transcription factor CP2
0.608645	0.129426	Q96EY8	Q96EY8	MMAB_HUMAN	MMAB	Corrinoid adenosyltransferase MMAB
0.529011	0.129364	Q96EA4	Q96EA4	SPDLY_HUMAN	SPDL1	Protein Spindly
0.820751	0.129274	Q96Q05	Q96Q05	TPPC9_HUMAN	TRAPPC9	Trafficking protein particle complex subunit 9
0.555064	0.129025	Q9H3R5	Q9H3R5	CENPH_HUMAN	CENPH	Centromere protein H
0.623669	0.128773	P06746	P06746	DPOLB_HUMAN	POLB	DNA polymerase beta
1.51584	0.128475	P16219	P16219	ACADS_HUMAN	ACADS	Short-chain specific acyl-CoA dehydrogenase, mitochondrial
1.20168	0.128287	Q96RT7	Q96RT7	GCP6_HUMAN	TUBGCP6	Gamma-tubulin complex component 6
0.329809	0.128059	P04632	P04632	CPNS1_HUMAN	CAPNS1	Calpain small subunit 1
0.586259	0.128051	Q86WX3	Q86WX3	AROS_HUMAN	RPS19BP1	Active regulator of SIRT1
0.781136	0.127836	Q8IVU3	Q8IVU3	HERC6_HUMAN	HERC6	Probable E3 ubiquitin-protein ligase HERC6
1.25418	0.127527	Q8IUF1	Q8IUF1;Q5RIA9;Q9BRT8;Q4V339;Q5JTY5	ZNG1B_HUMAN	ZNG1B	Zinc-regulated GTPase metalloprotein activator 1B
0.550335	0.127379	P23142	P23142	FBLN1_HUMAN	FBLN1	Fibulin-1
1.48742	0.127377	Q6UB99	Q6UB99	ANR11_HUMAN	ANKRD11	Ankyrin repeat domain-containing protein 11
0.117322	0.127136	Q96NL8	Q96NL8	CF418_HUMAN	CFAP418	Cilia- and flagella-associated protein 418
0.731331	0.127123	Q6P4E1	Q6P4E1	GOLM2_HUMAN	GOLM2	Protein GOLM2
1.11246	0.127017	P62979	P0CG47;P0CG48;P62979;P62987	RS27A_HUMAN	RPS27A	Ubiquitin-ribosomal protein eS31 fusion protein
0.677261	0.127002	O00522	O00522	KRIT1_HUMAN	KRIT1	Krev interaction trapped protein 1
0.349407	0.126976	P51161	P51161	FABP6_HUMAN	FABP6	Gastrotropin
0.318349	0.126915	Q9BSH4	Q9BSH4	TACO1_HUMAN	TACO1	Translational activator of cytochrome c oxidase 1
0.553747	0.126889	Q9UEW8	Q9UEW8	STK39_HUMAN	STK39	STE20/SPS1-related proline-alanine-rich protein kinase
0.601869	0.126853	P46199	P46199	IF2M_HUMAN	MTIF2	Translation initiation factor IF-2, mitochondrial
0.34046	0.126627	Q9UMX1	Q9UMX1	SUFU_HUMAN	SUFU	Suppressor of fused homolog
0.124351	0.126609	Q9C091	Q9C091	GRB1L_HUMAN	GREB1L	GREB1-like protein
0.592319	0.126567	Q01658	Q01658	NC2B_HUMAN	DR1	Protein Dr1
0.238222	0.12625	Q719H9	Q719H9	KCTD1_HUMAN	KCTD1	BTB/POZ domain-containing protein KCTD1
0.664675	0.126218	Q9BYI3	Q8IXS8;Q9BYI3	HYCCI_HUMAN	HYCC1	Hyccin
1.87104	0.126184	Q99459	Q99459	CDC5L_HUMAN	CDC5L	Cell division cycle 5-like protein
1.97109	0.126145	P06731	P06731	CEAM5_HUMAN	CEACAM5	Carcinoembryonic antigen-related cell adhesion molecule 5
0.503123	0.126132	Q13882	Q13882	PTK6_HUMAN	PTK6	Protein-tyrosine kinase 6
0.998621	0.126119	O00767	O00767	SCD_HUMAN	SCD	Stearoyl-CoA desaturase
0.970879	0.125956	Q7L5N7	Q7L5N7	PCAT2_HUMAN	LPCAT2	Lysophosphatidylcholine acyltransferase 2
0.881786	0.125864	Q8N9N7	Q8N9N7	LRC57_HUMAN	LRRC57	Leucine-rich repeat-containing protein 57
0.497108	0.125557	O00519	O00519	FAAH1_HUMAN	FAAH	Fatty-acid amide hydrolase 1
0.894311	0.125517	P13995	P13995	MTDC_HUMAN	MTHFD2	Bifunctional methylenetetrahydrofolate dehydrogenase/cyclohydrolase, mitochondrial
0.820903	0.125217	Q08722	Q08722	CD47_HUMAN	CD47	Leukocyte surface antigen CD47
0.730852	0.125216	Q15032	Q15032	R3HD1_HUMAN	R3HDM1	R3H domain-containing protein 1
0.165034	0.125085	Q6AWC2	Q6AWC2	WWC2_HUMAN	WWC2	Protein WWC2
0.570666	0.125041	Q9NW81	Q9NW81	DMAC2_HUMAN	DMAC2	Distal membrane-arm assembly complex protein 2
0.252742	0.124933	Q86VX9	Q86VX9	MON1A_HUMAN	MON1A	Vacuolar fusion protein MON1 homolog A
0.324636	0.124868	P51511	P51511	MMP15_HUMAN	MMP15	Matrix metalloproteinase-15
0.142948	0.124765	A8MT69	A8MT69	CENPX_HUMAN	CENPX	Centromere protein X
0.830949	0.124746	Q15678	Q15678	PTN14_HUMAN	PTPN14	Tyrosine-protein phosphatase non-receptor type 14
0.520475	0.124743	Q9BV73	Q9BV73	CP250_HUMAN	CEP250	Centrosome-associated protein CEP250
1.7362	0.124655	Q9P2D1	Q9P2D1	CHD7_HUMAN	CHD7	Chromodomain-helicase-DNA-binding protein 7
0.515488	0.124577	P08133	P08133	ANXA6_HUMAN	ANXA6	Annexin A6
0.607279	0.124519	Q9UGP4	Q9UGP4	LIMD1_HUMAN	LIMD1	LIM domain-containing protein 1
0.233697	0.124485	Q96QZ7	Q96QZ7	MAGI1_HUMAN	MAGI1	Membrane-associated guanylate kinase, WW and PDZ domain-containing protein 1
1.40794	0.124443	O75676	O75676	KS6A4_HUMAN	RPS6KA4	Ribosomal protein S6 kinase alpha-4
0.901363	0.12436	Q9P031	Q9P031	TAP26_HUMAN	CCDC59	Thyroid transcription factor 1-associated protein 26
0.427682	0.124358	Q9H981	Q9H981	ARP8_HUMAN	ACTR8	Actin-related protein 8
0.325366	0.124138	Q8IV36	Q8IV36	HID1_HUMAN	HID1	Protein HID1
1.04271	0.123929	P42696	P42696	RBM34_HUMAN	RBM34	RNA-binding protein 34
0.869386	0.123917	Q06330	Q9UBG7;Q06330	SUH_HUMAN	RBPJ	Recombining binding protein suppressor of hairless
0.544948	0.123913	Q12882	Q12882	DPYD_HUMAN	DPYD	Dihydropyrimidine dehydrogenase [NADP(+)]
1.00635	0.123901	Q8N511	Q8N511	TM199_HUMAN	TMEM199	Transmembrane protein 199
0.491848	0.123813	Q9UPZ3	Q9UPZ3	HPS5_HUMAN	HPS5	BLOC-2 complex member HPS5
0.138955	0.123578	Q9UKL6	Q9UKL6	PPCT_HUMAN	PCTP	Phosphatidylcholine transfer protein
1.44744	0.12337	P57678	P57678	GEMI4_HUMAN	GEMIN4	Gem-associated protein 4
0.610576	0.123253	Q9UK73	Q9UK73	FEM1B_HUMAN	FEM1B	Protein fem-1 homolog B
0.383683	0.123147	Q14141	Q14141	SEPT6_HUMAN	SEPTIN6	Septin-6
0.776243	0.123031	Q8TCE6	Q6NSW5;Q8TCE6	DEN10_HUMAN	DENND10	DENN domain-containing protein 10
0.994854	0.122935	Q15392	Q15392	DHC24_HUMAN	DHCR24	Delta(24)-sterol reductase
0.338205	0.12271	Q9BX95	Q9BX95	SGPP1_HUMAN	SGPP1	Sphingosine-1-phosphate phosphatase 1
0.346283	0.122422	Q5VT06	Q5VT06	CE350_HUMAN	CEP350	Centrosome-associated protein 350
0.13846	0.122306	Q9P2G9	Q9P2G9	KLHL8_HUMAN	KLHL8	Kelch-like protein 8
0.641647	0.12216	P29373	P29373	RABP2_HUMAN	CRABP2	Cellular retinoic acid-binding protein 2
0.251964	0.121918	Q96BN2	Q96BN2	TADA1_HUMAN	TADA1	Transcriptional adapter 1
0.405345	0.12184	Q96CV9	Q96CV9	OPTN_HUMAN	OPTN	Optineurin
1.5803	0.121427	P04181	P04181	OAT_HUMAN	OAT	Ornithine aminotransferase, mitochondrial
1.17383	0.121403	O15173	O15173	PGRC2_HUMAN	PGRMC2	Membrane-associated progesterone receptor component 2
0.29125	0.121366	O95568	O95568	MET18_HUMAN	METTL18	Histidine protein methyltransferase 1 homolog
0.737411	0.121248	Q9H6E4	Q9H6E4	CC134_HUMAN	CCDC134	Coiled-coil domain-containing protein 134
0.994132	0.121102	P16383	P16383	GCFC2_HUMAN	GCFC2	Intron Large complex component GCFC2
0.355088	0.12068	Q96G61	Q8NFP7;Q96G61	NUD11_HUMAN	NUDT11	Diphosphoinositol polyphosphate phosphohydrolase 3-beta
1.57328	0.1206	Q9BVA0	Q9BVA0	KTNB1_HUMAN	KATNB1	Katanin p80 WD40 repeat-containing subunit B1
0.127162	0.120554	Q8IVI9	Q8IVI9	NOSTN_HUMAN	NOSTRIN	Nostrin
0.0664188	0.120515	Q99643	Q99643	C560_HUMAN	SDHC	Succinate dehydrogenase cytochrome b560 subunit, mitochondrial
0.594035	0.120325	Q5MIZ7	Q5MIZ7	P4R3B_HUMAN	PPP4R3B	Serine/threonine-protein phosphatase 4 regulatory subunit 3B
0.452227	0.120248	Q9BRT2	Q9BRT2	UQCC2_HUMAN	UQCC2	Ubiquinol-cytochrome-c reductase complex assembly factor 2
0.284035	0.119997	Q6AI12	Q6AI12	ANR40_HUMAN	ANKRD40	Ankyrin repeat domain-containing protein 40
1.59735	0.119964	Q8IVH8	Q8IVH8	M4K3_HUMAN	MAP4K3	Mitogen-activated protein kinase kinase kinase kinase 3
0.332527	0.119856	Q8NCC3	Q8NCC3	PAG15_HUMAN	PLA2G15	Phospholipase A2 group XV
1.04275	0.119747	P49643	P49643	PRI2_HUMAN	PRIM2	DNA primase large subunit
0.916096	0.11972	Q92974	Q92974	ARHG2_HUMAN	ARHGEF2	Rho guanine nucleotide exchange factor 2
0.933224	0.119655	O15446	O15446	RPA34_HUMAN	POLR1G	DNA-directed RNA polymerase I subunit RPA34
0.408672	0.119642	O15068	O15068	MCF2L_HUMAN	MCF2L	Guanine nucleotide exchange factor DBS
0.785438	0.119387	Q8NBQ5	Q8NBQ5	DHB11_HUMAN	HSD17B11	Estradiol 17-beta-dehydrogenase 11
1.4171	0.119328	Q9BXS6	Q9BXS6	NUSAP_HUMAN	NUSAP1	Nucleolar and spindle-associated protein 1
1.22404	0.119316	O14745	O14745	NHRF1_HUMAN	NHERF1	Na(+)/H(+) exchange regulatory cofactor NHE-RF1
0.0869716	0.118978	Q9NPG8	Q9NPG8	ZDHC4_HUMAN	ZDHHC4	Palmitoyltransferase ZDHHC4
1.01526	0.118888	Q9NP61	Q9NP61	ARFG3_HUMAN	ARFGAP3	ADP-ribosylation factor GTPase-activating protein 3
0.339936	0.11888	P62253	P62253	UB2G1_HUMAN	UBE2G1	Ubiquitin-conjugating enzyme E2 G1
0.594664	0.118703	P25490	O15391;P25490	TYY1_HUMAN	YY1	Transcriptional repressor protein YY1
1.6433	0.118437	Q5TDH0	Q5TDH0	DDI2_HUMAN	DDI2	Protein DDI1 homolog 2
0.508612	0.11842	Q9HCM1	Q9HCM1	RESF1_HUMAN	RESF1	Retroelement silencing factor 1
0.585274	0.118331	Q13586	Q13586	STIM1_HUMAN	STIM1	Stromal interaction molecule 1
1.70107	0.118318	P19971	P19971	TYPH_HUMAN	TYMP	Thymidine phosphorylase
0.531056	0.118223	P01040	P01040	CYTA_HUMAN	CSTA	Cystatin-A
1.28897	0.118179	Q96L91	Q96L91	EP400_HUMAN	EP400	E1A-binding protein p400
0.771641	0.118029	Q05655	Q05655	KPCD_HUMAN	PRKCD	Protein kinase C delta type
0.833078	0.118016	P60709	P60709;P63261	ACTB_HUMAN	ACTB	Actin, cytoplasmic 1
0.265575	0.117901	Q52LW3	Q52LW3	RHG29_HUMAN	ARHGAP29	Rho GTPase-activating protein 29
0.0691177	0.11782	Q9UKT9	Q9UKT9	IKZF3_HUMAN	IKZF3	Zinc finger protein Aiolos
1.04459	0.117818	Q96IY1	Q96IY1	NSL1_HUMAN	NSL1	Kinetochore-associated protein NSL1 homolog
0.827757	0.117814	O00214	O00214	LEG8_HUMAN	LGALS8	Galectin-8
0.955297	0.117709	P09493	P09493	TPM1_HUMAN	TPM1	Tropomyosin alpha-1 chain
0.253958	0.117685	Q9H3C7	Q9H3C7	GGNB2_HUMAN	GGNBP2	Gametogenetin-binding protein 2
0.167626	0.117176	P62068	O75317;P62068	UBP46_HUMAN	USP46	Ubiquitin carboxyl-terminal hydrolase 46
0.682976	0.116984	Q9C0B7	Q9C0B7	TNG6_HUMAN	TANGO6	Transport and Golgi organization protein 6 homolog
0.763587	0.116943	Q15738	Q15738	NSDHL_HUMAN	NSDHL	Sterol-4-alpha-carboxylate 3-dehydrogenase, decarboxylating
0.282866	0.116885	Q9UN70	Q9Y5G1;Q9Y5H3;Q9Y5H2;Q9Y5F7;Q9Y5G9;Q9Y5G0;Q9UN70;Q9Y5F8;Q9Y5G4;Q9UN71;Q9Y5H1;Q9Y5F9;Q9Y5H0;O60330;Q9Y5G3;Q9Y5G8;Q9Y5H4;Q9Y5F6;Q9Y5G6;Q9Y5G2;Q9Y5G7;Q9Y5G5	PCDGK_HUMAN	PCDHGC3	Protocadherin gamma-C3
0.568142	0.116793	Q9BRT3	Q9BRT3	MIEN1_HUMAN	MIEN1	Migration and invasion enhancer 1
0.79384	0.116745	O00459	O00459	P85B_HUMAN	PIK3R2	Phosphatidylinositol 3-kinase regulatory subunit beta
0.132269	0.116737	P0CK96	P0CK96	S352B_HUMAN	SLC35E2B	Solute carrier family 35 member E2B
0.60212	0.116726	Q9BST9	Q9BST9	RTKN_HUMAN	RTKN	Rhotekin
0.401823	0.116691	Q9BVN2	Q9BVN2	RUSC1_HUMAN	RUSC1	AP-4 complex accessory subunit RUSC1
0.937604	0.116665	Q96P16	Q96P16	RPR1A_HUMAN	RPRD1A	Regulation of nuclear pre-mRNA domain-containing protein 1A
0.156182	0.116622	Q14592	P28698;Q14592	ZN460_HUMAN	ZNF460	Zinc finger protein 460
0.522873	0.116493	Q9Y2K2	Q9Y2K2	SIK3_HUMAN	SIK3	Serine/threonine-protein kinase SIK3
0.167064	0.116347	Q6PGQ7	Q6PGQ7	BORA_HUMAN	BORA	Protein aurora borealis
0.387951	0.116274	P18283	P18283	GPX2_HUMAN	GPX2	Glutathione peroxidase 2
0.913747	0.116235	Q9HA72	Q9HA72	CAHM2_HUMAN	CALHM2	Calcium homeostasis modulator protein 2
0.449704	0.116198	Q99685	Q99685	MGLL_HUMAN	MGLL	Monoglyceride lipase
0.978429	0.116156	Q8WUK0	Q8WUK0	PTPM1_HUMAN	PTPMT1	Phosphatidylglycerophosphatase and protein-tyrosine phosphatase 1
0.254335	0.116118	Q969K7	Q969K7	TMM54_HUMAN	TMEM54	Transmembrane protein 54
0.102568	0.116013	A6NFY4	A6NFY4	NEMP2_HUMAN	NEMP2	Nuclear envelope integral membrane protein 2
0.551686	0.115956	O75298	O75298	RTN2_HUMAN	RTN2	Reticulon-2
0.460425	0.115889	Q96GK7	Q96GK7	FAH2A_HUMAN	FAHD2A	Fumarylacetoacetate hydrolase domain-containing protein 2A
0.63033	0.115809	Q9UII4	Q9UII4	HERC5_HUMAN	HERC5	E3 ISG15--protein ligase HERC5
0.73512	0.115598	O95865	O95865	DDAH2_HUMAN	DDAH2	N(G),N(G)-dimethylarginine dimethylaminohydrolase 2
0.48464	0.115569	P14317	P14317	HCLS1_HUMAN	HCLS1	Hematopoietic lineage cell-specific protein
1.03435	0.115257	Q01167	Q01167	FOXK2_HUMAN	FOXK2	Forkhead box protein K2
1.11089	0.115023	Q8NDH3	Q8NDH3	PEPL1_HUMAN	NPEPL1	Probable aminopeptidase NPEPL1
0.111457	0.114788	O15041	O15041	SEM3E_HUMAN	SEMA3E	Semaphorin-3E
1.35323	0.1144	Q86TP1	Q86TP1	PRUN1_HUMAN	PRUNE1	Exopolyphosphatase PRUNE1
1.73265	0.114377	Q92621	Q92621	NU205_HUMAN	NUP205	Nuclear pore complex protein Nup205
0.911849	0.114288	Q9ULF5	Q9ULF5	S39AA_HUMAN	SLC39A10	Zinc transporter ZIP10
0.261765	0.114135	P62910	P62910	RL32_HUMAN	RPL32	Large ribosomal subunit protein eL32
1.30285	0.114123	Q2TAZ0	Q2TAZ0	ATG2A_HUMAN	ATG2A	Autophagy-related protein 2 homolog A
1.39898	0.114097	Q9BVG4	Q9BVG4	PBDC1_HUMAN	PBDC1	Protein PBDC1
0.450198	0.113821	Q9Y2R4	Q9Y2R4	DDX52_HUMAN	DDX52	Probable ATP-dependent RNA helicase DDX52
0.203858	0.113685	Q8IVF7	Q8IVF7	FMNL3_HUMAN	FMNL3	Formin-like protein 3
0.445351	0.113522	Q6UXU6	Q6UXU6	TMM92_HUMAN	TMEM92	Transmembrane protein 92
0.249145	0.113348	O00148	O00148	DX39A_HUMAN	DDX39A	ATP-dependent RNA helicase DDX39A
0.393831	0.113253	Q9NSY0	Q9NSY0	NRBP2_HUMAN	NRBP2	Nuclear receptor-binding protein 2
0.793257	0.113222	Q8IZD4	Q8IZD4	DCP1B_HUMAN	DCP1B	mRNA-decapping enzyme 1B
0.669743	0.113209	Q9NP79	Q9NP79	VTA1_HUMAN	VTA1	Vacuolar protein sorting-associated protein VTA1 homolog
0.675543	0.113133	P16422	P16422	EPCAM_HUMAN	EPCAM	Epithelial cell adhesion molecule
0.704453	0.11279	O60462	O60462	NRP2_HUMAN	NRP2	Neuropilin-2
0.191825	0.11267	O75157	O75157	T22D2_HUMAN	TSC22D2	TSC22 domain family protein 2
0.29533	0.11265	Q9UHF7	Q9UHF7	TRPS1_HUMAN	TRPS1	Zinc finger transcription factor Trps1
0.425566	0.112626	Q9UK58	Q9UK58	CCNL1_HUMAN	CCNL1	Cyclin-L1
0.385148	0.112564	Q9NYB9	Q9NYB9	ABI2_HUMAN	ABI2	Abl interactor 2
0.984697	0.112329	Q9HBU6	Q9HBU6	EKI1_HUMAN	ETNK1	Ethanolamine kinase 1
1.2154	0.112287	Q08257	Q08257	QOR_HUMAN	CRYZ	Quinone oxidoreductase
0.335866	0.112147	Q9BXD5	Q9BXD5	NPL_HUMAN	NPL	N-acetylneuraminate lyase
1.34007	0.112072	Q16204	Q16204	CCDC6_HUMAN	CCDC6	Coiled-coil domain-containing protein 6
1.20736	0.111906	P24941	P24941	CDK2_HUMAN	CDK2	Cyclin-dependent kinase 2
0.52891	0.11178	Q92610	Q92610	ZN592_HUMAN	ZNF592	Zinc finger protein 592
0.363504	0.111756	Q86YA3	Q86YA3	ZGRF1_HUMAN	ZGRF1	Protein ZGRF1
0.145256	0.111707	P02771	P02771	FETA_HUMAN	AFP	Alpha-fetoprotein
0.514916	0.111555	Q96QG7	Q96QG7	MTMR9_HUMAN	MTMR9	Myotubularin-related protein 9
1.4091	0.111321	Q5VVQ6	Q5VVQ6	OTU1_HUMAN	YOD1	Ubiquitin thioesterase OTU1
0.531045	0.11125	O75319	O75319	DUS11_HUMAN	DUSP11	RNA/RNP complex-1-interacting phosphatase
0.443662	0.111203	Q7Z333	Q7Z333	SETX_HUMAN	SETX	Probable helicase senataxin
0.643093	0.111157	Q7Z5G4	Q7Z5G4;Q2TAP0	GOGA7_HUMAN	GOLGA7	Golgin subfamily A member 7
0.485201	0.110864	Q5T440	Q5T440	CAF17_HUMAN	IBA57	Putative transferase CAF17, mitochondrial
0.159878	0.110772	Q9BWW4	Q9BWG4;Q9BWW4;P81877	SSBP3_HUMAN	SSBP3	Single-stranded DNA-binding protein 3
0.325943	0.110691	Q8WUD1	Q8WUD1	RAB2B_HUMAN	RAB2B	Ras-related protein Rab-2B
0.456236	0.110555	Q96A57	Q96A57	TM230_HUMAN	TMEM230	Transmembrane protein 230
2.04782	0.110458	P63151	P63151	2ABA_HUMAN	PPP2R2A	Serine/threonine-protein phosphatase 2A 55 kDa regulatory subunit B alpha isoform
0.553409	0.110301	O60504	O60504	VINEX_HUMAN	SORBS3	Vinexin
0.798414	0.110198	Q96H20	Q96H20	SNF8_HUMAN	SNF8	Vacuolar-sorting protein SNF8
0.765744	0.110122	Q5XUX1	Q5XUX1	FBXW9_HUMAN	FBXW9	F-box/WD repeat-containing protein 9
0.0951864	0.109935	Q9BVX2	Q9BVX2	T106C_HUMAN	TMEM106C	Transmembrane protein 106C
0.321011	0.109897	Q8TCB0	Q8TCB0	IFI44_HUMAN	IFI44	Interferon-induced protein 44
0.273953	0.109882	Q6ZN18	Q6ZN18	AEBP2_HUMAN	AEBP2	Zinc finger protein AEBP2
0.396664	0.109867	Q9C035	Q9C035	TRIM5_HUMAN	TRIM5	Tripartite motif-containing protein 5
2.05783	0.109858	O75368	O75368	SH3L1_HUMAN	SH3BGRL	Adapter SH3BGRL
0.34504	0.109793	P09758	P09758	TACD2_HUMAN	TACSTD2	Tumor-associated calcium signal transducer 2
0.488172	0.109359	Q8N954	Q8N954	GPT11_HUMAN	GPATCH11	G patch domain-containing protein 11
0.360971	0.109358	Q92908	Q92908	GATA6_HUMAN	GATA6	Transcription factor GATA-6
0.409226	0.109269	Q8TCX5	Q8TCX5	RHPN1_HUMAN	RHPN1	Rhophilin-1
0.628695	0.109186	P55145	P55145	MANF_HUMAN	MANF	Mesencephalic astrocyte-derived neurotrophic factor
2.30149	0.109111	P55060	P55060	XPO2_HUMAN	CSE1L	Exportin-2
0.610206	0.109093	Q99618	Q99618	CDCA3_HUMAN	CDCA3	Cell division cycle-associated protein 3
0.250206	0.108999	Q9ULV8	Q9ULV8	CBLC_HUMAN	CBLC	E3 ubiquitin-protein ligase CBL-C
0.390782	0.108819	P19438	P19438	TNR1A_HUMAN	TNFRSF1A	Tumor necrosis factor receptor superfamily member 1A
0.621828	0.108294	Q92599	Q92599	SEPT8_HUMAN	SEPTIN8	Septin-8
0.126011	0.108294	P13987	P13987	CD59_HUMAN	CD59	CD59 glycoprotein
0.279032	0.108237	Q15131	Q15131	CDK10_HUMAN	CDK10	Cyclin-dependent kinase 10
0.651124	0.107839	Q9BQF6	Q9BQF6	SENP7_HUMAN	SENP7	Sentrin-specific protease 7
0.34471	0.107808	Q8IVH2	Q9H334;Q8IVH2	FOXP4_HUMAN	FOXP4	Forkhead box protein P4
2.60534	0.107801	P58107	P58107	EPIPL_HUMAN	EPPK1	Epiplakin
0.167215	0.107704	O75771	O75771	RA51D_HUMAN	RAD51D	DNA repair protein RAD51 homolog 4
0.160766	0.107673	Q9P2B7	Q9P2B7	CFA97_HUMAN	CFAP97	Cilia- and flagella-associated protein 97
0.234545	0.107648	Q8NEM7	Q8NEM7	SP20H_HUMAN	SUPT20H	Transcription factor SPT20 homolog
1.05341	0.107615	P17096	P17096	HMGA1_HUMAN	HMGA1	High mobility group protein HMG-I/HMG-Y
0.415641	0.107604	P09622	P09622	DLDH_HUMAN	DLD	Dihydrolipoyl dehydrogenase, mitochondrial
0.719949	0.107411	Q9P2B4	Q9P2B4	CT2NL_HUMAN	CTTNBP2NL	CTTNBP2 N-terminal-like protein
0.548531	0.107399	Q9P2K6	Q9P2K6	KLH42_HUMAN	KLHL42	Kelch-like protein 42
0.274298	0.107397	P0CG12	P0CG12	DERPC_HUMAN	DERPC	Decreased expression in renal and prostate cancer protein
0.480138	0.107357	Q9Y5Z0	Q9Y5Z0	BACE2_HUMAN	BACE2	Beta-secretase 2
0.772599	0.10727	Q8IZ73	Q8IZ73	RUSD2_HUMAN	RPUSD2	Pseudouridylate synthase RPUSD2
0.205971	0.107114	P09601	P09601	HMOX1_HUMAN	HMOX1	Heme oxygenase 1
0.198978	0.107091	P62166	P62166	NCS1_HUMAN	NCS1	Neuronal calcium sensor 1
0.911871	0.107033	P56282	P56282	DPOE2_HUMAN	POLE2	DNA polymerase epsilon subunit 2
1.76199	0.107009	Q5JSZ5	Q5JSZ5	PRC2B_HUMAN	PRRC2B	Protein PRRC2B
0.70229	0.106985	Q9NYZ3	Q9NYZ3	GTSE1_HUMAN	GTSE1	G2 and S phase-expressed protein 1
0.561333	0.10684	Q9Y2F5	Q9Y2F5	ICE1_HUMAN	ICE1	Little elongation complex subunit 1
0.354154	0.106752	Q9HAU4	Q9HAU4	SMUF2_HUMAN	SMURF2	E3 ubiquitin-protein ligase SMURF2
0.128634	0.106625	O43593	O43593	HAIR_HUMAN	HR	Lysine-specific demethylase hairless
0.232401	0.106411	P13994	P13994	YJU2B_HUMAN	YJU2B	Probable splicing factor YJU2B
0.666691	0.10629	Q14807	Q14807	KIF22_HUMAN	KIF22	Kinesin-like protein KIF22
0.245383	0.105945	Q8IVT5	Q8IVT5;Q6VAB6	KSR1_HUMAN	KSR1	Kinase suppressor of Ras 1
2.99335	0.105797	Q9P1Y5	Q9P1Y5	CAMP3_HUMAN	CAMSAP3	Calmodulin-regulated spectrin-associated protein 3
0.190503	0.105717	Q9NVQ4	Q9NVQ4	FAIM1_HUMAN	FAIM	Fas apoptotic inhibitory molecule 1
0.484888	0.105703	Q13889	Q13889	TF2H3_HUMAN	GTF2H3	General transcription factor IIH subunit 3
0.423596	0.105508	Q8IV38	Q8IV38	ANKY2_HUMAN	ANKMY2	Ankyrin repeat and MYND domain-containing protein 2
0.374191	0.105507	Q9NZ42	Q9NZ42	PEN2_HUMAN	PSENEN	Gamma-secretase subunit PEN-2
0.335341	0.105497	Q99759	Q99759	M3K3_HUMAN	MAP3K3	Mitogen-activated protein kinase kinase kinase 3
0.0459448	0.105338	Q12999	Q12999	TSN31_HUMAN	TSPAN31	Tetraspanin-31
0.371365	0.105281	Q9NRM2	Q9NRM2	ZN277_HUMAN	ZNF277	Zinc finger protein 277
0.606211	0.105033	Q9BQ95	Q9BQ95	ECSIT_HUMAN	ECSIT	Evolutionarily conserved signaling intermediate in Toll pathway, mitochondrial
1.09935	0.104944	P33121	P33121;Q9ULC5	ACSL1_HUMAN	ACSL1	Long-chain-fatty-acid--CoA ligase 1
2.09317	0.104744	P51532	P51531;P51532	SMCA4_HUMAN	SMARCA4	Transcription activator BRG1
0.846727	0.104229	Q86XX4	Q86XX4	FRAS1_HUMAN	FRAS1	Extracellular matrix organizing protein FRAS1
0.367964	0.104059	O94967	O94967	WDR47_HUMAN	WDR47	WD repeat-containing protein 47
0.117745	0.104047	Q96CS4	Q96CS4	ZN689_HUMAN	ZNF689	Zinc finger protein 689
0.339	0.10403	Q8WUD4	Q8WUD4	CCD12_HUMAN	CCDC12	Coiled-coil domain-containing protein 12
0.609243	0.103807	Q8TEY7	Q8TEY7	UBP33_HUMAN	USP33	Ubiquitin carboxyl-terminal hydrolase 33
0.435811	0.103754	O94829	O94829	IPO13_HUMAN	IPO13	Importin-13
0.49285	0.103723	P13804	P13804	ETFA_HUMAN	ETFA	Electron transfer flavoprotein subunit alpha, mitochondrial
0.359015	0.103661	Q9BRQ6	Q9BRQ6	MIC25_HUMAN	CHCHD6	MICOS complex subunit MIC25
0.214769	0.103496	O43678	O43678	NDUA2_HUMAN	NDUFA2	NADH dehydrogenase [ubiquinone] 1 alpha subcomplex subunit 2
1.10619	0.103476	Q99447	Q99447	PCY2_HUMAN	PCYT2	Ethanolamine-phosphate cytidylyltransferase
0.469709	0.103404	Q86V88	Q86V88	MGDP1_HUMAN	MDP1	Magnesium-dependent phosphatase 1
0.283775	0.103384	Q9ULC5	Q9ULC5	ACSL5_HUMAN	ACSL5	Long-chain-fatty-acid--CoA ligase 5
0.180954	0.103328	Q9BV81	Q9BV81	EMC6_HUMAN	EMC6	ER membrane protein complex subunit 6
1.42852	0.103311	P06493	P06493	CDK1_HUMAN	CDK1	Cyclin-dependent kinase 1
0.131398	0.103285	Q14353	Q14353	GAMT_HUMAN	GAMT	Guanidinoacetate N-methyltransferase
0.473172	0.103239	Q8N1P7	Q8N1P7	CRBG2_HUMAN	CRYBG2	Beta/gamma crystallin domain-containing protein 2
0.198111	0.103235	Q13467	Q13467	FZD5_HUMAN	FZD5	Frizzled-5
0.225596	0.102815	Q86Y97	Q86Y97	KMT5C_HUMAN	KMT5C	Histone-lysine N-methyltransferase KMT5C
0.361517	0.102408	Q8N5G2	Q8N5G2	MACOI_HUMAN	MACO1	Macoilin
0.874587	0.102295	O15417	O15417	TNC18_HUMAN	TNRC18	Trinucleotide repeat-containing gene 18 protein
0.19855	0.10223	P56559	P56559	ARL4C_HUMAN	ARL4C	ADP-ribosylation factor-like protein 4C
0.305828	0.102218	Q13325	Q13325	IFIT5_HUMAN	IFIT5	Interferon-induced protein with tetratricopeptide repeats 5
0.69857	0.102197	Q05519	Q05519	SRS11_HUMAN	SRSF11	Serine/arginine-rich splicing factor 11
0.669691	0.102163	Q53HV7	Q53HV7	SMUG1_HUMAN	SMUG1	Single-strand selective monofunctional uracil DNA glycosylase
0.30425	0.102012	P63098	P63098	CANB1_HUMAN	PPP3R1	Calcineurin subunit B type 1
0.43255	0.102001	Q9H6A0	Q9H6A0	DEN2D_HUMAN	DENND2D	DENN domain-containing protein 2D
1.28433	0.101977	O75410	O75410	TACC1_HUMAN	TACC1	Transforming acidic coiled-coil-containing protein 1
0.505482	0.10164	Q9HCE5	Q9HCE5	MET14_HUMAN	METTL14	N6-adenosine-methyltransferase non-catalytic subunit
0.132011	0.101558	P41212	P41212	ETV6_HUMAN	ETV6	Transcription factor ETV6
0.428729	0.101558	O00505	O00505	IMA4_HUMAN	KPNA3	Importin subunit alpha-4
0.324313	0.101381	O60671	O60671	RAD1_HUMAN	RAD1	Cell cycle checkpoint protein RAD1
0.176682	0.101236	Q86U70	Q86U70	LDB1_HUMAN	LDB1	LIM domain-binding protein 1
0.806035	0.101234	O60353	O60353	FZD6_HUMAN	FZD6	Frizzled-6
0.313985	0.101204	Q8TAD8	Q8TAD8	SNIP1_HUMAN	SNIP1	Smad nuclear-interacting protein 1
0.267034	0.101163	O76083	O76083	PDE9A_HUMAN	PDE9A	High affinity cGMP-specific 3',5'-cyclic phosphodiesterase 9A
0.662365	0.101106	Q5THJ4	Q5THJ4	VP13D_HUMAN	VPS13D	Intermembrane lipid transfer protein VPS13D
0.830402	0.101085	Q9NZ71	Q9NZ71	RTEL1_HUMAN	RTEL1	Regulator of telomere elongation helicase 1
1.03734	0.10107	Q99714	Q99714	HCD2_HUMAN	HSD17B10	3-hydroxyacyl-CoA dehydrogenase type-2
0.444372	0.100968	P68371	Q13885;Q9BVA1;P68371	TBB4B_HUMAN	TUBB4B	Tubulin beta-4B chain
0.363089	0.100925	Q9H8V3	Q9H8V3	ECT2_HUMAN	ECT2	Protein ECT2
0.149987	0.100681	Q9BYV7	Q9BYV7	BCDO2_HUMAN	BCO2	Carotenoid-cleaving dioxygenase, mitochondrial
2.9462	0.100661	Q8N1F7	Q8N1F7	NUP93_HUMAN	NUP93	Nuclear pore complex protein Nup93
0.334309	0.100651	Q96NL6	Q96NL6	SCLT1_HUMAN	SCLT1	Sodium channel and clathrin linker 1
1.75167	0.100645	Q9BW19	Q9BW19	KIFC1_HUMAN	KIFC1	Kinesin-like protein KIFC1
0.294697	0.100235	Q9NP73	Q9NP73	ALG13_HUMAN	ALG13	Putative bifunctional UDP-N-acetylglucosamine transferase and deubiquitinase ALG13
1.01926	0.100179	P62750	P62750	RL23A_HUMAN	RPL23A	Large ribosomal subunit protein uL23
0.426117	0.100085	Q86VP1	Q86VP1	TAXB1_HUMAN	TAX1BP1	Tax1-binding protein 1
0.447354	0.0999699	Q99828	Q99828	CIB1_HUMAN	CIB1	Calcium and integrin-binding protein 1
0.517303	0.0999684	Q9HC44	Q9HC44	GPBL1_HUMAN	GPBP1L1	Vasculin-like protein 1
0.588867	0.0998669	Q05084	Q05084;Q8NDH6	ICA69_HUMAN	ICA1	Islet cell autoantigen 1
0.227863	0.0998068	Q14999	Q14999	CUL7_HUMAN	CUL7	Cullin-7
0.428638	0.0998015	Q13330	Q13330	MTA1_HUMAN	MTA1	Metastasis-associated protein MTA1
0.854806	0.0997677	Q9NSI2	Q9NSI2	SLX9_HUMAN	SLX9	Ribosome biogenesis protein SLX9 homolog
0.275706	0.0996528	Q6P4I2	Q6P4I2	WDR73_HUMAN	WDR73	WD repeat-containing protein 73
0.835108	0.0994644	P07602	P07602	SAP_HUMAN	PSAP	Prosaposin
0.560793	0.0994611	Q86WV6	Q86WV6	STING_HUMAN	STING1	Stimulator of interferon genes protein
1.4987	0.0993724	O60437	O60437	PEPL_HUMAN	PPL	Periplakin
0.380708	0.0993633	O43708	O43708	MAAI_HUMAN	GSTZ1	Maleylacetoacetate isomerase
0.96503	0.0992312	Q9UMS4	Q9UMS4	PRP19_HUMAN	PRPF19	Pre-mRNA-processing factor 19
0.92901	0.0992093	P62140	P62140	PP1B_HUMAN	PPP1CB	Serine/threonine-protein phosphatase PP1-beta catalytic subunit
0.746708	0.0989461	Q9BQG2	Q9BQG2	NUD12_HUMAN	NUDT12	NAD-capped RNA hydrolase NUDT12
0.331535	0.0989208	Q5EBL4	Q5EBL4	RIPL1_HUMAN	RILPL1	RILP-like protein 1
0.197099	0.0987773	Q6ZN06	Q6ZN06	ZN813_HUMAN	ZNF813	Zinc finger protein 813
0.31977	0.0987697	Q5K4L6	Q5K4L6	S27A3_HUMAN	SLC27A3	Long-chain fatty acid transport protein 3
0.642658	0.0987229	Q8TAA5	Q8TAA5	GRPE2_HUMAN	GRPEL2	GrpE protein homolog 2, mitochondrial
0.456516	0.0986938	P52943	P52943	CRIP2_HUMAN	CRIP2	Cysteine-rich protein 2
0.379768	0.0986619	Q9NXR8	Q9NXR8	ING3_HUMAN	ING3	Inhibitor of growth protein 3
0.265826	0.0986371	O43463	O43463	SUV91_HUMAN	SUV39H1	Histone-lysine N-methyltransferase SUV39H1
0.0835688	0.0986137	Q9H6X4	Q9H6X4	TM134_HUMAN	TMEM134	Transmembrane protein 134
1.16864	0.0984993	P78325	P78325	ADAM8_HUMAN	ADAM8	Disintegrin and metalloproteinase domain-containing protein 8
0.282744	0.0984035	O94972	O94972	TRI37_HUMAN	TRIM37	E3 ubiquitin-protein ligase TRIM37
0.39917	0.0983429	Q9BSK0	Q9BSK0	MALD1_HUMAN	MARVELD1	MARVEL domain-containing protein 1
0.494014	0.0982614	Q9BV94	Q9BV94	EDEM2_HUMAN	EDEM2	ER degradation-enhancing alpha-mannosidase-like protein 2
0.337412	0.0979686	Q01201	Q01201	RELB_HUMAN	RELB	Transcription factor RelB
1.05474	0.0979247	P51570	P51570	GALK1_HUMAN	GALK1	Galactokinase
2.28473	0.0977654	P04844	P04844	RPN2_HUMAN	RPN2	Dolichyl-diphosphooligosaccharide--protein glycosyltransferase subunit 2
0.19465	0.0976501	Q99571	Q99571	P2RX4_HUMAN	P2RX4	P2X purinoceptor 4
0.632947	0.0976453	Q9NYQ8	Q9NYQ8	FAT2_HUMAN	FAT2	Protocadherin Fat 2
0.522507	0.0976086	Q9BT67	Q9BT67	NFIP1_HUMAN	NDFIP1	NEDD4 family-interacting protein 1
0.69228	0.0974755	O95628	O95628	CNOT4_HUMAN	CNOT4	CCR4-NOT transcription complex subunit 4
0.759114	0.0973306	P57764	P57764	GSDMD_HUMAN	GSDMD	Gasdermin-D
0.411737	0.09728	Q02086	Q02086	SP2_HUMAN	SP2	Transcription factor Sp2
0.384509	0.0971718	Q0JRZ9	Q0JRZ9	FCHO2_HUMAN	FCHO2	F-BAR domain only protein 2
0.21852	0.0968475	Q9BQE4	Q9BQE4	SELS_HUMAN	SELENOS	Selenoprotein S
0.0827376	0.0967536	O95427	O95427	PIGN_HUMAN	PIGN	GPI ethanolamine phosphate transferase 1
0.521697	0.0966811	Q9Y2I9	Q9Y2I9	TBC30_HUMAN	TBC1D30	TBC1 domain family member 30
0.375722	0.0966053	Q13421	Q13421	MSLN_HUMAN	MSLN	Mesothelin
0.563922	0.0965986	Q9UBM7	Q9UBM7	DHCR7_HUMAN	DHCR7	7-dehydrocholesterol reductase
0.357957	0.0965943	A6NDU8	A6NDU8	RIMC1_HUMAN	RIMOC1	RAB7A-interacting MON1-CCZ1 complex subunit 1
1.06924	0.096591	Q08945	Q08945	SSRP1_HUMAN	SSRP1	FACT complex subunit SSRP1
0.688469	0.0964065	O95757	O95757	HS74L_HUMAN	HSPA4L	Heat shock 70 kDa protein 4L
0.778772	0.0963054	P42785	P42785	PCP_HUMAN	PRCP	Lysosomal Pro-X carboxypeptidase
0.146408	0.0962024	Q7Z7J5	Q7Z7J5	DPPA2_HUMAN	DPPA2	Developmental pluripotency-associated protein 2
0.495957	0.0961175	Q96EZ8	Q96EZ8	MCRS1_HUMAN	MCRS1	Microspherule protein 1
0.581016	0.0959916	Q8TCG2	Q8TCG2	P4K2B_HUMAN	PI4K2B	Phosphatidylinositol 4-kinase type 2-beta
1.75716	0.0957823	P07954	P07954	FUMH_HUMAN	FH	Fumarate hydratase, mitochondrial
0.316046	0.0957708	Q969H4	Q969H4	CNKR1_HUMAN	CNKSR1	Connector enhancer of kinase suppressor of ras 1
0.709855	0.0954762	Q13127	Q13127	REST_HUMAN	REST	RE1-silencing transcription factor
0.271447	0.0954652	Q86US8	Q86US8	EST1A_HUMAN	SMG6	Telomerase-binding protein EST1A
0.204426	0.0954356	Q6ZSS7	Q6ZSS7	MFSD6_HUMAN	MFSD6	Major facilitator superfamily domain-containing protein 6
0.0386912	0.0954142	P48029	P48029	SC6A8_HUMAN	SLC6A8	Sodium- and chloride-dependent creatine transporter 1
0.177785	0.0951834	Q5T4F4	Q5T4F4	ZFY27_HUMAN	ZFYVE27	Protrudin
0.579357	0.0949688	Q9Y2H1	Q9Y2H1	ST38L_HUMAN	STK38L	Serine/threonine-protein kinase 38-like
0.340033	0.0948539	P52434	P52434	RPAB3_HUMAN	POLR2H	DNA-directed RNA polymerases I, II, and III subunit RPABC3
0.848021	0.0947819	P98172	P52799;P98172	EFNB1_HUMAN	EFNB1	Ephrin-B1
0.915263	0.094594	O00330	O00330	ODPX_HUMAN	PDHX	Pyruvate dehydrogenase protein X component, mitochondrial
0.652917	0.0944862	Q8NEN9	Q8NEN9	PDZD8_HUMAN	PDZD8	PDZ domain-containing protein 8
1.76628	0.0944595	Q9Y2H5	Q9Y2H5	PKHA6_HUMAN	PLEKHA6	Pleckstrin homology domain-containing family A member 6
0.30428	0.0943122	B7ZBB8	B7ZBB8	PP13G_HUMAN	PPP1R3G	Protein phosphatase 1 regulatory subunit 3G
0.60246	0.0942163	Q8IWZ3	Q8IWZ3	ANKH1_HUMAN	ANKHD1	Ankyrin repeat and KH domain-containing protein 1
0.507884	0.094182	Q7Z736	Q7Z736	PKHH3_HUMAN	PLEKHH3	Pleckstrin homology domain-containing family H member 3
0.599614	0.0941348	Q6ZSZ5	A0A590UK10;Q6ZSZ5	ARHGI_HUMAN	ARHGEF18	Rho guanine nucleotide exchange factor 18
0.407344	0.0940886	Q01831	Q01831	XPC_HUMAN	XPC	DNA repair protein complementing XP-C cells
0.410433	0.0940666	O60245	O60245	PCDH7_HUMAN	PCDH7	Protocadherin-7
0.138805	0.093977	Q9NRH2	Q9NRH2	SNRK_HUMAN	SNRK	SNF-related serine/threonine-protein kinase
0.342916	0.0938697	Q9P2J3	Q9P2N7;Q9P2J3	KLHL9_HUMAN	KLHL9	Kelch-like protein 9
0.546362	0.0938005	Q9HB66	Q9HB66	Q9HB66_HUMAN	MKKS	Alternative protein MKKS
0.643253	0.0937104	Q8NCD3	Q8NCD3	HJURP_HUMAN	HJURP	Holliday junction recognition protein
0.361153	0.0936923	Q7Z2Z1	Q7Z2Z1	TICRR_HUMAN	TICRR	Treslin
0.653817	0.0934939	Q9Y394	Q9Y394	DHRS7_HUMAN	DHRS7	Dehydrogenase/reductase SDR family member 7
0.861481	0.0934162	Q6NW34	Q6NW34	NEPRO_HUMAN	NEPRO	Nucleolus and neural progenitor protein
1.21372	0.0931125	O95359	O95359	TACC2_HUMAN	TACC2	Transforming acidic coiled-coil-containing protein 2
0.261159	0.0930276	Q96HU1	Q96HU1	SGSM3_HUMAN	SGSM3	Small G protein signaling modulator 3
1.70429	0.0929437	Q6UX04	Q6UX04	CWC27_HUMAN	CWC27	Spliceosome-associated protein CWC27 homolog
0.571373	0.0929427	O60318	O60318	GANP_HUMAN	MCM3AP	Germinal-center associated nuclear protein
0.384926	0.0927501	Q96GW9	Q96GW9	SYMM_HUMAN	MARS2	Methionine--tRNA ligase, mitochondrial
0.724704	0.092463	Q12904	Q12904	AIMP1_HUMAN	AIMP1	Aminoacyl tRNA synthase complex-interacting multifunctional protein 1
0.309586	0.0924244	Q8WUI4	Q8WUI4	HDAC7_HUMAN	HDAC7	Histone deacetylase 7
1.00143	0.0922194	Q5T8P6	Q5T8P6	RBM26_HUMAN	RBM26	RNA-binding protein 26
0.168982	0.0922067	Q6J9G0	Q6J9G0	STYK1_HUMAN	STYK1	Tyrosine-protein kinase STYK1
1.38364	0.0921955	P35659	P35659	DEK_HUMAN	DEK	Protein DEK
0.749688	0.0921865	P10746	P10746	HEM4_HUMAN	UROS	Uroporphyrinogen-III synthase
0.144734	0.0921731	Q8IZQ5	Q8IZQ5	SELH_HUMAN	SELENOH	Selenoprotein H
0.124905	0.0921168	Q9H160	Q9H160	ING2_HUMAN	ING2	Inhibitor of growth protein 2
1.32384	0.0920539	O75955	O75955	FLOT1_HUMAN	FLOT1	Flotillin-1
0.855504	0.0920024	Q5VT52	Q5VT52	RPRD2_HUMAN	RPRD2	Regulation of nuclear pre-mRNA domain-containing protein 2
0.114229	0.0918293	Q96IZ5	Q96IZ5	RBM41_HUMAN	RBM41	RNA-binding protein 41
0.741307	0.0917768	O43639	O43639	NCK2_HUMAN	NCK2	Cytoplasmic protein NCK2
0.199582	0.0916309	O15015	O15015	ZN646_HUMAN	ZNF646	Zinc finger protein 646
0.314193	0.0916195	P51530	P51530	DNA2_HUMAN	DNA2	DNA replication ATP-dependent helicase/nuclease DNA2
0.380545	0.0914617	Q4VC44	Q4VC44	FWCH1_HUMAN	FLYWCH1	FLYWCH-type zinc finger-containing protein 1
0.264208	0.0914502	P17535	P17535	JUND_HUMAN	JUND	Transcription factor JunD
0.336988	0.0913591	Q9H081	Q9H081	MIS12_HUMAN	MIS12	Protein MIS12 homolog
0.280209	0.091269	P98082	P98082	DAB2_HUMAN	DAB2	Disabled homolog 2
0.451661	0.0911908	Q8N2M8	Q8N2M8	CLASR_HUMAN	CLASRP	CLK4-associating serine/arginine rich protein
0.341585	0.0911732	P49754	P49754	VPS41_HUMAN	VPS41	Vacuolar protein sorting-associated protein 41 homolog
1.36897	0.0911484	P48449	P48449	LSS_HUMAN	LSS	Lanosterol synthase
0.175856	0.0910826	P17676	P17676	CEBPB_HUMAN	CEBPB	CCAAT/enhancer-binding protein beta
0.470654	0.0910501	P55809	P55809;Q9BYC2	SCOT1_HUMAN	OXCT1	Succinyl-CoA:3-ketoacid coenzyme A transferase 1, mitochondrial
0.431179	0.0909376	P18433	P18433	PTPRA_HUMAN	PTPRA	Receptor-type tyrosine-protein phosphatase alpha
0.068863	0.0908575	Q96BF6	Q96BF6	NACC2_HUMAN	NACC2	Nucleus accumbens-associated protein 2
0.157742	0.0907192	Q9HC77	Q9HC77	CENPJ_HUMAN	CENPJ	Centromere protein J
0.415315	0.0907154	A6NJ78	A6NJ78	MET15_HUMAN	METTL15	12S rRNA N4-methylcytidine (m4C) methyltransferase
0.198322	0.0906682	Q6P1Q9	Q6P1Q9	MET2B_HUMAN	METTL2B	tRNA N(3)-methylcytidine methyltransferase METTL2B
0.161337	0.0906544	P63172	P63172	DYLT1_HUMAN	DYNLT1	Dynein light chain Tctex-type 1
0.17399	0.0906453	O75385	O75385	ULK1_HUMAN	ULK1	Serine/threonine-protein kinase ULK1
0.314352	0.0905137	O75531	O75531	BAF_HUMAN	BANF1	Barrier-to-autointegration factor
0.873859	0.0904565	Q96DG6	Q96DG6	CMBL_HUMAN	CMBL	Carboxymethylenebutenolidase homolog
0.439943	0.0904112	Q92734	Q92734	TFG_HUMAN	TFG	Protein TFG
0.10091	0.090394	Q8IZD2	Q8IZD2	KMT2E_HUMAN	KMT2E	Inactive histone-lysine N-methyltransferase 2E
0.773618	0.0903125	Q4G0N4	Q4G0N4	NAKD2_HUMAN	NADK2	NAD kinase 2, mitochondrial
0.126259	0.0902958	O60930	O60930	RNH1_HUMAN	RNASEH1	Ribonuclease H1
0.647587	0.0902548	Q03188	Q03188	CENPC_HUMAN	CENPC	Centromere protein C
0.265149	0.0902376	Q07002	Q07002	CDK18_HUMAN	CDK18	Cyclin-dependent kinase 18
0.101581	0.0901008	P15313	P15313	VATB1_HUMAN	ATP6V1B1	V-type proton ATPase subunit B, kidney isoform
0.758211	0.0900726	Q9NP58	Q9NP58	ABCB6_HUMAN	ABCB6	ATP-binding cassette sub-family B member 6
0.882347	0.0899777	Q15785	Q15785	TOM34_HUMAN	TOMM34	Mitochondrial import receptor subunit TOM34
0.348401	0.0899773	Q13546	Q13546	RIPK1_HUMAN	RIPK1	Receptor-interacting serine/threonine-protein kinase 1
0.404792	0.089818	Q92896	Q92896	GSLG1_HUMAN	GLG1	Golgi apparatus protein 1
0.189457	0.0897746	O75161	O75161	NPHP4_HUMAN	NPHP4	Nephrocystin-4
0.186951	0.0897264	Q9UHQ4	Q9UHQ4	BAP29_HUMAN	BCAP29	B-cell receptor-associated protein 29
0.962724	0.0896387	P01130	P01130	LDLR_HUMAN	LDLR	Low-density lipoprotein receptor
0.80795	0.0895624	O75821	O75821	EIF3G_HUMAN	EIF3G	Eukaryotic translation initiation factor 3 subunit G
0.531432	0.0892467	Q8N0X4	Q8N0X4	CLYBL_HUMAN	CLYBL	Citramalyl-CoA lyase, mitochondrial
0.836769	0.0892119	Q96J84	Q96J84	KIRR1_HUMAN	KIRREL1	Kin of IRRE-like protein 1
0.142571	0.0890412	O15265	O15265	ATX7_HUMAN	ATXN7	Ataxin-7
0.190026	0.0888934	P05114	P05114	HMGN1_HUMAN	HMGN1	Non-histone chromosomal protein HMG-14
0.402355	0.0888362	Q6ZTN6	Q6ZTN6;Q86YJ7	AN13D_HUMAN	ANKRD13D	Ankyrin repeat domain-containing protein 13D
1.13917	0.0888028	Q9Y450	Q9Y450	HBS1L_HUMAN	HBS1L	HBS1-like protein
0.482403	0.0886722	Q07912	Q07912	ACK1_HUMAN	TNK2	Activated CDC42 kinase 1
0.318842	0.0886478	O15195	O15195	VILL_HUMAN	VILL	Villin-like protein
0.300671	0.0886369	Q5TZA2	Q8IVE0;Q5TZA2	CROCC_HUMAN	CROCC	Rootletin
0.627471	0.0885777	P25440	P25440	BRD2_HUMAN	BRD2	Bromodomain-containing protein 2
0.831173	0.0885558	Q96DM3	Q96DM3	RMC1_HUMAN	RMC1	Regulator of MON1-CCZ1 complex
0.916536	0.088522	Q8IXQ6	Q8IXQ6	PARP9_HUMAN	PARP9	Protein mono-ADP-ribosyltransferase PARP9
0.334462	0.0885062	Q13084	Q13084	RM28_HUMAN	MRPL28	Large ribosomal subunit protein bL28m
0.235334	0.0884562	Q5T6S3	Q5T6S3	PHF19_HUMAN	PHF19	PHD finger protein 19
0.23893	0.0884061	Q86YD1	Q86YD1	PTOV1_HUMAN	PTOV1	Prostate tumor-overexpressed gene 1 protein
1.24918	0.0882726	Q9Y295	Q9Y295	DRG1_HUMAN	DRG1	Developmentally-regulated GTP-binding protein 1
0.851281	0.0882349	P12532	P12532	KCRU_HUMAN	CKMT1B	Creatine kinase U-type, mitochondrial
1.05235	0.0881276	O43159	O43159	RRP8_HUMAN	RRP8	Ribosomal RNA-processing protein 8
0.399021	0.0880761	Q8N2U0	Q8N2U0	TM256_HUMAN	TMEM256	Transmembrane protein 256
0.295244	0.0880003	Q8NFJ9	Q8NFJ9	BBS1_HUMAN	BBS1	Bardet-Biedl syndrome 1 protein
0.819896	0.0879769	Q5VWN6	Q5VWN6	TASO2_HUMAN	TASOR2	Protein TASOR 2
0.441903	0.0879526	Q8IYS1	Q8IYS1	P20D2_HUMAN	PM20D2	Xaa-Arg dipeptidase
0.0880553	0.0879359	P98155	P98155	VLDLR_HUMAN	VLDLR	Very low-density lipoprotein receptor
0.378293	0.087646	Q9UBB4	Q9UBB4	ATX10_HUMAN	ATXN10	Ataxin-10
0.38929	0.0876374	Q8IUR0	Q8IUR0	TPPC5_HUMAN	TRAPPC5	Trafficking protein particle complex subunit 5
0.360031	0.0875916	O75063	O75063	XYLK_HUMAN	FAM20B	Glycosaminoglycan xylosylkinase
0.219374	0.0875788	Q9BUR5	Q9BUR5	MIC26_HUMAN	APOO	MICOS complex subunit MIC26
0.227674	0.0875669	Q70IA6	Q70IA6	MOB2_HUMAN	MOB2	MOB kinase activator 2
0.183133	0.0872068	Q8N1B3	Q8N1B3	CCNQ_HUMAN	CCNQ	Cyclin-Q
0.384317	0.0871124	Q9UL54	Q9UL54	TAOK2_HUMAN	TAOK2	Serine/threonine-protein kinase TAO2
0.351175	0.0869484	Q9H0G5	Q9H0G5	NSRP1_HUMAN	NSRP1	Nuclear speckle splicing regulatory protein 1
0.323524	0.086947	O60518	O60518	RNBP6_HUMAN	RANBP6	Ran-binding protein 6
0.256194	0.086905	Q53HL2	Q53HL2	BOREA_HUMAN	CDCA8	Borealin
0.641168	0.0866723	Q969G5	Q969G5	CAVN3_HUMAN	CAVIN3	Caveolae-associated protein 3
0.459171	0.0865173	Q6MZP7	Q6MZP7	LIN54_HUMAN	LIN54	Protein lin-54 homolog
0.25491	0.0864296	Q9C0D7	Q9C0D7	ZC12C_HUMAN	ZC3H12C	Probable ribonuclease ZC3H12C
0.254286	0.0863862	Q9HBG6	Q9HBG6	IF122_HUMAN	IFT122	Intraflagellar transport protein 122 homolog
0.139907	0.0862575	Q6V1X1	Q6V1X1	DPP8_HUMAN	DPP8	Dipeptidyl peptidase 8
0.389602	0.0861692	O94964	O94964	SOGA1_HUMAN	SOGA1	Protein SOGA1
0.142228	0.0861411	P56537	P56537	IF6_HUMAN	EIF6	Eukaryotic translation initiation factor 6
0.309627	0.0860939	Q13233	Q13233	M3K1_HUMAN	MAP3K1	Mitogen-activated protein kinase kinase kinase 1
1.30232	0.086071	Q7L2J0	Q7L2J0	MEPCE_HUMAN	MEPCE	7SK snRNA methylphosphate capping enzyme
0.266167	0.0860143	Q9UQ84	Q9UQ84	EXO1_HUMAN	EXO1	Exonuclease 1
0.401666	0.0859904	P82675	P82675	RT05_HUMAN	MRPS5	Small ribosomal subunit protein uS5m
0.456442	0.0858407	O15014	O15014	ZN609_HUMAN	ZNF609	Zinc finger protein 609
0.365031	0.085835	Q01415	Q01415	GALK2_HUMAN	GALK2	N-acetylgalactosamine kinase
0.20026	0.0856957	Q9Y5U2	Q9Y5U2	TSSC4_HUMAN	TSSC4	U5 small nuclear ribonucleoprotein TSSC4
0.722304	0.0856881	Q96DV4	Q96DV4	RM38_HUMAN	MRPL38	Large ribosomal subunit protein mL38
0.420006	0.0856743	Q9BTT0	Q9BTT0	AN32E_HUMAN	ANP32E	Acidic leucine-rich nuclear phosphoprotein 32 family member E
1.09639	0.0855303	Q6ZRV2	Q6ZRV2	FA83H_HUMAN	FAM83H	Protein FAM83H
0.616854	0.0853262	P31431	P31431	SDC4_HUMAN	SDC4	Syndecan-4
0.79315	0.0850821	Q8NBJ4	Q8NBJ4	GOLM1_HUMAN	GOLM1	Golgi membrane protein 1
0.703494	0.0847845	O15117	O15117	FYB1_HUMAN	FYB1	FYN-binding protein 1
0.432876	0.0847797	Q9ULR0	Q9ULR0	ISY1_HUMAN	ISY1	Pre-mRNA-splicing factor ISY1 homolog
0.190849	0.0847378	Q8N131	Q8N131	PORIM_HUMAN	TMEM123	Porimin
0.601806	0.0846868	Q99832	Q99832	TCPH_HUMAN	CCT7	T-complex protein 1 subunit eta
0.344025	0.0845966	O00592	O00592	PODXL_HUMAN	PODXL	Podocalyxin
0.191351	0.0844817	Q9H201	Q9H201	EPN3_HUMAN	EPN3	Epsin-3
0.540681	0.0844731	Q8N0Z3	Q8N0Z3	SPICE_HUMAN	SPICE1	Spindle and centriole-associated protein 1
0.218679	0.0842671	Q2LD37	Q2LD37	BLTP1_HUMAN	BLTP1	Bridge-like lipid transfer protein family member 1
0.360256	0.0840931	P06733	P06733	ENOA_HUMAN	ENO1	Alpha-enolase
0.0549219	0.0840545	Q96PM5	Q96PM5	ZN363_HUMAN	RCHY1	RING finger and CHY zinc finger domain-containing protein 1
0.659413	0.0840397	Q12905	Q12905	ILF2_HUMAN	ILF2	Interleukin enhancer-binding factor 2
0.668623	0.0839677	Q2TAY7	Q2TAY7	SMU1_HUMAN	SMU1	WD40 repeat-containing protein SMU1
1.17828	0.0839014	Q9BW04	Q9BW04	SARG_HUMAN	SARG	Specifically androgen-regulated gene protein
0.291229	0.0838289	Q8NCA5	Q8NCA5	FA98A_HUMAN	FAM98A	Protein FAM98A
0.326559	0.0837731	O60683	O60683	PEX10_HUMAN	PEX10	Peroxisome biogenesis factor 10
0.601034	0.0837226	P30038	P30038	AL4A1_HUMAN	ALDH4A1	Delta-1-pyrroline-5-carboxylate dehydrogenase, mitochondrial
1.25033	0.0837116	Q14966	Q14966	ZN638_HUMAN	ZNF638	Zinc finger protein 638
0.378627	0.0836115	Q9NZ01	Q9NZ01	TECR_HUMAN	TECR	Very-long-chain enoyl-CoA reductase
0.974472	0.0835814	O95171	O95171	SCEL_HUMAN	SCEL	Sciellin
0.447165	0.0835323	O95478	O95478	NSA2_HUMAN	NSA2	Ribosome biogenesis protein NSA2 homolog
0.857985	0.0834785	Q96CM8	Q96CM8	ACSF2_HUMAN	ACSF2	Medium-chain acyl-CoA ligase ACSF2, mitochondrial
1.74605	0.0834579	Q9NVS9	Q9NVS9	PNPO_HUMAN	PNPO	Pyridoxine-5'-phosphate oxidase
0.740264	0.083446	P55263	P55263	ADK_HUMAN	ADK	Adenosine kinase
0.748796	0.0831256	Q7Z3T8	Q7Z3T8	ZFY16_HUMAN	ZFYVE16	Zinc finger FYVE domain-containing protein 16
0.281777	0.0826211	Q9BTK6	Q9BTK6	PAGR1_HUMAN	PAGR1	PAXIP1-associated glutamate-rich protein 1
0.270415	0.082541	Q96DX5	Q96DX5	ASB9_HUMAN	ASB9	Ankyrin repeat and SOCS box protein 9
0.419775	0.0823998	P55036	P55036	PSMD4_HUMAN	PSMD4	26S proteasome non-ATPase regulatory subunit 4
0.625388	0.0820632	Q92615	Q92615	LAR4B_HUMAN	LARP4B	La-related protein 4B
0.325329	0.0820413	Q9P0N9	Q9P0N9	TBCD7_HUMAN	TBC1D7	TBC1 domain family member 7
0.987915	0.0820322	Q12824	Q12824	SNF5_HUMAN	SMARCB1	SWI/SNF-related matrix-associated actin-dependent regulator of chromatin subfamily B member 1
0.329466	0.0820227	Q5TEC6	Q5TEC6;P84243;P68431;Q71DI3;Q6NXT2;Q16695	H37_HUMAN	H3-7	Histone H3-7
1.05301	0.0818286	Q9NX40	Q9NX40	OCAD1_HUMAN	OCIAD1	OCIA domain-containing protein 1
0.552968	0.0816903	Q16563	Q16563	SYPL1_HUMAN	SYPL1	Synaptophysin-like protein 1
0.695726	0.0816841	P21399	P21399	ACOHC_HUMAN	ACO1	Cytoplasmic aconitate hydratase
0.745782	0.0815654	Q5T200	Q5T200	ZC3HD_HUMAN	ZC3H13	Zinc finger CCCH domain-containing protein 13
0.842895	0.0814667	Q9ULX3	Q9ULX3	NOB1_HUMAN	NOB1	RNA-binding protein NOB1
0.609411	0.0814333	P63165	G2XKQ0;P63165	SUMO1_HUMAN	SUMO1	Small ubiquitin-related modifier 1
0.226037	0.0813732	Q9UP95	Q9UP95	S12A4_HUMAN	SLC12A4	Solute carrier family 12 member 4
0.497158	0.0808897	Q9H8H2	Q9H8H2	DDX31_HUMAN	DDX31	Probable ATP-dependent RNA helicase DDX31
0.266798	0.080832	Q9H813	Q9H813	PACC1_HUMAN	PACC1	Proton-activated chloride channel
0.433309	0.0806713	Q9H0H0	Q9H0H0	INT2_HUMAN	INTS2	Integrator complex subunit 2
0.417778	0.0806279	Q96ME7	Q96ME7	ZN512_HUMAN	ZNF512	Zinc finger protein 512
0.50561	0.080586	Q9BYW2	Q9BYW2	SETD2_HUMAN	SETD2	Histone-lysine N-methyltransferase SETD2
0.5961	0.0805454	O43447	O43447	PPIH_HUMAN	PPIH	Peptidyl-prolyl cis-trans isomerase H
0.350426	0.0804253	Q9NX63	Q9NX63	MIC19_HUMAN	CHCHD3	MICOS complex subunit MIC19
0.439071	0.0803828	Q9NRS6	Q9NRS6	SNX15_HUMAN	SNX15	Sorting nexin-15
0.190859	0.0803518	Q96PQ7	Q9NR64;Q96PQ7;Q9C0H6	KLHL5_HUMAN	KLHL5	Kelch-like protein 5
0.544053	0.0801754	Q8IXJ6	Q8IXJ6	SIR2_HUMAN	SIRT2	NAD-dependent protein deacetylase sirtuin-2
0.679925	0.0801239	Q04695	Q04695	K1C17_HUMAN	KRT17	Keratin, type I cytoskeletal 17
0.681636	0.0800862	O60664	O60664	PLIN3_HUMAN	PLIN3	Perilipin-3
0.363395	0.0799785	Q13769	Q13769	THOC5_HUMAN	THOC5	THO complex subunit 5 homolog
0.80636	0.0798082	P51149	P51149	RAB7A_HUMAN	RAB7A	Ras-related protein Rab-7a
0.592356	0.0797615	Q14687	Q14687	GSE1_HUMAN	GSE1	Genetic suppressor element 1
0.503196	0.0796528	Q9UQ13	Q9UQ13	SHOC2_HUMAN	SHOC2	Leucine-rich repeat protein SHOC-2
0.437968	0.0789232	Q9Y2X9	Q9Y2X9	ZN281_HUMAN	ZNF281	Zinc finger protein 281
0.130539	0.0788617	Q8WV44	Q8WV44	TRI41_HUMAN	TRIM41	E3 ubiquitin-protein ligase TRIM41
0.433778	0.0787511	Q9ULG6	Q9ULG6	CCPG1_HUMAN	CCPG1	Cell cycle progression protein 1
0.302965	0.0786619	Q9NZ45	Q9NZ45	CISD1_HUMAN	CISD1	CDGSH iron-sulfur domain-containing protein 1
0.863512	0.0785398	O00154	O00154	BACH_HUMAN	ACOT7	Cytosolic acyl coenzyme A thioester hydrolase
0.519272	0.0784688	P27695	P27695	APEX1_HUMAN	APEX1	DNA-(apurinic or apyrimidinic site) endonuclease
0.614168	0.0784683	Q8IY33	Q8IY33	MILK2_HUMAN	MICALL2	MICAL-like protein 2
0.549487	0.0784378	O60443	O60443	GSDME_HUMAN	GSDME	Gasdermin-E
0.716294	0.0781207	Q5TAX3	Q5TAX3	TUT4_HUMAN	TUT4	Terminal uridylyltransferase 4
0.355534	0.0781131	P53609	P53609	PGTB1_HUMAN	PGGT1B	Geranylgeranyl transferase type-1 subunit beta
0.145833	0.0780425	Q9H1C7	Q9H1C7	CYTM1_HUMAN	CYSTM1	Cysteine-rich and transmembrane domain-containing protein 1
0.781502	0.0779872	Q8TD43	Q8TD43	TRPM4_HUMAN	TRPM4	Transient receptor potential cation channel subfamily M member 4
1.14035	0.0779085	Q5JWF2	Q5JWF2	GNAS1_HUMAN	GNAS	Guanine nucleotide-binding protein G(s) subunit alpha isoforms XLas
0.330393	0.0778084	Q9P246	Q9P246	STIM2_HUMAN	STIM2	Stromal interaction molecule 2
0.466094	0.0775146	Q05D32	Q05D32	CTSL2_HUMAN	CTDSPL2	CTD small phosphatase-like protein 2
0.343863	0.0773325	Q15120	Q15120	PDK3_HUMAN	PDK3	[Pyruvate dehydrogenase (acetyl-transferring)] kinase isozyme 3, mitochondrial
0.900348	0.0772309	Q86U44	Q86U44	MTA70_HUMAN	METTL3	N6-adenosine-methyltransferase catalytic subunit
0.389631	0.0772152	P29728	P29728	OAS2_HUMAN	OAS2	2'-5'-oligoadenylate synthase 2
0.240829	0.077024	Q8IWB7	Q8IWB7	WDFY1_HUMAN	WDFY1	WD repeat and FYVE domain-containing protein 1
0.985066	0.0770073	P30519	P30519	HMOX2_HUMAN	HMOX2	Heme oxygenase 2
0.307268	0.076992	O94762	O94762	RECQ5_HUMAN	RECQL5	ATP-dependent DNA helicase Q5
0.665517	0.0769825	O00468	O00468	AGRIN_HUMAN	AGRN	Agrin
0.560025	0.0769725	Q96SN8	Q96SN8	CK5P2_HUMAN	CDK5RAP2	CDK5 regulatory subunit-associated protein 2
0.307615	0.0769315	O14495	O14495	PLPP3_HUMAN	PLPP3	Phospholipid phosphatase 3
0.0993518	0.0769172	O75177	O75177	CREST_HUMAN	SS18L1	Calcium-responsive transactivator
0.754889	0.0767641	Q01804	Q01804	OTUD4_HUMAN	OTUD4	OTU domain-containing protein 4
0.187077	0.0766859	Q9H6W3	Q9H6W3	RIOX1_HUMAN	RIOX1	Ribosomal oxygenase 1
1.40388	0.0766716	Q9HA77	Q9HA77	SYCM_HUMAN	CARS2	Probable cysteine--tRNA ligase, mitochondrial
0.159091	0.0766487	O75324	O75324	SNN_HUMAN	SNN	Stannin
0.226288	0.0765967	Q9Y3B1	Q9Y3B1	PLD3B_HUMAN	PRELID3B	PRELI domain containing protein 3B
0.0453151	0.0763505	P49184	P49184	DNSL1_HUMAN	DNASE1L1	Deoxyribonuclease-1-like 1
0.131034	0.076333	Q8N4S7	Q8N4S7	PAQR4_HUMAN	PAQR4	Progestin and adipoQ receptor family member 4
0.25727	0.0761924	Q9Y244	Q9Y244	POMP_HUMAN	POMP	Proteasome maturation protein
0.234189	0.0760016	P51692	P51692	STA5B_HUMAN	STAT5B	Signal transducer and activator of transcription 5B
0.402635	0.0759478	Q8N0X7	Q8N0X7	SPART_HUMAN	SPART	Spartin
0.380325	0.0759282	Q9BRG1	Q9BRG1	VPS25_HUMAN	VPS25	Vacuolar protein-sorting-associated protein 25
0.318476	0.0757489	O95625	O95625	ZBT11_HUMAN	ZBTB11	Zinc finger and BTB domain-containing protein 11
0.102096	0.0757103	P51957	P51957	NEK4_HUMAN	NEK4	Serine/threonine-protein kinase Nek4
0.463548	0.0754676	Q567U6	Q567U6	CCD93_HUMAN	CCDC93	Coiled-coil domain-containing protein 93
0.17761	0.0752759	P78395	P78395	PRAME_HUMAN	PRAME	Melanoma antigen preferentially expressed in tumors
0.0698043	0.0751972	Q96G01	Q96G01	BICD1_HUMAN	BICD1	Protein bicaudal D homolog 1
0.391112	0.0750284	Q562E7	Q562E7	WDR81_HUMAN	WDR81	WD repeat-containing protein 81
0.297311	0.0749764	P62380	P62380	TBPL1_HUMAN	TBPL1	TATA box-binding protein-like 1
0.17493	0.0749311	Q9C0D2	Q9C0D2	CE295_HUMAN	CEP295	Centrosomal protein of 295 kDa
0.26982	0.0748777	Q7L5L3	Q7L5L3	GDPD3_HUMAN	GDPD3	Lysophospholipase D GDPD3
0.442212	0.0748725	P04792	P04792	HSPB1_HUMAN	HSPB1	Heat shock protein beta-1
0.447672	0.07476	Q9H299	Q9H299	SH3L3_HUMAN	SH3BGRL3	SH3 domain-binding glutamic acid-rich-like protein 3
0.315901	0.0743899	P23284	P23284	PPIB_HUMAN	PPIB	Peptidyl-prolyl cis-trans isomerase B
0.349192	0.074326	Q5T9A4	Q5T9A4	ATD3B_HUMAN	ATAD3B	ATPase family AAA domain-containing protein 3B
0.548282	0.0741673	O75427	O75427	LRCH4_HUMAN	LRCH4	Leucine-rich repeat and calponin homology domain-containing protein 4
0.370652	0.0740695	Q7Z2K8	Q7Z2K8	GRIN1_HUMAN	GPRIN1	G protein-regulated inducer of neurite outgrowth 1
0.204255	0.0740037	P28347	P28347	TEAD1_HUMAN	TEAD1	Transcriptional enhancer factor TEF-1
0.329624	0.0740008	Q9Y4C8	Q9Y4C8	RBM19_HUMAN	RBM19	Probable RNA-binding protein 19
0.933266	0.0739198	O75689	O75689	ADAP1_HUMAN	ADAP1	Arf-GAP with dual PH domain-containing protein 1
0.154737	0.0738254	Q8TD55	Q8TD55	PKHO2_HUMAN	PLEKHO2	Pleckstrin homology domain-containing family O member 2
0.36219	0.0736198	Q8IVL5	Q8IVL5	P3H2_HUMAN	P3H2	Prolyl 3-hydroxylase 2
0.567595	0.0735769	P31689	P31689	DNJA1_HUMAN	DNAJA1	DnaJ homolog subfamily A member 1
0.811676	0.0735726	Q5SYE7	Q5SYE7	NHSL1_HUMAN	NHSL1	NHS-like protein 1
0.13501	0.0734687	Q9BWH2	Q9BWH2	FUND2_HUMAN	FUNDC2	FUN14 domain-containing protein 2
0.514483	0.0733471	Q9NVC6	Q9NVC6	MED17_HUMAN	MED17	Mediator of RNA polymerase II transcription subunit 17
0.451945	0.0733423	P23381	P23381	SYWC_HUMAN	WARS1	Tryptophan--tRNA ligase, cytoplasmic
0.0555343	0.0733137	P51793	P51793	CLCN4_HUMAN	CLCN4	H(+)/Cl(-) exchange transporter 4
0.176216	0.0733075	Q9Y281	Q9Y281	COF2_HUMAN	CFL2	Cofilin-2
0.162626	0.0732698	P51825	P51825	AFF1_HUMAN	AFF1	AF4/FMR2 family member 1
0.793582	0.0731678	P30626	P30626	SORCN_HUMAN	SRI	Sorcin
0.508401	0.073164	P45954	P45954	ACDSB_HUMAN	ACADSB	Short/branched chain specific acyl-CoA dehydrogenase, mitochondrial
0.200466	0.073163	O43566	O43566	RGS14_HUMAN	RGS14	Regulator of G-protein signaling 14
0.177965	0.0731339	Q96RY7	Q96RY7	IF140_HUMAN	IFT140	Intraflagellar transport protein 140 homolog
0.968783	0.0731039	Q8N5A5	Q8N5A5	ZGPAT_HUMAN	ZGPAT	Zinc finger CCCH-type with G patch domain-containing protein
0.173322	0.0730886	Q5U3C3	Q5U3C3	TM164_HUMAN	TMEM164	Transmembrane protein 164
0.341848	0.0730195	O15400	O15400	STX7_HUMAN	STX7	Syntaxin-7
0.667833	0.0730186	Q8NG31	Q8NG31	KNL1_HUMAN	KNL1	Kinetochore scaffold 1
0.273667	0.0730019	Q8WXW3	Q8WXW3	PIBF1_HUMAN	PIBF1	Progesterone-induced-blocking factor 1
0.349363	0.0728989	P21926	P21926	CD9_HUMAN	CD9	CD9 antigen
0.502118	0.0728869	Q7Z422	Q7Z422	SZRD1_HUMAN	SZRD1	SUZ domain-containing protein 1
0.220609	0.0728354	Q01196	Q01196	RUNX1_HUMAN	RUNX1	Runt-related transcription factor 1
0.380099	0.0727649	P29558	P29558	RBMS1_HUMAN	RBMS1	RNA-binding motif, single-stranded-interacting protein 1
0.554015	0.0727606	P26006	P26006	ITA3_HUMAN	ITGA3	Integrin alpha-3
0.359905	0.0727406	O60293	O60293	ZC3H1_HUMAN	ZFC3H1	Zinc finger C3H1 domain-containing protein
0.135447	0.0726595	Q9H9S3	Q9H9S3	S61A2_HUMAN	SEC61A2	Protein transport protein Sec61 subunit alpha isoform 2
0.124395	0.0726199	Q9ULC6	Q9ULC6	PADI1_HUMAN	PADI1	Protein-arginine deiminase type-1
0.17084	0.0725818	Q3MIN7	Q3MIN7	RGL3_HUMAN	RGL3	Ral guanine nucleotide dissociation stimulator-like 3
0.40857	0.0723863	Q7Z401	Q7Z401	MYCPP_HUMAN	DENND4A	C-myc promoter-binding protein
0.13046	0.0723143	O00255	O00255	MEN1_HUMAN	MEN1	Menin
0.101385	0.0722914	Q9NRD1	Q9NRD1	FBX6_HUMAN	FBXO6	F-box only protein 6
0.694444	0.0722866	O95785	O95785	WIZ_HUMAN	WIZ	Protein Wiz
0.154451	0.0722809	O14791	O14791	APOL1_HUMAN	APOL1	Apolipoprotein L1
0.252244	0.0722022	Q9NUE0	Q9NUE0	ZDH18_HUMAN	ZDHHC18	Palmitoyltransferase ZDHHC18
1.08322	0.0721898	Q15019	Q15019	SEPT2_HUMAN	SEPTIN2	Septin-2
0.278864	0.0721841	Q9BZ95	Q9BZ95	NSD3_HUMAN	NSD3	Histone-lysine N-methyltransferase NSD3
0.566187	0.0720615	Q8NC96	Q8NC96	NECP1_HUMAN	NECAP1	Adaptin ear-binding coat-associated protein 1
0.294896	0.0720401	Q04756	Q04756	HGFA_HUMAN	HGFAC	Hepatocyte growth factor activator
0.151611	0.0718694	P61956	Q6EEV6;P61956;P55854	SUMO2_HUMAN	SUMO2	Small ubiquitin-related modifier 2
0.69734	0.0718336	O60216	O60216	RAD21_HUMAN	RAD21	Double-strand-break repair protein rad21 homolog
0.148129	0.0717916	Q9HCE6	Q9HCE6	ARGAL_HUMAN	ARHGEF10L	Rho guanine nucleotide exchange factor 10-like protein
0.122322	0.0717897	O15050	O15050	TRNK1_HUMAN	TRANK1	TPR and ankyrin repeat-containing protein 1
0.438218	0.0716352	Q9GZS1	Q9GZS1	RPA49_HUMAN	POLR1E	DNA-directed RNA polymerase I subunit RPA49
0.383382	0.071578	Q3B726	Q3B726	RPA43_HUMAN	POLR1F	DNA-directed RNA polymerase I subunit RPA43
0.751112	0.0715647	O43396	O43396	TXNL1_HUMAN	TXNL1	Thioredoxin-like protein 1
0.251026	0.0715218	Q9UM13	Q9UM13	APC10_HUMAN	ANAPC10	Anaphase-promoting complex subunit 10
0.106559	0.0715003	Q2M3G4	Q2M3G4	SHRM1_HUMAN	SHROOM1	Protein Shroom1
0.55076	0.0713906	Q96S52	Q96S52	PIGS_HUMAN	PIGS	GPI transamidase component PIG-S
0.0700831	0.0713587	Q9UJ78	Q9UJ78	ZMYM5_HUMAN	ZMYM5	Zinc finger MYM-type protein 5
0.408124	0.0712376	Q9NPJ6	Q9NPJ6	MED4_HUMAN	MED4	Mediator of RNA polymerase II transcription subunit 4
0.536586	0.0712347	Q9P206	Q9P206	K1522_HUMAN	KIAA1522	Uncharacterized protein KIAA1522
0.380174	0.0711741	P61916	P61916	NPC2_HUMAN	NPC2	NPC intracellular cholesterol transporter 2
0.0912898	0.0711555	Q8IXQ5	Q8IXQ5	KLHL7_HUMAN	KLHL7	Kelch-like protein 7
0.20703	0.0710335	Q6IBW4	Q6IBW4	CNDH2_HUMAN	NCAPH2	Condensin-2 complex subunit H2
0.110793	0.0708547	Q15072	Q15072	OZF_HUMAN	ZNF146	Zinc finger protein OZF
0.367201	0.0708485	P07203	P07203	GPX1_HUMAN	GPX1	Glutathione peroxidase 1
0.235144	0.0707078	Q8TDJ6	Q8TDJ6	DMXL2_HUMAN	DMXL2	DmX-like protein 2
0.393716	0.0706286	A2RUC4	A2RUC4	TYW5_HUMAN	TYW5	tRNA wybutosine-synthesizing protein 5
0.496478	0.0705771	Q13573	Q13573	SNW1_HUMAN	SNW1	SNW domain-containing protein 1
0.168413	0.0703621	Q9BSM1	Q9BSM1	PCGF1_HUMAN	PCGF1	Polycomb group RING finger protein 1
0.522615	0.0703015	P04083	P04083	ANXA1_HUMAN	ANXA1	Annexin A1
1.01475	0.0702996	A6NDG6	A6NDG6	PGP_HUMAN	PGP	Glycerol-3-phosphate phosphatase
0.31571	0.0702567	P09110	P09110	THIK_HUMAN	ACAA1	3-ketoacyl-CoA thiolase, peroxisomal
0.867391	0.0701027	Q93052	Q93052	LPP_HUMAN	LPP	Lipoma-preferred partner
0.297631	0.0700607	Q15427	Q15427	SF3B4_HUMAN	SF3B4	Splicing factor 3B subunit 4
0.116918	0.0698719	Q6P1R3	Q6P1R3	MSD2_HUMAN	MSANTD2	Myb/SANT-like DNA-binding domain-containing protein 2
0.261546	0.0697341	Q6PCE3	Q6PCE3	PGM2L_HUMAN	PGM2L1	Glucose 1,6-bisphosphate synthase
0.333773	0.0693583	Q8TAT6	Q8TAT6	NPL4_HUMAN	NPLOC4	Nuclear protein localization protein 4 homolog
0.786273	0.0692897	Q9HCS7	Q9HCS7	SYF1_HUMAN	XAB2	Pre-mRNA-splicing factor SYF1
0.348897	0.0692773	Q9Y256	Q9Y256	FACE2_HUMAN	RCE1	CAAX prenyl protease 2
0.424646	0.0691614	Q9UP83	Q9UP83	COG5_HUMAN	COG5	Conserved oligomeric Golgi complex subunit 5
0.648181	0.0690808	Q01105	P0DME0;Q01105	SET_HUMAN	SET	Protein SET
0.220683	0.0687242	Q15102	Q15102	PA1B3_HUMAN	PAFAH1B3	Platelet-activating factor acetylhydrolase IB subunit alpha1
0.403096	0.0687094	Q00534	Q00534	CDK6_HUMAN	CDK6	Cyclin-dependent kinase 6
0.120804	0.0686593	Q9Y6N1	Q9Y6N1	COX11_HUMAN	COX11	Cytochrome c oxidase assembly protein COX11, mitochondrial
0.1519	0.0686359	Q96MN5	Q96MN5	TEAN2_HUMAN	TCEANC2	Transcription elongation factor A N-terminal and central domain-containing protein 2
0.815869	0.068635	Q86SX6	Q86SX6	GLRX5_HUMAN	GLRX5	Glutaredoxin-related protein 5, mitochondrial
0.176398	0.0686302	Q8TDR0	Q8TDR0	MIPT3_HUMAN	TRAF3IP1	TRAF3-interacting protein 1
0.259499	0.0685892	Q07820	Q07820	MCL1_HUMAN	MCL1	Induced myeloid leukemia cell differentiation protein Mcl-1
0.0870835	0.068584	Q9Y3C7	Q9Y3C7	MED31_HUMAN	MED31	Mediator of RNA polymerase II transcription subunit 31
0.147613	0.0685425	Q9UHI8	Q9UHI8	ATS1_HUMAN	ADAMTS1	A disintegrin and metalloproteinase with thrombospondin motifs 1
0.361119	0.0685172	Q96P48	Q96P48	ARAP1_HUMAN	ARAP1	Arf-GAP with Rho-GAP domain, ANK repeat and PH domain-containing protein 1
0.241036	0.0684857	P31937	P31937	3HIDH_HUMAN	HIBADH	3-hydroxyisobutyrate dehydrogenase, mitochondrial
0.215679	0.0684562	Q9ULP9	Q9ULP9	TBC24_HUMAN	TBC1D24	TBC1 domain family member 24
0.325516	0.0683818	Q9H2H9	Q9H2H9	S38A1_HUMAN	SLC38A1	Sodium-coupled neutral amino acid symporter 1
0.391582	0.0683217	P78310	P78310	CXAR_HUMAN	CXADR	Coxsackievirus and adenovirus receptor
0.263728	0.0681744	Q9P1Z2	Q9P1Z2	CACO1_HUMAN	CALCOCO1	Calcium-binding and coiled-coil domain-containing protein 1
0.533887	0.0681539	Q9P2N5	Q9P2N5	RBM27_HUMAN	RBM27	RNA-binding protein 27
0.57452	0.0681329	P04637	P04637	P53_HUMAN	TP53	Cellular tumor antigen p53
0.404598	0.0681114	P62269	P62269	RS18_HUMAN	RPS18	Small ribosomal subunit protein uS13
0.103508	0.0680981	Q7Z403	Q7Z403	TMC6_HUMAN	TMC6	Transmembrane channel-like protein 6
0.394892	0.0679359	Q8NFG4	Q8NFG4	FLCN_HUMAN	FLCN	Folliculin
0.392938	0.0677242	P30307	P30307	MPIP3_HUMAN	CDC25C	M-phase inducer phosphatase 3
1.1155	0.0673962	Q6PGP7	Q6PGP7	SKI3_HUMAN	SKIC3	Superkiller complex protein 3
0.374295	0.0673499	O14965	O14965	AURKA_HUMAN	AURKA	Aurora kinase A
0.757706	0.0672293	O94927	O94927	HAUS5_HUMAN	HAUS5	HAUS augmin-like complex subunit 5
0.0429708	0.0671811	Q8TDD5	Q8TDD5	MCLN3_HUMAN	MCOLN3	Mucolipin-3
0.148518	0.0668731	P12755	P12755	SKI_HUMAN	SKI	Ski oncogene
0.0584557	0.0668039	Q9Y5J7	Q9Y5J7	TIM9_HUMAN	TIMM9	Mitochondrial import inner membrane translocase subunit Tim9
0.239483	0.0667539	Q92870	Q92870	APBB2_HUMAN	APBB2	Amyloid beta precursor protein binding family B member 2
0.550357	0.06674	Q8IUI8	Q8IUI8	CRLF3_HUMAN	CRLF3	Cytokine receptor-like factor 3
0.407951	0.0667267	Q15366	Q15366	PCBP2_HUMAN	PCBP2	Poly(rC)-binding protein 2
0.0671164	0.0666814	Q86UQ0	P17031;Q86UQ0;Q96RE9;P17025;Q2M218;Q14587	ZN589_HUMAN	ZNF589	Zinc finger protein 589
0.503453	0.0666447	P36507	Q02750;P36507	MP2K2_HUMAN	MAP2K2	Dual specificity mitogen-activated protein kinase kinase 2
0.244837	0.0666237	Q14677	Q14677	EPN4_HUMAN	CLINT1	Clathrin interactor 1
0.260609	0.0666175	Q96K17	Q96K17	BT3L4_HUMAN	BTF3L4	Transcription factor BTF3 homolog 4
0.450907	0.0665612	Q9H9B1	Q9H9B1	EHMT1_HUMAN	EHMT1	Histone-lysine N-methyltransferase EHMT1
0.272672	0.0665545	Q9BUV8	Q9BUV8	RCAF1_HUMAN	RAB5IF	GEL complex subunit OPTI
0.379974	0.0664463	Q6PK04	Q6PK04	CC137_HUMAN	CCDC137	Coiled-coil domain-containing protein 137
0.365737	0.0663204	P27986	P27986	P85A_HUMAN	PIK3R1	Phosphatidylinositol 3-kinase regulatory subunit alpha
0.192687	0.0662632	P47755	P47755	CAZA2_HUMAN	CAPZA2	F-actin-capping protein subunit alpha-2
0.341687	0.0662231	Q86YV5	Q86YV5	PRAG1_HUMAN	PRAG1	Inactive tyrosine-protein kinase PRAG1
0.834692	0.0661588	P22314	P22314	UBA1_HUMAN	UBA1	Ubiquitin-like modifier-activating enzyme 1
0.153342	0.0661445	P14649	P14649	MYL6B_HUMAN	MYL6B	Myosin light chain 6B
0.280037	0.0661149	Q9H8Y8	Q9H8Y8	GORS2_HUMAN	GORASP2	Golgi reassembly-stacking protein 2
0.202526	0.066052	O14734	O14734	ACOT8_HUMAN	ACOT8	Acyl-coenzyme A thioesterase 8
0.184455	0.0659056	Q96C34	Q96C34	RUND1_HUMAN	RUNDC1	RUN domain-containing protein 1
0.119653	0.0658851	B2RTY4	B2RTY4	MYO9A_HUMAN	MYO9A	Unconventional myosin-IXa
1.26072	0.0656276	P20810	P20810	ICAL_HUMAN	CAST	Calpastatin
0.588959	0.0654593	Q00535	Q00535	CDK5_HUMAN	CDK5	Cyclin-dependent kinase 5
0.433624	0.0654111	P04080	P04080	CYTB_HUMAN	CSTB	Cystatin-B
0.114762	0.0652971	Q9BS16	Q9BS16	CENPK_HUMAN	CENPK	Centromere protein K
0.0431626	0.0652568	Q14657	Q14657	LAGE3_HUMAN	LAGE3	EKC/KEOPS complex subunit LAGE3
0.41186	0.0651903	Q9NVP1	Q9NVP1	DDX18_HUMAN	DDX18	ATP-dependent RNA helicase DDX18
0.134552	0.0651288	Q9BRU9	Q9BRU9	UTP23_HUMAN	UTP23	rRNA-processing protein UTP23 homolog
0.0789289	0.0651193	P01584	P01584	IL1B_HUMAN	IL1B	Interleukin-1 beta
0.471389	0.0650902	P20933	P20933	ASPG_HUMAN	AGA	N(4)-(beta-N-acetylglucosaminyl)-L-asparaginase
0.404647	0.0650778	O75330	O75330	HMMR_HUMAN	HMMR	Hyaluronan mediated motility receptor
0.0237885	0.0650287	P53801	P53801	PTTG_HUMAN	PTTG1IP	Pituitary tumor-transforming gene 1 protein-interacting protein
0.223593	0.0649958	Q9NV96	Q3MIR4;Q9NV96	CC50A_HUMAN	TMEM30A	Cell cycle control protein 50A
0.103527	0.0648336	Q9NRY2	Q9NRY2	SOSSC_HUMAN	INIP	SOSS complex subunit C
0.42033	0.0647159	Q9H1H9	Q9H1H9	KI13A_HUMAN	KIF13A	Kinesin-like protein KIF13A
0.263564	0.0646863	P01033	P01033	TIMP1_HUMAN	TIMP1	Metalloproteinase inhibitor 1
0.133699	0.0643659	Q674X7	Q674X7	KAZRN_HUMAN	KAZN	Kazrin
0.486003	0.0640979	P62917	P62917	RL8_HUMAN	RPL8	Large ribosomal subunit protein uL2
0.198681	0.0640364	P81274	P81274	GPSM2_HUMAN	GPSM2	G-protein-signaling modulator 2
0.281812	0.0640182	P14384	P14384	CBPM_HUMAN	CPM	Carboxypeptidase M
0.401796	0.0638528	Q9Y5P6	Q9Y5P6	GMPPB_HUMAN	GMPPB	Mannose-1-phosphate guanyltransferase beta
0.121044	0.0637732	P49796	P49796	RGS3_HUMAN	RGS3	Regulator of G-protein signaling 3
0.742188	0.0637589	Q8TEH3	Q8TEH3	DEN1A_HUMAN	DENND1A	DENN domain-containing protein 1A
0.651729	0.0635157	Q9UJZ1	Q9UJZ1	STML2_HUMAN	STOML2	Stomatin-like protein 2, mitochondrial
0.170847	0.0633898	Q9H582	Q9H582	ZN644_HUMAN	ZNF644	Zinc finger protein 644
0.801433	0.0633054	P61158	P61158	ARP3_HUMAN	ACTR3	Actin-related protein 3
0.550363	0.063179	O75746	O75746	S2512_HUMAN	SLC25A12	Electrogenic aspartate/glutamate antiporter SLC25A12, mitochondrial
0.216093	0.0631442	Q96JD6	Q96JD6	AKCL2_HUMAN	AKR1E2	1,5-anhydro-D-fructose reductase
0.555818	0.0630751	P49189	P49189	AL9A1_HUMAN	ALDH9A1	4-trimethylaminobutyraldehyde dehydrogenase
0.0947399	0.0630255	Q9H765	Q9H765	ASB8_HUMAN	ASB8	Ankyrin repeat and SOCS box protein 8
0.332873	0.0629625	P51788	P51788	CLCN2_HUMAN	CLCN2	Chloride channel protein 2
0.16525	0.0629611	Q9BUA3	Q9BUA3	SPNDC_HUMAN	SPINDOC	Spindlin interactor and repressor of chromatin-binding protein
0.179125	0.0629067	Q9Y3B7	Q9Y3B7	RM11_HUMAN	MRPL11	Large ribosomal subunit protein uL11m
0.366962	0.0628691	Q15813	Q15813	TBCE_HUMAN	TBCE	Tubulin-specific chaperone E
1.46577	0.0628524	Q8WYP5	Q8WYP5	ELYS_HUMAN	AHCTF1	Protein ELYS
0.214136	0.0628109	Q13641	Q13641	TPBG_HUMAN	TPBG	Trophoblast glycoprotein
0.142596	0.0628009	Q63HQ0	Q63HQ0	AP1AR_HUMAN	AP1AR	AP-1 complex-associated regulatory protein
0.227858	0.0627627	P57682	P57682	KLF3_HUMAN	KLF3	Krueppel-like factor 3
0.142828	0.0626755	Q9H0F6	Q9H0F6	SHRPN_HUMAN	SHARPIN	Sharpin
0.0530161	0.0626442	Q8TE82	Q8TE82	S3TC1_HUMAN	SH3TC1	SH3 domain and tetratricopeptide repeat-containing protein 1
0.123796	0.0624037	P0C860	P0C860	MS3L2_HUMAN	MSL3P1	Putative male-specific lethal-3 protein-like 2
0.419143	0.0622501	P49736	P49736	MCM2_HUMAN	MCM2	DNA replication licensing factor MCM2
0.200222	0.0622258	Q99942	Q99942	RNF5_HUMAN	RNF5	E3 ubiquitin-protein ligase RNF5
0.0736097	0.0622196	P78537	P78537	BL1S1_HUMAN	BLOC1S1	Biogenesis of lysosome-related organelles complex 1 subunit 1
0.384192	0.0621142	Q92598	Q92598	HS105_HUMAN	HSPH1	Heat shock protein 105 kDa
0.205527	0.062098	A6NED2	A6NED2	RCCD1_HUMAN	RCCD1	RCC1 domain-containing protein 1
1.10126	0.0620708	P55268	P55268	LAMB2_HUMAN	LAMB2	Laminin subunit beta-2
0.551564	0.0619869	O75792	O75792	RNH2A_HUMAN	RNASEH2A	Ribonuclease H2 subunit A
0.236223	0.0619545	O95376	O95376	ARI2_HUMAN	ARIH2	E3 ubiquitin-protein ligase ARIH2
0.132267	0.061954	O14732	O14732	IMPA2_HUMAN	IMPA2	Inositol monophosphatase 2
0.635567	0.0618463	O76031	O76031	CLPX_HUMAN	CLPX	ATP-dependent Clp protease ATP-binding subunit clpX-like, mitochondrial
0.243912	0.0618052	Q5H8A4	Q5H8A4	PIGG_HUMAN	PIGG	GPI ethanolamine phosphate transferase 2
0.3529	0.0616503	O43776	O43776	SYNC_HUMAN	NARS1	Asparagine--tRNA ligase, cytoplasmic
0.250629	0.0616312	Q5QJ74	Q5QJ74	TBCEL_HUMAN	TBCEL	Tubulin-specific chaperone cofactor E-like protein
0.268229	0.0615096	Q12834	Q12834	CDC20_HUMAN	CDC20	Cell division cycle protein 20 homolog
0.348035	0.0614934	Q8IZ69	Q8IZ69	TRM2A_HUMAN	TRMT2A	tRNA (uracil-5-)-methyltransferase homolog A
0.0789877	0.0614934	Q96K49	Q96K49	TM87B_HUMAN	TMEM87B	Transmembrane protein 87B
0.169583	0.0614524	Q9HCM3	Q9HCM3	K1549_HUMAN	KIAA1549	UPF0606 protein KIAA1549
0.479169	0.0614219	P12268	P12268	IMDH2_HUMAN	IMPDH2	Inosine-5'-monophosphate dehydrogenase 2
0.231605	0.0613499	Q86Y39	Q86Y39	NDUAB_HUMAN	NDUFA11	NADH dehydrogenase [ubiquinone] 1 alpha subcomplex subunit 11
0.254886	0.061244	Q8NEM2	Q8NEM2	SHCBP_HUMAN	SHCBP1	SHC SH2 domain-binding protein 1
0.151043	0.0610294	P62266	P62266	RS23_HUMAN	RPS23	Small ribosomal subunit protein uS12
0.208566	0.0609555	Q96P47	Q96P47;Q9UPQ3	AGAP3_HUMAN	AGAP3	Arf-GAP with GTPase, ANK repeat and PH domain-containing protein 3
0.354704	0.0609384	Q9NVD7	Q9NVD7	PARVA_HUMAN	PARVA	Alpha-parvin
0.22346	0.0607018	Q99611	Q99611	SPS2_HUMAN	SEPHS2	Selenide, water dikinase 2
0.394418	0.060627	Q6GMV3	Q6GMV3	PTRD1_HUMAN	PTRHD1	Putative peptidyl-tRNA hydrolase PTRHD1
0.575634	0.0604496	Q9P2K8	Q9P2K8	E2AK4_HUMAN	EIF2AK4	eIF-2-alpha kinase GCN2
0.344984	0.0604382	P35268	P35268	RL22_HUMAN	RPL22	Large ribosomal subunit protein eL22
0.193047	0.0602207	O15287	O15287	FANCG_HUMAN	FANCG	Fanconi anemia group G protein
1.21332	0.0601501	Q14690	Q14690	RRP5_HUMAN	PDCD11	Protein RRP5 homolog
0.353516	0.0600953	Q01518	Q01518	CAP1_HUMAN	CAP1	Adenylyl cyclase-associated protein 1
0.409892	0.059947	P60900	P60900	PSA6_HUMAN	PSMA6	Proteasome subunit alpha type-6
0.0870787	0.0599389	Q9H9S5	Q9H9S5	FKRP_HUMAN	FKRP	Ribitol 5-phosphate transferase FKRP
0.0431308	0.0598276	Q7L2K0	Q7L2K0	TEDC2_HUMAN	TEDC2	Tubulin epsilon and delta complex protein 2
0.304872	0.0597587	P14866	P14866	HNRPL_HUMAN	HNRNPL	Heterogeneous nuclear ribonucleoprotein L
0.121642	0.0597148	O95168	O95168	NDUB4_HUMAN	NDUFB4	NADH dehydrogenase [ubiquinone] 1 beta subcomplex subunit 4
0.0446454	0.059684	Q8N2A8	Q8N2A8	PLD6_HUMAN	PLD6	Mitochondrial cardiolipin hydrolase
0.113235	0.0593762	Q5MNZ9	Q5MNZ9	WIPI1_HUMAN	WIPI1	WD repeat domain phosphoinositide-interacting protein 1
0.111997	0.0593696	P51965	Q96LR5;Q969T4;P51965	UB2E1_HUMAN	UBE2E1	Ubiquitin-conjugating enzyme E2 E1
0.731077	0.059309	O60476	O60476	MA1A2_HUMAN	MAN1A2	Mannosyl-oligosaccharide 1,2-alpha-mannosidase IB
0.152807	0.0592365	Q96QF0	Q96QF0	RAB3I_HUMAN	RAB3IP	Rab-3A-interacting protein
0.139583	0.0592251	Q96ND0	Q96ND0	F210A_HUMAN	FAM210A	Protein FAM210A
0.414801	0.0592003	Q8IYB3	Q8IYB3	SRRM1_HUMAN	SRRM1	Serine/arginine repetitive matrix protein 1
0.250595	0.0591874	P49721	P49721	PSB2_HUMAN	PSMB2	Proteasome subunit beta type-2
0.163618	0.0591593	O43567	O43567	RNF13_HUMAN	RNF13	E3 ubiquitin-protein ligase RNF13
0.684803	0.0591035	P14550	P14550	AK1A1_HUMAN	AKR1A1	Aldo-keto reductase family 1 member A1
0.151274	0.0590281	Q9UQR0	Q9UQR0	SCML2_HUMAN	SCML2	Sex comb on midleg-like protein 2
0.161008	0.0589843	Q5T0D9	Q5T0D9	TPRGL_HUMAN	TPRG1L	Tumor protein p63-regulated gene 1-like protein
0.334067	0.0589714	Q9BTV4	Q9BTV4	TMM43_HUMAN	TMEM43	Transmembrane protein 43
0.289944	0.0589685	B1AK53	B1AK53	ESPN_HUMAN	ESPN	Espin
0.343584	0.0589042	P00973	P00973	OAS1_HUMAN	OAS1	2'-5'-oligoadenylate synthase 1
0.231868	0.0588946	Q9BZ67	Q9BZ67	FRMD8_HUMAN	FRMD8	FERM domain-containing protein 8
0.201328	0.0587296	Q99735	Q99735	MGST2_HUMAN	MGST2	Microsomal glutathione S-transferase 2
0.692565	0.0586882	P30154	P30154	2AAB_HUMAN	PPP2R1B	Serine/threonine-protein phosphatase 2A 65 kDa regulatory subunit A beta isoform
0.53485	0.0586476	Q9Y3Z3	Q9Y3Z3	SAMH1_HUMAN	SAMHD1	Deoxynucleoside triphosphate triphosphohydrolase SAMHD1
0.279114	0.0586219	O43900	O43900	PRIC3_HUMAN	PRICKLE3	Prickle planar cell polarity protein 3
0.277456	0.0585461	Q96BR1	Q96BR1	SGK3_HUMAN	SGK3	Serine/threonine-protein kinase Sgk3
0.0681627	0.0585194	Q9H8W3	Q9H8W3	F204A_HUMAN	FAM204A	Protein FAM204A
0.456355	0.058465	O75151	O75151	PHF2_HUMAN	PHF2	Lysine-specific demethylase PHF2
0.627227	0.0584559	O43290	O43290	SNUT1_HUMAN	SART1	U4/U6.U5 tri-snRNP-associated protein 1
0.317071	0.058414	Q99805	Q99805	TM9S2_HUMAN	TM9SF2	Transmembrane 9 superfamily member 2
0.458994	0.0583825	P35221	P35221;P26232	CTNA1_HUMAN	CTNNA1	Catenin alpha-1
0.319103	0.0583663	Q9NRX1	Q9NRX1	PNO1_HUMAN	PNO1	RNA-binding protein PNO1
0.409438	0.0583472	O60292	O60292	SI1L3_HUMAN	SIPA1L3	Signal-induced proliferation-associated 1-like protein 3
0.557188	0.0583382	O43264	O43264	ZW10_HUMAN	ZW10	Centromere/kinetochore protein zw10 homolog
0.172678	0.0582852	O00512	O00512	BCL9_HUMAN	BCL9	B-cell CLL/lymphoma 9 protein
0.215213	0.0582409	Q9NSG2	Q9NSG2	FIRRM_HUMAN	FIRRM	FIGNL1-interacting regulator of recombination and mitosis
0.0953456	0.0582051	Q9NUT2	Q9NUT2	MITOS_HUMAN	ABCB8	Mitochondrial potassium channel ATP-binding subunit
0.431492	0.0578928	Q12765	Q12765	SCRN1_HUMAN	SCRN1	Secernin-1
0.318242	0.0578604	O60502	O60502	OGA_HUMAN	OGA	Protein O-GlcNAcase
0.424302	0.057826	Q9H0K6	Q9H0K6	PUS7L_HUMAN	PUS7L	Pseudouridylate synthase PUS7L
0.706818	0.0576944	Q9H6T3	Q9H6T3	RPAP3_HUMAN	RPAP3	RNA polymerase II-associated protein 3
0.34629	0.0576396	Q9NW13	Q9NW13	RBM28_HUMAN	RBM28	RNA-binding protein 28
0.468617	0.0576391	Q01650	Q01650	LAT1_HUMAN	SLC7A5	Large neutral amino acids transporter small subunit 1
0.0620107	0.0574248	Q75T13	Q75T13	PGAP1_HUMAN	PGAP1	GPI inositol-deacylase
0.316817	0.0573835	Q6ZSR9	Q6ZSR9	YJ005_HUMAN		Uncharacterized protein FLJ45252
0.897582	0.0573616	Q9UBK8	Q9UBK8	MTRR_HUMAN	MTRR	Methionine synthase reductase
1.19913	0.0573487	P11388	P11388	TOP2A_HUMAN	TOP2A	DNA topoisomerase 2-alpha
0.389832	0.0573292	Q92673	Q92673	SORL_HUMAN	SORL1	Sortilin-related receptor
0.150438	0.0572944	Q9Y3X0	Q9Y3X0	CCDC9_HUMAN	CCDC9	Coiled-coil domain-containing protein 9
0.397477	0.057209	Q9Y3I1	Q9Y3I1	FBX7_HUMAN	FBXO7	F-box only protein 7
0.906545	0.0571976	P78332	P78332	RBM6_HUMAN	RBM6	RNA-binding protein 6
0.292426	0.0571623	Q5D1E8	Q5D1E8	ZC12A_HUMAN	ZC3H12A	Endoribonuclease ZC3H12A
0.297525	0.0570664	Q9NWZ5	Q9NWZ5	UCKL1_HUMAN	UCKL1	Uridine-cytidine kinase-like 1
0.059435	0.0570207	Q86TX2	Q86TX2	ACOT1_HUMAN	ACOT1	Acyl-coenzyme A thioesterase 1
0.190501	0.0569968	Q96B26	Q96B26	EXOS8_HUMAN	EXOSC8	Exosome complex component RRP43
0.132675	0.0569906	O95926	O95926	SYF2_HUMAN	SYF2	Pre-mRNA-splicing factor SYF2
0.110753	0.0569263	Q9BSF4	Q9BSF4	TIM29_HUMAN	TIMM29	Mitochondrial import inner membrane translocase subunit Tim29
0.28307	0.0569148	Q96B01	Q96B01	R51A1_HUMAN	RAD51AP1	RAD51-associated protein 1
0.264743	0.0568018	Q8N7H5	Q8N7H5	PAF1_HUMAN	PAF1	RNA polymerase II-associated factor 1 homolog
0.10085	0.0567069	P19823	P19823	ITIH2_HUMAN	ITIH2	Inter-alpha-trypsin inhibitor heavy chain H2
0.180647	0.0566845	P19440	A6NGU5;P19440	GGT1_HUMAN	GGT1	Glutathione hydrolase 1 proenzyme
0.19757	0.0566254	Q9NYZ1	Q96ET8;Q9NYZ1	TV23B_HUMAN	TVP23B	Golgi apparatus membrane protein TVP23 homolog B
0.563645	0.0565505	O43314	O43314	VIP2_HUMAN	PPIP5K2	Inositol hexakisphosphate and diphosphoinositol-pentakisphosphate kinase 2
0.499805	0.0564976	O95235	O95235	KI20A_HUMAN	KIF20A	Kinesin-like protein KIF20A
0.0441652	0.0564919	Q8NC44	Q8NC44	RETR2_HUMAN	RETREG2	Reticulophagy regulator 2
0.0895774	0.056376	Q6PII3	Q6PII3	CC174_HUMAN	CCDC174	Coiled-coil domain-containing protein 174
0.506268	0.0563679	Q9UBS4	Q9UBS4	DJB11_HUMAN	DNAJB11	DnaJ homolog subfamily B member 11
0.290202	0.0562558	Q12913	Q12913	PTPRJ_HUMAN	PTPRJ	Receptor-type tyrosine-protein phosphatase eta
0.356622	0.0561237	Q6IAA8	Q6IAA8	LTOR1_HUMAN	LAMTOR1	Ragulator complex protein LAMTOR1
0.472424	0.0560942	Q9BZZ5	Q9BZZ5	API5_HUMAN	API5	Apoptosis inhibitor 5
0.114774	0.0560718	O94910	O94910	AGRL1_HUMAN	ADGRL1	Adhesion G protein-coupled receptor L1
0.31972	0.0560207	Q9ULA0	Q9ULA0	DNPEP_HUMAN	DNPEP	Aspartyl aminopeptidase
0.0781728	0.0559063	Q9BRP0	Q9BRP0	OVOL2_HUMAN	OVOL2	Transcription factor Ovo-like 2
0.105059	0.0558467	Q9NP64	Q9NP64	ZCC17_HUMAN	ZCCHC17	Zinc finger CCHC domain-containing protein 17
0.257417	0.0556989	Q9BPW9	Q9BPW9	DHRS9_HUMAN	DHRS9	Dehydrogenase/reductase SDR family member 9
0.896693	0.0556388	P63010	Q10567;P63010	AP2B1_HUMAN	AP2B1	AP-2 complex subunit beta
0.27932	0.0556054	Q96BY6	Q96BY6	DOC10_HUMAN	DOCK10	Dedicator of cytokinesis protein 10
0.178497	0.0555787	O00623	O00623	PEX12_HUMAN	PEX12	Peroxisome assembly protein 12
[truncated: 6,829 more rows]

## Sheet: Fig. 5c. 72_NK250 vs DMSO
-LOG(P-value)	Difference	Protein.Group	Protein.Ids	Protein.Names	Genes	First.Protein.Description
0.484582	1.92131	Q13069;Q13070	A1L429;P0DSO3;Q4V326;Q13069;A6NDE8;O76087;A6NER3;P0DTW1;P0CL82;Q13070;Q4V321;P0CL81;P0CL80	GAGE5_HUMAN;GAGE6_HUMAN	GAGE5;GAGE6	G antigen 5
1.66194	1.90013	Q86SJ2	Q86SJ2	AMGO2_HUMAN	AMIGO2	Amphoterin-induced protein 2
1.02745	1.77867	P83881	P83881	RL36A_HUMAN	RPL36A	Large ribosomal subunit protein eL42
5.301	1.67422	Q96DR4	Q96DR4	STAR4_HUMAN	STARD4	StAR-related lipid transfer protein 4
0.91201	1.67217	Q08043	Q08043	ACTN3_HUMAN	ACTN3	Alpha-actinin-3
0.769527	1.60739	Q9Y616	Q9Y616	IRAK3_HUMAN	IRAK3	Interleukin-1 receptor-associated kinase 3
8.73101	1.53332	Q16850	Q16850	CP51A_HUMAN	CYP51A1	Lanosterol 14-alpha demethylase
0.410215	1.45819	Q9NWT8	Q9NWT8	AKIP_HUMAN	AURKAIP1	Small ribosomal subunit protein mS38
1.65698	1.43653	O95407	O95407	TNF6B_HUMAN	TNFRSF6B	Tumor necrosis factor receptor superfamily member 6B
5.50282	1.40463	P19878	P19878	NCF2_HUMAN	NCF2	Neutrophil cytosol factor 2
1.14919	1.39355	P45844	P45844	ABCG1_HUMAN	ABCG1	ATP-binding cassette sub-family G member 1
0.552771	1.35329	P51668	P51668;Q9Y2X8	UB2D1_HUMAN	UBE2D1	Ubiquitin-conjugating enzyme E2 D1
0.719269	1.35307	Q9H7F4	Q8NFB2;Q9H7F4	T185B_HUMAN	TMEM185B	Transmembrane protein 185B
0.338728	1.33037	Q01546	Q01546	K22O_HUMAN	KRT76	Keratin, type II cytoskeletal 2 oral
0.477264	1.30091	Q15125	Q15125	EBP_HUMAN	EBP	3-beta-hydroxysteroid-Delta(8),Delta(7)-isomerase
0.800227	1.28747	O43761	O43761	SNG3_HUMAN	SYNGR3	Synaptogyrin-3
0.650666	1.26984	Q6J4K2	Q6J4K2	NCLX_HUMAN	SLC8B1	Mitochondrial sodium/calcium exchanger protein
5.72484	1.25923	Q14512	Q14512	FGFP1_HUMAN	FGFBP1	Fibroblast growth factor-binding protein 1
0.496016	1.25388	P62891;Q59GN2	P62891;Q59GN2	R39L5_HUMAN;RL39_HUMAN	RPL39;RPL39P5	Large ribosomal subunit protein eL39
1.15347	1.24923	Q9H190	Q9H190	SDCB2_HUMAN	SDCBP2	Syntenin-2
1.03731	1.24545	Q9C0D4	Q9C0D4	Z518B_HUMAN	ZNF518B	Zinc finger protein 518B
1.53536	1.23896	Q32P51	Q32P51	RA1L2_HUMAN	HNRNPA1L2	Heterogeneous nuclear ribonucleoprotein A1-like 2
1.65028	1.20369	Q9Y2G1	Q9Y2G1	MYRF_HUMAN	MYRF	Myelin regulatory factor
4.32092	1.19148	Q709F0	Q709F0	ACD11_HUMAN	ACAD11	Acyl-CoA dehydrogenase family member 11
0.714392	1.18396	O95562	O95562	SFT2B_HUMAN	SFT2D2	Vesicle transport protein SFT2B
0.413282	1.16623	Q96K30	Q96K30	RITA1_HUMAN	RITA1	RBPJ-interacting and tubulin-associated protein 1
1.16602	1.13302	O60487	O60487	MPZL2_HUMAN	MPZL2	Myelin protein zero-like protein 2
0.474872	1.12894	P59190	P59190	RAB15_HUMAN	RAB15	Ras-related protein Rab-15
4.15149	1.10012	Q6P9G4	Q6P9G4	TM154_HUMAN	TMEM154	Transmembrane protein 154
4.90769	1.09226	Q16678	Q16678	CP1B1_HUMAN	CYP1B1	Cytochrome P450 1B1
1.05556	1.09182	Q9H3S5	Q9H3S5	PIGM_HUMAN	PIGM	GPI mannosyltransferase 1
0.466974	1.08546	Q9H0N5	Q9H0N5	PHS2_HUMAN	PCBD2	Pterin-4-alpha-carbinolamine dehydratase 2
0.553681	1.0791	Q9NX14	Q9NX14	NDUBB_HUMAN	NDUFB11	NADH dehydrogenase [ubiquinone] 1 beta subcomplex subunit 11, mitochondrial
2.82711	1.07903	P07093	P07093	GDN_HUMAN	SERPINE2	Glia-derived nexin
0.748044	1.0733	Q96MC6	Q96MC6	MF14A_HUMAN	MFSD14A	Hippocampus abundant transcript 1 protein
3.20016	1.06549	P15941	P15941	MUC1_HUMAN	MUC1	Mucin-1
5.85809	1.05674	P01024	P01024	CO3_HUMAN	C3	Complement C3
0.482085	1.05536	Q9Y663	Q9Y662;Q96QI5;Q9Y663	HS3SA_HUMAN	HS3ST3A1	Heparan sulfate glucosamine 3-O-sulfotransferase 3A1
1.71988	1.05378	P78386	P78386;A6NCN2;O43790;P78385	KRT85_HUMAN	KRT85	Keratin, type II cuticular Hb5
0.452145	1.04967	Q9Y5U9	Q9Y5U9	IR3IP_HUMAN	IER3IP1	Immediate early response 3-interacting protein 1
6.19657	1.03926	Q8IZV5	Q8IZV5	RDH10_HUMAN	RDH10	Retinol dehydrogenase 10
0.61538	1.02466	P15954	P15954	COX7C_HUMAN	COX7C	Cytochrome c oxidase subunit 7C, mitochondrial
5.59477	1.02423	Q9NRS4	Q9NRS4	TMPS4_HUMAN	TMPRSS4	Transmembrane protease serine 4
2.6506	1.02361	O75355	O75355	ENTP3_HUMAN	ENTPD3	Ectonucleoside triphosphate diphosphohydrolase 3
4.27012	1.01474	P80188	P80188	NGAL_HUMAN	LCN2	Neutrophil gelatinase-associated lipocalin
3.39547	1.00998	P37059	P37059	DHB2_HUMAN	HSD17B2	17-beta-hydroxysteroid dehydrogenase type 2
5.08965	1.00909	Q9UPT9	A6NNY8;Q9UPT9	UBP22_HUMAN	USP22	Ubiquitin carboxyl-terminal hydrolase 22
1.17034	1.00067	Q8WYA1	Q8WYA1	BMAL2_HUMAN	BMAL2	Basic helix-loop-helix ARNT-like protein 2
1.0134	0.995304	Q684P5	Q684P5	RPGP2_HUMAN	RAP1GAP2	Rap1 GTPase-activating protein 2
0.88906	0.987973	Q96BM9	Q96BM9	ARL8A_HUMAN	ARL8A	ADP-ribosylation factor-like protein 8A
3.71112	0.985542	Q9NRD1	Q9NRD1	FBX6_HUMAN	FBXO6	F-box only protein 6
1.93348	0.984635	O14944	O14944	EREG_HUMAN	EREG	Proepiregulin
0.734943	0.979473	Q8TCT8	Q8TCT8	SPP2A_HUMAN	SPPL2A	Signal peptide peptidase-like 2A
3.89082	0.969312	P01033	P01033	TIMP1_HUMAN	TIMP1	Metalloproteinase inhibitor 1
1.35844	0.966573	Q9HD43	Q9HD43	PTPRH_HUMAN	PTPRH	Receptor-type tyrosine-protein phosphatase H
4.2578	0.96508	P49716	P49716	CEBPD_HUMAN	CEBPD	CCAAT/enhancer-binding protein delta
2.75143	0.964961	P78348	P78348	ASIC1_HUMAN	ASIC1	Acid-sensing ion channel 1
3.87493	0.964512	Q9Y394	Q9Y394	DHRS7_HUMAN	DHRS7	Dehydrogenase/reductase SDR family member 7
3.14198	0.959249	Q86UY5	Q86UY5	FA83A_HUMAN	FAM83A	Protein FAM83A
0.628544	0.957396	Q12974	Q12974	TP4A2_HUMAN	PTP4A2	Protein tyrosine phosphatase type IVA 2
0.441323	0.956882	P00846	P00846	ATP6_HUMAN	MT-ATP6	ATP synthase subunit a
0.775322	0.950291	Q0GE19	Q0GE19	NTCP7_HUMAN	SLC10A7	Sodium/bile acid cotransporter 7
1.35817	0.949896	Q96HN2	Q96HN2	SAHH3_HUMAN	AHCYL2	Adenosylhomocysteinase 3
0.579215	0.949339	O15391	O15391	TYY2_HUMAN	YY2	Transcription factor YY2
1.50295	0.945522	Q969I6	Q969I6	S38A4_HUMAN	SLC38A4	Sodium-coupled neutral amino acid transporter 4
1.40392	0.943854	Q96FF7	Q96FF7	MISP3_HUMAN	MISP3	Uncharacterized protein MISP3
1.71121	0.941654	Q9BX74	Q9BX74	TM2D1_HUMAN	TM2D1	TM2 domain-containing protein 1
2.85184	0.939794	Q13772	Q13772	NCOA4_HUMAN	NCOA4	Nuclear receptor coactivator 4
0.426116	0.939631	O14521	O14521	DHSD_HUMAN	SDHD	Succinate dehydrogenase [ubiquinone] cytochrome b small subunit, mitochondrial
1.42365	0.928754	Q969J2	Q969J2	ZKSC4_HUMAN	ZKSCAN4	Zinc finger protein with KRAB and SCAN domains 4
1.12106	0.927538	Q9UHC1	Q9UHC1	MLH3_HUMAN	MLH3	DNA mismatch repair protein Mlh3
2.10686	0.925317	O15528	O15528	CP27B_HUMAN	CYP27B1	25-hydroxyvitamin D-1 alpha hydroxylase, mitochondrial
3.42126	0.921607	Q8N3Y7	Q8N3Y7	RDHE2_HUMAN	SDR16C5	Epidermal retinol dehydrogenase 2
2.9636	0.916761	O15247	O15247	CLIC2_HUMAN	CLIC2	Chloride intracellular channel protein 2
0.637786	0.908965	P02647	P02647	APOA1_HUMAN	APOA1	Apolipoprotein A-I
0.404839	0.902452	Q9UBF6	Q9UBF6	RBX2_HUMAN	RNF7	RING-box protein 2
1.36152	0.901139	P02656	P02656	APOC3_HUMAN	APOC3	Apolipoprotein C-III
1.1118	0.891615	Q96HH9	Q96HH9	GRM2B_HUMAN	GRAMD2B	GRAM domain-containing protein 2B
4.36596	0.891027	Q9UGQ3	Q9UGQ3	GTR6_HUMAN	SLC2A6	Solute carrier family 2, facilitated glucose transporter member 6
7.23775	0.882068	O15195	O15195	VILL_HUMAN	VILL	Villin-like protein
6.6633	0.881395	Q8WUM9	Q8WUM9	S20A1_HUMAN	SLC20A1	Sodium-dependent phosphate transporter 1
0.839591	0.878299	Q9NRP4	Q9NRP4	SDHF3_HUMAN	SDHAF3	Succinate dehydrogenase assembly factor 3, mitochondrial
0.89586	0.876607	Q969X1	Q969X1	LFG3_HUMAN	TMBIM1	Protein lifeguard 3
4.87931	0.876093	P15260	P15260	INGR1_HUMAN	IFNGR1	Interferon gamma receptor 1
0.818946	0.875835	Q17RY0	Q7Z5Q1;Q17RY0;Q8NE35	CPEB4_HUMAN	CPEB4	Cytoplasmic polyadenylation element-binding protein 4
0.41394	0.871791	A9QM74	A9QM74	IMA8_HUMAN	KPNA7	Importin subunit alpha-8
0.490893	0.869021	Q8NA29	Q8NA29	NLS1_HUMAN	MFSD2A	Sodium-dependent lysophosphatidylcholine symporter 1
0.879383	0.868636	A0JLT2	A0JLT2	MED19_HUMAN	MED19	Mediator of RNA polymerase II transcription subunit 19
0.505564	0.867321	Q9UI14	Q9UI14	PRAF1_HUMAN	RABAC1	Prenylated Rab acceptor protein 1
2.52099	0.864314	P02649	P02649	APOE_HUMAN	APOE	Apolipoprotein E
0.359935	0.861166	P13928	P13928	ANXA8_HUMAN	ANXA8	Annexin A8
0.458427	0.858623	Q9NRX6	Q9NRX6	KISHB_HUMAN	TMEM167B	Protein kish-B
3.15448	0.853744	P11169	P11169	GTR3_HUMAN	SLC2A3	Solute carrier family 2, facilitated glucose transporter member 3
0.511128	0.852681	Q9HAY6	Q9HAY6	BCDO1_HUMAN	BCO1	Beta,beta-carotene 15,15'-dioxygenase
1.33654	0.846591	Q9NS18	Q9NS18	GLRX2_HUMAN	GLRX2	Glutaredoxin-2, mitochondrial
0.407087	0.836686	O95490	O95490	AGRL2_HUMAN	ADGRL2	Adhesion G protein-coupled receptor L2
1.26353	0.831053	P13637	P13637	AT1A3_HUMAN	ATP1A3	Sodium/potassium-transporting ATPase subunit alpha-3
3.44434	0.830122	P28827	P28827	PTPRM_HUMAN	PTPRM	Receptor-type tyrosine-protein phosphatase mu
5.62415	0.825468	Q13591	Q13591	SEM5A_HUMAN	SEMA5A	Semaphorin-5A
0.251647	0.812712	Q8WXR4	Q8WXR4	MYO3B_HUMAN	MYO3B	Myosin-IIIb
3.73426	0.811791	O43597	O43597	SPY2_HUMAN	SPRY2	Protein sprouty homolog 2
0.938401	0.810833	Q9NRA2	Q9NRA2	S17A5_HUMAN	SLC17A5	Sialin
6.42474	0.809316	Q9NQX7	Q9NQX7	ITM2C_HUMAN	ITM2C	Integral membrane protein 2C
3.93168	0.805693	P04114	P04114	APOB_HUMAN	APOB	Apolipoprotein B-100
1.79674	0.805187	Q9H4G4	Q9H4G4	GAPR1_HUMAN	GLIPR2	Golgi-associated plant pathogenesis-related protein 1
0.442422	0.802607	O15083	O15083	ERC2_HUMAN	ERC2	ERC protein 2
1.70817	0.802257	P05204	P05204;Q15651	HMGN2_HUMAN	HMGN2	Non-histone chromosomal protein HMG-17
2.4579	0.800886	Q92504	Q92504	S39A7_HUMAN	SLC39A7	Zinc transporter SLC39A7
0.877882	0.800393	Q5SVS4	Q5SVS4	KMCP1_HUMAN	SLC25A30	Kidney mitochondrial carrier protein 1
3.17249	0.799551	P04798	P04798	CP1A1_HUMAN	CYP1A1	Cytochrome P450 1A1
1.29441	0.795872	P68871	P69891;P02100;P68871;P69892;P02042	HBB_HUMAN	HBB	Hemoglobin subunit beta
1.14585	0.795655	O95677	O95677	EYA4_HUMAN	EYA4	Eyes absent homolog 4
0.62928	0.795529	P35908	P35908	K22E_HUMAN	KRT2	Keratin, type II cytoskeletal 2 epidermal
3.13481	0.792836	Q99650	Q99650	OSMR_HUMAN	OSMR	Oncostatin-M-specific receptor subunit beta
0.583907	0.792794	Q86UL3	Q86UL3	GPAT4_HUMAN	GPAT4	Glycerol-3-phosphate acyltransferase 4
4.56697	0.791779	P01130	P01130	LDLR_HUMAN	LDLR	Low-density lipoprotein receptor
2.55617	0.79141	Q70JA7	Q70JA7	CHSS3_HUMAN	CHSY3	Chondroitin sulfate synthase 3
0.42639	0.787674	O75865	O75865	TPC6A_HUMAN	TRAPPC6A	Trafficking protein particle complex subunit 6A
1.73626	0.785485	Q96AH0	Q96AH0	SOSB2_HUMAN	NABP1	SOSS complex subunit B2
0.537215	0.779606	Q8WVD3	Q8WVD3	RN138_HUMAN	RNF138	E3 ubiquitin-protein ligase RNF138
1.98462	0.778751	Q96B21	Q96B21	TM45B_HUMAN	TMEM45B	Transmembrane protein 45B
4.97513	0.777032	Q16739	Q16739	CEGT_HUMAN	UGCG	Ceramide glucosyltransferase
4.23957	0.776321	Q86VP1	Q86VP1	TAXB1_HUMAN	TAX1BP1	Tax1-binding protein 1
2.51917	0.77543	P20062	P20062	TCO2_HUMAN	TCN2	Transcobalamin-2
1.05822	0.774114	P52657	P52657	T2AG_HUMAN	GTF2A2	Transcription initiation factor IIA subunit 2
3.15229	0.772477	Q86UK0	Q86UK0	ABCAC_HUMAN	ABCA12	Glucosylceramide transporter ABCA12
0.834929	0.771958	Q6EMK4	Q6EMK4	VASN_HUMAN	VASN	Vasorin
2.17172	0.771482	Q9NQ84	Q9NQ84	GPC5C_HUMAN	GPRC5C	G-protein coupled receptor family C group 5 member C
1.26017	0.764836	Q14568	Q14568	HS902_HUMAN	HSP90AA2P	Heat shock protein HSP 90-alpha A2
0.507515	0.764689	P61313	P61313	RL15_HUMAN	RPL15	Large ribosomal subunit protein eL15
0.487437	0.764542	O75251	O75251	NDUS7_HUMAN	NDUFS7	NADH dehydrogenase [ubiquinone] iron-sulfur protein 7, mitochondrial
2.20002	0.761559	O75954	O75954	TSN9_HUMAN	TSPAN9	Tetraspanin-9
4.19615	0.759487	Q7L5A8	Q7L5A8	FA2H_HUMAN	FA2H	Fatty acid 2-hydroxylase
2.21053	0.759212	Q03405	Q03405	UPAR_HUMAN	PLAUR	Urokinase plasminogen activator surface receptor
2.00969	0.757002	Q14CN2	Q14CN2	CLCA4_HUMAN	CLCA4	Calcium-activated chloride channel regulator 4
0.337206	0.752222	P32970	P32970	CD70_HUMAN	CD70	CD70 antigen
1.51271	0.750227	O95716	O95716;P20336	RAB3D_HUMAN	RAB3D	Ras-related protein Rab-3D
1.44082	0.749447	P21741	P21741	MK_HUMAN	MDK	Midkine
1.26227	0.748531	P53675	P53675	CLH2_HUMAN	CLTCL1	Clathrin heavy chain 2
0.822585	0.743483	Q9C029	Q9C029	TRIM7_HUMAN	TRIM7	E3 ubiquitin-protein ligase TRIM7
3.89123	0.742033	Q9Y274	Q9Y274	SIA10_HUMAN	ST3GAL6	Type 2 lactosamine alpha-2,3-sialyltransferase
4.03263	0.741353	P19224	P19224	UD16_HUMAN	UGT1A6	UDP-glucuronosyltransferase 1-6
0.695899	0.740339	O14810	O14810	CPLX1_HUMAN	CPLX1	Complexin-1
1.05349	0.738978	Q9UHE8	Q9UHE8;Q6NZ63	STEA1_HUMAN	STEAP1	Metalloreductase STEAP1
1.71832	0.738553	Q5SR56	Q5SR56	MF14B_HUMAN	MFSD14B	Hippocampus abundant transcript-like protein 1
1.74557	0.737795	Q06033	Q06033	ITIH3_HUMAN	ITIH3	Inter-alpha-trypsin inhibitor heavy chain H3
5.74304	0.737699	O60462	O60462	NRP2_HUMAN	NRP2	Neuropilin-2
0.948607	0.736826	Q7L266	Q7L266	ASGL1_HUMAN	ASRGL1	Isoaspartyl peptidase/L-asparaginase
0.494384	0.735121	Q9Y6A9	Q9Y6A9	SPCS1_HUMAN	SPCS1	Signal peptidase complex subunit 1
5.637	0.734663	Q9ULG6	Q9ULG6	CCPG1_HUMAN	CCPG1	Cell cycle progression protein 1
1.0603	0.730674	Q9Y3C5	Q9Y3C5	RNF11_HUMAN	RNF11	RING finger protein 11
0.834984	0.730464	Q96NT3	Q96NT3	GUCD1_HUMAN	GUCD1	Protein GUCD1
0.41405	0.729862	Q5EG05	Q5EG05	CAR16_HUMAN	CARD16	Caspase recruitment domain-containing protein 16
2.34795	0.727625	Q9H568	Q9H568	ACTL8_HUMAN	ACTL8	Actin-like protein 8
0.306008	0.726952	Q58FG1	Q58FG1	HS904_HUMAN	HSP90AA4P	Putative heat shock protein HSP 90-alpha A4
3.94665	0.724902	Q86VW0	Q86VW0	SESD1_HUMAN	SESTD1	SEC14 domain and spectrin repeat-containing protein 1
2.92555	0.724258	Q8IUL8	Q8IUL8	CILP2_HUMAN	CILP2	Cartilage intermediate layer protein 2
2.9931	0.723231	Q8NBP7	Q8NBP7	PCSK9_HUMAN	PCSK9	Proprotein convertase subtilisin/kexin type 9
2.3285	0.721665	Q96D96	Q96D96	HVCN1_HUMAN	HVCN1	Voltage-gated hydrogen channel 1
0.480723	0.719766	P04004	P04004	VTNC_HUMAN	VTN	Vitronectin
5.59845	0.71875	P41273	P41273	TNFL9_HUMAN	TNFSF9	Tumor necrosis factor ligand superfamily member 9
5.46036	0.714284	P01008	P01008	ANT3_HUMAN	SERPINC1	Antithrombin-III
2.68084	0.711648	Q9NZ53	Q9NZ53	PDXL2_HUMAN	PODXL2	Podocalyxin-like protein 2
0.803116	0.710744	Q9UI15	Q9UI15	TAGL3_HUMAN	TAGLN3	Transgelin-3
1.55259	0.708232	Q9UGT4	Q9UGT4	SUSD2_HUMAN	SUSD2	Sushi domain-containing protein 2
2.01274	0.708228	Q86VI4	Q86VI4	LAP4B_HUMAN	LAPTM4B	Lysosomal-associated transmembrane protein 4B
3.65534	0.707118	Q8IXK2	Q8IXK2;Q8N4A0	GLT12_HUMAN	GALNT12	Polypeptide N-acetylgalactosaminyltransferase 12
2.21831	0.707015	Q9BV36	Q9BV36	MELPH_HUMAN	MLPH	Melanophilin
1.13091	0.706624	P78382	P78382	S35A1_HUMAN	SLC35A1	CMP-sialic acid transporter
0.482635	0.70644	Q4VC05	Q4VC05	BCL7A_HUMAN	BCL7A	B-cell CLL/lymphoma 7 protein family member A
1.11559	0.703227	Q9NWD8	Q9NWD8	TM248_HUMAN	TMEM248	Transmembrane protein 248
0.852345	0.700832	Q96K49	Q96K49	TM87B_HUMAN	TMEM87B	Transmembrane protein 87B
0.696108	0.698013	Q8NCW6	Q8NCW6	GLT11_HUMAN	GALNT11	Polypeptide N-acetylgalactosaminyltransferase 11
3.39893	0.697836	P15509	P15509	CSF2R_HUMAN	CSF2RA	Granulocyte-macrophage colony-stimulating factor receptor subunit alpha
4.71244	0.697345	Q99985	Q99985	SEM3C_HUMAN	SEMA3C	Semaphorin-3C
0.636466	0.697046	Q9UBE8	Q9UBE8	NLK_HUMAN	NLK	Serine/threonine-protein kinase NLK
4.03705	0.694894	Q01543	Q01543	FLI1_HUMAN	FLI1	Friend leukemia integration 1 transcription factor
2.87899	0.690394	Q9BXD5	Q9BXD5	NPL_HUMAN	NPL	N-acetylneuraminate lyase
0.375931	0.689879	P03923	P03923	NU6M_HUMAN	MT-ND6	NADH-ubiquinone oxidoreductase chain 6
0.587318	0.689597	Q9UIU6	Q9UIU6	SIX4_HUMAN	SIX4	Homeobox protein SIX4
0.77316	0.686736	P06702	P06702	S10A9_HUMAN	S100A9	Protein S100-A9
0.946773	0.677636	Q8N0S6	Q8N0S6	CENPL_HUMAN	CENPL	Centromere protein L
0.329011	0.674235	Q9P2P6	Q9HAQ2;Q9P2P6	STAR9_HUMAN	STARD9	StAR-related lipid transfer protein 9
0.917238	0.671313	A0A024R1R8;Q9Y2S6	Q9Y2S6;A0A024R1R8	TMA7B_HUMAN;TMA7_HUMAN	TMA7;TMA7B	Translation machinery-associated protein 7B
1.26785	0.669454	Q9UQC2	Q9UQC2	GAB2_HUMAN	GAB2	GRB2-associated-binding protein 2
0.661835	0.669236	Q12841	Q12841	FSTL1_HUMAN	FSTL1	Follistatin-related protein 1
3.81084	0.669152	B7ZBB8	B7ZBB8	PP13G_HUMAN	PPP1R3G	Protein phosphatase 1 regulatory subunit 3G
3.8382	0.668716	P29508	P29508	SPB3_HUMAN	SERPINB3	Serpin B3
0.719228	0.667653	Q6ZMB5	Q6ZMB5	T184A_HUMAN	TMEM184A	Transmembrane protein 184A
1.25244	0.665933	Q9Y2D9	Q9Y2D9	ZN652_HUMAN	ZNF652	Zinc finger protein 652
0.634181	0.665831	Q8NBR6	Q8NBR6	MINY2_HUMAN	MINDY2	Ubiquitin carboxyl-terminal hydrolase MINDY-2
0.443594	0.665209	O60220	O60220	TIM8A_HUMAN	TIMM8A	Mitochondrial import inner membrane translocase subunit Tim8 A
5.60206	0.66479	O00273	O00273	DFFA_HUMAN	DFFA	DNA fragmentation factor subunit alpha
2.0879	0.664338	Q9NYA1	Q9NYA1	SPHK1_HUMAN	SPHK1	Sphingosine kinase 1
3.32768	0.664158	Q9Y6R0	Q9Y6R0	NUMBL_HUMAN	NUMBL	Numb-like protein
2.05728	0.663277	Q8WU67	Q8WU67	ABHD3_HUMAN	ABHD3	Phospholipase ABHD3
4.05231	0.662069	P49407	P49407	ARRB1_HUMAN	ARRB1	Beta-arrestin-1
3.58953	0.6618	A6NI28	A6NI28	RHG42_HUMAN	ARHGAP42	Rho GTPase-activating protein 42
1.48465	0.657516	P15151	P15151	PVR_HUMAN	PVR	Poliovirus receptor
1.08387	0.656839	Q12778	Q12778	FOXO1_HUMAN	FOXO1	Forkhead box protein O1
3.37981	0.65683	Q9UBN6	Q9UBN6	TR10D_HUMAN	TNFRSF10D	Tumor necrosis factor receptor superfamily member 10D
2.06699	0.656005	Q9UHC9	Q9UHC9	NPCL1_HUMAN	NPC1L1	NPC1-like intracellular cholesterol transporter 1
0.505779	0.65491	O94889	O94889	KLH18_HUMAN	KLHL18	Kelch-like protein 18
5.8506	0.653499	P06737	P06737	PYGL_HUMAN	PYGL	Glycogen phosphorylase, liver form
0.859583	0.653402	P60602	P60602	ROMO1_HUMAN	ROMO1	Reactive oxygen species modulator 1
1.04491	0.652811	P83369	P83369	LSM11_HUMAN	LSM11	U7 snRNA-associated Sm-like protein LSm11
0.705522	0.650532	P11831	P11831	SRF_HUMAN	SRF	Serum response factor
0.913763	0.649417	Q9NPF0	Q9NPF0	CD320_HUMAN	CD320	CD320 antigen
1.13048	0.648989	O43306	O43306	ADCY6_HUMAN	ADCY6	Adenylate cyclase type 6
0.72061	0.646173	Q92623	Q92623	TTC9A_HUMAN	TTC9	Tetratricopeptide repeat protein 9A
4.12298	0.644793	Q8IZJ1	Q8IZJ1	UNC5B_HUMAN	UNC5B	Netrin receptor UNC5B
1.00522	0.6439	Q9BT23	Q9BT23	LIMD2_HUMAN	LIMD2	LIM domain-containing protein 2
3.29178	0.642114	Q96NA2	Q96NA2	RILP_HUMAN	RILP	Rab-interacting lysosomal protein
1.01466	0.640235	P15090	P15090	FABP4_HUMAN	FABP4	Fatty acid-binding protein, adipocyte
1.55764	0.639386	Q96EE4	Q96EE4	CC126_HUMAN	CCDC126	Coiled-coil domain-containing protein 126
0.369773	0.638773	Q9GZZ6	Q9GZZ6	ACH10_HUMAN	CHRNA10	Neuronal acetylcholine receptor subunit alpha-10
0.597604	0.638367	O00238	O00238	BMR1B_HUMAN	BMPR1B	Bone morphogenetic protein receptor type-1B
0.720505	0.638358	P21127	P21127	CD11B_HUMAN	CDK11B	Cyclin-dependent kinase 11B
0.719446	0.637607	O15162	O15162	PLS1_HUMAN	PLSCR1	Phospholipid scramblase 1
1.58219	0.637355	Q9NUN5	Q9NUN5	LMBD1_HUMAN	LMBRD1	Lysosomal cobalamin transport escort protein LMBD1
1.41739	0.635773	Q8NHU3	Q8NHU3	SMS2_HUMAN	SGMS2	Phosphatidylcholine:ceramide cholinephosphotransferase 2
1.50086	0.632873	A6NCE7;Q9GZQ8	Q9GZQ8;A6NCE7;Q9H492	MLP3B_HUMAN;MP3B2_HUMAN	MAP1LC3B;MAP1LC3B2	Microtubule-associated proteins 1A/1B light chain 3 beta 2
1.14242	0.632662	P17544	P17544	ATF7_HUMAN	ATF7	Cyclic AMP-dependent transcription factor ATF-7
2.59229	0.632442	Q14596	Q14596	NBR1_HUMAN	NBR1	Next to BRCA1 gene 1 protein
1.20903	0.631347	Q6ZWT7	Q6ZWT7	MBOA2_HUMAN	MBOAT2	Lysophospholipid acyltransferase 2
0.851245	0.628282	P16066	P16066	ANPRA_HUMAN	NPR1	Atrial natriuretic peptide receptor 1
3.35753	0.628044	Q9UGM3	Q9UGM3	DMBT1_HUMAN	DMBT1	Deleted in malignant brain tumors 1 protein
1.06095	0.627296	Q3KNV8	Q3KNV8	PCGF3_HUMAN	PCGF3	Polycomb group RING finger protein 3
1.21775	0.626989	Q9UJY1	Q9UJY1	HSPB8_HUMAN	HSPB8	Heat shock protein beta-8
1.36818	0.62646	Q6UWB1	Q6UWB1	I27RA_HUMAN	IL27RA	Interleukin-27 receptor subunit alpha
3.46708	0.625643	Q12913	Q12913	PTPRJ_HUMAN	PTPRJ	Receptor-type tyrosine-protein phosphatase eta
1.92408	0.625318	P49184	P49184	DNSL1_HUMAN	DNASE1L1	Deoxyribonuclease-1-like 1
2.78648	0.621739	P07204	P07204	TRBM_HUMAN	THBD	Thrombomodulin
1.28096	0.621055	O95164	O95164	UBL3_HUMAN	UBL3	Ubiquitin-like protein 3
1.57938	0.620459	P37231	P37231	PPARG_HUMAN	PPARG	Peroxisome proliferator-activated receptor gamma
0.62453	0.620339	P78337	P78337	PITX1_HUMAN	PITX1	Pituitary homeobox 1
1.3209	0.61884	O43294	O43294	TGFI1_HUMAN	TGFB1I1	Transforming growth factor beta-1-induced transcript 1 protein
0.447403	0.618558	O60927	O60927	PP1RB_HUMAN	PPP1R11	E3 ubiquitin-protein ligase PPP1R11
1.68739	0.616935	Q9Y2E6	Q9Y2E6	DTX4_HUMAN	DTX4	E3 ubiquitin-protein ligase DTX4
2.88831	0.616882	Q9NU53	Q9NU53	GINM1_HUMAN	GINM1	Glycoprotein integral membrane protein 1
1.56494	0.616223	Q8IVU3	Q8IVU3	HERC6_HUMAN	HERC6	Probable E3 ubiquitin-protein ligase HERC6
3.96675	0.615868	Q9UN70	Q9Y5G1;Q9Y5H3;Q9Y5H2;Q9Y5F7;Q9Y5G9;Q9Y5G0;Q9UN70;Q9Y5F8;Q9Y5G4;Q9UN71;Q9Y5H1;Q9Y5F9;Q9Y5H0;O60330;Q9Y5G3;Q9Y5G8;Q9Y5H4;Q9Y5F6;Q9Y5G6;Q9Y5G2;Q9Y5G7;Q9Y5G5	PCDGK_HUMAN	PCDHGC3	Protocadherin gamma-C3
1.22397	0.615015	O14880	O14880	MGST3_HUMAN	MGST3	Glutathione S-transferase 3, mitochondrial
0.35969	0.612999	Q96AP7	Q96AP7	ESAM_HUMAN	ESAM	Endothelial cell-selective adhesion molecule
4.09116	0.612332	Q9Y4B5	Q9Y4B5	MTCL1_HUMAN	MTCL1	Microtubule cross-linking factor 1
1.93351	0.611466	P52569	P52569	CTR2_HUMAN	SLC7A2	Cationic amino acid transporter 2
0.843896	0.610781	O00421	O00421	CCRL2_HUMAN	CCRL2	C-C chemokine receptor-like 2
3.53816	0.610611	Q9NRX5	Q9NRX5	SERC1_HUMAN	SERINC1	Serine incorporator 1
3.18978	0.61035	P14384	P14384	CBPM_HUMAN	CPM	Carboxypeptidase M
2.22627	0.609547	O43240	O43240	KLK10_HUMAN	KLK10	Kallikrein-10
0.376228	0.608974	O00463	O00463	TRAF5_HUMAN	TRAF5	TNF receptor-associated factor 5
1.94076	0.608879	Q6ZUT9	Q6ZUT9	DEN5B_HUMAN	DENND5B	DENN domain-containing protein 5B
3.56074	0.608011	Q9BZM5	Q6H3X3;Q9BZM5;Q5VY80	ULBP2_HUMAN	ULBP2	UL16-binding protein 2
1.8626	0.60771	Q8N264	Q8N264	RHG24_HUMAN	ARHGAP24	Rho GTPase-activating protein 24
4.83468	0.607454	Q969P0	Q969P0	IGSF8_HUMAN	IGSF8	Immunoglobulin superfamily member 8
1.95533	0.605699	Q9H3E2	Q9H3E2	SNX25_HUMAN	SNX25	Sorting nexin-25
3.08876	0.604438	Q8TB96	Q8TB96	TIP_HUMAN	ITFG1	T-cell immunomodulatory protein
1.74812	0.604338	O60245	O60245	PCDH7_HUMAN	PCDH7	Protocadherin-7
2.19135	0.604174	Q9BRL6	Q9BRL6	SRSF8_HUMAN	SRSF8	Serine/arginine-rich splicing factor 8
2.2769	0.603787	Q8TED4	Q8TED4	G6PT3_HUMAN	SLC37A2	Glucose-6-phosphate exchanger SLC37A2
3.41466	0.601764	Q9UM47	Q9UM47	NOTC3_HUMAN	NOTCH3	Neurogenic locus notch homolog protein 3
1.0547	0.601719	Q9P0S9	Q9P0S9	TM14C_HUMAN	TMEM14C	Transmembrane protein 14C
0.445199	0.599493	Q9BXV9	Q9BXV9	GON7_HUMAN	GON7	EKC/KEOPS complex subunit GON7
0.720727	0.59893	Q5XKP0	Q5XKP0	MIC13_HUMAN	MICOS13	MICOS complex subunit MIC13
2.33969	0.598309	Q9H2E6	Q9H2E6	SEM6A_HUMAN	SEMA6A	Semaphorin-6A
1.03106	0.597088	P52739	P52739	ZN131_HUMAN	ZNF131	Zinc finger protein 131
1.84188	0.595091	Q7Z6M3	Q7Z6M3	MILR1_HUMAN	MILR1	Allergin-1
3.45846	0.593966	Q13571	Q13571	LAPM5_HUMAN	LAPTM5	Lysosomal-associated transmembrane protein 5
0.467069	0.59383	O75947	O75947	ATP5H_HUMAN	ATP5PD	ATP synthase subunit d, mitochondrial
1.34949	0.59349	Q6UXD5	Q6UXD5	SE6L2_HUMAN	SEZ6L2	Seizure 6-like protein 2
3.68258	0.592401	O00767	O00767	SCD_HUMAN	SCD	Stearoyl-CoA desaturase
2.44066	0.590327	Q8WUJ3	Q8WUJ3	CEMIP_HUMAN	CEMIP	Cell migration-inducing and hyaluronan-binding protein
0.613769	0.586913	P17066	P17066	HSP76_HUMAN	HSPA6	Heat shock 70 kDa protein 6
2.19946	0.585899	P46721	P46721	SO1A2_HUMAN	SLCO1A2	Solute carrier organic anion transporter family member 1A2
0.464003	0.584624	P10635	A0A087X1C5;A0A2R9YJI8;P10635;A0A1B0GTQ1	CP2D6_HUMAN	CYP2D6	Cytochrome P450 2D6
0.486323	0.583934	Q8N4T4	Q8N4T4	ARG39_HUMAN	ARHGEF39	Rho guanine nucleotide exchange factor 39
3.35108	0.583473	Q9NS93	Q9NS93	TM7S3_HUMAN	TM7SF3	Transmembrane 7 superfamily member 3
2.65054	0.583004	O43731	O43731	ERD23_HUMAN	KDELR3	ER lumen protein-retaining receptor 3
3.95088	0.581161	Q14814	Q02078;Q14814;Q06413	MEF2D_HUMAN	MEF2D	Myocyte-specific enhancer factor 2D
0.540878	0.579279	P08048;P17010	P08048;P17010	ZFX_HUMAN;ZFY_HUMAN	ZFX;ZFY	Zinc finger Y-chromosomal protein
2.44006	0.578564	Q9H3Q3	Q9H3Q3	G3ST2_HUMAN	GAL3ST2	Galactose-3-O-sulfotransferase 2
3.73861	0.577306	Q9Y6U3	Q9Y6U3	SCIN_HUMAN	SCIN	Scinderin
2.33662	0.577035	Q96A29	Q96A29	FUCT1_HUMAN	SLC35C1	GDP-fucose transporter 1
0.677822	0.576781	Q8N0Z9	Q8N0Z9	VSI10_HUMAN	VSIG10	V-set and immunoglobulin domain-containing protein 10
4.32625	0.575869	P78325	P78325	ADAM8_HUMAN	ADAM8	Disintegrin and metalloproteinase domain-containing protein 8
5.24855	0.574278	Q9UHN6	Q9UHN6	CEIP2_HUMAN	CEMIP2	Inactive cell surface hyaluronidase CEMIP2
4.38798	0.573156	O00560	O00560	SDCB1_HUMAN	SDCBP	Syntenin-1
3.49616	0.572865	Q3B8N2;Q6DKI2	Q3B8N2;Q6DKI2	LEG9B_HUMAN;LEG9C_HUMAN	LGALS9B;LGALS9C	Galectin-9B
1.4713	0.572801	A7MBM2	A7MBM2	DISP2_HUMAN	DISP2	Protein dispatched homolog 2
0.54014	0.571368	O95455	O95455	TGDS_HUMAN	TGDS	dTDP-D-glucose 4,6-dehydratase
2.36094	0.571084	O00204	O00204	ST2B1_HUMAN	SULT2B1	Sulfotransferase 2B1
0.923867	0.570072	P80192	P80192	M3K9_HUMAN	MAP3K9	Mitogen-activated protein kinase kinase kinase 9
0.171518	0.568092	Q2TB90	Q2TB90	HKDC1_HUMAN	HKDC1	Hexokinase HKDC1
0.958582	0.564066	P63027	P63027	VAMP2_HUMAN	VAMP2	Vesicle-associated membrane protein 2
2.00839	0.563562	P13688	P13688	CEAM1_HUMAN	CEACAM1	Carcinoembryonic antigen-related cell adhesion molecule 1
1.14206	0.561368	O95445	O95445	APOM_HUMAN	APOM	Apolipoprotein M
1.18911	0.56085	Q9UK22	Q9UK22	FBX2_HUMAN	FBXO2	F-box only protein 2
0.549208	0.560734	Q6PD74	Q6PD74	AAGAB_HUMAN	AAGAB	Alpha- and gamma-adaptin-binding protein p34
1.69889	0.56012	Q5M7Z0	Q5M7Z0	RNFT1_HUMAN	RNFT1	E3 ubiquitin-protein ligase RNFT1
0.505256	0.55931	Q9BUT9	Q9BUT9	MCRI2_HUMAN	MCRIP2	MAPK regulated corepressor interacting protein 2
4.77889	0.559144	P33121	P33121;Q9ULC5	ACSL1_HUMAN	ACSL1	Long-chain-fatty-acid--CoA ligase 1
3.80267	0.55865	Q15057	Q15057	ACAP2_HUMAN	ACAP2	Arf-GAP with coiled-coil, ANK repeat and PH domain-containing protein 2
0.614074	0.558568	Q9BRT6	Q9BRT6	LLPH_HUMAN	LLPH	Protein LLP homolog
4.39524	0.554568	Q9H5H4	Q9H5H4	ZN768_HUMAN	ZNF768	Zinc finger protein 768
0.914991	0.554193	Q86YJ7	Q86YJ7	AN13B_HUMAN	ANKRD13B	Ankyrin repeat domain-containing protein 13B
1.53837	0.553852	O75072	O75072	FKTN_HUMAN	FKTN	Ribitol-5-phosphate transferase FKTN
1.30032	0.553177	Q969Z3	Q969Z3	MARC2_HUMAN	MTARC2	Mitochondrial amidoxime reducing component 2
0.518025	0.550424	Q9NRR3	Q9NRR3	C42S2_HUMAN	CDC42SE2	CDC42 small effector protein 2
0.579334	0.54948	Q6DCA0	Q6DCA0	AMERL_HUMAN	AMMECR1L	AMMECR1-like protein
0.667761	0.54928	Q96A54	Q96A54	PAQR1_HUMAN	ADIPOR1	Adiponectin receptor protein 1
3.03225	0.549136	P36894	P36894	BMR1A_HUMAN	BMPR1A	Bone morphogenetic protein receptor type-1A
1.91122	0.547691	P18510	P18510	IL1RA_HUMAN	IL1RN	Interleukin-1 receptor antagonist protein
3.7925	0.546698	P40199	P40199	CEAM6_HUMAN	CEACAM6	Carcinoembryonic antigen-related cell adhesion molecule 6
1.47064	0.545841	Q58EX7	Q58EX7	PKHG4_HUMAN	PLEKHG4	Puratrophin-1
0.521043	0.545141	Q9GZU1	Q9GZU1	MCLN1_HUMAN	MCOLN1	Mucolipin-1
0.68889	0.544365	Q13362	Q13362	2A5G_HUMAN	PPP2R5C	Serine/threonine-protein phosphatase 2A 56 kDa regulatory subunit gamma isoform
1.98207	0.542839	P51788	P51788	CLCN2_HUMAN	CLCN2	Chloride channel protein 2
0.808236	0.542636	Q9BVX2	Q9BVX2	T106C_HUMAN	TMEM106C	Transmembrane protein 106C
0.678185	0.542156	Q9UJT1	Q9UJT1	TBD_HUMAN	TUBD1	Tubulin delta chain
1.41513	0.541513	Q8ND71	Q8ND71	GIMA8_HUMAN	GIMAP8	GTPase IMAP family member 8
0.913637	0.541038	P27701	P27701	CD82_HUMAN	CD82	CD82 antigen
1.2956	0.539223	Q13541	Q13541	4EBP1_HUMAN	EIF4EBP1	Eukaryotic translation initiation factor 4E-binding protein 1
1.27362	0.538428	Q13884	Q13884	SNTB1_HUMAN	SNTB1	Beta-1-syntrophin
0.545325	0.538089	Q9BRP0	Q9BRP0	OVOL2_HUMAN	OVOL2	Transcription factor Ovo-like 2
3.43329	0.53788	Q9BT67	Q9BT67	NFIP1_HUMAN	NDFIP1	NEDD4 family-interacting protein 1
3.41764	0.536112	Q9H239	Q9H239	MMP28_HUMAN	MMP28	Matrix metalloproteinase-28
2.95368	0.53398	O75185	O75185	AT2C2_HUMAN	ATP2C2	Calcium-transporting ATPase type 2C member 2
1.60817	0.533856	Q9UQQ2	Q9UQQ2	SH2B3_HUMAN	SH2B3	SH2B adapter protein 3
2.12395	0.531353	Q53EU6	Q53EU6	GPAT3_HUMAN	GPAT3	Glycerol-3-phosphate acyltransferase 3
1.99372	0.531266	P43121	P43121	MUC18_HUMAN	MCAM	Cell surface glycoprotein MUC18
2.10814	0.531047	Q9HCN3	Q9HCN3	PGAP6_HUMAN	PGAP6	Post-GPI attachment to proteins factor 6
3.76516	0.530892	Q13501	Q13501	SQSTM_HUMAN	SQSTM1	Sequestosome-1
1.30158	0.530791	Q0P6H9	Q0P6H9	TMM62_HUMAN	TMEM62	Transmembrane protein 62
0.549527	0.530066	Q96A09	Q96A09	TET5B_HUMAN	TENT5B	Terminal nucleotidyltransferase 5B
2.40255	0.528837	Q3KQZ1	Q3KQZ1	S2535_HUMAN	SLC25A35	Solute carrier family 25 member 35
0.448926	0.52877	Q96GS6	Q96GS6	AB17A_HUMAN	ABHD17A	Alpha/beta hydrolase domain-containing protein 17A
1.63472	0.528633	Q14956	Q14956	GPNMB_HUMAN	GPNMB	Transmembrane glycoprotein NMB
4.90432	0.52863	Q9BYC5	Q9BYC5	FUT8_HUMAN	FUT8	Alpha-(1,6)-fucosyltransferase
1.82274	0.527432	P15408	P15408	FOSL2_HUMAN	FOSL2	Fos-related antigen 2
0.46715	0.526441	Q5JS54	Q5JS54	PSMG4_HUMAN	PSMG4	Proteasome assembly chaperone 4
2.22911	0.524725	Q92859	Q92859	NEO1_HUMAN	NEO1	Neogenin
1.18187	0.524646	O95084	O95084	PRS23_HUMAN	PRSS23	Serine protease 23
1.37382	0.524549	P56749	P56749	CLD12_HUMAN	CLDN12	Claudin-12
2.02775	0.524114	Q17R98	Q17R98	ZN827_HUMAN	ZNF827	Zinc finger protein 827
3.53868	0.522771	P06731	P06731	CEAM5_HUMAN	CEACAM5	Carcinoembryonic antigen-related cell adhesion molecule 5
0.13894	0.52215	Q86W74	Q86W74	ANR46_HUMAN	ANKRD46	Ankyrin repeat domain-containing protein 46
0.694921	0.522096	Q96S97	Q96S97	MYADM_HUMAN	MYADM	Myeloid-associated differentiation marker
1.13841	0.520725	A6H8Y1	A6H8Y1	BDP1_HUMAN	BDP1	Transcription factor TFIIIB component B'' homolog
2.9655	0.519711	Q99685	Q99685	MGLL_HUMAN	MGLL	Monoglyceride lipase
0.293038	0.51966	Q96CS7	Q96CS7	PKHB2_HUMAN	PLEKHB2	Pleckstrin homology domain-containing family B member 2
0.666723	0.519628	Q9Y5N6	Q9Y5N6	ORC6_HUMAN	ORC6	Origin recognition complex subunit 6
0.28373	0.519492	Q6UX53	Q6UX53	TMT1B_HUMAN	TMT1B	Thiol S-methyltransferase TMT1B
1.37482	0.519393	O75845	O75845	SC5D_HUMAN	SC5D	Lathosterol oxidase
1.13786	0.519269	Q11201	Q11201	SIA4A_HUMAN	ST3GAL1	CMP-N-acetylneuraminate-beta-galactosamide-alpha-2,3-sialyltransferase 1
0.16299	0.518819	P35527	P35527	K1C9_HUMAN	KRT9	Keratin, type I cytoskeletal 9
0.714075	0.518225	Q76EJ3	Q76EJ3	S35D2_HUMAN	SLC35D2	Nucleotide sugar transporter SLC35D2
4.36538	0.518191	Q6ZNA5	Q6ZNA5	FRRS1_HUMAN	FRRS1	Ferric-chelate reductase 1
2.28437	0.516968	Q9BRS8	Q9BRS8	LARP6_HUMAN	LARP6	La-related protein 6
0.900324	0.516739	Q9UKG9	Q9UKG9	OCTC_HUMAN	CROT	Peroxisomal carnitine O-octanoyltransferase
1.56054	0.51551	P49441	P49441	INPP_HUMAN	INPP1	Inositol polyphosphate 1-phosphatase
1.09175	0.514302	P61956	Q6EEV6;P61956;P55854	SUMO2_HUMAN	SUMO2	Small ubiquitin-related modifier 2
0.510116	0.51426	Q8N137	Q8N137	CNTRB_HUMAN	CNTROB	Centrobin
1.41956	0.51154	Q9H0V1	Q9H0V1	TM168_HUMAN	TMEM168	Transmembrane protein 168
3.51652	0.510935	O75911	O75911	DHRS3_HUMAN	DHRS3	Short-chain dehydrogenase/reductase 3
1.16856	0.510686	Q8TAS1	Q8TAS1	UHMK1_HUMAN	UHMK1	Serine/threonine-protein kinase Kist
0.445037	0.510455	Q15041	Q15041	AR6P1_HUMAN	ARL6IP1	ADP-ribosylation factor-like protein 6-interacting protein 1
3.13642	0.509174	Q9NR19	Q9NR19	ACSA_HUMAN	ACSS2	Acetyl-coenzyme A synthetase, cytoplasmic
3.46659	0.509116	Q9H1A3	Q9H1A3	METL9_HUMAN	METTL9	Protein-L-histidine N-pros-methyltransferase
1.65676	0.504417	P09601	P09601	HMOX1_HUMAN	HMOX1	Heme oxygenase 1
1.82353	0.503551	Q07890	Q07890	SOS2_HUMAN	SOS2	Son of sevenless homolog 2
2.40504	0.503425	Q3ZCW2	Q3ZCW2	LEGL_HUMAN	LGALSL	Galectin-related protein
2.22926	0.503175	Q9ULX9	Q9ULX9	MAFF_HUMAN	MAFF	Transcription factor MafF
3.04234	0.502159	Q9Y5X1	Q9Y5X1	SNX9_HUMAN	SNX9	Sorting nexin-9
1.13389	0.501765	Q8NHS3	Q8NHS3	MFSD8_HUMAN	MFSD8	Major facilitator superfamily domain-containing protein 8
1.83626	0.501332	Q96AB6	Q96AB6	NTAN1_HUMAN	NTAN1	Protein N-terminal asparagine amidohydrolase
3.86088	0.501281	Q9NPD8	Q9NPD8	UBE2T_HUMAN	UBE2T	Ubiquitin-conjugating enzyme E2 T
1.84236	0.499804	Q6UXU6	Q6UXU6	TMM92_HUMAN	TMEM92	Transmembrane protein 92
0.532642	0.499248	Q9UKT9	Q9UKT9	IKZF3_HUMAN	IKZF3	Zinc finger protein Aiolos
1.30357	0.497854	P84157	P84157	MXRA7_HUMAN	MXRA7	Matrix-remodeling-associated protein 7
1.08927	0.497602	P49447	P49447	CY561_HUMAN	CYB561	Transmembrane ascorbate-dependent reductase CYB561
3.53806	0.497531	P31431	P31431	SDC4_HUMAN	SDC4	Syndecan-4
0.465957	0.496655	Q9UBY8	Q9UBY8	CLN8_HUMAN	CLN8	Protein CLN8
1.71791	0.496044	Q9BXB1	Q9BXB1	LGR4_HUMAN	LGR4	Leucine-rich repeat-containing G-protein coupled receptor 4
1.38291	0.495639	P35670	P35670	ATP7B_HUMAN	ATP7B	Copper-transporting ATPase 2
3.88731	0.495026	O15117	O15117	FYB1_HUMAN	FYB1	FYN-binding protein 1
1.07769	0.49456	Q96K12	Q96K12	FACR2_HUMAN	FAR2	Fatty acyl-CoA reductase 2
0.446097	0.493718	Q96IW7	Q96IW7	SC22A_HUMAN	SEC22A	Vesicle-trafficking protein SEC22a
0.658231	0.493713	Q86WH2	Q86WH2	RASF3_HUMAN	RASSF3	Ras association domain-containing protein 3
3.99225	0.493691	O43278	O43278	SPIT1_HUMAN	SPINT1	Kunitz-type protease inhibitor 1
0.651609	0.493268	Q14542	Q14542	S29A2_HUMAN	SLC29A2	Equilibrative nucleoside transporter 2
3.06063	0.492286	O43653	O43653	PSCA_HUMAN	PSCA	Prostate stem cell antigen
2.02944	0.491508	Q04756	Q04756	HGFA_HUMAN	HGFAC	Hepatocyte growth factor activator
1.77216	0.49138	O43759	O43759	SNG1_HUMAN	SYNGR1	Synaptogyrin-1
0.322472	0.491076	Q9NZS9	Q9NZS9	BFAR_HUMAN	BFAR	Bifunctional apoptosis regulator
2.79308	0.491009	Q9UBX1	Q9UBX1	CATF_HUMAN	CTSF	Cathepsin F
1.97824	0.490657	P01584	P01584	IL1B_HUMAN	IL1B	Interleukin-1 beta
0.454967	0.489998	Q76NI1	Q76NI1	KNDC1_HUMAN	KNDC1	Kinase non-catalytic C-lobe domain-containing protein 1
1.43745	0.489976	Q9BW60	Q9BW60	ELOV1_HUMAN	ELOVL1	Elongation of very long chain fatty acids protein 1
3.20546	0.489641	Q9Y5Z0	Q9Y5Z0	BACE2_HUMAN	BACE2	Beta-secretase 2
1.30736	0.489595	Q9NUD9	Q9NUD9	PIGV_HUMAN	PIGV	GPI mannosyltransferase 2
3.29887	0.489578	Q9H6B4	Q9H6B4	CLMP_HUMAN	CLMP	CXADR-like membrane protein
4.10262	0.489147	Q9Y2S2	Q9Y2S2	CRYL1_HUMAN	CRYL1	Lambda-crystallin homolog
2.24447	0.488824	Q99571	Q99571	P2RX4_HUMAN	P2RX4	P2X purinoceptor 4
2.82355	0.487793	O43688	O43688	PLPP2_HUMAN	PLPP2	Phospholipid phosphatase 2
0.345464	0.487434	Q8TBZ3	Q8TBZ3	WDR20_HUMAN	WDR20	WD repeat-containing protein 20
0.916512	0.486918	P34910	P34910	EVI2B_HUMAN	EVI2B	Protein EVI2B
3.09172	0.486849	P04035	P04035	HMDH_HUMAN	HMGCR	3-hydroxy-3-methylglutaryl-coenzyme A reductase
0.366024	0.486846	Q6YBV0	Q6YBV0	S36A4_HUMAN	SLC36A4	Neutral amino acid uniporter 4
1.08921	0.486746	Q9NXJ5	Q9NXJ5	PGPI_HUMAN	PGPEP1	Pyroglutamyl-peptidase 1
4.18992	0.486651	Q13421	Q13421	MSLN_HUMAN	MSLN	Mesothelin
0.458482	0.486174	Q9Y6A1	Q9Y6A1	POMT1_HUMAN	POMT1	Protein O-mannosyl-transferase 1
0.841237	0.485841	O75820	O75820	ZN189_HUMAN	ZNF189	Zinc finger protein 189
0.497505	0.485669	Q86VQ1	Q86VQ1	GLCI1_HUMAN	GLCCI1	Glucocorticoid-induced transcript 1 protein
0.355858	0.485474	P20742	P20742	PZP_HUMAN	PZP	Pregnancy zone protein
3.87339	0.484539	Q96FN4	Q96FN4	CPNE2_HUMAN	CPNE2	Copine-2
1.06228	0.484093	Q5VUD6	Q5VUD6	DIK1B_HUMAN	DIPK1B	Divergent protein kinase domain 1B
0.815861	0.484066	P30825	P30825	CTR1_HUMAN	SLC7A1	High affinity cationic amino acid transporter 1
2.1132	0.484027	P51161	P51161	FABP6_HUMAN	FABP6	Gastrotropin
0.885064	0.483753	Q0P6D6	Q0P6D6	CCD15_HUMAN	CCDC15	Coiled-coil domain-containing protein 15
4.13922	0.483688	Q9NP58	Q9NP58	ABCB6_HUMAN	ABCB6	ATP-binding cassette sub-family B member 6
0.415838	0.483365	O43513	O43513	MED7_HUMAN	MED7	Mediator of RNA polymerase II transcription subunit 7
2.93247	0.482945	Q8NBJ4	Q8NBJ4	GOLM1_HUMAN	GOLM1	Golgi membrane protein 1
0.40354	0.482197	Q8IUC6	Q8IUC6	TCAM1_HUMAN	TICAM1	TIR domain-containing adapter molecule 1
1.31647	0.481242	P51178	P51178	PLCD1_HUMAN	PLCD1	1-phosphatidylinositol 4,5-bisphosphate phosphodiesterase delta-1
0.599549	0.480665	Q9UDW3	Q9UDW3	ZMAT5_HUMAN	ZMAT5	Zinc finger matrin-type protein 5
0.531959	0.480363	Q9P1T7	Q9P1T7	MDFIC_HUMAN	MDFIC	MyoD family inhibitor domain-containing protein
0.331013	0.480334	O96024	O96024	B3GT4_HUMAN	B3GALT4	Beta-1,3-galactosyltransferase 4
4.49035	0.480334	Q92766	Q92766	RREB1_HUMAN	RREB1	Ras-responsive element-binding protein 1
1.58958	0.480011	Q9NRB3	Q9NRB3	CHSTC_HUMAN	CHST12	Carbohydrate sulfotransferase 12
1.13549	0.47973	Q8WVN6	Q8WVN6	SCTM1_HUMAN	SECTM1	Secreted and transmembrane protein 1
2.06715	0.479355	O14975	O14975	S27A2_HUMAN	SLC27A2	Long-chain fatty acid transport protein 2
2.33115	0.477385	Q6NS38	Q6NS38	ALKB2_HUMAN	ALKBH2	DNA oxidative demethylase ALKBH2
0.721991	0.476992	Q8N5B7	Q8N5B7	CERS5_HUMAN	CERS5	Ceramide synthase 5
3.75755	0.476799	Q9H1C7	Q9H1C7	CYTM1_HUMAN	CYSTM1	Cysteine-rich and transmembrane domain-containing protein 1
0.387271	0.476383	O00584	O00584	RNT2_HUMAN	RNASET2	Ribonuclease T2
3.82984	0.476277	P98196	P98196	AT11A_HUMAN	ATP11A	Phospholipid-transporting ATPase IH
4.47227	0.476165	A0AV96	A0AV96	RBM47_HUMAN	RBM47	RNA-binding protein 47
2.69718	0.476126	P54760	P54760	EPHB4_HUMAN	EPHB4	Ephrin type-B receptor 4
3.21284	0.475486	Q86YQ8	Q86YQ8	CPNE8_HUMAN	CPNE8	Copine-8
4.20696	0.475311	P32929	P32929	CGL_HUMAN	CTH	Cystathionine gamma-lyase
0.938557	0.474363	Q13227	Q13227	GPS2_HUMAN	GPS2	G protein pathway suppressor 2
0.528474	0.474114	O95274	O95274	LYPD3_HUMAN	LYPD3	Ly6/PLAUR domain-containing protein 3
0.448707	0.47399	Q9NZE8	Q9NZE8	RM35_HUMAN	MRPL35	Large ribosomal subunit protein bL35m
0.873299	0.473849	Q9Y253	Q9Y253	POLH_HUMAN	POLH	DNA polymerase eta
1.16163	0.473424	O00180	O00180	KCNK1_HUMAN	KCNK1	Potassium channel subfamily K member 1
3.11103	0.473418	P56557	P56557	TM50B_HUMAN	TMEM50B	Transmembrane protein 50B
1.47435	0.473143	O75781	O75781	PALM_HUMAN	PALM	Paralemmin-1
0.966967	0.472699	Q9BYG0	Q9BYG0	B3GN5_HUMAN	B3GNT5	Lactosylceramide 1,3-N-acetyl-beta-D-glucosaminyltransferase
0.608003	0.472239	P57768	P57768	SNX16_HUMAN	SNX16	Sorting nexin-16
3.03632	0.471071	P19438	P19438	TNR1A_HUMAN	TNFRSF1A	Tumor necrosis factor receptor superfamily member 1A
0.426914	0.47067	Q9UK53	Q9UK53	ING1_HUMAN	ING1	Inhibitor of growth protein 1
2.71459	0.470426	Q5VTQ0	Q5VTQ0	TT39B_HUMAN	TTC39B	Tetratricopeptide repeat protein 39B
3.13405	0.470136	Q8N5J2	Q8N5J2	MINY1_HUMAN	MINDY1	Ubiquitin carboxyl-terminal hydrolase MINDY-1
0.516361	0.469577	Q92802	Q92802	N42L2_HUMAN	N4BP2L2	NEDD4-binding protein 2-like 2
3.30499	0.468492	Q04760	Q04760	LGUL_HUMAN	GLO1	Lactoylglutathione lyase
1.76484	0.467724	Q9C0H2	Q9C0H2	TTYH3_HUMAN	TTYH3	Protein tweety homolog 3
2.25231	0.46758	O00219	O00219	HYAS3_HUMAN	HAS3	Hyaluronan synthase 3
0.759998	0.466478	P36959	P36959	GMPR1_HUMAN	GMPR	GMP reductase 1
2.8712	0.46583	P52824	P52824	DGKQ_HUMAN	DGKQ	Diacylglycerol kinase theta
2.00427	0.465757	Q9NYQ7	Q9NYQ7	CELR3_HUMAN	CELSR3	Cadherin EGF LAG seven-pass G-type receptor 3
2.74726	0.46519	Q13670	Q13670	PM2PB_HUMAN	PMS2P11	Putative postmeiotic segregation increased 2-like protein 11
2.21129	0.465148	Q7Z7N9	Q7Z7N9	T179B_HUMAN	TMEM179B	Transmembrane protein 179B
3.74444	0.464701	O43291	O43291	SPIT2_HUMAN	SPINT2	Kunitz-type protease inhibitor 2
0.940622	0.464613	O00222	O00222	GRM8_HUMAN	GRM8	Metabotropic glutamate receptor 8
0.648872	0.464078	Q8TCU6	Q8TCU6	PREX1_HUMAN	PREX1	Phosphatidylinositol 3,4,5-trisphosphate-dependent Rac exchanger 1 protein
0.938651	0.463899	A6NKD9	A6NKD9	CC85C_HUMAN	CCDC85C	Coiled-coil domain-containing protein 85C
2.76991	0.463658	O43439	O43439	MTG8R_HUMAN	CBFA2T2	Protein CBFA2T2
0.222567	0.463243	P04264	P04259;P04264	K2C1_HUMAN	KRT1	Keratin, type II cytoskeletal 1
3.27501	0.463149	Q5XXA6	Q5XXA6	ANO1_HUMAN	ANO1	Anoctamin-1
0.658586	0.462974	Q9C0C4	Q9C0C4	SEM4C_HUMAN	SEMA4C	Semaphorin-4C
0.590485	0.462246	Q58WW2	Q58WW2	DCAF6_HUMAN	DCAF6	DDB1- and CUL4-associated factor 6
0.1947	0.461246	Q96BD8	Q96BD8	SKA1_HUMAN	SKA1	Spindle and kinetochore-associated protein 1
0.807464	0.460841	Q9NPA3	Q9NPA3	M1IP1_HUMAN	MID1IP1	Mid1-interacting protein 1
1.82666	0.460769	Q9Y2T7	Q9Y2T7	YBOX2_HUMAN	YBX2	Y-box-binding protein 2
1.4569	0.460356	O15018	O15018	PDZD2_HUMAN	PDZD2	PDZ domain-containing protein 2
0.903392	0.460243	Q9Y3R5	Q9Y3R5	DOP2_HUMAN	DOP1B	Protein dopey-2
1.14617	0.459769	Q96HB5	Q96HB5	CC120_HUMAN	CCDC120	Coiled-coil domain-containing protein 120
1.42276	0.459627	Q15120	Q15120	PDK3_HUMAN	PDK3	[Pyruvate dehydrogenase (acetyl-transferring)] kinase isozyme 3, mitochondrial
0.61542	0.458908	O14817	O14817	TSN4_HUMAN	TSPAN4	Tetraspanin-4
2.44552	0.458426	O15484	O15484	CAN5_HUMAN	CAPN5	Calpain-5
3.53528	0.457934	Q7Z4F1	Q7Z4F1	LRP10_HUMAN	LRP10	Low-density lipoprotein receptor-related protein 10
6.88524	0.457166	Q8IWT6	Q8IWT6	LRC8A_HUMAN	LRRC8A	Volume-regulated anion channel subunit LRRC8A
1.18266	0.456959	Q99956	Q99956	DUS9_HUMAN	DUSP9	Dual specificity protein phosphatase 9
1.18591	0.455128	Q8TEC5	Q8TEC5	SH3R2_HUMAN	SH3RF2	E3 ubiquitin-protein ligase SH3RF2
0.474019	0.453956	P09234	P09234	RU1C_HUMAN	SNRPC	U1 small nuclear ribonucleoprotein C
1.56829	0.45382	Q53FZ2	Q53FZ2	ACSM3_HUMAN	ACSM3	Acyl-coenzyme A synthetase ACSM3, mitochondrial
3.94842	0.45362	Q9BXS4	Q9BXS4	TMM59_HUMAN	TMEM59	Transmembrane protein 59
1.56921	0.453384	Q8N9Q2	Q8N9Q2	SR1IP_HUMAN	SREK1IP1	Protein SREK1IP1
0.952242	0.453077	Q06481	Q06481	APLP2_HUMAN	APLP2	Amyloid beta precursor like protein 2
2.41886	0.452904	Q16651	Q16651	PRSS8_HUMAN	PRSS8	Prostasin
1.12597	0.452637	Q9HB09	Q9HB09	B2L12_HUMAN	BCL2L12	Bcl-2-like protein 12
3.65458	0.452586	P13994	P13994	YJU2B_HUMAN	YJU2B	Probable splicing factor YJU2B
3.3559	0.452538	P23458	P23458	JAK1_HUMAN	JAK1	Tyrosine-protein kinase JAK1
0.724516	0.452181	Q8IZR5	Q8IZR5	CKLF4_HUMAN	CMTM4	CKLF-like MARVEL transmembrane domain-containing protein 4
2.05508	0.452045	Q86UB9	Q86UB9	TM135_HUMAN	TMEM135	Transmembrane protein 135
2.48767	0.451991	Q5VST6	Q5VST6	AB17B_HUMAN	ABHD17B	Alpha/beta hydrolase domain-containing protein 17B
2.53109	0.451895	Q4L235	Q4L235	ACSF4_HUMAN	AASDH	Beta-alanine-activating enzyme
2.16758	0.451508	P13598	P13598	ICAM2_HUMAN	ICAM2	Intercellular adhesion molecule 2
2.86132	0.451249	Q9BT81	Q9BT81	SOX7_HUMAN	SOX7	Transcription factor SOX-7
1.54473	0.451232	Q8TE04	Q8TE04	PANK1_HUMAN	PANK1	Pantothenate kinase 1
3.86296	0.450635	Q8TDW0	Q8TDW0	LRC8C_HUMAN	LRRC8C	Volume-regulated anion channel subunit LRRC8C
0.91833	0.450491	A6NKT7	A6NKT7;Q7Z3J3	RGPD3_HUMAN	RGPD3	RanBP2-like and GRIP domain-containing protein 3
0.571613	0.449775	P49006	P49006	MRP_HUMAN	MARCKSL1	MARCKS-related protein
0.383576	0.449552	P00395	P00395	COX1_HUMAN	MT-CO1	Cytochrome c oxidase subunit 1
0.478327	0.449545	Q92887	Q92887	MRP2_HUMAN	ABCC2	ATP-binding cassette sub-family C member 2
0.4043	0.448743	O43310	O43310	CTIF_HUMAN	CTIF	CBP80/20-dependent translation initiation factor
2.18565	0.448496	Q86UX6	Q86UX6	ST32C_HUMAN	STK32C	Serine/threonine-protein kinase 32C
0.323509	0.447546	P98169	P98168;P98169	ZXDB_HUMAN	ZXDB	Zinc finger X-linked protein ZXDB
0.629328	0.446007	Q9BUN8	Q9BUN8	DERL1_HUMAN	DERL1	Derlin-1
0.440792	0.445826	Q70CQ3	Q70CQ3	UBP30_HUMAN	USP30	Ubiquitin carboxyl-terminal hydrolase 30
1.04225	0.444741	Q02487	Q14574;Q02487	DSC2_HUMAN	DSC2	Desmocollin-2
2.05824	0.444622	Q14108	Q14108	SCRB2_HUMAN	SCARB2	Lysosome membrane protein 2
5.81894	0.444521	O75976	O75976	CBPD_HUMAN	CPD	Carboxypeptidase D
0.778997	0.444081	P42685	P42685	FRK_HUMAN	FRK	Tyrosine-protein kinase FRK
2.68594	0.444015	Q5U3C3	Q5U3C3	TM164_HUMAN	TMEM164	Transmembrane protein 164
5.33699	0.443609	Q7Z4H8	Q7Z4H8	PLGT3_HUMAN	POGLUT3	Protein O-glucosyltransferase 3
1.47837	0.443019	Q8N3C7	Q8N3C7	CLIP4_HUMAN	CLIP4	CAP-Gly domain-containing linker protein 4
1.51085	0.442773	P43694	P43694	GATA4_HUMAN	GATA4	Transcription factor GATA-4
0.593694	0.441954	Q9NY26	Q9NY26	S39A1_HUMAN	SLC39A1	Zinc transporter ZIP1
2.43456	0.44187	Q13332	Q13332	PTPRS_HUMAN	PTPRS	Receptor-type tyrosine-protein phosphatase S
0.361065	0.441575	Q9NPE3	Q9NPE3	NOP10_HUMAN	NOP10	H/ACA ribonucleoprotein complex subunit 3
4.1646	0.44139	P40189	P40189	IL6RB_HUMAN	IL6ST	Interleukin-6 receptor subunit beta
2.25152	0.441344	P08779	P08779	K1C16_HUMAN	KRT16	Keratin, type I cytoskeletal 16
0.483257	0.44132	Q96ES6	Q96ES6	MFSD3_HUMAN	MFSD3	Major facilitator superfamily domain-containing protein 3
2.26643	0.44057	O14763	O14763	TR10B_HUMAN	TNFRSF10B	Tumor necrosis factor receptor superfamily member 10B
2.05004	0.439563	Q96BD0	Q96BD0	SO4A1_HUMAN	SLCO4A1	Solute carrier organic anion transporter family member 4A1
2.19933	0.439446	Q8TBN0	Q8TBN0	R3GEF_HUMAN	RAB3IL1	Guanine nucleotide exchange factor for Rab-3A
0.298367	0.438506	P13929	P13929	ENOB_HUMAN	ENO3	Beta-enolase
2.87936	0.438222	Q8N6T7	Q8N6T7	SIR6_HUMAN	SIRT6	NAD-dependent protein deacylase sirtuin-6
0.410293	0.437284	Q9NQS3	Q9NQS3	NECT3_HUMAN	NECTIN3	Nectin-3
3.94844	0.436303	Q92754	Q92754;P05549	AP2C_HUMAN	TFAP2C	Transcription factor AP-2 gamma
0.358145	0.436102	Q53FT3	Q53FT3	HIKES_HUMAN	HIKESHI	Protein Hikeshi
4.72266	0.435947	O75907	O75907	DGAT1_HUMAN	DGAT1	Diacylglycerol O-acyltransferase 1
2.41199	0.435868	Q3KR37	Q3KR37	ASTRB_HUMAN	GRAMD1B	Protein Aster-B
2.2859	0.435566	P04920	P04920	B3A2_HUMAN	SLC4A2	Anion exchange protein 2
1.40997	0.435547	O15068	O15068	MCF2L_HUMAN	MCF2L	Guanine nucleotide exchange factor DBS
2.11717	0.433997	Q9UHW9	Q9UP95;Q9UHW9	S12A6_HUMAN	SLC12A6	Solute carrier family 12 member 6
3.11328	0.433863	Q9UNQ0	Q9UNQ0	ABCG2_HUMAN	ABCG2	Broad substrate specificity ATP-binding cassette transporter ABCG2
1.35483	0.433342	Q9C004	Q9C004	SPY4_HUMAN	SPRY4	Protein sprouty homolog 4
2.55661	0.43289	Q9Y4D7	Q9Y4D7	PLXD1_HUMAN	PLXND1	Plexin-D1
0.477904	0.43262	Q8N8J7	Q8N8J7	F241A_HUMAN	FAM241A	Uncharacterized protein FAM241A
0.595233	0.432408	P20309	P20309	ACM3_HUMAN	CHRM3	Muscarinic acetylcholine receptor M3
2.04092	0.432236	P37173	P37173	TGFR2_HUMAN	TGFBR2	TGF-beta receptor type-2
3.6092	0.432066	P53004	P53004	BIEA_HUMAN	BLVRA	Biliverdin reductase A
0.513264	0.43187	Q9H875	Q9H875	PKRI1_HUMAN	PRKRIP1	PRKR-interacting protein 1
2.29424	0.431597	P08648	P08648	ITA5_HUMAN	ITGA5	Integrin alpha-5
1.21023	0.430738	Q6V9R5	Q8N587;Q6V9R5	ZN562_HUMAN	ZNF562	Zinc finger protein 562
1.80021	0.429411	O75874	O75874	IDHC_HUMAN	IDH1	Isocitrate dehydrogenase [NADP] cytoplasmic
0.720851	0.428431	Q8IVF7	Q8IVF7	FMNL3_HUMAN	FMNL3	Formin-like protein 3
2.5043	0.428421	Q9Y365	Q9Y365	STA10_HUMAN	STARD10	START domain-containing protein 10
1.32597	0.426524	Q5GH70	Q5GH70	XKR9_HUMAN	XKR9	XK-related protein 9
0.645229	0.424855	O95563	O95563	MPC2_HUMAN	MPC2	Mitochondrial pyruvate carrier 2
0.275509	0.42426	Q14679	Q14679	TTLL4_HUMAN	TTLL4	Tubulin monoglutamylase TTLL4
2.45634	0.422767	P08133	P08133	ANXA6_HUMAN	ANXA6	Annexin A6
0.830336	0.421972	Q8NBX0	Q8NBX0	SCPDL_HUMAN	SCCPDH	Saccharopine dehydrogenase-like oxidoreductase
1.3306	0.421379	Q9H972	Q9H972	CN093_HUMAN	C14orf93	Uncharacterized protein C14orf93
1.38806	0.421357	P49641	P49641	MA2A2_HUMAN	MAN2A2	Alpha-mannosidase 2x
1.12981	0.421102	Q9H469	Q9H469	FXL15_HUMAN	FBXL15	F-box/LRR-repeat protein 15
0.555569	0.420901	Q8IVG5	Q8IVG5	SAM9L_HUMAN	SAMD9L	Sterile alpha motif domain-containing protein 9-like
3.87521	0.419879	O95273	O95273	CCDB1_HUMAN	CCNDBP1	Cyclin-D1-binding protein 1
2.14353	0.419063	Q8NC67	Q8NC67	NETO2_HUMAN	NETO2	Neuropilin and tolloid-like protein 2
0.940954	0.418866	Q9BXS9	Q9BXS9	S26A6_HUMAN	SLC26A6	Solute carrier family 26 member 6
1.26015	0.418725	Q93062	Q93062	RBPMS_HUMAN	RBPMS	RNA-binding protein with multiple splicing
1.577	0.418154	Q13885	Q13885;Q9BVA1	TBB2A_HUMAN	TUBB2A	Tubulin beta-2A chain
3.71913	0.417939	O94760	O94760	DDAH1_HUMAN	DDAH1	N(G),N(G)-dimethylarginine dimethylaminohydrolase 1
0.982441	0.417849	P20337;Q96E17	P20337;Q96E17	RAB3B_HUMAN;RAB3C_HUMAN	RAB3B;RAB3C	Ras-related protein Rab-3B
3.91435	0.417112	Q8NC42	Q8NC42	RN149_HUMAN	RNF149	E3 ubiquitin-protein ligase RNF149
2.29519	0.41629	P21709	P21709	EPHA1_HUMAN	EPHA1	Ephrin type-A receptor 1
1.80526	0.416166	Q86SK9	Q86SK9	SCD5_HUMAN	SCD5	Stearoyl-CoA desaturase 5
1.08534	0.416129	Q96B96	Q96B96	LDAF1_HUMAN	LDAF1	Lipid droplet assembly factor 1
2.80676	0.416074	Q9NZU5	Q9NZU5	LMCD1_HUMAN	LMCD1	LIM and cysteine-rich domains protein 1
0.216188	0.415837	Q13901	Q13901	C1D_HUMAN	C1D	Nuclear nucleic acid-binding protein C1D
0.732231	0.415478	Q13643	Q13643	FHL3_HUMAN	FHL3	Four and a half LIM domains protein 3
1.28583	0.414983	P09958	P09958	FURIN_HUMAN	FURIN	Furin
1.42472	0.414966	Q8N554	Q8N554	ZN276_HUMAN	ZNF276	Zinc finger protein 276
2.98011	0.41445	Q13530	Q13530	SERC3_HUMAN	SERINC3	Serine incorporator 3
0.212692	0.414436	O00507	O00507	USP9Y_HUMAN	USP9Y	Probable ubiquitin carboxyl-terminal hydrolase FAF-Y
2.45383	0.414402	A5PLN9	A5PLN9	TPC13_HUMAN	TRAPPC13	Trafficking protein particle complex subunit 13
3.65591	0.414217	Q9Y4G6	Q9Y4G6	TLN2_HUMAN	TLN2	Talin-2
2.03715	0.414194	O43505	O43505	B4GA1_HUMAN	B4GAT1	Beta-1,4-glucuronyltransferase 1
0.967798	0.413948	Q9HBL7	Q9HBL7	PLRKT_HUMAN	PLGRKT	Plasminogen receptor (KT)
0.371976	0.412978	Q9H4I9	Q9H4I9	EMRE_HUMAN	SMDT1	Essential MCU regulator, mitochondrial
3.23845	0.412958	P56199	P56199	ITA1_HUMAN	ITGA1	Integrin alpha-1
3.31016	0.412137	P04156	P04156	PRIO_HUMAN	PRNP	Major prion protein
2.82522	0.411665	Q9UN19	Q9UN19	DAPP1_HUMAN	DAPP1	Dual adapter for phosphotyrosine and 3-phosphotyrosine and 3-phosphoinositide
0.528846	0.41157	P53816	P53816	PLAT3_HUMAN	PLAAT3	Phospholipase A and acyltransferase 3
1.552	0.410868	Q9GZM8	Q9GZM8	NDEL1_HUMAN	NDEL1	Nuclear distribution protein nudE-like 1
1.32731	0.410733	Q2QGD7	Q2QGD7	ZXDC_HUMAN	ZXDC	Zinc finger protein ZXDC
2.9251	0.410278	Q8IV36	Q8IV36	HID1_HUMAN	HID1	Protein HID1
0.845057	0.41004	K7EJ46	K7EJ46	SIM22_HUMAN	SMIM22	Small integral membrane protein 22
2.96209	0.409764	Q8WWI1	Q8WWI1	LMO7_HUMAN	LMO7	LIM domain only protein 7
3.58967	0.40972	Q9UII4	Q9UII4	HERC5_HUMAN	HERC5	E3 ISG15--protein ligase HERC5
3.33729	0.409534	Q8IVH2	Q9H334;Q8IVH2	FOXP4_HUMAN	FOXP4	Forkhead box protein P4
2.91821	0.409476	Q8NB78	Q8NB78	KDM1B_HUMAN	KDM1B	Lysine-specific histone demethylase 2
1.22541	0.408879	P23511	P23511	NFYA_HUMAN	NFYA	Nuclear transcription factor Y subunit alpha
0.929573	0.4072	P52799	P52799	EFNB2_HUMAN	EFNB2	Ephrin-B2
0.936187	0.406538	P78552	P78552	I13R1_HUMAN	IL13RA1	Interleukin-13 receptor subunit alpha-1
3.50539	0.405076	Q96AZ6	Q96AZ6	ISG20_HUMAN	ISG20	Interferon-stimulated gene 20 kDa protein
1.3569	0.405033	Q0VAQ4	Q0VAQ4	SMAGP_HUMAN	SMAGP	Small cell adhesion glycoprotein
0.327102	0.404992	Q96M89	Q96M89	CC138_HUMAN	CCDC138	Coiled-coil domain-containing protein 138
2.05394	0.404397	Q5T7W0	Q5T7W0	ZN618_HUMAN	ZNF618	Zinc finger protein 618
0.377738	0.404366	Q5VUG0	Q5VUG0	SMBT2_HUMAN	SFMBT2	Scm-like with four MBT domains protein 2
0.659621	0.403006	Q99574	Q99574	NEUS_HUMAN	SERPINI1	Neuroserpin
1.10737	0.402471	Q8NFU3	Q8NFU3	TSTD1_HUMAN	TSTD1	Thiosulfate:glutathione sulfurtransferase
0.526454	0.401676	Q6NT16	Q6NT16	S18B1_HUMAN	SLC18B1	MFS-type transporter SLC18B1
0.750063	0.40158	Q9H160	Q9H160	ING2_HUMAN	ING2	Inhibitor of growth protein 2
1.39121	0.401516	Q14574	Q14574	DSC3_HUMAN	DSC3	Desmocollin-3
1.70892	0.401326	P12757	P12757	SKIL_HUMAN	SKIL	Ski-like protein
1.19497	0.400914	Q9NRW4	Q9NRW4	DUS22_HUMAN	DUSP22	Dual specificity protein phosphatase 22
0.459663	0.400437	Q96BI3	Q96BI3	APH1A_HUMAN	APH1A	Gamma-secretase subunit APH-1A
0.762789	0.400287	O14683	O14683	P5I11_HUMAN	TP53I11	Tumor protein p53-inducible protein 11
4.1748	0.400145	O94762	O94762	RECQ5_HUMAN	RECQL5	ATP-dependent DNA helicase Q5
0.436673	0.400066	O43196	O43196	MSH5_HUMAN	MSH5	MutS protein homolog 5
1.71224	0.3994	Q96GR4	Q96GR4	ZDH12_HUMAN	ZDHHC12	Palmitoyltransferase ZDHHC12
2.1342	0.39783	Q9P2K5	Q9P2K5	MYEF2_HUMAN	MYEF2	Myelin expression factor 2
3.6064	0.397511	Q9UH17	Q9UH17	ABC3B_HUMAN	APOBEC3B	DNA dC->dU-editing enzyme APOBEC-3B
0.880521	0.397285	Q4V339	Q4V339	ZNG1F_HUMAN	ZNG1F	Zinc-regulated GTPase metalloprotein activator 1F
0.562904	0.397097	Q96RY5	Q96RY5	CRML_HUMAN	CRAMP1	Protein cramped-like
0.770124	0.396739	O95198	O95198	KLHL2_HUMAN	KLHL2	Kelch-like protein 2
1.92165	0.396727	Q8NBZ7	Q8NBZ7	UXS1_HUMAN	UXS1	UDP-glucuronic acid decarboxylase 1
1.33576	0.395809	Q9UBS9	Q9UBS9	SUCO_HUMAN	SUCO	SUN domain-containing ossification factor
0.777696	0.395486	Q8N9P6	Q8N9P6	CI163_HUMAN	C9orf163	Uncharacterized protein C9orf163
1.71074	0.394658	Q9H2C2	Q9H2C2	ARV1_HUMAN	ARV1	Protein ARV1
4.8914	0.393501	Q9NXZ2	Q9NXZ2	DDX43_HUMAN	DDX43	Probable ATP-dependent RNA helicase DDX43
2.78159	0.39315	Q8N490	Q8N490	PNKD_HUMAN	PNKD	Probable hydrolase PNKD
1.70375	0.392996	Q15800	Q15800	MSMO1_HUMAN	MSMO1	Methylsterol monooxygenase 1
2.21388	0.39291	P08174	P08174	DAF_HUMAN	CD55	Complement decay-accelerating factor
2.20172	0.392868	Q6ZUJ8	Q6ZUJ8	BCAP_HUMAN	PIK3AP1	Phosphoinositide 3-kinase adapter protein 1
0.824829	0.392745	Q9P273	Q9P273	TEN3_HUMAN	TENM3	Teneurin-3
0.912604	0.392054	Q9NW75	Q9NW75	GPTC2_HUMAN	GPATCH2	G patch domain-containing protein 2
0.865209	0.391889	P43360	P43360	MAGA6_HUMAN	MAGEA6	Melanoma-associated antigen 6
4.56946	0.39171	O15118	O15118	NPC1_HUMAN	NPC1	NPC intracellular cholesterol transporter 1
2.19135	0.391544	Q12860	Q12860	CNTN1_HUMAN	CNTN1	Contactin-1
0.430072	0.390884	Q96HD1	Q96HD1	CREL1_HUMAN	CRELD1	Protein disulfide isomerase CRELD1
0.439344	0.390368	Q00597	Q00597	FANCC_HUMAN	FANCC	Fanconi anemia group C protein
1.30838	0.390078	O75191	O75191	XYLB_HUMAN	XYLB	Xylulose kinase
2.55216	0.389935	Q86VY4	Q86VY4	TSYL5_HUMAN	TSPYL5	Testis-specific Y-encoded-like protein 5
0.784007	0.389253	Q9NWW7	Q9NWW7	CB042_HUMAN	C2orf42	Uncharacterized protein C2orf42
1.42819	0.388918	P36941	P36941	TNR3_HUMAN	LTBR	Tumor necrosis factor receptor superfamily member 3
0.356329	0.388435	Q9Y3L5	Q9Y3L5	RAP2C_HUMAN	RAP2C	Ras-related protein Rap-2c
2.28996	0.388432	Q96G74	Q96G74	OTUD5_HUMAN	OTUD5	OTU domain-containing protein 5
1.79765	0.388213	O94929	O94929	ABLM3_HUMAN	ABLIM3	Actin-binding LIM protein 3
2.55888	0.388043	Q05932	Q05932	FOLC_HUMAN	FPGS	Folylpolyglutamate synthase, mitochondrial
0.369382	0.387908	Q9NQ34	Q9NQ34	TMM9B_HUMAN	TMEM9B	Transmembrane protein 9B
0.460895	0.387732	Q7Z412	Q7Z412	PEX26_HUMAN	PEX26	Peroxisome assembly protein 26
0.663922	0.387438	P98153	P98153	IDD_HUMAN	DGCR2	Integral membrane protein DGCR2/IDD
1.57831	0.387113	Q8N131	Q8N131	PORIM_HUMAN	TMEM123	Porimin
0.500369	0.386995	Q9BQA9	Q9BQA9	CYBC1_HUMAN	CYBC1	Cytochrome b-245 chaperone 1
5.00981	0.386019	Q6P1J9	Q6P1J9	CDC73_HUMAN	CDC73	Parafibromin
[truncated: 8,179 more rows]

## Sheet: Fig. 5d. 6h_NK192 vs DMSO
-LOG(P-value)	Difference	Protein.Group	Protein.Ids	Protein.Names	Genes	First.Protein.Description
[truncated: 8,828 more rows]

[truncated: 2 more sheets: Fig. 5e. 24h_NK192 vs DMSO, Fig. 5f. 72h_NK192 vs DMSO]
