# Supplementary material for: Targeted degradation of USP7 in solid cancer cells reveals distinct effects of deubiquitinase degraders and inhibitors
Source: Nat Commun. 2026 May 13;17:4331. doi: 10.1038/s41467-026-72295-x (PMC13172357; doi:10.1038/s41467-026-72295-x)
Supplement: Supplementary file 4 — Supplementary Data 3 [file 41467_2026_72295_MOESM4_ESM.xlsx]

## Sheet: Fig. 5g. 6h_NK266 vs DMSO
-LOG(P-value)	Difference	Protein.Group	Protein.Ids	Protein.Names	Genes	First.Protein.Description
1.29298	1.72314	Q9Y2E6	Q9Y2E6	DTX4_HUMAN	DTX4	E3 ubiquitin-protein ligase DTX4
0.995102	1.70437	Q7LFL8	Q7LFL8	CXXC5_HUMAN	CXXC5	CXXC-type zinc finger protein 5
1.07097	1.35969	Q96BY9	Q96BY9	SARAF_HUMAN	SARAF	Store-operated calcium entry-associated regulatory factor
0.67976	1.2738	Q92982	Q92982	NINJ1_HUMAN	NINJ1	Ninjurin-1
0.59844	1.18211	P0DJJ0	P0DJJ0	SRG2C_HUMAN	SRGAP2C	SLIT-ROBO Rho GTPase-activating protein 2C
0.268752	1.15631	A0A024R1R8;Q9Y2S6	Q9Y2S6;A0A024R1R8	TMA7B_HUMAN;TMA7_HUMAN	TMA7;TMA7B	Translation machinery-associated protein 7B
0.418902	1.0647	Q86VZ6	Q86VZ6	JAZF1_HUMAN	JAZF1	Juxtaposed with another zinc finger protein 1
1.10232	1.06109	Q86UU5	Q86UU5	GGN_HUMAN	GGN	Gametogenetin
1.01036	1.04999	O14817	O14817	TSN4_HUMAN	TSPAN4	Tetraspanin-4
2.11574	1.01577	Q969P6	Q969P6	TOP1M_HUMAN	TOP1MT	DNA topoisomerase I, mitochondrial
0.456019	0.996565	Q5TGZ0	Q5TGZ0	MIC10_HUMAN	MICOS10	MICOS complex subunit MIC10
3.30965	0.986655	Q96DR4	Q96DR4	STAR4_HUMAN	STARD4	StAR-related lipid transfer protein 4
1.13711	0.978757	O95789	O95789	ZMYM6_HUMAN	ZMYM6	Zinc finger MYM-type protein 6
1.43669	0.966522	Q92796	Q92796	DLG3_HUMAN	DLG3	Disks large homolog 3
1.67859	0.954994	P31371	P31371	FGF9_HUMAN	FGF9	Fibroblast growth factor 9
0.413084	0.918808	Q7Z5L7	Q7Z5L7	PODN_HUMAN	PODN	Podocan
0.689865	0.917358	P31271	P31271	HXA13_HUMAN	HOXA13	Homeobox protein Hox-A13
1.30435	0.909505	Q9P0K1	Q9P0K1	ADA22_HUMAN	ADAM22	Disintegrin and metalloproteinase domain-containing protein 22
0.609766	0.895291	Q6P6B7	Q6P6B7	ANR16_HUMAN	ANKRD16	Ankyrin repeat domain-containing protein 16
0.979859	0.881498	Q9Y2Y6	Q9Y2Y6	TMM98_HUMAN	TMEM98	Transmembrane protein 98
1.26038	0.865017	Q9UFG5	Q9UFG5	CS025_HUMAN	C19orf25	UPF0449 protein C19orf25
1.72136	0.85923	Q9UMF0	Q9UMF0	ICAM5_HUMAN	ICAM5	Intercellular adhesion molecule 5
1.83706	0.851831	Q8NFU5	Q8NFU5	IPMK_HUMAN	IPMK	Inositol polyphosphate multikinase
1.00282	0.825764	P00414	P00414	COX3_HUMAN	MT-CO3	Cytochrome c oxidase subunit 3
1.54994	0.822538	O94941	O94941	RNF37_HUMAN	UBOX5	RING finger protein 37
0.225826	0.814007	Q96HZ4	Q96HZ4	HES6_HUMAN	HES6	Transcription cofactor HES-6
0.899544	0.788592	Q96F15	Q96F15	GIMA5_HUMAN	GIMAP5	GTPase IMAP family member 5
0.479857	0.788418	Q15475	Q9NPC8;Q15475	SIX1_HUMAN	SIX1	Homeobox protein SIX1
0.747831	0.788171	P61129	P61129	ZC3H6_HUMAN	ZC3H6	Zinc finger CCCH domain-containing protein 6
0.252489	0.777161	Q9UBN4	Q9UL62;Q9UBN4	TRPC4_HUMAN	TRPC4	Short transient receptor potential channel 4
0.306346	0.77597	P81605	P81605	DCD_HUMAN	DCD	Dermcidin
0.968837	0.76659	O15198	O15198	SMAD9_HUMAN	SMAD9	Mothers against decapentaplegic homolog 9
2.03851	0.764111	P58005	P58005	SESN3_HUMAN	SESN3	Sestrin-3
0.676418	0.76167	P43353	P43353	AL3B1_HUMAN	ALDH3B1	Aldehyde dehydrogenase family 3 member B1
0.661207	0.759385	P29323	P29323;P54762	EPHB2_HUMAN	EPHB2	Ephrin type-B receptor 2
1.86571	0.756316	P00734	P00734	THRB_HUMAN	F2	Prothrombin
0.766187	0.748187	Q96B49	Q96B49	TOM6_HUMAN	TOMM6	Mitochondrial import receptor subunit TOM6 homolog
0.652341	0.743429	Q9H213	Q9H213	MAGH1_HUMAN	MAGEH1	Melanoma-associated antigen H1
0.402539	0.739089	Q5TF39	Q5TF39	MFS4B_HUMAN	MFSD4B	Sodium-dependent glucose transporter 1
1.37451	0.721975	Q9BZL1	Q9BZL1	UBL5_HUMAN	UBL5	Ubiquitin-like protein 5
1.49086	0.714813	Q15560	Q15560	TCEA2_HUMAN	TCEA2	Transcription elongation factor A protein 2
1.05042	0.703692	P61956	Q6EEV6;P61956;P55854	SUMO2_HUMAN	SUMO2	Small ubiquitin-related modifier 2
0.379787	0.70159	Q2Y0W8	Q2Y0W8	S4A8_HUMAN	SLC4A8	Electroneutral sodium bicarbonate exchanger 1
0.822217	0.699854	O60548	O60548	FOXD2_HUMAN	FOXD2	Forkhead box protein D2
1.45132	0.699745	P42772	P42772	CDN2B_HUMAN	CDKN2B	Cyclin-dependent kinase 4 inhibitor B
0.562198	0.6992	Q96D96	Q96D96	HVCN1_HUMAN	HVCN1	Voltage-gated hydrogen channel 1
0.999613	0.696346	Q14624	Q14624	ITIH4_HUMAN	ITIH4	Inter-alpha-trypsin inhibitor heavy chain H4
1.28576	0.691394	Q53GL0	Q53GL0	PKHO1_HUMAN	PLEKHO1	Pleckstrin homology domain-containing family O member 1
1.58074	0.683463	Q9UJA2	Q9UJA2	CRLS1_HUMAN	CRLS1	Cardiolipin synthase (CMP-forming)
1.14173	0.683137	A8MPS7	A8MPS7	YDJC_HUMAN	YDJC	Carbohydrate deacetylase
1.32729	0.683083	Q5XKK7	Q5XKK7	F219B_HUMAN	FAM219B	Protein FAM219B
1.61334	0.675478	A8MT69	A8MT69	CENPX_HUMAN	CENPX	Centromere protein X
0.424898	0.664727	Q8IZV2	Q8IZV2	CKLF8_HUMAN	CMTM8	CKLF-like MARVEL transmembrane domain-containing protein 8
1.21657	0.658035	O15239	O15239	NDUA1_HUMAN	NDUFA1	NADH dehydrogenase [ubiquinone] 1 alpha subcomplex subunit 1
0.674673	0.653761	Q9BV35	Q9BV35	SCMC3_HUMAN	SLC25A23	Mitochondrial adenyl nucleotide antiporter SLC25A23
1.2744	0.653244	Q9BRY0	Q9BRY0	S39A3_HUMAN	SLC39A3	Zinc transporter ZIP3
0.38002	0.649516	Q8WWW0	Q8WWW0	RASF5_HUMAN	RASSF5	Ras association domain-containing protein 5
1.02111	0.642892	Q92851	Q92851	CASPA_HUMAN	CASP10	Caspase-10
1.18053	0.638165	Q9UQK1	Q9UQK1	PPR3C_HUMAN	PPP1R3C	Protein phosphatase 1 regulatory subunit 3C
0.824503	0.63683	P78310	P78310	CXAR_HUMAN	CXADR	Coxsackievirus and adenovirus receptor
1.40704	0.627423	Q66K89	Q66K89	E4F1_HUMAN	E4F1	Transcription factor E4F1
0.786338	0.614117	Q5VV41	Q5VV41	ARHGG_HUMAN	ARHGEF16	Rho guanine nucleotide exchange factor 16
1.22752	0.611885	P62166	P62166	NCS1_HUMAN	NCS1	Neuronal calcium sensor 1
2.63605	0.607161	Q9HCK5	Q9HCK5	AGO4_HUMAN	AGO4	Protein argonaute-4
1.33886	0.604832	Q9NUD9	Q9NUD9	PIGV_HUMAN	PIGV	GPI mannosyltransferase 2
1.49183	0.595022	Q6ZQX7	Q6ZQX7	LIAT1_HUMAN	LIAT1	Protein LIAT1
1.00305	0.585888	Q9Y2M0	Q9Y2M0	FAN1_HUMAN	FAN1	Fanconi-associated nuclease 1
2.49264	0.585034	Q9NYZ1	Q96ET8;Q9NYZ1	TV23B_HUMAN	TVP23B	Golgi apparatus membrane protein TVP23 homolog B
1.12127	0.583061	Q9BQJ4	Q9BQJ4	TMM47_HUMAN	TMEM47	Transmembrane protein 47
0.257138	0.578947	O95210	O95210	STBD1_HUMAN	STBD1	Starch-binding domain-containing protein 1
1.27802	0.575706	Q86WK9	Q86WK9	PAQR7_HUMAN	PAQR7	Membrane progestin receptor alpha
1.60571	0.566517	P55854	P55854	SUMO3_HUMAN	SUMO3	Small ubiquitin-related modifier 3
0.625474	0.565329	Q969Q0	P83881;Q969Q0	RL36L_HUMAN	RPL36AL	Ribosomal protein eL42-like
0.600758	0.561848	O15178	O15178	TBXT_HUMAN	TBXT	T-box transcription factor T
1.25374	0.561081	Q86YF9	Q86YF9	DZIP1_HUMAN	DZIP1	Cilium assembly protein DZIP1
0.374	0.560365	Q9Y2T7	Q9Y2T7	YBOX2_HUMAN	YBX2	Y-box-binding protein 2
0.26367	0.556779	Q8IYM1	Q8IYM1	SEP12_HUMAN	SEPTIN12	Septin-12
0.406309	0.55504	P06858	P06858	LIPL_HUMAN	LPL	Lipoprotein lipase
1.06321	0.553594	Q9UQF2	Q9UQF2	JIP1_HUMAN	MAPK8IP1	C-Jun-amino-terminal kinase-interacting protein 1
0.316483	0.546932	O75506	O75506	HSBP1_HUMAN	HSBP1	Heat shock factor-binding protein 1
0.849914	0.544694	P50219	P50219	MNX1_HUMAN	MNX1	Motor neuron and pancreas homeobox protein 1
0.537227	0.528588	P51687	P51687	SUOX_HUMAN	SUOX	Sulfite oxidase, mitochondrial
0.465521	0.528083	P84101	P84101	SERF2_HUMAN	SERF2	Small EDRK-rich factor 2
4.66183	0.525741	P01130	P01130	LDLR_HUMAN	LDLR	Low-density lipoprotein receptor
0.965331	0.523104	Q9UPV9	Q9UPV9	TRAK1_HUMAN	TRAK1	Trafficking kinesin-binding protein 1
1.25033	0.520901	Q9H1X3	Q9H1X3	DJC25_HUMAN	DNAJC25	DnaJ homolog subfamily C member 25
5.38412	0.519535	Q16850	Q16850	CP51A_HUMAN	CYP51A1	Lanosterol 14-alpha demethylase
0.329204	0.517633	Q9H0I2	Q9H0I2	ENKD1_HUMAN	ENKD1	Enkurin domain-containing protein 1
0.617696	0.511176	Q9UM73	Q9UM73	ALK_HUMAN	ALK	ALK tyrosine kinase receptor
0.549149	0.510788	P42773	P42773	CDN2C_HUMAN	CDKN2C	Cyclin-dependent kinase 4 inhibitor C
5.48917	0.509424	Q01581	Q01581	HMCS1_HUMAN	HMGCS1	Hydroxymethylglutaryl-CoA synthase, cytoplasmic
2.85012	0.50652	P04004	P04004	VTNC_HUMAN	VTN	Vitronectin
1.48006	0.503215	Q9H2F3	Q9H2F3	3BHS7_HUMAN	HSD3B7	3 beta-hydroxysteroid dehydrogenase type 7
0.54609	0.503099	P19883	P19883	FST_HUMAN	FST	Follistatin
0.836202	0.501479	O14576	O14576	DC1I1_HUMAN	DYNC1I1	Cytoplasmic dynein 1 intermediate chain 1
0.842607	0.500562	Q13105	Q13105	ZBT17_HUMAN	ZBTB17	Zinc finger and BTB domain-containing protein 17
0.438197	0.499208	P04114	P04114	APOB_HUMAN	APOB	Apolipoprotein B-100
0.454418	0.496872	Q7Z699	Q7Z699	SPRE1_HUMAN	SPRED1	Sprouty-related, EVH1 domain-containing protein 1
1.58226	0.496778	Q9P1U1	Q9P1U1	ARP3B_HUMAN	ACTR3B	Actin-related protein 3B
2.43337	0.487336	Q9Y3C7	Q9Y3C7	MED31_HUMAN	MED31	Mediator of RNA polymerase II transcription subunit 31
0.925954	0.486125	O14862	O14862	AIM2_HUMAN	AIM2	Interferon-inducible protein AIM2
0.974794	0.484715	Q9NYW8	Q9NYW8	RBAK_HUMAN	RBAK	RB-associated KRAB zinc finger protein
0.305475	0.484599	O60229	O60229	KALRN_HUMAN	KALRN	Kalirin
1.08933	0.483773	Q8NA03	Q8NA03	FSIP1_HUMAN	FSIP1	Fibrous sheath-interacting protein 1
0.845157	0.482978	Q14CW9	Q14CW9	AT7L3_HUMAN	ATXN7L3	Ataxin-7-like protein 3
1.59263	0.481948	Q8NI22	Q8NI22	MCFD2_HUMAN	MCFD2	Multiple coagulation factor deficiency protein 2
0.307783	0.473594	P16066	P16066	ANPRA_HUMAN	NPR1	Atrial natriuretic peptide receptor 1
1.00795	0.471642	P08887	P08887	IL6RA_HUMAN	IL6R	Interleukin-6 receptor subunit alpha
0.62479	0.470182	Q9BYX7	Q9BYX7	ACTBM_HUMAN	POTEKP	Putative beta-actin-like protein 3
0.665941	0.468867	Q9HCY8	Q9HCY8	S10AE_HUMAN	S100A14	Protein S100-A14
0.972753	0.468405	Q6FIF0	Q6FIF0	ZFAN6_HUMAN	ZFAND6	AN1-type zinc finger protein 6
0.319702	0.467333	P09630	P09630	HXC6_HUMAN	HOXC6	Homeobox protein Hox-C6
0.195724	0.466852	P15954	P15954	COX7C_HUMAN	COX7C	Cytochrome c oxidase subunit 7C, mitochondrial
0.790379	0.466416	P42658	P42658	DPP6_HUMAN	DPP6	Dipeptidyl aminopeptidase-like protein 6
3.68504	0.465453	Q96D05	Q96D05	F241B_HUMAN	FAM241B	Protein FAM241B
0.609606	0.462812	Q03167	Q03167	TGBR3_HUMAN	TGFBR3	Transforming growth factor beta receptor type 3
0.809713	0.461833	Q9UGP5	Q9UGP5	DPOLL_HUMAN	POLL	DNA polymerase lambda
1.70576	0.460119	Q9H3L0	Q9H3L0	MMAD_HUMAN	MMADHC	Cobalamin trafficking protein CblD
1.2153	0.459508	Q9H5J0	Q9H5J0	ZBTB3_HUMAN	ZBTB3	Zinc finger and BTB domain-containing protein 3
1.68594	0.455866	Q6ZW76	Q6ZW76	ANKS3_HUMAN	ANKS3	Ankyrin repeat and SAM domain-containing protein 3
1.16405	0.453761	Q16352	Q16352	AINX_HUMAN	INA	Alpha-internexin
0.542704	0.450901	O15079	O15079	SNPH_HUMAN	SNPH	Syntaphilin
0.693346	0.445496	Q8IUC6	Q8IUC6	TCAM1_HUMAN	TICAM1	TIR domain-containing adapter molecule 1
3.27121	0.443873	Q9Y4L5	Q9Y4L5	RN115_HUMAN	RNF115	E3 ubiquitin-protein ligase RNF115
1.11315	0.443785	Q17RB0	Q17RB0	RTL8B_HUMAN	RTL8B	Retrotransposon Gag-like protein 8B
2.88775	0.440063	Q9Y3B1	Q9Y3B1	PLD3B_HUMAN	PRELID3B	PRELI domain containing protein 3B
0.352018	0.437768	Q6ICH7	Q6ICH7	ASPH2_HUMAN	ASPHD2	Aspartate beta-hydroxylase domain-containing protein 2
0.548777	0.437532	Q8IZL2	Q8IZL2	MAML2_HUMAN	MAML2	Mastermind-like protein 2
1.23038	0.437224	Q05084	Q05084	ICA69_HUMAN	ICA1	Islet cell autoantigen 1
0.918489	0.436401	Q9UKK6	Q9NPJ8;Q9UKK6	NXT1_HUMAN	NXT1	NTF2-related export protein 1
1.08078	0.4362	O15243	O15243	OBRG_HUMAN	LEPROT	Leptin receptor gene-related protein
1.48088	0.433582	P17036	P17036	ZNF3_HUMAN	ZNF3	Zinc finger protein 3
1.18133	0.432665	Q16760	Q16760	DGKD_HUMAN	DGKD	Diacylglycerol kinase delta
1.00042	0.432433	Q96E22	Q96E22	NGBR_HUMAN	NUS1	Dehydrodolichyl diphosphate synthase complex subunit NUS1
0.776327	0.432143	Q96DE5	Q96DE5	APC16_HUMAN	ANAPC16	Anaphase-promoting complex subunit 16
1.74744	0.431931	Q8N3Z6	Q8N3Z6	ZCHC7_HUMAN	ZCCHC7	Zinc finger CCHC domain-containing protein 7
1.08266	0.430909	P38936	P38936	CDN1A_HUMAN	CDKN1A	Cyclin-dependent kinase inhibitor 1
0.515331	0.429832	Q4VNC0	Q4VNC0	AT135_HUMAN	ATP13A5	Probable cation-transporting ATPase 13A5
0.359269	0.429489	Q6S5L8	Q6S5L8	SHC4_HUMAN	SHC4	SHC-transforming protein 4
0.914843	0.427397	Q9NRY6	Q9NRY6	PLS3_HUMAN	PLSCR3	Phospholipid scramblase 3
0.760438	0.424982	Q9NZ53	Q9NZ53	PDXL2_HUMAN	PODXL2	Podocalyxin-like protein 2
1.87079	0.423896	Q9HAV0	Q9HAV0	GBB4_HUMAN	GNB4	Guanine nucleotide-binding protein subunit beta-4
0.569688	0.423511	P51884	P51884	LUM_HUMAN	LUM	Lumican
0.488126	0.423471	Q9BSE4	Q9BSE4	HERP2_HUMAN	HERPUD2	Homocysteine-responsive endoplasmic reticulum-resident ubiquitin-like domain member 2 protein
1.19596	0.421881	Q9BR09	Q9BR09	NEUL2_HUMAN	NEURL2	Neuralized-like protein 2
0.994194	0.420621	O60234	O60234	GMFG_HUMAN	GMFG	Glia maturation factor gamma
0.59346	0.417379	Q8N594	Q8N594	MPND_HUMAN	MPND	MPN domain-containing protein
1.12519	0.411819	Q8WXD9	Q8WXD9	CSKI1_HUMAN	CASKIN1	Caskin-1
0.598221	0.411368	P01024	P01024	CO3_HUMAN	C3	Complement C3
0.371003	0.407057	Q9P202	Q9P202	WHRN_HUMAN	WHRN	Whirlin
0.398521	0.40672	P08123	P08123	CO1A2_HUMAN	COL1A2	Collagen alpha-2(I) chain
1.57815	0.405247	Q5PSV4	Q5PSV4	BRM1L_HUMAN	BRMS1L	Breast cancer metastasis-suppressor 1-like protein
0.725309	0.403381	Q8IXQ3	Q8IXQ3	CI040_HUMAN	C9orf40	Uncharacterized protein C9orf40
1.20709	0.402679	Q9NZS9	Q9NZS9	BFAR_HUMAN	BFAR	Bifunctional apoptosis regulator
1.79433	0.402518	Q8TE04	Q8TE04	PANK1_HUMAN	PANK1	Pantothenate kinase 1
0.778867	0.402509	Q96DZ9	Q96DZ9	CKLF5_HUMAN	CMTM5	CKLF-like MARVEL transmembrane domain-containing protein 5
0.741543	0.401096	Q8NB25	Q8NB25	F184A_HUMAN	FAM184A	Protein FAM184A
0.5857	0.401	Q4W5G0	Q4W5G0	TIGD2_HUMAN	TIGD2	Tigger transposable element-derived protein 2
0.676011	0.400005	O60911	O60911	CATL2_HUMAN	CTSV	Cathepsin L2
0.71447	0.39926	Q9H156	Q9H156	SLIK2_HUMAN	SLITRK2	SLIT and NTRK-like protein 2
1.27775	0.398692	Q5SGD2	Q5SGD2	PPM1L_HUMAN	PPM1L	Protein phosphatase 1L
1.68608	0.396067	Q8WTR2	Q8WTR2	DUS19_HUMAN	DUSP19	Dual specificity protein phosphatase 19
0.68718	0.393431	O75192	O75192	PX11A_HUMAN	PEX11A	Peroxisomal membrane protein 11A
0.586722	0.391929	P31949	P31949	S10AB_HUMAN	S100A11	Protein S100-A11
2.02061	0.39185	P08910	P08910	ABHD2_HUMAN	ABHD2	Monoacylglycerol lipase ABHD2
0.498365	0.39019	Q8IUW5	Q8IUW5	RELL1_HUMAN	RELL1	RELT-like protein 1
0.779057	0.389675	Q9UHI5	Q9UHI5	LAT2_HUMAN	SLC7A8	Large neutral amino acids transporter small subunit 2
1.37166	0.388997	Q8IYL3	Q8IYL3	CA174_HUMAN	C1orf174	UPF0688 protein C1orf174
0.587728	0.388765	Q8IVJ1	Q8IVJ1;Q96JW4	S41A1_HUMAN	SLC41A1	Solute carrier family 41 member 1
0.87236	0.387526	Q93075	Q93075	TATD2_HUMAN	TATDN2	Putative deoxyribonuclease TATDN2
0.7624	0.387375	P15882	P15882	CHIN_HUMAN	CHN1	N-chimaerin
0.503517	0.386992	Q8TF32	Q8TF32	ZN431_HUMAN	ZNF431	Zinc finger protein 431
2.28179	0.38568	Q96ES6	Q96ES6	MFSD3_HUMAN	MFSD3	Major facilitator superfamily domain-containing protein 3
0.373368	0.385254	Q2QGD7	P98168;Q2QGD7;P98169	ZXDC_HUMAN	ZXDC	Zinc finger protein ZXDC
2.39778	0.383526	O75323	O75323	NIPS2_HUMAN	NIPSNAP2	Protein NipSnap homolog 2
0.903172	0.383374	Q9H2S1	Q9H2S1	KCNN2_HUMAN	KCNN2	Small conductance calcium-activated potassium channel protein 2
0.621563	0.381795	Q16385	Q16385;Q99909	SSX2_HUMAN	SSX2B	Protein SSX2
0.806951	0.38169	Q6ZNE5	Q6ZNE5	BAKOR_HUMAN	ATG14	Beclin 1-associated autophagy-related key regulator
5.90717	0.379649	Q8WVX9	Q8WVX9	FACR1_HUMAN	FAR1	Fatty acyl-CoA reductase 1
1.0018	0.379116	A0A2Z4LIS9	A0A2Z4LIS9	FXO3B_HUMAN	FOXO3B	Forkhead box protein O3B
0.838989	0.377232	O75324	O75324	SNN_HUMAN	SNN	Stannin
1.36289	0.376897	Q8IVV7	Q8IVV7	GID4_HUMAN	GID4	Glucose-induced degradation protein 4 homolog
1.00133	0.375615	P09038	P09038	FGF2_HUMAN	FGF2	Fibroblast growth factor 2
0.842414	0.375188	P07919	P07919	QCR6_HUMAN	UQCRH	Cytochrome b-c1 complex subunit 6, mitochondrial
0.689158	0.374867	Q9Y3S2	Q9Y3S2	ZN330_HUMAN	ZNF330	Zinc finger protein 330
0.258077	0.373422	Q8NDV1	Q8NDV1	SIA7C_HUMAN	ST6GALNAC3	Alpha-N-acetylgalactosaminide alpha-2,6-sialyltransferase 3
0.72222	0.372941	P35568	P35568	IRS1_HUMAN	IRS1	Insulin receptor substrate 1
0.652342	0.371832	Q13886	Q13886	KLF9_HUMAN	KLF9	Krueppel-like factor 9
1.0064	0.370696	Q96S21	Q96S21	RB40C_HUMAN	RAB40C	Ras-related protein Rab-40C
0.521327	0.370596	Q9NUU6	Q9NUU6	OTULL_HUMAN	OTULINL	Inactive ubiquitin thioesterase OTULINL
1.94024	0.368624	Q12772	Q12772	SRBP2_HUMAN	SREBF2	Sterol regulatory element-binding protein 2
0.787092	0.368547	P19484	P19484	TFEB_HUMAN	TFEB	Transcription factor EB
0.521574	0.367517	P10276	P10276	RARA_HUMAN	RARA	Retinoic acid receptor alpha
0.64914	0.367416	Q8N9Q2	Q8N9Q2	SR1IP_HUMAN	SREK1IP1	Protein SREK1IP1
2.36286	0.367338	Q9Y255	Q9Y255	PRLD1_HUMAN	PRELID1	PRELI domain-containing protein 1, mitochondrial
0.33588	0.366825	Q96JS3	Q96JS3	PGBD1_HUMAN	PGBD1	PiggyBac transposable element-derived protein 1
2.96336	0.366585	Q8WV07	Q8WV07	LTO1_HUMAN	LTO1	Protein LTO1 homolog
0.74689	0.366451	Q9Y5J9	Q9Y5J9	TIM8B_HUMAN	TIMM8B	Mitochondrial import inner membrane translocase subunit Tim8 B
0.566737	0.365593	Q5VV52	Q5VV52	ZN691_HUMAN	ZNF691	Zinc finger protein 691
0.419657	0.364954	Q8IYT8	Q8IYT8	ULK2_HUMAN	ULK2	Serine/threonine-protein kinase ULK2
0.522832	0.363492	Q9NZH0	Q9NZH0	GPC5B_HUMAN	GPRC5B	G-protein coupled receptor family C group 5 member B
1.13871	0.361228	Q12948	Q12948	FOXC1_HUMAN	FOXC1	Forkhead box protein C1
0.536865	0.355068	Q9Y6H1	Q9Y6H1;Q5T1J5	CHCH2_HUMAN	CHCHD2	Coiled-coil-helix-coiled-coil-helix domain-containing protein 2
0.340055	0.354907	Q9BUN5	Q9BUN5	CC28B_HUMAN	CCDC28B	Coiled-coil domain-containing protein 28B
0.601707	0.353991	P10109	P10109	ADX_HUMAN	FDX1	Adrenodoxin, mitochondrial
0.745588	0.352851	O43543	O43543	XRCC2_HUMAN	XRCC2	DNA repair protein XRCC2
2.10106	0.350148	Q9Y467	Q9Y467	SALL2_HUMAN	SALL2	Sal-like protein 2
1.31756	0.347999	Q8TCT7	Q8TCT7	SPP2B_HUMAN	SPPL2B	Signal peptide peptidase-like 2B
1.56972	0.345809	P50225	P50225;P50226	ST1A1_HUMAN	SULT1A1	Sulfotransferase 1A1
0.257179	0.345241	O75128	O75128	COBL_HUMAN	COBL	Protein cordon-bleu
0.923185	0.344833	Q8N4V1	Q8N4V1	EMC5_HUMAN	MMGT1	ER membrane protein complex subunit 5
4.9052	0.34467	Q14534	Q14534	ERG1_HUMAN	SQLE	Squalene monooxygenase
0.742369	0.344559	Q9H2L5	Q9H2L5	RASF4_HUMAN	RASSF4	Ras association domain-containing protein 4
0.305002	0.344534	Q99689	Q99689	FEZ1_HUMAN	FEZ1	Fasciculation and elongation protein zeta-1
0.673237	0.344061	Q53GI3	Q53GI3	ZN394_HUMAN	ZNF394	Zinc finger protein 394
0.263246	0.344051	Q9P2G9	Q9P2G9	KLHL8_HUMAN	KLHL8	Kelch-like protein 8
0.439397	0.343858	Q8TDC3	Q8TDC3	BRSK1_HUMAN	BRSK1	Serine/threonine-protein kinase BRSK1
0.497632	0.343158	Q13506	Q13506	NAB1_HUMAN	NAB1	NGFI-A-binding protein 1
1.41947	0.342506	A8MPP1	A8MPP1;Q92771	D11L8_HUMAN	DDX11L8	Putative ATP-dependent RNA helicase DDX11-like protein 8
1.12857	0.342151	O15431	O15431	COPT1_HUMAN	SLC31A1	High affinity copper uptake protein 1
5.03948	0.340013	P04035	P04035	HMDH_HUMAN	HMGCR	3-hydroxy-3-methylglutaryl-coenzyme A reductase
0.268549	0.338724	Q99865;Q9BPZ2	Q99865;Q9BPZ2	SPI2A_HUMAN;SPI2B_HUMAN	SPIN2A;SPIN2B	Spindlin-2A
0.923202	0.338356	Q9C086	Q9C086	IN80B_HUMAN	INO80B	INO80 complex subunit B
1.69846	0.338278	O95568	O95568	MET18_HUMAN	METTL18	Histidine protein methyltransferase 1 homolog
3.23722	0.338035	Q15067	Q15067	ACOX1_HUMAN	ACOX1	Peroxisomal acyl-coenzyme A oxidase 1
1.07441	0.337794	O75553	O75553	DAB1_HUMAN	DAB1	Disabled homolog 1
0.677811	0.335436	O14526	O14526	FCHO1_HUMAN	FCHO1	F-BAR domain only protein 1
0.81964	0.335234	Q8NFZ5	Q8NFZ5	TNIP2_HUMAN	TNIP2	TNFAIP3-interacting protein 2
1.59893	0.33314	P01008	P01008	ANT3_HUMAN	SERPINC1	Antithrombin-III
0.266429	0.331526	O60739	O60739	EIF1B_HUMAN	EIF1B	Eukaryotic translation initiation factor 1b
1.18963	0.328581	Q5VZF2	Q5VZF2	MBNL2_HUMAN	MBNL2	Muscleblind-like protein 2
0.597135	0.328472	P0DPH7;P0DPH8;Q6PEY2;Q71U36	Q6PEY2;P0DPH7;Q71U36;P0DPH8	TBA1A_HUMAN;TBA3C_HUMAN;TBA3D_HUMAN;TBA3E_HUMAN	TUBA1A;TUBA3C;TUBA3D;TUBA3E	Tubulin alpha-3C chain
1.1363	0.328118	Q9BVK8	Q9BVK8	TM147_HUMAN	TMEM147	BOS complex subunit TMEM147
0.604515	0.327774	Q96MC5	Q96MC5	MERB1_HUMAN	BMERB1	bMERB domain-containing protein 1
1.8191	0.327371	Q96MP8	Q96MP8	KCTD7_HUMAN	KCTD7	BTB/POZ domain-containing protein KCTD7
0.472512	0.326267	Q9NW61	Q9NW61	PKHJ1_HUMAN	PLEKHJ1	Pleckstrin homology domain-containing family J member 1
1.93725	0.325565	Q96DX4	Q96DX4	RSPRY_HUMAN	RSPRY1	RING finger and SPRY domain-containing protein 1
0.358296	0.325312	Q8N8E2	Q8N8E2	ZN513_HUMAN	ZNF513	Zinc finger protein 513
1.05556	0.325278	P0DJD0;P0DJD1	P0DJD0;P0DJD1	RGPD1_HUMAN;RGPD2_HUMAN	RGPD1;RGPD2	RANBP2-like and GRIP domain-containing protein 1
0.897112	0.324835	P48443	P48443	RXRG_HUMAN	RXRG	Retinoic acid receptor RXR-gamma
2.60881	0.324737	Q9P1Z2	Q9P1Z2	CACO1_HUMAN	CALCOCO1	Calcium-binding and coiled-coil domain-containing protein 1
0.411332	0.32266	Q3KP31	Q3KP31	ZN791_HUMAN	ZNF791	Zinc finger protein 791
0.253041	0.322258	Q16787	Q16787	LAMA3_HUMAN	LAMA3	Laminin subunit alpha-3
1.27265	0.32149	O60927	O60927	PP1RB_HUMAN	PPP1R11	E3 ubiquitin-protein ligase PPP1R11
0.413399	0.320983	Q6P1M3	Q6P1M3	L2GL2_HUMAN	LLGL2	LLGL scribble cell polarity complex component 2
0.68533	0.320976	P0DJ07	P0DJ07	PT100_HUMAN	PET100	Protein PET100 homolog, mitochondrial
1.00207	0.320797	Q13829	Q13829	BACD2_HUMAN	TNFAIP1	BTB/POZ domain-containing adapter for CUL3-mediated RhoA degradation protein 2
0.875673	0.320188	Q8WUW1	Q8WUW1	BRK1_HUMAN	BRK1	Protein BRICK1
0.918709	0.319901	Q9P227	Q9P227	RHG23_HUMAN	ARHGAP23	Rho GTPase-activating protein 23
0.437755	0.319735	Q9UKI2	Q9UKI2	BORG2_HUMAN	CDC42EP3	Cdc42 effector protein 3
1.24102	0.318605	Q8IYK4	Q8IYK4	GT252_HUMAN	COLGALT2	Procollagen galactosyltransferase 2
1.28579	0.317887	P18846	P18846;P16220	ATF1_HUMAN	ATF1	Cyclic AMP-dependent transcription factor ATF-1
0.453023	0.31522	P02768	P02768	ALBU_HUMAN	ALB	Albumin
0.61093	0.314511	Q9P2P1	Q9P2P1	NYNRI_HUMAN	NYNRIN	Protein NYNRIN
1.55242	0.31387	Q7Z6J8	Q7Z6J8	UBE3D_HUMAN	UBE3D	E3 ubiquitin-protein ligase E3D
0.589872	0.313483	P37173	P37173	TGFR2_HUMAN	TGFBR2	TGF-beta receptor type-2
1.05089	0.313231	Q9BT88	Q9BT88	SYT11_HUMAN	SYT11	Synaptotagmin-11
0.396082	0.313096	Q96G04	Q8N7N1;Q96G04;P0C5J1	EF2KT_HUMAN	EEF2KMT	Protein-lysine N-methyltransferase EEF2KMT
0.746594	0.312526	Q9NYI0	Q9NYI0	PSD3_HUMAN	PSD3	PH and SEC7 domain-containing protein 3
0.696942	0.312268	Q67FW5	Q67FW5	B3GNL_HUMAN	B3GNTL1	UDP-GlcNAc:betaGal beta-1,3-N-acetylglucosaminyltransferase-like protein 1
0.77617	0.311897	O60347	O60347	TBC12_HUMAN	TBC1D12	TBC1 domain family member 12
1.61482	0.311299	Q3SY17	Q3SY17;Q9H1U9	S2552_HUMAN	SLC25A52	Mitochondrial nicotinamide adenine dinucleotide transporter SLC25A52
0.649071	0.310697	Q9HAJ7	Q9HAJ7	SP30L_HUMAN	SAP30L	Histone deacetylase complex subunit SAP30L
0.793767	0.310408	P63098	P63098	CANB1_HUMAN	PPP3R1	Calcineurin subunit B type 1
1.30588	0.310231	P98169	P98168;P98169	ZXDB_HUMAN	ZXDB	Zinc finger X-linked protein ZXDB
0.558841	0.309721	O14595	O14595	CTDS2_HUMAN	CTDSP2	Carboxy-terminal domain RNA polymerase II polypeptide A small phosphatase 2
0.811138	0.308871	Q9NW07	Q9NW07	ZN358_HUMAN	ZNF358	Zinc finger protein 358
0.458882	0.308191	P36956	P36956	SRBP1_HUMAN	SREBF1	Sterol regulatory element-binding protein 1
3.30141	0.306594	Q96FJ2	P63167;Q96FJ2	DYL2_HUMAN	DYNLL2	Dynein light chain 2, cytoplasmic
2.4425	0.306316	Q9UFF9	Q9UFF9	CNOT8_HUMAN	CNOT8	CCR4-NOT transcription complex subunit 8
0.49525	0.306024	A0PK00	A0PK00	T120B_HUMAN	TMEM120B	Transmembrane protein 120B
0.554327	0.305816	Q9H939	Q9H939	PPIP2_HUMAN	PSTPIP2	Proline-serine-threonine phosphatase-interacting protein 2
0.609779	0.305341	Q9NQL2	Q9NQL2	RRAGD_HUMAN	RRAGD	Ras-related GTP-binding protein D
1.75893	0.30477	Q5VST6	Q5VST6	AB17B_HUMAN	ABHD17B	Alpha/beta hydrolase domain-containing protein 17B
0.713651	0.303613	Q6ZYL4	Q6ZYL4	TF2H5_HUMAN	GTF2H5	General transcription factor IIH subunit 5
2.51652	0.303025	Q13069;Q13070	A1L429;P0DSO3;Q4V326;Q13069;A6NDE8;O76087;A6NER3;P0DTW1;P0CL82;Q13070;Q4V321;P0CL81;P0CL80	GAGE5_HUMAN;GAGE6_HUMAN	GAGE5;GAGE6	G antigen 5
2.40431	0.302733	P98179	P98179	RBM3_HUMAN	RBM3	RNA-binding protein 3
0.582918	0.302302	O43182	O43182	RHG06_HUMAN	ARHGAP6	Rho GTPase-activating protein 6
0.806204	0.302263	Q8N2G6	Q8N2G6	ZCH24_HUMAN	ZCCHC24	Zinc finger CCHC domain-containing protein 24
0.685352	0.301164	Q8NB14	Q8NB14	UBP38_HUMAN	USP38	Ubiquitin carboxyl-terminal hydrolase 38
2.23331	0.298936	Q9Y5T4	Q9Y5T4	DJC15_HUMAN	DNAJC15	DnaJ homolog subfamily C member 15
0.797634	0.298652	Q96NB1	Q96NB1	CEP20_HUMAN	CEP20	Centrosomal protein 20
0.921882	0.298615	Q9BZC7	Q9BZC7	ABCA2_HUMAN	ABCA2	ATP-binding cassette sub-family A member 2
0.766625	0.298299	P40426	P40426	PBX3_HUMAN	PBX3	Pre-B-cell leukemia transcription factor 3
0.60101	0.297991	Q8WTV1	Q8WTV1	THAP3_HUMAN	THAP3	THAP domain-containing protein 3
2.28568	0.297697	Q9H6L2	Q9H6L2	TM231_HUMAN	TMEM231	Transmembrane protein 231
1.76577	0.297171	Q14442	Q14442	PIGH_HUMAN	PIGH	Phosphatidylinositol N-acetylglucosaminyltransferase subunit H
1.86684	0.297018	Q15696	Q15695;Q15696	U2AFM_HUMAN	ZRSR2	U2 small nuclear ribonucleoprotein auxiliary factor 35 kDa subunit-related protein 2
1.83861	0.29695	Q8NB15	Q8NB15	ZN511_HUMAN	ZNF511	Zinc finger protein 511
0.196678	0.296928	P02774	P02774	VTDB_HUMAN	GC	Vitamin D-binding protein
2.17611	0.29678	A6NCE7;Q9GZQ8	Q9GZQ8;A6NCE7;Q9H492	MLP3B_HUMAN;MP3B2_HUMAN	MAP1LC3B;MAP1LC3B2	Microtubule-associated proteins 1A/1B light chain 3 beta 2
2.69628	0.296353	Q00978	Q00978	IRF9_HUMAN	IRF9	Interferon regulatory factor 9
0.993458	0.29616	Q9Y5J5	Q9Y5J5	PHLA3_HUMAN	PHLDA3	Pleckstrin homology-like domain family A member 3
1.57951	0.295336	Q9NQ34	Q9NQ34	TMM9B_HUMAN	TMEM9B	Transmembrane protein 9B
1.34601	0.293739	Q8TBZ3	Q8TBZ3	WDR20_HUMAN	WDR20	WD repeat-containing protein 20
0.557401	0.293027	Q63HK5	Q63HK5	TSH3_HUMAN	TSHZ3	Teashirt homolog 3
0.657178	0.292802	Q9UNQ0	Q9UNQ0	ABCG2_HUMAN	ABCG2	Broad substrate specificity ATP-binding cassette transporter ABCG2
0.312933	0.292768	O75154	O75154	RFIP3_HUMAN	RAB11FIP3	Rab11 family-interacting protein 3
1.1157	0.291569	Q6B0I6	Q6B0I6	KDM4D_HUMAN	KDM4D	Lysine-specific demethylase 4D
0.892645	0.291085	P58340	P58340	MLF1_HUMAN	MLF1	Myeloid leukemia factor 1
1.85055	0.29061	Q15800	Q15800	MSMO1_HUMAN	MSMO1	Methylsterol monooxygenase 1
1.1501	0.28994	Q9H9R9	Q9H9R9	DBND1_HUMAN	DBNDD1	Dysbindin domain-containing protein 1
0.557941	0.289355	P51808	P51808	DYLT3_HUMAN	DYNLT3	Dynein light chain Tctex-type 3
0.281684	0.289238	Q96DC8	Q96DC8	ECHD3_HUMAN	ECHDC3	Enoyl-CoA hydratase domain-containing protein 3, mitochondrial
0.818145	0.289233	O15304	O15304	SIVA_HUMAN	SIVA1	Apoptosis regulatory protein Siva
0.896755	0.288927	Q92782	Q92782	DPF1_HUMAN	DPF1	Zinc finger protein neuro-d4
0.246972	0.288881	Q8WV60	Q8WV60	PTCD2_HUMAN	PTCD2	Pentatricopeptide repeat-containing protein 2, mitochondrial
0.185936	0.28879	O14494	O14494	PLPP1_HUMAN	PLPP1	Phospholipid phosphatase 1
0.988079	0.288195	Q9UBS3	Q9UBS3	DNJB9_HUMAN	DNAJB9	DnaJ homolog subfamily B member 9
1.00265	0.28724	Q96FN9	Q96FN9	DTD2_HUMAN	DTD2	D-aminoacyl-tRNA deacylase 2
0.847049	0.285795	P60002	P60002	ELOF1_HUMAN	ELOF1	Transcription elongation factor 1 homolog
0.820276	0.285531	Q9H063	Q9H063	MAF1_HUMAN	MAF1	Repressor of RNA polymerase III transcription MAF1 homolog
0.444223	0.285266	P20749	P20749	BCL3_HUMAN	BCL3	B-cell lymphoma 3 protein
0.475816	0.284691	A0JLT2	A0JLT2	MED19_HUMAN	MED19	Mediator of RNA polymerase II transcription subunit 19
0.89245	0.284611	Q99715	Q99715	COCA1_HUMAN	COL12A1	Collagen alpha-1(XII) chain
0.769186	0.283723	Q9BQ15	Q9BQ15	SOSB1_HUMAN	NABP2	SOSS complex subunit B1
0.89834	0.283496	A6NIX2	A6NIX2	WTIP_HUMAN	WTIP	Wilms tumor protein 1-interacting protein
0.929878	0.283491	P49281	P49281	NRAM2_HUMAN	SLC11A2	Natural resistance-associated macrophage protein 2
1.51937	0.283311	Q9UHE8	Q9UHE8	STEA1_HUMAN	STEAP1	Metalloreductase STEAP1
1.04544	0.282071	Q7Z591	Q7Z591	AKNA_HUMAN	AKNA	Microtubule organization protein AKNA
1.6773	0.280887	Q9Y4D1	Q9Y4D1	DAAM1_HUMAN	DAAM1	Disheveled-associated activator of morphogenesis 1
0.666632	0.280753	Q96GU1	Q96GU1	PAGE5_HUMAN	PAGE5	P antigen family member 5
0.142697	0.280542	O60765	Q96LW1;O60765	Z354A_HUMAN	ZNF354A	Zinc finger protein 354A
0.515197	0.280365	P04637	P04637	P53_HUMAN	TP53	Cellular tumor antigen p53
0.24899	0.279309	P17040	P17040	ZSC20_HUMAN	ZSCAN20	Zinc finger and SCAN domain-containing protein 20
1.99599	0.278993	Q96MV1	Q96MV1	TLCD4_HUMAN	TLCD4	TLC domain-containing protein 4
1.28725	0.27884	Q9BPZ3	Q9BPZ3	PAIP2_HUMAN	PAIP2	Polyadenylate-binding protein-interacting protein 2
0.305605	0.276894	Q8TBP5	Q8TBP5	F174A_HUMAN	FAM174A	Membrane protein FAM174A
0.733153	0.276146	Q5FWF4	Q5FWF4	ZRAB3_HUMAN	ZRANB3	DNA annealing helicase and endonuclease ZRANB3
0.823852	0.275837	Q6DHV7	Q6DHV7	ADAL_HUMAN	ADAL	Adenosine deaminase-like protein
0.482866	0.275676	Q9NPB0	Q9NPB0	SMDC1_HUMAN	SAYSD1	SAYSvFN domain-containing protein 1
1.61149	0.275114	Q96LL9	Q96LL9	DJC30_HUMAN	DNAJC30	DnaJ homolog subfamily C member 30, mitochondrial
1.52281	0.27492	Q99942	Q99942	RNF5_HUMAN	RNF5	E3 ubiquitin-protein ligase RNF5
1.89263	0.274859	P30626	P30626	SORCN_HUMAN	SRI	Sorcin
1.24844	0.273459	Q9P2T1	Q9P2T1	GMPR2_HUMAN	GMPR2	GMP reductase 2
1.68921	0.272485	Q86U70	Q86U70	LDB1_HUMAN	LDB1	LIM domain-binding protein 1
1.14647	0.272389	Q8N0T1	Q8N0T1	RBIS_HUMAN	RBIS	Ribosomal biogenesis factor
0.208037	0.272132	Q96H79	Q96H79	ZCCHL_HUMAN	ZC3HAV1L	Zinc finger CCCH-type antiviral protein 1-like
0.434767	0.271516	Q9BY78	Q9BY78	RNF26_HUMAN	RNF26	E3 ubiquitin-protein ligase RNF26
0.6381	0.270686	Q96AN5	Q96AN5	TM143_HUMAN	TMEM143	Transmembrane protein 143
1.41028	0.269782	Q92622	Q92622	RUBIC_HUMAN	RUBCN	Run domain Beclin-1-interacting and cysteine-rich domain-containing protein
1.07639	0.269104	Q6T4R5	Q6T4R5	NHS_HUMAN	NHS	Actin remodeling regulator NHS
0.552404	0.268663	P68871	P69891;P02100;P68871;P69892;P02042	HBB_HUMAN	HBB	Hemoglobin subunit beta
0.921075	0.268165	O43623	O43623	SNAI2_HUMAN	SNAI2	Zinc finger protein SNAI2
1.31511	0.268075	Q9H8X2	Q9H8X2	IPPK_HUMAN	IPPK	Inositol-pentakisphosphate 2-kinase
2.64646	0.266064	Q86WA8	Q86WA8	LONP2_HUMAN	LONP2	Lon protease homolog 2, peroxisomal
0.206918	0.265024	Q96LD4	Q96LD4	TRI47_HUMAN	TRIM47	E3 ubiquitin-protein ligase TRIM47
2.49681	0.264444	Q3MIX3	Q3MIX3	ADCK5_HUMAN	ADCK5	Uncharacterized aarF domain-containing protein kinase 5
0.653338	0.264183	Q9H707	Q9H707	ZN552_HUMAN	ZNF552	Zinc finger protein 552
0.546381	0.263527	Q4AE62	Q4AE62	GTDC1_HUMAN	GTDC1	Glycosyltransferase-like domain-containing protein 1
1.60821	0.2635	Q8TF64	Q8TF64	GIPC3_HUMAN	GIPC3	PDZ domain-containing protein GIPC3
0.664862	0.26338	P06703	P06703	S10A6_HUMAN	S100A6	Protein S100-A6
1.29963	0.262177	Q92902	Q92902	HPS1_HUMAN	HPS1	BLOC-3 complex member HPS1
1.27957	0.261728	P56177	P56177	DLX1_HUMAN	DLX1	Homeobox protein DLX-1
0.654235	0.261706	P54852	P54852	EMP3_HUMAN	EMP3	Epithelial membrane protein 3
1.00481	0.261687	Q5T7V8	Q5T7V8	GORAB_HUMAN	GORAB	RAB6-interacting golgin
1.04573	0.261159	Q9BRQ3	Q9BRQ3	NUD22_HUMAN	NUDT22	Uridine diphosphate glucose pyrophosphatase NUDT22
0.555215	0.260074	Q2LD37	Q2LD37	BLTP1_HUMAN	BLTP1	Bridge-like lipid transfer protein family member 1
0.297032	0.259925	Q9UM19	Q9UM19	HPCL4_HUMAN	HPCAL4	Hippocalcin-like protein 4
0.281414	0.258943	Q53FV1	Q53FV1	ORML2_HUMAN	ORMDL2	ORM1-like protein 2
1.61049	0.258465	Q9NRX4	Q9NRX4	PHP14_HUMAN	PHPT1	14 kDa phosphohistidine phosphatase
0.414246	0.258344	Q6ZN54	Q6ZN54	DEFI8_HUMAN	DEF8	Differentially expressed in FDCP 8 homolog
1.46883	0.258165	O14561	O14561	ACPM_HUMAN	NDUFAB1	Acyl carrier protein, mitochondrial
0.47183	0.25762	Q16384	Q16384;Q7RTT4	SSX1_HUMAN	SSX1	Protein SSX1
0.705963	0.255422	Q96PM5	Q96PM5	ZN363_HUMAN	RCHY1	RING finger and CHY zinc finger domain-containing protein 1
0.310298	0.255257	Q92664	Q92664	TF3A_HUMAN	GTF3A	Transcription factor IIIA
1.19912	0.254735	P0C0L4	P0C0L4;P0C0L5	CO4A_HUMAN	C4A	Complement C4-A
0.942957	0.253885	Q9P0J7	Q9P0J7	KCMF1_HUMAN	KCMF1	E3 ubiquitin-protein ligase KCMF1
0.973979	0.253855	Q9BZK3	Q9BZK3	NACP4_HUMAN	NACA4P	Putative nascent polypeptide-associated complex subunit alpha-like protein
0.803997	0.252948	Q9Y3C0	Q9Y3C0	WASC3_HUMAN	WASHC3	WASH complex subunit 3
0.399019	0.25279	Q96FH0	Q96FH0	BORC8_HUMAN	BORCS8	BLOC-1-related complex subunit 8
1.12723	0.251697	P17275	P17275	JUNB_HUMAN	JUNB	Transcription factor JunB
0.290319	0.250916	Q53F39	Q53F39	MPPE1_HUMAN	MPPE1	Metallophosphoesterase 1
1.03023	0.250847	P0DP23;P0DP24;P0DP25	P0DP24;P0DP25;P0DP23	CALM1_HUMAN;CALM2_HUMAN;CALM3_HUMAN	CALM1;CALM2;CALM3	Calmodulin-1
1.23741	0.250562	Q8IWE4	Q8IWE4	DCNL3_HUMAN	DCUN1D3	DCN1-like protein 3
1.17213	0.24914	Q9NR33	Q9NR33	DPOE4_HUMAN	POLE4	DNA polymerase epsilon subunit 4
3.48472	0.248903	Q9UI14	Q9UI14	PRAF1_HUMAN	RABAC1	Prenylated Rab acceptor protein 1
0.166351	0.248895	O43581	O43581	SYT7_HUMAN	SYT7	Synaptotagmin-7
0.26708	0.248237	P57721	P57721	PCBP3_HUMAN	PCBP3	Poly(rC)-binding protein 3
0.730208	0.248221	P20036	P20036	DPA1_HUMAN	HLA-DPA1	HLA class II histocompatibility antigen, DP alpha 1 chain
0.367219	0.247506	Q96GC6	Q96GC6	ZN274_HUMAN	ZNF274	Neurotrophin receptor-interacting factor homolog
0.449858	0.24723	Q5VYX0	Q5VYX0	RNLS_HUMAN	RNLS	Renalase
2.67266	0.247218	Q9Y3C1	Q9Y3C1	NOP16_HUMAN	NOP16	Nucleolar protein 16
0.625012	0.247019	Q4G0A6	Q4G0A6	MINY4_HUMAN	MINDY4	Probable ubiquitin carboxyl-terminal hydrolase MINDY-4
1.04342	0.246408	Q8TAC2	Q8TAC2	JOS2_HUMAN	JOSD2	Josephin-2
1.32891	0.245977	P20674	P20674	COX5A_HUMAN	COX5A	Cytochrome c oxidase subunit 5A, mitochondrial
2.12772	0.24588	P41182	P41182	BCL6_HUMAN	BCL6	B-cell lymphoma 6 protein
0.462194	0.2457	Q15035	Q15035	TRAM2_HUMAN	TRAM2	Translocating chain-associated membrane protein 2
0.952077	0.245525	Q9BT92	Q9BT92	TCHP_HUMAN	TCHP	Trichoplein keratin filament-binding protein
1.0623	0.24476	Q3ZCW2	Q3ZCW2	LEGL_HUMAN	LGALSL	Galectin-related protein
0.236301	0.244484	Q5VYV7	Q5VYV7	SLX4I_HUMAN	SLX4IP	Protein SLX4IP
0.15826	0.244079	Q9UN81	Q9UN81	LORF1_HUMAN	L1RE1	LINE-1 retrotransposable element ORF1 protein
0.922985	0.243368	O15391	O15391	TYY2_HUMAN	YY2	Transcription factor YY2
1.67267	0.24287	Q9H0R8	Q9H0R8;O95166	GBRL1_HUMAN	GABARAPL1	Gamma-aminobutyric acid receptor-associated protein-like 1
0.915017	0.242725	O75197	O75197	LRP5_HUMAN	LRP5	Low-density lipoprotein receptor-related protein 5
0.414674	0.242607	P55197	P55197	AF10_HUMAN	MLLT10	Protein AF-10
0.641229	0.242517	P51674	P51674	GPM6A_HUMAN	GPM6A	Neuronal membrane glycoprotein M6-a
0.920175	0.242513	Q9NX04	Q9NX04	AIRIM_HUMAN	AIRIM	AFG2-interacting ribosome maturation factor
0.98706	0.242352	P01116	P01116;P01111	RASK_HUMAN	KRAS	GTPase KRas
0.640147	0.242272	Q9Y2Y9	Q9Y2Y9	KLF13_HUMAN	KLF13	Krueppel-like factor 13
0.395576	0.241595	Q8NC06	Q8NC06	ACBD4_HUMAN	ACBD4	Acyl-CoA-binding domain-containing protein 4
0.502043	0.241557	Q86XI6	Q86XI6	PPR3B_HUMAN	PPP1R3B	Protein phosphatase 1 regulatory subunit 3B
1.16172	0.241554	P63096	P63096	GNAI1_HUMAN	GNAI1	Guanine nucleotide-binding protein G(i) subunit alpha-1
1.11819	0.241452	P32856	P32856	STX2_HUMAN	STX2	Syntaxin-2
0.884127	0.241211	P07108	P07108	ACBP_HUMAN	DBI	Acyl-CoA-binding protein
1.51752	0.2412	Q8N1S5	Q8N1S5	S39AB_HUMAN	SLC39A11	Zinc transporter ZIP11
0.458515	0.241024	Q9UII4	Q9UII4	HERC5_HUMAN	HERC5	E3 ISG15--protein ligase HERC5
0.641224	0.24088	Q01469	Q01469	FABP5_HUMAN	FABP5	Fatty acid-binding protein 5
0.576758	0.240611	Q9HA82	Q9HA82	CERS4_HUMAN	CERS4	Ceramide synthase 4
0.622239	0.240403	Q13569	Q13569	TDG_HUMAN	TDG	G/T mismatch-specific thymine DNA glycosylase
0.687013	0.239471	Q8N8Q9	Q8N8Q9	NIPA2_HUMAN	NIPA2	Magnesium transporter NIPA2
1.01014	0.239087	Q9NSC2	Q9BXA9;Q9NSC2;Q9Y467	SALL1_HUMAN	SALL1	Sal-like protein 1
0.364899	0.239012	Q96B02	Q96B02	UBE2W_HUMAN	UBE2W	Ubiquitin-conjugating enzyme E2 W
0.373548	0.238688	O43167	O43167	ZBT24_HUMAN	ZBTB24	Zinc finger and BTB domain-containing protein 24
1.05975	0.238336	O43674	O43674	NDUB5_HUMAN	NDUFB5	NADH dehydrogenase [ubiquinone] 1 beta subcomplex subunit 5, mitochondrial
0.331387	0.237933	Q9P273	Q9P273	TEN3_HUMAN	TENM3	Teneurin-3
0.478403	0.237471	P57054	P57054	PIGP_HUMAN	PIGP	Phosphatidylinositol N-acetylglucosaminyltransferase subunit P
1.23475	0.237362	Q6P9A2	Q6P9A2	GLT18_HUMAN	GALNT18	Polypeptide N-acetylgalactosaminyltransferase 18
0.960731	0.237251	Q96HD1	Q96HD1	CREL1_HUMAN	CRELD1	Protein disulfide isomerase CRELD1
0.783968	0.236588	P56270	P56270	MAZ_HUMAN	MAZ	Myc-associated zinc finger protein
0.440746	0.236318	Q8WUJ1	Q8WUJ1	NEUFC_HUMAN	CYB5D2	Neuferricin
1.01126	0.236063	Q9P086	Q9P086	MED11_HUMAN	MED11	Mediator of RNA polymerase II transcription subunit 11
0.432696	0.235923	Q96A37	Q96A37	RN166_HUMAN	RNF166	E3 ubiquitin-protein ligase RNF166
0.976184	0.234954	Q6UWY0	Q6UWY0	ARSK_HUMAN	ARSK	Arylsulfatase K
2.41916	0.234815	Q14653	Q14653	IRF3_HUMAN	IRF3	Interferon regulatory factor 3
0.819121	0.233574	P62633	P62633	CNBP_HUMAN	CNBP	CCHC-type zinc finger nucleic acid binding protein
1.61849	0.233464	Q5T3U5	Q5T3U5	MRP7_HUMAN	ABCC10	ATP-binding cassette sub-family C member 10
1.12867	0.232982	Q86SQ9	Q86SQ9	DHDDS_HUMAN	DHDDS	Dehydrodolichyl diphosphate synthase complex subunit DHDDS
0.52722	0.232917	O14978	O14978	ZN263_HUMAN	ZNF263	Zinc finger protein 263
0.419959	0.232723	Q9H2X6	Q9H2X6	HIPK2_HUMAN	HIPK2	Homeodomain-interacting protein kinase 2
1.06909	0.232645	Q14159	Q14159	SPIDR_HUMAN	SPIDR	DNA repair-scaffolding protein
0.720251	0.232418	Q71RG4	Q71RG4	TMUB2_HUMAN	TMUB2	Transmembrane and ubiquitin-like domain-containing protein 2
0.872917	0.232235	Q9UMS5	Q9UMS5	PHTF1_HUMAN	PHTF1	Protein PHTF1
0.884723	0.231953	P13498	P13498	CY24A_HUMAN	CYBA	Cytochrome b-245 light chain
1.41036	0.229985	P13747	P13747	HLAE_HUMAN	HLA-E	HLA class I histocompatibility antigen, alpha chain E
0.762008	0.229874	Q3B820	Q3B820	F161A_HUMAN	FAM161A	Protein FAM161A
0.390101	0.22976	P05120	P05120	PAI2_HUMAN	SERPINB2	Plasminogen activator inhibitor 2
1.21151	0.228919	P84098	P84098	RL19_HUMAN	RPL19	Large ribosomal subunit protein eL19
0.933004	0.228632	Q9Y2L6	Q9Y2L6	FRM4B_HUMAN	FRMD4B	FERM domain-containing protein 4B
0.342063	0.228079	Q96DB9	Q96DB9	FXYD5_HUMAN	FXYD5	FXYD domain-containing ion transport regulator 5
0.286774	0.227487	Q6ZMT4	Q6ZMT4	KDM7A_HUMAN	KDM7A	Lysine-specific demethylase 7A
0.327215	0.227318	Q7Z624	Q7Z624	CMKMT_HUMAN	CAMKMT	Calmodulin-lysine N-methyltransferase
0.26277	0.226345	P02765	P02765	FETUA_HUMAN	AHSG	Alpha-2-HS-glycoprotein
0.743108	0.225964	P61769	P61769	B2MG_HUMAN	B2M	Beta-2-microglobulin
0.843056	0.225592	O75443	O75443	TECTA_HUMAN	TECTA	Alpha-tectorin
0.419872	0.224616	Q9UM82	Q9UM82	SPAT2_HUMAN	SPATA2	Spermatogenesis-associated protein 2
1.46938	0.224114	Q9NQZ5	Q9NQZ5	STAR7_HUMAN	STARD7	StAR-related lipid transfer protein 7, mitochondrial
0.183155	0.223936	P01042	P01042	KNG1_HUMAN	KNG1	Kininogen-1
0.275465	0.223033	Q9NWH2	Q9NWH2	TM242_HUMAN	TMEM242	Transmembrane protein 242
2.46632	0.222978	P57105	P57105	SYJ2B_HUMAN	SYNJ2BP	Synaptojanin-2-binding protein
0.837665	0.222713	A7MCY6	A7MCY6	TBKB1_HUMAN	TBKBP1	TANK-binding kinase 1-binding protein 1
1.02624	0.222038	Q96BU1	Q96BU1	S1PBP_HUMAN	S100PBP	S100P-binding protein
0.242467	0.222034	O75317	O75317	UBP12_HUMAN	USP12	Ubiquitin carboxyl-terminal hydrolase 12
0.144866	0.221871	Q9NY74	Q9NY74	ETAA1_HUMAN	ETAA1	Ewing's tumor-associated antigen 1
1.80718	0.221398	A2A3K4	A2A3K4	PTPC1_HUMAN	PTPDC1	Protein tyrosine phosphatase domain-containing protein 1
0.536915	0.221081	Q9H8M5	Q9H8M5	CNNM2_HUMAN	CNNM2	Metal transporter CNNM2
1.8879	0.220665	Q9HB75	Q9HB75	PIDD1_HUMAN	PIDD1	p53-induced death domain-containing protein 1
0.80324	0.22049	Q8N9V3	Q8N9V3	WSDU1_HUMAN	WDSUB1	WD repeat, SAM and U-box domain-containing protein 1
1.05956	0.22008	P14621	P14621	ACYP2_HUMAN	ACYP2	Acylphosphatase-2
1.43575	0.219792	Q8WVI0	Q8WVI0	UQCC5_HUMAN	UQCC5	Ubiquinol-cytochrome-c reductase complex assembly factor 5
0.932634	0.219569	Q6ICL3	Q6ICL3	TNG2_HUMAN	TANGO2	Transport and Golgi organization protein 2 homolog
0.95456	0.218765	A6NKF1	A6NKF1	SAC31_HUMAN	SAC3D1	SAC3 domain-containing protein 1
2.40245	0.218708	Q96LJ7	Q96LJ7	DHRS1_HUMAN	DHRS1	Dehydrogenase/reductase SDR family member 1
1.19787	0.218164	Q9UGU5	Q9UGU5	HMGX4_HUMAN	HMGXB4	HMG domain-containing protein 4
0.662746	0.217684	Q9NYQ6	Q9NYQ6	CELR1_HUMAN	CELSR1	Cadherin EGF LAG seven-pass G-type receptor 1
1.08892	0.217406	P83916	P83916	CBX1_HUMAN	CBX1	Chromobox protein homolog 1
0.469624	0.216721	Q8NBW4	Q8NBW4	S38A9_HUMAN	SLC38A9	Neutral amino acid transporter 9
0.372665	0.216372	Q8N196	Q8N196	SIX5_HUMAN	SIX5	Homeobox protein SIX5
1.10951	0.216146	Q96D09	Q96D09	GASP2_HUMAN	GPRASP2	G-protein coupled receptor-associated sorting protein 2
0.55084	0.216141	Q8WZ19	Q8WZ19	BACD1_HUMAN	KCTD13	BTB/POZ domain-containing adapter for CUL3-mediated RhoA degradation protein 1
0.6416	0.216112	Q9BSG0	Q9BSG0	PADC1_HUMAN	PRADC1	Protease-associated domain-containing protein 1
1.2278	0.216052	Q9NVV4	Q9NVV4	PAPD1_HUMAN	MTPAP	Poly(A) RNA polymerase, mitochondrial
0.705054	0.215636	O75570	O75570	RF1M_HUMAN	MTRF1	Peptide chain release factor 1, mitochondrial
0.966863	0.215563	Q9GZV4	Q9GZV4	IF5A2_HUMAN	EIF5A2	Eukaryotic translation initiation factor 5A-2
2.54797	0.215497	P15408	P15408	FOSL2_HUMAN	FOSL2	Fos-related antigen 2
0.72404	0.215457	P08697	P08697	A2AP_HUMAN	SERPINF2	Alpha-2-antiplasmin
0.888772	0.214583	Q8TF40	Q8TF40	FNIP1_HUMAN	FNIP1	Folliculin-interacting protein 1
0.464562	0.214103	Q9BRN9	Q9BRN9	TM2D3_HUMAN	TM2D3	TM2 domain-containing protein 3
1.99027	0.213198	Q7LGA3	Q7LGA3	HS2ST_HUMAN	HS2ST1	Heparan sulfate 2-O-sulfotransferase 1
0.741466	0.212906	O00399	O00399	DCTN6_HUMAN	DCTN6	Dynactin subunit 6
0.792727	0.212782	P21953	P21953	ODBB_HUMAN	BCKDHB	2-oxoisovalerate dehydrogenase subunit beta, mitochondrial
0.649222	0.212389	Q96CD0	Q96CD0	FBXL8_HUMAN	FBXL8	F-box/LRR-repeat protein 8
1.14639	0.211542	Q16560	Q16560	U1SBP_HUMAN	SNRNP35	U11/U12 small nuclear ribonucleoprotein 35 kDa protein
0.791393	0.211107	Q86XI8	Q86XI8	ZSWM9_HUMAN	ZSWIM9	Uncharacterized protein ZSWIM9
0.477943	0.210872	P63146	P63146	UBE2B_HUMAN	UBE2B	Ubiquitin-conjugating enzyme E2 B
0.133028	0.210801	P49638	P49638	TTPA_HUMAN	TTPA	Alpha-tocopherol transfer protein
0.61684	0.210591	Q9NTW7	Q9NTW7	ZF64B_HUMAN	ZFP64	Zinc finger protein 64
1.17947	0.210407	Q8TE76	Q8TE76	MORC4_HUMAN	MORC4	MORC family CW-type zinc finger protein 4
0.969072	0.210306	Q8NBK3	Q8NBK3	SUMF1_HUMAN	SUMF1	Formylglycine-generating enzyme
0.188434	0.210205	Q5HY92	Q5HY92	FIGN_HUMAN	FIGN	Fidgetin
0.485839	0.210159	Q6NT16	Q6NT16	S18B1_HUMAN	SLC18B1	MFS-type transporter SLC18B1
2.02176	0.21	Q53LP3	Q53LP3	SWAHC_HUMAN	SOWAHC	Ankyrin repeat domain-containing protein SOWAHC
1.07908	0.209973	P09958	P09958	FURIN_HUMAN	FURIN	Furin
0.36561	0.209859	Q9UGI6	Q9UGI6	KCNN3_HUMAN	KCNN3	Small conductance calcium-activated potassium channel protein 3
1.9341	0.209826	Q96CD2	Q96CD2	COAC_HUMAN	PPCDC	Phosphopantothenoylcysteine decarboxylase
1.20269	0.209648	P08174	P08174	DAF_HUMAN	CD55	Complement decay-accelerating factor
1.06323	0.209575	P60602	P60602	ROMO1_HUMAN	ROMO1	Reactive oxygen species modulator 1
0.421247	0.207935	P02689	P02689;P15090	MYP2_HUMAN	PMP2	Myelin P2 protein
0.877137	0.207867	Q92930	Q92930	RAB8B_HUMAN	RAB8B	Ras-related protein Rab-8B
2.78512	0.207801	O75251	O75251	NDUS7_HUMAN	NDUFS7	NADH dehydrogenase [ubiquinone] iron-sulfur protein 7, mitochondrial
0.434707	0.207594	Q9BPX1	Q9BPX1	DHB14_HUMAN	HSD17B14	17-beta-hydroxysteroid dehydrogenase 14
0.949545	0.207386	Q9H410	Q9H410	DSN1_HUMAN	DSN1	Kinetochore-associated protein DSN1 homolog
1.30753	0.206983	Q8WVF1	Q8WVF1	OSCP1_HUMAN	OSCP1	Protein OSCP1
0.699698	0.206794	Q13530	Q13530	SERC3_HUMAN	SERINC3	Serine incorporator 3
0.382348	0.206361	Q7L1W4	Q7L1W4	LRC8D_HUMAN	LRRC8D	Volume-regulated anion channel subunit LRRC8D
0.325888	0.205174	Q8IY45	Q8IY45	AMN1_HUMAN	AMN1	Protein AMN1 homolog
1.14842	0.205139	P55735	P55735	SEC13_HUMAN	SEC13	Protein SEC13 homolog
1.2434	0.205119	Q9NPI0	Q9NPI0	TM138_HUMAN	TMEM138	Transmembrane protein 138
0.223393	0.20502	Q92628	Q92628	K0232_HUMAN	KIAA0232	Uncharacterized protein KIAA0232
1.12478	0.204011	Q9BTT4	Q9BTT4	MED10_HUMAN	MED10	Mediator of RNA polymerase II transcription subunit 10
0.246463	0.203395	P17014	P17014	ZNF12_HUMAN	ZNF12	Zinc finger protein 12
1.37056	0.203392	Q6GMV3	Q6GMV3	PTRD1_HUMAN	PTRHD1	Putative peptidyl-tRNA hydrolase PTRHD1
1.23095	0.203382	P62699	P62699	YPEL5_HUMAN	YPEL5	Protein yippee-like 5
1.55276	0.202205	Q8N5W9	Q8N5W9	RFLB_HUMAN	RFLNB	Refilin-B
1.02689	0.202077	Q8IVG5	Q8IVG5	SAM9L_HUMAN	SAMD9L	Sterile alpha motif domain-containing protein 9-like
0.782195	0.201217	Q9UBC1	Q9UBC1	IKBL1_HUMAN	NFKBIL1	NF-kappa-B inhibitor-like protein 1
0.393669	0.200785	Q5SQH8	Q5SQH8	CF136_HUMAN	C6orf136	Uncharacterized protein C6orf136
0.941916	0.200443	O75398	O75398	DEAF1_HUMAN	DEAF1	Deformed epidermal autoregulatory factor 1 homolog
1.60594	0.199854	O43169	O43169	CYB5B_HUMAN	CYB5B	Cytochrome b5 type B
2.69133	0.199692	Q8WVC6	Q8WVC6	DCAKD_HUMAN	DCAKD	Dephospho-CoA kinase domain-containing protein
0.464749	0.198743	Q9Y2B9	Q9Y2B9	IPKG_HUMAN	PKIG	cAMP-dependent protein kinase inhibitor gamma
1.37158	0.198287	Q9UN79	Q9UN79	SOX13_HUMAN	SOX13	Transcription factor SOX-13
0.479103	0.198256	Q68DC2	Q68DC2	ANKS6_HUMAN	ANKS6	Ankyrin repeat and SAM domain-containing protein 6
1.86336	0.198071	Q9Y2Y0	Q9Y2Y0	AR2BP_HUMAN	ARL2BP	ADP-ribosylation factor-like protein 2-binding protein
0.528151	0.197952	Q7L8J4	Q7L8J4	3BP5L_HUMAN	SH3BP5L	SH3 domain-binding protein 5-like
0.727003	0.19785	Q11201	Q11201	SIA4A_HUMAN	ST3GAL1	CMP-N-acetylneuraminate-beta-galactosamide-alpha-2,3-sialyltransferase 1
0.757204	0.197469	Q9NXR5	Q9NXR5	ANR10_HUMAN	ANKRD10	Ankyrin repeat domain-containing protein 10
0.940406	0.197199	Q96EV8	Q96EV8	DTBP1_HUMAN	DTNBP1	Dysbindin
0.40069	0.197154	Q6PII5	Q6PII5	HAGHL_HUMAN	HAGHL	Hydroxyacylglutathione hydrolase-like protein
0.445199	0.196928	P10176	P10176	COX8A_HUMAN	COX8A	Cytochrome c oxidase subunit 8A, mitochondrial
1.40221	0.196925	O60890	O60890	OPHN1_HUMAN	OPHN1	Oligophrenin-1
0.218025	0.196625	Q8WU17	Q8WU17	RN139_HUMAN	RNF139	E3 ubiquitin-protein ligase RNF139
0.613125	0.195811	Q9UJC5	Q9UJC5	SH3L2_HUMAN	SH3BGRL2	SH3 domain-binding glutamic acid-rich-like protein 2
0.55333	0.195179	Q17R98	Q17R98	ZN827_HUMAN	ZNF827	Zinc finger protein 827
1.14745	0.195104	Q96ST8	Q96ST8	CEP89_HUMAN	CEP89	Centrosomal protein of 89 kDa
0.52962	0.194423	Q8IUF1;Q9BRT8	Q8IUF1;Q5RIA9;Q9BRT8;Q4V339;Q5JTY5	ZNG1A_HUMAN;ZNG1B_HUMAN	ZNG1A;ZNG1B	Zinc-regulated GTPase metalloprotein activator 1B
0.673763	0.194287	Q9H999	Q9H999;Q8TE04	PANK3_HUMAN	PANK3	Pantothenate kinase 3
0.493614	0.194075	O75326	O75326	SEM7A_HUMAN	SEMA7A	Semaphorin-7A
0.718481	0.193959	Q9NVQ4	Q9NVQ4	FAIM1_HUMAN	FAIM	Fas apoptotic inhibitory molecule 1
1.52086	0.193858	Q86WR0	Q86WR0	CCD25_HUMAN	CCDC25	Coiled-coil domain-containing protein 25
0.897614	0.193811	P36639	P36639	8ODP_HUMAN	NUDT1	Oxidized purine nucleoside triphosphate hydrolase
0.298361	0.193701	Q7L945	Q8N972;Q7L945	ZN627_HUMAN	ZNF627	Zinc finger protein 627
0.0489058	0.193422	Q9Y5K1	Q9Y5K1	SPO11_HUMAN	SPO11	Meiotic recombination protein SPO11
0.480068	0.193365	Q6UWZ7	Q6UWZ7	ABRX1_HUMAN	ABRAXAS1	BRCA1-A complex subunit Abraxas 1
0.412333	0.193077	O15116	O15116	LSM1_HUMAN	LSM1	U6 snRNA-associated Sm-like protein LSm1
3.17139	0.19303	P37268	P37268	FDFT_HUMAN	FDFT1	Squalene synthase
0.40537	0.192415	P21926	P21926	CD9_HUMAN	CD9	CD9 antigen
0.145975	0.192402	Q8NBP5	Q8NBP5	MFSD9_HUMAN	MFSD9	Major facilitator superfamily domain-containing protein 9
0.671514	0.192382	Q7RTP0	Q7RTP0	NIPA1_HUMAN	NIPA1	Magnesium transporter NIPA1
0.658189	0.192358	Q0VDI3	Q0VDI3	TM267_HUMAN	TMEM267	Transmembrane protein 267
0.490371	0.192069	O43826	O43826	G6PT1_HUMAN	SLC37A4	Glucose-6-phosphate exchanger SLC37A4
0.172865	0.191924	Q8N635	Q8N635;H3BU10	MEIOB_HUMAN	MEIOB	Meiosis-specific with OB domain-containing protein
0.791567	0.191835	Q04695	Q04695	K1C17_HUMAN	KRT17	Keratin, type I cytoskeletal 17
0.3282	0.191317	Q6QHF9	Q6QHF9	PAOX_HUMAN	PAOX	Peroxisomal N(1)-acetyl-spermine/spermidine oxidase
0.488767	0.191225	Q9BT04	Q9BT04	FUZZY_HUMAN	FUZ	Protein fuzzy homolog
0.682653	0.190987	Q6ZVL6	Q6ZVL6	K154L_HUMAN	KIAA1549L	UPF0606 protein KIAA1549L
2.16123	0.190952	Q9UQN3	Q9UQN3	CHM2B_HUMAN	CHMP2B	Charged multivesicular body protein 2b
0.994906	0.190784	O00483	O00483	NDUA4_HUMAN	NDUFA4	Cytochrome c oxidase subunit NDUFA4
1.16126	0.190618	Q9BQ69	Q9BQ69	MACD1_HUMAN	MACROD1	ADP-ribose glycohydrolase MACROD1
1.46486	0.190481	Q8TB37	Q8TB37	NUBPL_HUMAN	NUBPL	Iron-sulfur protein NUBPL
0.15105	0.190471	Q96DT0	Q96DT0	LEG12_HUMAN	LGALS12	Galectin-12
0.579766	0.190331	Q5UCC4	Q5UCC4	EMC10_HUMAN	EMC10	ER membrane protein complex subunit 10
1.20999	0.190165	P09132	P09132	SRP19_HUMAN	SRP19	Signal recognition particle 19 kDa protein
0.924719	0.18905	A0PJW6	A0PJW6	TM223_HUMAN	TMEM223	Transmembrane protein 223
0.202388	0.188879	A0A8I5KY20	A0A8I5KY20	CC92B_HUMAN	CCDC92B	Coiled-coil domain-containing 92B
0.445494	0.188828	Q02539	Q02539	H11_HUMAN	H1-1	Histone H1.1
0.529892	0.188745	Q9H6H4	Q9H6H4	REEP4_HUMAN	REEP4	Receptor expression-enhancing protein 4
0.467609	0.188732	Q8N0Z9	Q8N0Z9	VSI10_HUMAN	VSIG10	V-set and immunoglobulin domain-containing protein 10
0.479545	0.188421	P25445	P25445	TNR6_HUMAN	FAS	Tumor necrosis factor receptor superfamily member 6
1.45188	0.187821	Q5T2D3	Q5T2D3	OTUD3_HUMAN	OTUD3	OTU domain-containing protein 3
0.202455	0.187626	Q9Y4K1	Q9Y4K1	CRBG1_HUMAN	CRYBG1	Beta/gamma crystallin domain-containing protein 1
0.765661	0.187502	Q96AB3	Q96AB3	ISOC2_HUMAN	ISOC2	Isochorismatase domain-containing protein 2
0.536378	0.187223	P22304	P22304	IDS_HUMAN	IDS	Iduronate 2-sulfatase
0.688524	0.187033	Q9Y2D8	Q9Y2D8	ADIP_HUMAN	SSX2IP	Afadin- and alpha-actinin-binding protein
0.399477	0.187019	Q9P0W8	Q9P0W8	SPAT7_HUMAN	SPATA7	Spermatogenesis-associated protein 7
0.664161	0.186221	Q10588	Q10588	BST1_HUMAN	BST1	ADP-ribosyl cyclase/cyclic ADP-ribose hydrolase 2
0.689366	0.185721	Q9BQ24	Q9BQ24	ZFY21_HUMAN	ZFYVE21	Zinc finger FYVE domain-containing protein 21
0.772354	0.185641	P36941	P36941	TNR3_HUMAN	LTBR	Tumor necrosis factor receptor superfamily member 3
2.84447	0.185633	Q53GT1	Q53GT1	KLH22_HUMAN	KLHL22	Kelch-like protein 22
0.420936	0.185076	O95267	O95267	GRP1_HUMAN	RASGRP1	RAS guanyl-releasing protein 1
1.29129	0.184825	Q30154	Q30154;P79483	DRB5_HUMAN	HLA-DRB5	HLA class II histocompatibility antigen, DR beta 5 chain
0.873448	0.184755	Q9BWH2	Q9BWH2	FUND2_HUMAN	FUNDC2	FUN14 domain-containing protein 2
0.151076	0.184514	P51888	P51888	PRELP_HUMAN	PRELP	Prolargin
0.894499	0.184056	Q5VZI3	Q5VZI3	TM268_HUMAN	TMEM268	Transmembrane protein 268
0.640574	0.184018	P33552	P33552	CKS2_HUMAN	CKS2	Cyclin-dependent kinases regulatory subunit 2
0.696929	0.183986	Q9UKD1	Q9UKD1	GMEB2_HUMAN	GMEB2	Glucocorticoid modulatory element-binding protein 2
1.30596	0.183804	O14925	O14925;Q5SRD1	TIM23_HUMAN	TIMM23	Mitochondrial import inner membrane translocase subunit Tim23
1.56497	0.183722	Q9H8M1	Q9H8M1	CQ10B_HUMAN	COQ10B	Coenzyme Q-binding protein COQ10 homolog B, mitochondrial
1.4791	0.183635	Q5J8M3	Q5J8M3	EMC4_HUMAN	EMC4	ER membrane protein complex subunit 4
0.311449	0.183273	Q969X0	Q969X0	RIPL2_HUMAN	RILPL2	RILP-like protein 2
1.46218	0.182913	P61981	P61981	1433G_HUMAN	YWHAG	14-3-3 protein gamma
1.25473	0.18281	Q9H1E3	Q9H1E3	NUCKS_HUMAN	NUCKS1	Nuclear ubiquitous casein and cyclin-dependent kinase substrate 1
1.61902	0.182771	Q16394	Q16394	EXT1_HUMAN	EXT1	Exostosin-1
2.87941	0.182645	Q9Y3B3	Q9Y3B3	TMED7_HUMAN	TMED7	Transmembrane emp24 domain-containing protein 7
0.973926	0.182605	O75486	O75486	SUPT3_HUMAN	SUPT3H	Transcription initiation protein SPT3 homolog
0.505234	0.182327	Q07352	Q07352	TISB_HUMAN	ZFP36L1	mRNA decay activator protein ZFP36L1
1.48944	0.182319	Q6PK18	Q6PK18	OGFD3_HUMAN	OGFOD3	2-oxoglutarate and iron-dependent oxygenase domain-containing protein 3
2.29884	0.182302	Q5RI15	Q5RI15	COX20_HUMAN	COX20	Cytochrome c oxidase assembly protein COX20, mitochondrial
0.459543	0.182287	Q8TDR2	Q8TDR2	STK35_HUMAN	STK35	Serine/threonine-protein kinase 35
1.37822	0.181693	Q9UKR5	Q9UKR5	ERG28_HUMAN	ERG28	Ergosterol biosynthetic protein 28 homolog
0.275855	0.181692	Q8N2Y8	Q8N2Y8	RUSC2_HUMAN	RUSC2	AP-4 complex accessory subunit RUSC2
0.208623	0.181643	Q96H96	Q96H96	COQ2_HUMAN	COQ2	4-hydroxybenzoate polyprenyltransferase, mitochondrial
0.37117	0.181539	O14775	O14775	GNB5_HUMAN	GNB5	Guanine nucleotide-binding protein subunit beta-5
0.564271	0.181296	Q9BU79	Q9BU79	TM243_HUMAN	TMEM243	Transmembrane protein 243
0.137273	0.181237	Q9UBS5	Q9UBS5	GABR1_HUMAN	GABBR1	Gamma-aminobutyric acid type B receptor subunit 1
1.59105	0.180808	Q9BWL3	Q9BWL3	CA043_HUMAN	C1orf43	Protein C1orf43
0.232247	0.180738	Q9NRQ2	Q9NRQ2	PLS4_HUMAN	PLSCR4	Phospholipid scramblase 4
1.26813	0.180545	Q8WUD1	Q8WUD1	RAB2B_HUMAN	RAB2B	Ras-related protein Rab-2B
0.163632	0.180302	Q9P2Y4	Q9P2Y4	ZN219_HUMAN	ZNF219	Zinc finger protein 219
1.43381	0.180172	Q13938	Q13938	CAYP1_HUMAN	CAPS	Calcyphosin
1.16113	0.180168	Q9NZE8	Q9NZE8	RM35_HUMAN	MRPL35	Large ribosomal subunit protein bL35m
0.489856	0.180018	O76062	O76062	ERG24_HUMAN	TM7SF2	Delta(14)-sterol reductase TM7SF2
0.47135	0.179504	P62837	P62837;P61077	UB2D2_HUMAN	UBE2D2	Ubiquitin-conjugating enzyme E2 D2
0.837934	0.179428	Q96E14	Q96E14	RMI2_HUMAN	RMI2	RecQ-mediated genome instability protein 2
0.366985	0.179394	O15554	O15554	KCNN4_HUMAN	KCNN4	Intermediate conductance calcium-activated potassium channel protein 4
2.27008	0.179196	P40967	P40967	PMEL_HUMAN	PMEL	Melanocyte protein PMEL
0.402454	0.178738	P25963	P25963	IKBA_HUMAN	NFKBIA	NF-kappa-B inhibitor alpha
2.66975	0.17863	Q13907	Q13907	IDI1_HUMAN	IDI1	Isopentenyl-diphosphate Delta-isomerase 1
1.89504	0.178597	Q96K12	Q96K12	FACR2_HUMAN	FAR2	Fatty acyl-CoA reductase 2
0.764204	0.177995	Q9NSY1	Q9NSY1	BMP2K_HUMAN	BMP2K	BMP-2-inducible protein kinase
0.895296	0.177772	Q5BKX5	Q5BKX5	ACTMP_HUMAN	ACTMAP	Actin maturation protease
0.656435	0.177623	Q86U28	Q86U28	ISCA2_HUMAN	ISCA2	Iron-sulfur cluster assembly 2 homolog, mitochondrial
2.78276	0.177446	O75787	O75787	RENR_HUMAN	ATP6AP2	Renin receptor
1.4261	0.177209	Q9NRD1	Q9NRD1	FBX6_HUMAN	FBXO6	F-box only protein 6
0.410549	0.177191	Q5JS54	Q5JS54	PSMG4_HUMAN	PSMG4	Proteasome assembly chaperone 4
1.34963	0.176801	Q9HAT8	Q9HAT8	PELI2_HUMAN	PELI2	E3 ubiquitin-protein ligase pellino homolog 2
0.493826	0.176727	Q96K62	Q96K62	ZBT45_HUMAN	ZBTB45	Zinc finger and BTB domain-containing protein 45
0.950303	0.176529	Q8N511	Q8N511	TM199_HUMAN	TMEM199	Transmembrane protein 199
0.41189	0.176093	O60312	O60312	AT10A_HUMAN	ATP10A	Phospholipid-transporting ATPase VA
1.65354	0.176084	Q9UEE5	Q9UEE5	ST17A_HUMAN	STK17A	Serine/threonine-protein kinase 17A
0.797054	0.175919	Q9NRX5	Q9NRX5	SERC1_HUMAN	SERINC1	Serine incorporator 1
0.389356	0.175637	O95754	O95754	SEM4F_HUMAN	SEMA4F	Semaphorin-4F
2.08193	0.175269	P55263	P55263	ADK_HUMAN	ADK	Adenosine kinase
1.25606	0.175215	Q15528	Q15528	MED22_HUMAN	MED22	Mediator of RNA polymerase II transcription subunit 22
0.247492	0.174952	A4D161	A4D161	F221A_HUMAN	FAM221A	Protein FAM221A
1.7349	0.174929	Q9H2W6	Q9H2W6	RM46_HUMAN	MRPL46	Large ribosomal subunit protein mL46
0.631462	0.174838	O15131	O15131	IMA6_HUMAN	KPNA5	Importin subunit alpha-6
1.57967	0.174645	O43657	O43657	TSN6_HUMAN	TSPAN6	Tetraspanin-6
1.18969	0.174533	O00522	O00522	KRIT1_HUMAN	KRIT1	Krev interaction trapped protein 1
1.41712	0.174409	Q12841	Q12841	FSTL1_HUMAN	FSTL1	Follistatin-related protein 1
2.1995	0.174333	P02794	P02794	FRIH_HUMAN	FTH1	Ferritin heavy chain
0.708517	0.173884	Q6ZNW5	Q6ZNW5	GDPP1_HUMAN	GDPGP1	GDP-D-glucose phosphorylase 1
1.09061	0.173611	Q96EL2	Q96EL2	RT24_HUMAN	MRPS24	Small ribosomal subunit protein uS3m
0.352713	0.17345	Q86TW2	Q86TW2	ADCK1_HUMAN	ADCK1	AarF domain-containing protein kinase 1
1.72848	0.173398	P35625	P35625	TIMP3_HUMAN	TIMP3	Metalloproteinase inhibitor 3
1.09958	0.17268	P22694	P22694	KAPCB_HUMAN	PRKACB	cAMP-dependent protein kinase catalytic subunit beta
0.913639	0.172625	Q9H9S4	Q9H9S4	CB39L_HUMAN	CAB39L	Calcium-binding protein 39-like
1.57795	0.172576	Q9BYC9	Q9BYC9	RM20_HUMAN	MRPL20	Large ribosomal subunit protein bL20m
0.550361	0.172547	Q96NT5	Q96NT5	PCFT_HUMAN	SLC46A1	Proton-coupled folate transporter
0.842037	0.172458	P17676	P17676	CEBPB_HUMAN	CEBPB	CCAAT/enhancer-binding protein beta
0.374442	0.17238	Q15561	Q15562;Q15561	TEAD4_HUMAN	TEAD4	Transcriptional enhancer factor TEF-3
0.431724	0.172221	Q96I36	Q96I36	COX14_HUMAN	COX14	Cytochrome c oxidase assembly protein COX14
1.24594	0.172152	Q8IV38	Q8IV38	ANKY2_HUMAN	ANKMY2	Ankyrin repeat and MYND domain-containing protein 2
0.213556	0.171965	Q6YBV0	Q6YBV0	S36A4_HUMAN	SLC36A4	Neutral amino acid uniporter 4
2.61943	0.171893	Q9P2W9	Q9P2W9	STX18_HUMAN	STX18	Syntaxin-18
1.34798	0.171865	Q8IV48	Q8IV48	ERI1_HUMAN	ERI1	3'-5' exoribonuclease 1
1.02057	0.171861	Q9UBI4	Q9UBI4	STML1_HUMAN	STOML1	Stomatin-like protein 1
2.07177	0.171836	Q9HA92	Q9HA92	RSAD1_HUMAN	RSAD1	Radical S-adenosyl methionine domain-containing protein 1, mitochondrial
0.528883	0.171674	Q8N4L2	Q8N4L2	PP4P2_HUMAN	PIP4P2	Type 2 phosphatidylinositol 4,5-bisphosphate 4-phosphatase
2.20324	0.171593	Q99707	Q99707	METH_HUMAN	MTR	Methionine synthase
0.564479	0.171548	Q330K2	Q330K2	NDUF6_HUMAN	NDUFAF6	NADH dehydrogenase (ubiquinone) complex I, assembly factor 6
0.534118	0.171138	P50053	P50053	KHK_HUMAN	KHK	Ketohexokinase
0.461731	0.171086	Q8N4S7	Q8N4S7	PAQR4_HUMAN	PAQR4	Progestin and adipoQ receptor family member 4
0.634211	0.170856	O00763	O00763	ACACB_HUMAN	ACACB	Acetyl-CoA carboxylase 2
1.03487	0.17076	Q8TCT0	Q8TCT0	CERK1_HUMAN	CERK	Ceramide kinase
1.13678	0.170724	Q9NZJ9	A0A024RBG1;Q9NZJ9	NUDT4_HUMAN	NUDT4	Diphosphoinositol polyphosphate phosphohydrolase 2
1.03794	0.170694	Q9Y2Q5	Q9Y2Q5	LTOR2_HUMAN	LAMTOR2	Ragulator complex protein LAMTOR2
2.77942	0.170398	Q9NPJ3	Q9NPJ3	ACO13_HUMAN	ACOT13	Acyl-coenzyme A thioesterase 13
0.334872	0.170191	Q9UHF1	Q9UHF1	EGFL7_HUMAN	EGFL7	Epidermal growth factor-like protein 7
0.461831	0.169691	Q13541	Q13541	4EBP1_HUMAN	EIF4EBP1	Eukaryotic translation initiation factor 4E-binding protein 1
1.71329	0.169661	Q9Y2S7	Q9Y2S7	PDIP2_HUMAN	POLDIP2	Polymerase delta-interacting protein 2
0.497117	0.169644	Q92564	Q92564	DCNL4_HUMAN	DCUN1D4	DCN1-like protein 4
1.77955	0.169222	Q9UBT6	Q9UBT6	POLK_HUMAN	POLK	DNA polymerase kappa
0.401383	0.169169	Q96NL6	Q96NL6	SCLT1_HUMAN	SCLT1	Sodium channel and clathrin linker 1
0.891298	0.16904	Q8TCB0	Q8TCB0	IFI44_HUMAN	IFI44	Interferon-induced protein 44
1.13041	0.168898	Q96DU9	Q96DU9	PABP5_HUMAN	PABPC5	Polyadenylate-binding protein 5
1.32255	0.16874	O43251	O43251	RFOX2_HUMAN	RBFOX2	RNA binding protein fox-1 homolog 2
1.14017	0.168705	Q86WV6	Q86WV6	STING_HUMAN	STING1	Stimulator of interferon genes protein
0.212005	0.16836	Q9HBH0	Q9HBH0	RHOF_HUMAN	RHOF	Rho-related GTP-binding protein RhoF
0.838186	0.168301	P62273	P62273	RS29_HUMAN	RPS29	Small ribosomal subunit protein uS14
0.248214	0.168215	Q9Y5K3	Q9Y5K3	PCY1B_HUMAN	PCYT1B	Choline-phosphate cytidylyltransferase B
0.244038	0.167986	Q6PI47	Q6PI47	KCD18_HUMAN	KCTD18	BTB/POZ domain-containing protein KCTD18
1.49838	0.16784	Q5JPE7	Q5JPE7;P69849	NOMO2_HUMAN	NOMO2	BOS complex subunit NOMO2
0.525591	0.167799	P0C870	P0C870	JMJD7_HUMAN	JMJD7	Bifunctional peptidase and (3S)-lysyl hydroxylase JMJD7
1.91115	0.167766	Q9H832	Q9H832	UBE2Z_HUMAN	UBE2Z	Ubiquitin-conjugating enzyme E2 Z
1.89351	0.167756	P17028	P17028	ZNF24_HUMAN	ZNF24	Zinc finger protein 24
0.987882	0.167615	Q9UM11	Q9UM11	FZR1_HUMAN	FZR1	Fizzy-related protein homolog
0.465048	0.167291	Q99538	Q99538	LGMN_HUMAN	LGMN	Legumain
0.750493	0.167241	Q7L273	Q7L273	KCTD9_HUMAN	KCTD9	BTB/POZ domain-containing protein KCTD9
0.742125	0.16674	Q5FBB7	Q5FBB7	SGO1_HUMAN	SGO1	Shugoshin 1
0.28163	0.166721	Q9NYR9	Q9NYR9	KBRS2_HUMAN	NKIRAS2	NF-kappa-B inhibitor-interacting Ras-like protein 2
0.242285	0.166718	Q52LA3	Q52LA3	LIN52_HUMAN	LIN52	Protein lin-52 homolog
0.484987	0.166561	Q99757	Q99757	THIOM_HUMAN	TXN2	Thioredoxin, mitochondrial
1.73854	0.16642	Q15369	Q15369	ELOC_HUMAN	ELOC	Elongin-C
0.81956	0.166408	Q8N4A0	Q8N4A0	GALT4_HUMAN	GALNT4	Polypeptide N-acetylgalactosaminyltransferase 4
0.447808	0.166325	Q13002	Q13002	GRIK2_HUMAN	GRIK2	Glutamate receptor ionotropic, kainate 2
0.48366	0.166324	Q14563	Q14563	SEM3A_HUMAN	SEMA3A	Semaphorin-3A
1.42813	0.166276	Q8TAA5	Q8TAA5	GRPE2_HUMAN	GRPEL2	GrpE protein homolog 2, mitochondrial
1.71123	0.166269	Q5TA50	Q5TA50	CPTP_HUMAN	CPTP	Ceramide-1-phosphate transfer protein
0.806207	0.165922	Q9BVL4	Q9BVL4	SELO_HUMAN	SELENOO	Protein adenylyltransferase SelO, mitochondrial
0.41661	0.16585	Q96RD7	Q96RD7	PANX1_HUMAN	PANX1	Pannexin-1
1.60044	0.165633	Q8IUI8	Q8IUI8	CRLF3_HUMAN	CRLF3	Cytokine receptor-like factor 3
0.428269	0.165596	Q9UH92	Q9UH92	MLX_HUMAN	MLX	Max-like protein X
0.449693	0.16546	P10415	P10415	BCL2_HUMAN	BCL2	Apoptosis regulator Bcl-2
1.17573	0.164957	Q9BV29	Q9BV29	CCD32_HUMAN	CCDC32	Coiled-coil domain-containing protein 32
0.922031	0.164839	P51795	P51795	CLCN5_HUMAN	CLCN5	H(+)/Cl(-) exchange transporter 5
0.369717	0.164717	Q13795	Q13795	ARFRP_HUMAN	ARFRP1	ADP-ribosylation factor-related protein 1
0.260491	0.16462	P24390	P24390	ERD21_HUMAN	KDELR1	ER lumen protein-retaining receptor 1
0.338827	0.164455	Q6ZNB6	Q6ZNB6	NFXL1_HUMAN	NFXL1	NF-X1-type zinc finger protein NFXL1
0.927347	0.164395	Q9Y530	Q9Y530	OARD1_HUMAN	OARD1	ADP-ribose glycohydrolase OARD1
0.354915	0.164373	Q13015	Q13015	AF1Q_HUMAN	MLLT11	Protein AF1q
0.951865	0.164227	Q96GW7	Q96GW7	PGCB_HUMAN	BCAN	Brevican core protein
1.72284	0.164052	Q8IWF6	Q8IWF6	DEN6A_HUMAN	DENND6A	Protein DENND6A
0.105354	0.163651	Q9ULT0	Q9ULT0	TTC7A_HUMAN	TTC7A	Tetratricopeptide repeat protein 7A
0.390305	0.163593	Q9NQZ6	Q9NQZ6	ZC4H2_HUMAN	ZC4H2	Zinc finger C4H2 domain-containing protein
1.98589	0.162495	O60830	O60830	TI17B_HUMAN	TIMM17B	Mitochondrial import inner membrane translocase subunit Tim17-B
0.669485	0.162375	O95997	O95997	PTTG1_HUMAN	PTTG1	Securin
0.767509	0.1623	Q5HYI8	Q5HYI8	RABL3_HUMAN	RABL3	Rab-like protein 3
0.25831	0.16227	Q96MD2	Q96MD2	KICS2_HUMAN	KICS2	KICSTOR subunit 2
1.36338	0.162269	P50552	P50552	VASP_HUMAN	VASP	Vasodilator-stimulated phosphoprotein
0.563487	0.162195	Q8TAS1	Q8TAS1	UHMK1_HUMAN	UHMK1	Serine/threonine-protein kinase Kist
2.22527	0.162015	Q6IMN6	Q6IMN6	CAPR2_HUMAN	CAPRIN2	Caprin-2
0.124768	0.161987	Q15170	Q15170	TCAL1_HUMAN	TCEAL1	Transcription elongation factor A protein-like 1
0.321363	0.16194	Q9NYF3	Q9NYF3	FA53C_HUMAN	FAM53C	Protein FAM53C
1.66057	0.161914	Q5T0N5	Q5T0N5	FBP1L_HUMAN	FNBP1L	Formin-binding protein 1-like
1.08279	0.161843	P11831	P11831	SRF_HUMAN	SRF	Serum response factor
0.537939	0.161827	Q06481	Q06481	APLP2_HUMAN	APLP2	Amyloid beta precursor like protein 2
1.19539	0.161686	O75030	O75030	MITF_HUMAN	MITF	Microphthalmia-associated transcription factor
0.698021	0.161649	Q96A46	Q96A46	MFRN2_HUMAN	SLC25A28	Mitoferrin-2
1.22366	0.161566	Q9UQ03	Q9UQ03	COR2B_HUMAN	CORO2B	Coronin-2B
1.28829	0.161501	Q9HA64	Q9HA64	KT3K_HUMAN	FN3KRP	Ketosamine-3-kinase
0.366557	0.161129	C9J7I0	C9J7I0	UMAD1_HUMAN	UMAD1	UBAP1-MVB12-associated (UMA)-domain containing protein 1
1.80208	0.161102	Q6IQ20	Q6IQ20	NAPEP_HUMAN	NAPEPLD	N-acyl-phosphatidylethanolamine-hydrolyzing phospholipase D
0.397578	0.161052	O43189	O43189	PHF1_HUMAN	PHF1	PHD finger protein 1
1.61727	0.160921	Q30201	Q30201	HFE_HUMAN	HFE	Hereditary hemochromatosis protein
1.10475	0.160886	O14966	O14966	RAB7L_HUMAN	RAB29	Ras-related protein Rab-7L1
0.545822	0.160407	Q8IZV5	Q8IZV5	RDH10_HUMAN	RDH10	Retinol dehydrogenase 10
0.578676	0.16006	P02461	P02461	CO3A1_HUMAN	COL3A1	Collagen alpha-1(III) chain
0.982946	0.159876	Q96E17	Q96E17	RAB3C_HUMAN	RAB3C	Ras-related protein Rab-3C
0.483448	0.159571	P50135	P50135	HNMT_HUMAN	HNMT	Histamine N-methyltransferase
1.47527	0.159532	Q9HD23	Q9HD23	MRS2_HUMAN	MRS2	Magnesium transporter MRS2 homolog, mitochondrial
1.47044	0.159407	Q9BV57	Q9BV57	MTND_HUMAN	ADI1	Acireductone dioxygenase
0.41813	0.15936	Q8N474	Q8N474	SFRP1_HUMAN	SFRP1	Secreted frizzled-related protein 1
0.445579	0.159137	Q8IZC7	Q8IZC7	ZN101_HUMAN	ZNF101	Zinc finger protein 101
2.0674	0.159011	P49354	P49354	FNTA_HUMAN	FNTA	Protein farnesyltransferase/geranylgeranyltransferase type-1 subunit alpha
0.884527	0.158989	Q96A19	Q96A19	C102A_HUMAN	CCDC102A	Coiled-coil domain-containing protein 102A
2.61372	0.15896	Q96GW9	Q96GW9	SYMM_HUMAN	MARS2	Methionine--tRNA ligase, mitochondrial
2.2704	0.158954	Q4ZG55	Q4ZG55	GREB1_HUMAN	GREB1	Protein GREB1
1.26044	0.158884	Q96IG2	Q96IG2	FXL20_HUMAN	FBXL20	F-box/LRR-repeat protein 20
0.636651	0.158876	P59190	P59190	RAB15_HUMAN	RAB15	Ras-related protein Rab-15
0.940161	0.158401	Q8N448	Q8N448	LNX2_HUMAN	LNX2	Ligand of Numb protein X 2
1.26233	0.158349	O43294	O43294	TGFI1_HUMAN	TGFB1I1	Transforming growth factor beta-1-induced transcript 1 protein
0.774851	0.15806	P60604	P60604	UB2G2_HUMAN	UBE2G2	Ubiquitin-conjugating enzyme E2 G2
0.385134	0.157758	P25398	P25398	RS12_HUMAN	RPS12	Small ribosomal subunit protein eS12
0.17283	0.157677	P23677	P23677	IP3KA_HUMAN	ITPKA	Inositol-trisphosphate 3-kinase A
0.771412	0.157559	Q15121	Q15121	PEA15_HUMAN	PEA15	Astrocytic phosphoprotein PEA-15
0.684232	0.157554	P03923	P03923	NU6M_HUMAN	MT-ND6	NADH-ubiquinone oxidoreductase chain 6
0.266405	0.157132	P52746	P52746	ZN142_HUMAN	ZNF142	Zinc finger protein 142
0.618381	0.157061	Q96CS2	Q96CS2	HAUS1_HUMAN	HAUS1	HAUS augmin-like complex subunit 1
0.732106	0.157031	Q9UIM3	Q9UIM3	FKBPL_HUMAN	FKBPL	FK506-binding protein-like
0.683404	0.157012	Q9NX14	Q9NX14	NDUBB_HUMAN	NDUFB11	NADH dehydrogenase [ubiquinone] 1 beta subcomplex subunit 11, mitochondrial
1.89066	0.156895	Q9BYD6	Q9BYD6	RM01_HUMAN	MRPL1	Large ribosomal subunit protein uL1m
0.29438	0.156771	Q8WTW4	Q8WTW4	NPRL2_HUMAN	NPRL2	GATOR1 complex protein NPRL2
1.73371	0.156601	Q96HS1	Q96HS1	PGAM5_HUMAN	PGAM5	Serine/threonine-protein phosphatase PGAM5, mitochondrial
1.29311	0.156116	P25686	P25686	DNJB2_HUMAN	DNAJB2	DnaJ homolog subfamily B member 2
0.345773	0.156003	Q96I34	Q96I34	PP16A_HUMAN	PPP1R16A	Protein phosphatase 1 regulatory subunit 16A
0.158721	0.155898	Q6UX65	Q6UX65	DRAM2_HUMAN	DRAM2	DNA damage-regulated autophagy modulator protein 2
0.37648	0.155828	Q8WV24	Q8WV24	PHLA1_HUMAN	PHLDA1	Pleckstrin homology-like domain family A member 1
1.01009	0.155612	Q9P2K1	Q9P2K1	C2D2A_HUMAN	CC2D2A	Coiled-coil and C2 domain-containing protein 2A
0.547912	0.155605	Q99643	Q99643	C560_HUMAN	SDHC	Succinate dehydrogenase cytochrome b560 subunit, mitochondrial
1.15646	0.15547	Q96RT8	Q96RT8	GCP5_HUMAN	TUBGCP5	Gamma-tubulin complex component 5
1.23524	0.155383	P49914	P49914	MTHFS_HUMAN	MTHFS	5-formyltetrahydrofolate cyclo-ligase
0.653726	0.155262	Q9UPY6	Q9UPY6	WASF3_HUMAN	WASF3	Actin-binding protein WASF3
0.288762	0.155205	Q9Y5J6	Q9Y5J6	T10B_HUMAN	TIMM10B	Mitochondrial import inner membrane translocase subunit Tim10 B
0.239149	0.15496	Q7Z5W3	Q7Z5W3	BN3D2_HUMAN	BCDIN3D	RNA 5'-monophosphate methyltransferase
0.653645	0.154947	O95147	O95147	DUS14_HUMAN	DUSP14	Dual specificity protein phosphatase 14
0.150002	0.154936	P36955	P36955	PEDF_HUMAN	SERPINF1	Pigment epithelium-derived factor
0.349568	0.154595	Q9HAU8	Q9HAU8	RNPL1_HUMAN	RNPEPL1	Aminopeptidase RNPEPL1
2.04857	0.154433	Q8WVQ1	Q8WVQ1	CANT1_HUMAN	CANT1	Soluble calcium-activated nucleotidase 1
0.828856	0.154348	Q99496	Q99496	RING2_HUMAN	RNF2	E3 ubiquitin-protein ligase RING2
2.76465	0.154342	P14324	P14324	FPPS_HUMAN	FDPS	Farnesyl pyrophosphate synthase
0.304427	0.15403	O43474	O43474	KLF4_HUMAN	KLF4	Krueppel-like factor 4
0.451629	0.153836	Q9P1Z0	Q8NAP3;Q9P1Z0	ZBTB4_HUMAN	ZBTB4	Zinc finger and BTB domain-containing protein 4
2.07414	0.153813	Q7Z4G1	Q7Z4G1	COMD6_HUMAN	COMMD6	COMM domain-containing protein 6
0.63028	0.153779	Q5SWH9	Q5SWH9	TMM69_HUMAN	TMEM69	Transmembrane protein 69
0.699662	0.153657	Q9Y3D0	Q9Y3D0	CIA2B_HUMAN	CIAO2B	Cytosolic iron-sulfur assembly component 2B
0.82134	0.153578	P21580	P21580	TNAP3_HUMAN	TNFAIP3	Tumor necrosis factor alpha-induced protein 3
0.645244	0.153409	Q15131	Q15131	CDK10_HUMAN	CDK10	Cyclin-dependent kinase 10
0.425487	0.153288	Q969W9	Q969W9	PMEPA_HUMAN	PMEPA1	Protein TMEPAI
1.02138	0.152982	O00115	O00115	DNS2A_HUMAN	DNASE2	Deoxyribonuclease-2-alpha
0.967377	0.152544	O00767	O00767	SCD_HUMAN	SCD	Stearoyl-CoA desaturase
1.27079	0.152483	Q9NYL4	Q9NYL4	FKB11_HUMAN	FKBP11	Peptidyl-prolyl cis-trans isomerase FKBP11
1.00221	0.152313	Q14CZ7	Q14CZ7	FAKD3_HUMAN	FASTKD3	FAST kinase domain-containing protein 3, mitochondrial
0.230322	0.152299	Q9GZR5	Q9GZR5	ELOV4_HUMAN	ELOVL4	Elongation of very long chain fatty acids protein 4
0.129433	0.152122	Q9NX38	Q9NX38	ABITM_HUMAN	ABITRAM	Protein Abitram
0.26411	0.152037	Q12962	Q12962	TAF10_HUMAN	TAF10	Transcription initiation factor TFIID subunit 10
0.744177	0.151751	Q9UNA4	Q9UNA4	POLI_HUMAN	POLI	DNA polymerase iota
1.10112	0.151609	P01023	P01023	A2MG_HUMAN	A2M	Alpha-2-macroglobulin
0.0916554	0.151503	Q9BW72	Q9BW72	HIG2A_HUMAN	HIGD2A	HIG1 domain family member 2A, mitochondrial
0.157539	0.151469	P28328	P28328	PEX2_HUMAN	PEX2	Peroxisome biogenesis factor 2
0.371895	0.150977	Q8IY31	Q8IY31	IFT20_HUMAN	IFT20	Intraflagellar transport protein 20 homolog
0.507011	0.150763	Q2V2M9	Q2V2M9	FHOD3_HUMAN	FHOD3	FH1/FH2 domain-containing protein 3
0.977742	0.150586	Q4LDG9	Q4LDG9	DNAL1_HUMAN	DNAL1	Dynein axonemal light chain 1
0.208282	0.150567	Q9Y573	Q9Y573	IPP_HUMAN	IPP	Actin-binding protein IPP
0.507687	0.150474	Q15771	Q15771	RAB30_HUMAN	RAB30	Ras-related protein Rab-30
1.25964	0.150363	Q96F86	Q96F86	EDC3_HUMAN	EDC3	Enhancer of mRNA-decapping protein 3
0.892062	0.15028	A5PLN9	A5PLN9	TPC13_HUMAN	TRAPPC13	Trafficking protein particle complex subunit 13
1.39484	0.150271	Q567V2	Q567V2	M17L2_HUMAN	MPV17L2	Mpv17-like protein 2
0.334921	0.150027	Q96EN9	Q96EN9	REX1B_HUMAN	REX1BD	Required for excision 1-B domain-containing protein
1.44454	0.14998	Q8N3Y1	Q8N3Y1	FBXW8_HUMAN	FBXW8	F-box/WD repeat-containing protein 8
0.523861	0.149936	O15060	O15060	ZBT39_HUMAN	ZBTB39	Zinc finger and BTB domain-containing protein 39
1.28641	0.149726	Q8WW22	Q8WW22	DNJA4_HUMAN	DNAJA4	DnaJ homolog subfamily A member 4
0.106501	0.149614	P25311	P25311	ZA2G_HUMAN	AZGP1	Zinc-alpha-2-glycoprotein
0.274681	0.149421	Q9HCP0	Q9HCP0	KC1G1_HUMAN	CSNK1G1	Casein kinase I isoform gamma-1
1.61993	0.14936	Q86Y39	Q86Y39	NDUAB_HUMAN	NDUFA11	NADH dehydrogenase [ubiquinone] 1 alpha subcomplex subunit 11
0.478094	0.14912	Q9NTN3	Q9NTN3	S35D1_HUMAN	SLC35D1	Nucleotide sugar transporter SLC35D1
1.77976	0.148968	Q9BSR8	Q9BSR8	YIPF4_HUMAN	YIPF4	Protein YIPF4
0.595901	0.148712	Q8WV19	Q8WV19	SFT2A_HUMAN	SFT2D1	Vesicle transport protein SFT2A
1.05257	0.148675	Q9NQS1	Q9NQS1	AVEN_HUMAN	AVEN	Cell death regulator Aven
2.30966	0.148416	P12830	P12830	CADH1_HUMAN	CDH1	Cadherin-1
1.15089	0.148378	Q9P0S3	Q9P0S3	ORML1_HUMAN	ORMDL1	ORM1-like protein 1
0.274866	0.148349	Q5QP82	Q5QP82	DCA10_HUMAN	DCAF10	DDB1- and CUL4-associated factor 10
1.46952	0.148333	Q9NW81	Q9NW81	DMAC2_HUMAN	DMAC2	Distal membrane-arm assembly complex protein 2
2.19707	0.148199	O43852	O43852	CALU_HUMAN	CALU	Calumenin
1.4501	0.148169	Q9UBX1	Q9UBX1	CATF_HUMAN	CTSF	Cathepsin F
0.564208	0.148154	Q96DX8	Q96DX8	RTP4_HUMAN	RTP4	Receptor-transporting protein 4
0.322753	0.148144	P08729	P08729	K2C7_HUMAN	KRT7	Keratin, type II cytoskeletal 7
0.708039	0.148108	Q8IW41	Q8IW41	MAPK5_HUMAN	MAPKAPK5	MAP kinase-activated protein kinase 5
0.118535	0.147991	P52657	P52657	T2AG_HUMAN	GTF2A2	Transcription initiation factor IIA subunit 2
0.825609	0.147706	Q8N8R3	Q8N8R3	S2529_HUMAN	SLC25A29	Mitochondrial basic amino acids transporter
0.28317	0.147553	O75446	O75446	SAP30_HUMAN	SAP30	Histone deacetylase complex subunit SAP30
1.60083	0.147358	Q562R1	Q562R1	ACTBL_HUMAN	ACTBL2	Beta-actin-like protein 2
1.06106	0.147243	P15407	P15407	FOSL1_HUMAN	FOSL1	Fos-related antigen 1
0.249937	0.146996	Q9Y600	Q9Y600	CSAD_HUMAN	CSAD	Cysteine sulfinic acid decarboxylase
0.547227	0.146875	O95149	O95149	SPN1_HUMAN	SNUPN	Snurportin-1
2.17914	0.14676	Q15034	Q15034	HERC3_HUMAN	HERC3	Probable E3 ubiquitin-protein ligase HERC3
0.767029	0.146615	Q12767	Q12767	TMM94_HUMAN	TMEM94	Transmembrane protein 94
1.18726	0.146578	P60953	P60953	CDC42_HUMAN	CDC42	Cell division control protein 42 homolog
0.964609	0.146542	Q9BY49	Q9BY49	PECR_HUMAN	PECR	Peroxisomal trans-2-enoyl-CoA reductase
0.817959	0.14629	O15063	O15063	GRRE1_HUMAN	GARRE1	Granule associated Rac and RHOG effector protein 1
0.677396	0.146232	Q16548	Q9HBF5;Q16548	B2LA1_HUMAN	BCL2A1	Bcl-2-related protein A1
1.2177	0.146154	Q9UL25	Q9UL25	RAB21_HUMAN	RAB21	Ras-related protein Rab-21
0.593297	0.146132	Q9Y247	Q9Y247	FA50B_HUMAN	FAM50B	Protein FAM50B
0.277897	0.146116	O94817	O94817	ATG12_HUMAN	ATG12	Ubiquitin-like protein ATG12
0.574956	0.145911	Q9BWT6	Q9BWT6	MND1_HUMAN	MND1	Meiotic nuclear division protein 1 homolog
0.572029	0.145775	Q9H8P0	Q9H8P0	PORED_HUMAN	SRD5A3	Polyprenol reductase
1.16573	0.145579	Q9GZN8	Q9GZN8	ADSSP_HUMAN	ADISSP	Adipose-secreted signaling protein
0.755649	0.145557	Q9NZJ6	Q9NZJ6	COQ3_HUMAN	COQ3	Ubiquinone biosynthesis O-methyltransferase, mitochondrial
1.17895	0.14535	A6NIH7	A6NIH7	U119B_HUMAN	UNC119B	Protein unc-119 homolog B
1.74519	0.145242	P30519	P30519	HMOX2_HUMAN	HMOX2	Heme oxygenase 2
1.48005	0.145051	Q8WUY8	Q8WUY8	NAT14_HUMAN	NAT14	Probable N-acetyltransferase 14
1.99107	0.144602	Q9Y6M9	Q9Y6M9	NDUB9_HUMAN	NDUFB9	NADH dehydrogenase [ubiquinone] 1 beta subcomplex subunit 9
0.715055	0.144419	O43157	O43157	PLXB1_HUMAN	PLXNB1	Plexin-B1
1.01809	0.144385	P19086	P19086	GNAZ_HUMAN	GNAZ	Guanine nucleotide-binding protein G(z) subunit alpha
0.323205	0.144375	P23378	P23378	GCSP_HUMAN	GLDC	Glycine dehydrogenase (decarboxylating), mitochondrial
0.383993	0.144175	O94889	O94889	KLH18_HUMAN	KLHL18	Kelch-like protein 18
0.671488	0.143966	Q96EF6	Q96EF6	FBX17_HUMAN	FBXO17	F-box only protein 17
0.392573	0.143852	P78549	P78549	NTH_HUMAN	NTHL1	Endonuclease III-like protein 1
0.138173	0.14384	Q9NUH8	Q9NUH8	TM14B_HUMAN	TMEM14B	Transmembrane protein 14B
1.14302	0.143632	P62879	P62873;P62879	GBB2_HUMAN	GNB2	Guanine nucleotide-binding protein G(I)/G(S)/G(T) subunit beta-2
0.923174	0.143118	O00418	O00418	EF2K_HUMAN	EEF2K	Eukaryotic elongation factor 2 kinase
1.09195	0.143024	P62341	P62341	SELT_HUMAN	SELENOT	Thioredoxin reductase-like selenoprotein T
0.750866	0.143021	Q969Q1	Q969Q1	TRI63_HUMAN	TRIM63	E3 ubiquitin-protein ligase TRIM63
0.290468	0.142997	Q9P0P8	Q9P0P8	MRES1_HUMAN	MTRES1	Mitochondrial transcription rescue factor 1
1.00197	0.142964	Q15056	Q15056	IF4H_HUMAN	EIF4H	Eukaryotic translation initiation factor 4H
0.749795	0.1427	O43598	O43598	DNPH1_HUMAN	DNPH1	2'-deoxynucleoside 5'-phosphate N-hydrolase 1
0.391221	0.142698	Q96KN3	Q96KN3	PKNX2_HUMAN	PKNOX2	Homeobox protein PKNOX2
1.40302	0.142574	Q8IVH2	Q9H334;Q8IVH2	FOXP4_HUMAN	FOXP4	Forkhead box protein P4
0.492842	0.142514	O43766	O43766	LIAS_HUMAN	LIAS	Lipoyl synthase, mitochondrial
1.74807	0.141952	O75947	O75947	ATP5H_HUMAN	ATP5PD	ATP synthase subunit d, mitochondrial
0.244981	0.141849	Q2NKJ3	Q2NKJ3	CTC1_HUMAN	CTC1	CST complex subunit CTC1
0.129957	0.141759	Q32M45	Q32M45	ANO4_HUMAN	ANO4	Anoctamin-4
0.512984	0.141744	Q86VQ6	Q86VQ6	TRXR3_HUMAN	TXNRD3	Thioredoxin reductase 3
1.02242	0.141611	O00233	O00233	PSMD9_HUMAN	PSMD9	26S proteasome non-ATPase regulatory subunit 9
0.514881	0.141558	Q9Y6U3	Q9Y6U3	SCIN_HUMAN	SCIN	Scinderin
0.241149	0.141536	Q9Y463	Q9Y463	DYR1B_HUMAN	DYRK1B	Dual specificity tyrosine-phosphorylation-regulated kinase 1B
0.279767	0.141467	Q8IYL2	Q8IYL2	TRM44_HUMAN	TRMT44	Probable tRNA (uracil-O(2)-)-methyltransferase
0.243872	0.141406	A9UHW6	A9UHW6	MI4GD_HUMAN	MIF4GD	MIF4G domain-containing protein
2.63732	0.141311	O75663	O75663	TIPRL_HUMAN	TIPRL	TIP41-like protein
0.246476	0.141155	Q8IUZ5	Q8IUZ5	AT2L2_HUMAN	PHYKPL	5-phosphohydroxy-L-lysine phospho-lyase
0.589226	0.141123	Q9BQC6	Q9BQC6	RT63_HUMAN	MRPL57	Large ribosomal subunit protein mL63
2.55738	0.140915	Q9BV23	Q9BV23	ABHD6_HUMAN	ABHD6	Monoacylglycerol lipase ABHD6
1.1275	0.140759	Q9Y624	Q9Y624	JAM1_HUMAN	F11R	Junctional adhesion molecule A
0.742097	0.140701	Q8N4C8	Q8N4C8	MINK1_HUMAN	MINK1	Misshapen-like kinase 1
0.300153	0.140664	Q92913	Q92913	FGF13_HUMAN	FGF13	Fibroblast growth factor 13
0.401778	0.140574	Q9Y5J7	Q9Y5J7	TIM9_HUMAN	TIMM9	Mitochondrial import inner membrane translocase subunit Tim9
0.454591	0.140552	Q9UBI6	Q9UBI6	GBG12_HUMAN	GNG12	Guanine nucleotide-binding protein G(I)/G(S)/G(O) subunit gamma-12
0.986644	0.140488	Q9H3E2	Q9H3E2	SNX25_HUMAN	SNX25	Sorting nexin-25
0.401198	0.140443	P54687	P54687	BCAT1_HUMAN	BCAT1	Branched-chain-amino-acid aminotransferase, cytosolic
0.194965	0.140341	P02647	P02647	APOA1_HUMAN	APOA1	Apolipoprotein A-I
1.74881	0.140272	P61020	P61020	RAB5B_HUMAN	RAB5B	Ras-related protein Rab-5B
0.23847	0.14027	Q8N5Z0	Q8N5Z0	AADAT_HUMAN	AADAT	Kynurenine/alpha-aminoadipate aminotransferase, mitochondrial
0.7824	0.140264	Q9Y281	Q9Y281	COF2_HUMAN	CFL2	Cofilin-2
0.882844	0.139916	Q7L8W6	Q7L8W6	DPH6_HUMAN	DPH6	Diphthine--ammonia ligase
1.81532	0.139806	O95870	O95870	ABHGA_HUMAN	ABHD16A	Phosphatidylserine lipase ABHD16A
1.63317	0.139768	Q3MIP1	Q3MIP1	IPIL2_HUMAN	ITPRIPL2	Inositol 1,4,5-trisphosphate receptor-interacting protein-like 2
0.311154	0.139606	Q9H3C7	Q9H3C7	GGNB2_HUMAN	GGNBP2	Gametogenetin-binding protein 2
0.534486	0.139604	Q8N5Y2	P0C860;Q8N5Y2	MS3L1_HUMAN	MSL3	Male-specific lethal 3 homolog
0.777846	0.139317	Q01081	Q01081	U2AF1_HUMAN	U2AF1	Splicing factor U2AF 35 kDa subunit
0.753248	0.139229	Q9H7Z6	Q9H7Z6	KAT8_HUMAN	KAT8	Histone acetyltransferase KAT8
1.14958	0.139128	O76095	O76095	JTB_HUMAN	JTB	Protein JTB
1.39749	0.138736	Q52LJ0	Q52LJ0	FA98B_HUMAN	FAM98B	Protein FAM98B
0.787418	0.138559	O95168	O95168	NDUB4_HUMAN	NDUFB4	NADH dehydrogenase [ubiquinone] 1 beta subcomplex subunit 4
1.02985	0.138545	Q8N6M0	Q8N6M0	OTU6B_HUMAN	OTUD6B	Deubiquitinase OTUD6B
0.518292	0.138424	O15075	O15075	DCLK1_HUMAN	DCLK1	Serine/threonine-protein kinase DCLK1
1.79481	0.138312	Q9NXL9	Q9NXL9	MCM9_HUMAN	MCM9	DNA helicase MCM9
0.331057	0.138311	Q9NY91	Q9NY91	SC5A4_HUMAN	SLC5A4	Probable glucose sensor protein SLC5A4
0.258715	0.13802	Q9UHK6	Q9UHK6	AMACR_HUMAN	AMACR	Alpha-methylacyl-CoA racemase
0.37584	0.13797	O00221	O00221	IKBE_HUMAN	NFKBIE	NF-kappa-B inhibitor epsilon
1.20506	0.137729	Q14103	Q14103	HNRPD_HUMAN	HNRNPD	Heterogeneous nuclear ribonucleoprotein D0
1.58726	0.137628	Q8IWA4	Q8IWA4	MFN1_HUMAN	MFN1	Mitofusin-1
0.347354	0.137416	O76081	O76081	RGS20_HUMAN	RGS20	Regulator of G-protein signaling 20
1.08701	0.137374	Q9Y664	Q9Y664	KPTN_HUMAN	KPTN	KICSTOR complex protein kaptin
0.448011	0.137218	Q8IY33	Q8IY33	MILK2_HUMAN	MICALL2	MICAL-like protein 2
0.325079	0.137207	Q16769	Q16769	QPCT_HUMAN	QPCT	Glutaminyl-peptide cyclotransferase
2.58766	0.13711	Q9Y365	Q9Y365	STA10_HUMAN	STARD10	START domain-containing protein 10
0.817291	0.136992	Q9H813	Q9H813	PACC1_HUMAN	PACC1	Proton-activated chloride channel
0.258493	0.136961	Q9UBE8	Q9UBE8	NLK_HUMAN	NLK	Serine/threonine-protein kinase NLK
1.68063	0.136933	Q9Y2H0	Q9Y2H0	DLGP4_HUMAN	DLGAP4	Disks large-associated protein 4
1.77812	0.13674	Q9HAN9	Q9HAN9	NMNA1_HUMAN	NMNAT1	Nicotinamide/nicotinic acid mononucleotide adenylyltransferase 1
0.722562	0.13673	Q03393	Q03393	PTPS_HUMAN	PTS	6-pyruvoyl tetrahydrobiopterin synthase
2.23559	0.136525	Q13555	Q13555;Q13554	KCC2G_HUMAN	CAMK2G	Calcium/calmodulin-dependent protein kinase type II subunit gamma
0.480839	0.136173	P50749	P50749	RASF2_HUMAN	RASSF2	Ras association domain-containing protein 2
1.0333	0.136125	P17252	P17252	KPCA_HUMAN	PRKCA	Protein kinase C alpha type
1.13146	0.136071	P61916	P61916	NPC2_HUMAN	NPC2	NPC intracellular cholesterol transporter 2
0.477171	0.135894	Q9Y4X0	Q9Y4X0	AMMR1_HUMAN	AMMECR1	Nuclear protein AMMECR1
1.58369	0.135721	P53602	P53602	MVD1_HUMAN	MVD	Diphosphomevalonate decarboxylase
0.869073	0.135721	Q16270	Q16270	IBP7_HUMAN	IGFBP7	Insulin-like growth factor-binding protein 7
1.16408	0.135704	Q9NPF5	Q9NPF5	DMAP1_HUMAN	DMAP1	DNA methyltransferase 1-associated protein 1
0.172688	0.135552	Q96M94	Q96M94	KLH15_HUMAN	KLHL15	Kelch-like protein 15
0.446991	0.135492	Q8WYN0	Q8WYN0	ATG4A_HUMAN	ATG4A	Cysteine protease ATG4A
1.49199	0.135449	Q9H7Z7	Q9H7Z7	PGES2_HUMAN	PTGES2	Prostaglandin E synthase 2
0.855169	0.135343	Q99856	Q99856	ARI3A_HUMAN	ARID3A	AT-rich interactive domain-containing protein 3A
1.0887	0.135182	Q9NX01	Q9NX01	TXN4B_HUMAN	TXNL4B	Thioredoxin-like protein 4B
1.03134	0.135144	Q92882	Q92882	OSTF1_HUMAN	OSTF1	Osteoclast-stimulating factor 1
1.78988	0.135106	Q16773	Q16773	KAT1_HUMAN	KYAT1	Kynurenine--oxoglutarate transaminase 1
0.980383	0.135064	Q9GZN7	Q9GZN7	ROGDI_HUMAN	ROGDI	Protein rogdi homolog
0.741942	0.135012	Q9UGN5	Q9UGN5	PARP2_HUMAN	PARP2	Poly [ADP-ribose] polymerase 2
0.434952	0.134985	O43556	O43556	SGCE_HUMAN	SGCE	Epsilon-sarcoglycan
1.23872	0.134686	Q8WY36	Q8WY36	BBX_HUMAN	BBX	HMG box transcription factor BBX
0.380729	0.134625	P56179	P56179	DLX6_HUMAN	DLX6	Homeobox protein DLX-6
0.317369	0.134583	Q8TBQ9	Q8TBQ9	KISHA_HUMAN	TMEM167A	Protein kish-A
0.121708	0.134582	Q9BQ65	Q9BQ65	USB1_HUMAN	USB1	U6 snRNA phosphodiesterase 1
0.241387	0.134545	Q629K1	Q629K1	TRIQK_HUMAN	TRIQK	Triple QxxK/R motif-containing protein
1.36036	0.13445	Q5EBL4	Q5EBL4	RIPL1_HUMAN	RILPL1	RILP-like protein 1
0.626395	0.13442	Q9NUL5	Q9NUL5	SHFL_HUMAN	SHFL	Shiftless antiviral inhibitor of ribosomal frameshifting protein
0.819302	0.134314	P42338	P42338	PK3CB_HUMAN	PIK3CB	Phosphatidylinositol 4,5-bisphosphate 3-kinase catalytic subunit beta isoform
1.74397	0.134167	Q8TB36	Q8TB36	GDAP1_HUMAN	GDAP1	Ganglioside-induced differentiation-associated protein 1
1.36181	0.134068	O95832	O95832	CLD1_HUMAN	CLDN1	Claudin-1
0.435526	0.133917	Q9GZX9	Q9GZX9	TWSG1_HUMAN	TWSG1	Twisted gastrulation protein homolog 1
0.0711673	0.133878	Q9BR11	Q9BR11	ZSWM1_HUMAN	ZSWIM1	Zinc finger SWIM domain-containing protein 1
0.448901	0.133692	Q8NHS3	Q8NHS3	MFSD8_HUMAN	MFSD8	Major facilitator superfamily domain-containing protein 8
0.658194	0.133585	P08754	P08754	GNAI3_HUMAN	GNAI3	Guanine nucleotide-binding protein G(i) subunit alpha-3
1.45913	0.13357	Q9H4K7	Q9H4K7	MTG2_HUMAN	MTG2	Mitochondrial ribosome-associated GTPase 2
0.234257	0.133149	Q13214	Q13214	SEM3B_HUMAN	SEMA3B	Semaphorin-3B
1.02408	0.132946	P58546	P58546	MTPN_HUMAN	MTPN	Myotrophin
0.709525	0.132893	P10619	P10619	PPGB_HUMAN	CTSA	Lysosomal protective protein
1.41397	0.132843	Q9H300	Q9H300	PARL_HUMAN	PARL	Presenilin-associated rhomboid-like protein, mitochondrial
1.21167	0.132805	Q15555	Q15555	MARE2_HUMAN	MAPRE2	Microtubule-associated protein RP/EB family member 2
1.55336	0.132662	Q96B23	Q96B23	ARK2N_HUMAN	ARK2N	Protein ARK2N
1.11889	0.132623	Q9NUQ7	Q9NUQ7	UFSP2_HUMAN	UFSP2	Ufm1-specific protease 2
0.665493	0.132549	P60520	Q9H0R8;O95166;P60520	GBRL2_HUMAN	GABARAPL2	Gamma-aminobutyric acid receptor-associated protein-like 2
1.29641	0.132513	Q96SZ6	Q96SZ6	CK5P1_HUMAN	CDK5RAP1	Mitochondrial tRNA methylthiotransferase CDK5RAP1
0.641949	0.13251	Q9NWL6	Q9NWL6	ASND1_HUMAN	ASNSD1	Asparagine synthetase domain-containing protein 1
1.54656	0.132503	P41236	P41236	IPP2_HUMAN	PPP1R2	Protein phosphatase inhibitor 2
1.20636	0.132425	O14979	O14979	HNRDL_HUMAN	HNRNPDL	Heterogeneous nuclear ribonucleoprotein D-like
0.621047	0.132202	Q86XK3	Q86XK3	SFR1_HUMAN	SFR1	Swi5-dependent recombination DNA repair protein 1 homolog
0.615655	0.132194	Q92830	Q92830	KAT2A_HUMAN	KAT2A	Histone acetyltransferase KAT2A
1.53276	0.132176	Q92503	Q92503	S14L1_HUMAN	SEC14L1	SEC14-like protein 1
0.978027	0.132025	Q8N357	Q8N357	S35F6_HUMAN	SLC35F6	Solute carrier family 35 member F6
0.130504	0.131994	Q8TEY5	Q8TEY5	CR3L4_HUMAN	CREB3L4	Cyclic AMP-responsive element-binding protein 3-like protein 4
0.707611	0.13196	Q92743	Q92743	HTRA1_HUMAN	HTRA1	Serine protease HTRA1
1.16829	0.13168	Q9Y320	Q9Y320	TMX2_HUMAN	TMX2	Thioredoxin-related transmembrane protein 2
0.552387	0.131542	Q16854	Q16854	DGUOK_HUMAN	DGUOK	Deoxyguanosine kinase, mitochondrial
2.20043	0.131514	Q9BUK6	Q9BUK6	MSTO1_HUMAN	MSTO1	Protein misato homolog 1
0.599538	0.131496	O15265	O15265	ATX7_HUMAN	ATXN7	Ataxin-7
0.961453	0.13148	Q92896	Q92896	GSLG1_HUMAN	GLG1	Golgi apparatus protein 1
0.267479	0.131351	Q8WWZ7	Q8WWZ7	ABCA5_HUMAN	ABCA5	Cholesterol transporter ABCA5
0.623947	0.131311	Q9BUB5	Q9BUB5	MKNK1_HUMAN	MKNK1	MAP kinase-interacting serine/threonine-protein kinase 1
1.1157	0.131283	O14521	O14521	DHSD_HUMAN	SDHD	Succinate dehydrogenase [ubiquinone] cytochrome b small subunit, mitochondrial
1.22697	0.131213	Q8N394	Q8N394	TMTC2_HUMAN	TMTC2	Protein O-mannosyl-transferase TMTC2
0.509466	0.131119	Q9ULJ8	Q9ULJ8	NEB1_HUMAN	PPP1R9A	Neurabin-1
2.26688	0.131063	Q9BSH4	Q9BSH4	TACO1_HUMAN	TACO1	Translational activator of cytochrome c oxidase 1
0.254646	0.130867	O95365	O95365	ZBT7A_HUMAN	ZBTB7A	Zinc finger and BTB domain-containing protein 7A
0.748053	0.130713	Q96EL3	Q96EL3	RM53_HUMAN	MRPL53	Large ribosomal subunit protein mL53
0.686057	0.130687	A0A096LP01	A0A096LP01	SIM26_HUMAN	SMIM26	Small integral membrane protein 26
1.1681	0.130517	P10620	P10620	MGST1_HUMAN	MGST1	Microsomal glutathione S-transferase 1
0.919685	0.130336	Q96BN2	Q96BN2	TADA1_HUMAN	TADA1	Transcriptional adapter 1
0.143138	0.130214	Q8TDD5	Q8TDD5	MCLN3_HUMAN	MCOLN3	Mucolipin-3
1.16056	0.130128	Q8N806	Q8N806	UBR7_HUMAN	UBR7	Putative E3 ubiquitin-protein ligase UBR7
0.621444	0.129395	Q8TDM6	Q8TDM6	DLG5_HUMAN	DLG5	Disks large homolog 5
0.584339	0.129304	Q96IW7	Q96IW7	SC22A_HUMAN	SEC22A	Vesicle-trafficking protein SEC22a
0.165955	0.129057	Q9UBM1	Q9UBM1	PEMT_HUMAN	PEMT	Phosphatidylethanolamine N-methyltransferase
1.86551	0.129042	P09601	P09601	HMOX1_HUMAN	HMOX1	Heme oxygenase 1
1.11132	0.128993	Q5TKA1	Q5TKA1	LIN9_HUMAN	LIN9	Protein lin-9 homolog
1.49705	0.128915	P63104	P63104	1433Z_HUMAN	YWHAZ	14-3-3 protein zeta/delta
0.563063	0.128863	Q96EX3	Q96EX3	DC2I2_HUMAN	DYNC2I2	Cytoplasmic dynein 2 intermediate chain 2
1.13835	0.128448	P62841	P62841	RS15_HUMAN	RPS15	Small ribosomal subunit protein uS19
0.240527	0.128424	O15054	O15054	KDM6B_HUMAN	KDM6B	Lysine-specific demethylase 6B
0.310886	0.128293	O43609	O43609	SPY1_HUMAN	SPRY1	Protein sprouty homolog 1
0.288844	0.128272	Q9BYB0	Q9BYB0	SHAN3_HUMAN	SHANK3	SH3 and multiple ankyrin repeat domains protein 3
1.12352	0.128221	Q9UBU8	Q9UBU8	MO4L1_HUMAN	MORF4L1	Mortality factor 4-like protein 1
0.827562	0.128159	Q9Y4G6	Q9Y4G6	TLN2_HUMAN	TLN2	Talin-2
1.1679	0.128099	Q14257	Q14257	RCN2_HUMAN	RCN2	Reticulocalbin-2
1.73173	0.127796	Q9H1D9	Q9H1D9	RPC6_HUMAN	POLR3F	DNA-directed RNA polymerase III subunit RPC6
0.588065	0.127787	Q96EF0	Q96EF0	MTMR8_HUMAN	MTMR8	Myotubularin-related protein 8
1.03228	0.127603	O43529	O43529	CHSTA_HUMAN	CHST10	Carbohydrate sulfotransferase 10
0.557151	0.127603	O60337	O60337	MARH6_HUMAN	MARCHF6	E3 ubiquitin-protein ligase MARCHF6
1.13828	0.127594	P13693	Q56UQ5;P13693	TCTP_HUMAN	TPT1	Translationally-controlled tumor protein
1.22608	0.127175	O15321	O15321	TM9S1_HUMAN	TM9SF1	Transmembrane 9 superfamily member 1
0.951931	0.127173	Q8N697	Q8N697	S15A4_HUMAN	SLC15A4	Solute carrier family 15 member 4
0.852695	0.127102	Q9HBK9	Q9HBK9	AS3MT_HUMAN	AS3MT	Arsenite methyltransferase
0.512171	0.127079	Q6P6C2	Q6P6C2	ALKB5_HUMAN	ALKBH5	RNA demethylase ALKBH5
0.371718	0.126992	O14879	O14879	IFIT3_HUMAN	IFIT3	Interferon-induced protein with tetratricopeptide repeats 3
0.305342	0.126591	Q9H1C4	Q9H1C4	UN93B_HUMAN	UNC93B1	Protein unc-93 homolog B1
0.0931522	0.126354	Q15041	Q15041	AR6P1_HUMAN	ARL6IP1	ADP-ribosylation factor-like protein 6-interacting protein 1
1.16053	0.126049	Q96D15	Q96D15	RCN3_HUMAN	RCN3	Reticulocalbin-3
1.15795	0.126019	Q9UKM7	Q9UKM7	MA1B1_HUMAN	MAN1B1	Endoplasmic reticulum mannosyl-oligosaccharide 1,2-alpha-mannosidase
0.313866	0.125977	O75380	O75380	NDUS6_HUMAN	NDUFS6	NADH dehydrogenase [ubiquinone] iron-sulfur protein 6, mitochondrial
0.679495	0.125872	Q9NWZ8	Q9NWZ8	GEMI8_HUMAN	GEMIN8	Gem-associated protein 8
2.28737	0.125845	Q13242	Q13242	SRSF9_HUMAN	SRSF9	Serine/arginine-rich splicing factor 9
0.938142	0.12584	P53384	P53384	NUBP1_HUMAN	NUBP1	Cytosolic Fe-S cluster assembly factor NUBP1
1.27006	0.125838	Q9UPT9	A6NNY8;Q9UPT9	UBP22_HUMAN	USP22	Ubiquitin carboxyl-terminal hydrolase 22
0.65339	0.125809	P08574	P08574	CY1_HUMAN	CYC1	Cytochrome c1, heme protein, mitochondrial
1.60849	0.125691	Q96CU9	Q96CU9	FXRD1_HUMAN	FOXRED1	FAD-dependent oxidoreductase domain-containing protein 1
0.820908	0.125519	O95169	O95169	NDUB8_HUMAN	NDUFB8	NADH dehydrogenase [ubiquinone] 1 beta subcomplex subunit 8, mitochondrial
1.25963	0.125512	Q9H9J2	Q9H9J2	RM44_HUMAN	MRPL44	Large ribosomal subunit protein mL44
0.415994	0.125426	Q9UDW3	Q9UDW3	ZMAT5_HUMAN	ZMAT5	Zinc finger matrin-type protein 5
1.10581	0.125172	P49789	P49789	FHIT_HUMAN	FHIT	Bis(5'-adenosyl)-triphosphatase
0.802073	0.125038	Q16836	Q16836	HCDH_HUMAN	HADH	Hydroxyacyl-coenzyme A dehydrogenase, mitochondrial
0.259459	0.12501	Q9GZX3	Q9GZX3	CHST6_HUMAN	CHST6	Carbohydrate sulfotransferase 6
0.178951	0.124956	P26374	P26374	RAE2_HUMAN	CHML	Rab proteins geranylgeranyltransferase component A 2
2.11524	0.124732	Q7Z388	Q7Z388	D19L4_HUMAN	DPY19L4	Probable C-mannosyltransferase DPY19L4
0.443691	0.124535	Q8TB45	Q8TB45	DPTOR_HUMAN	DEPTOR	DEP domain-containing mTOR-interacting protein
0.781779	0.124463	P43251	P43251	BTD_HUMAN	BTD	Biotinidase
0.776854	0.124446	P14854	P14854	CX6B1_HUMAN	COX6B1	Cytochrome c oxidase subunit 6B1
0.99214	0.124398	Q9HD40	Q9HD40	SPCS_HUMAN	SEPSECS	O-phosphoseryl-tRNA(Sec) selenium transferase
0.61725	0.124032	Q13077	Q13077	TRAF1_HUMAN	TRAF1	TNF receptor-associated factor 1
1.51587	0.12403	P30085	P30085	KCY_HUMAN	CMPK1	UMP-CMP kinase
0.70865	0.123937	Q8IWP9	Q8IWP9	CC28A_HUMAN	CCDC28A	Coiled-coil domain-containing protein 28A
1.34604	0.123766	O43676	O43676	NDUB3_HUMAN	NDUFB3	NADH dehydrogenase [ubiquinone] 1 beta subcomplex subunit 3
0.295625	0.123696	O95999	O95999	BCL10_HUMAN	BCL10	B-cell lymphoma/leukemia 10
0.767733	0.123683	Q14119	Q14119	VEZF1_HUMAN	VEZF1	Vascular endothelial zinc finger 1
0.865861	0.123601	Q9BV86	Q9BV86	NTM1A_HUMAN	NTMT1	N-terminal Xaa-Pro-Lys N-methyltransferase 1
1.40781	0.123425	O94829	O94829	IPO13_HUMAN	IPO13	Importin-13
0.320655	0.123407	P62873	P62873	GBB1_HUMAN	GNB1	Guanine nucleotide-binding protein G(I)/G(S)/G(T) subunit beta-1
0.634146	0.123386	P60981	P60981	DEST_HUMAN	DSTN	Destrin
0.914206	0.123295	O75880	O75880	SCO1_HUMAN	SCO1	Protein SCO1 homolog, mitochondrial
1.28388	0.123176	Q9NS00	Q9NS00	C1GLT_HUMAN	C1GALT1	Glycoprotein-N-acetylgalactosamine 3-beta-galactosyltransferase 1
0.849372	0.123022	O75143	O75143	ATG13_HUMAN	ATG13	Autophagy-related protein 13
0.719385	0.122924	O14548	O14548	COX7R_HUMAN	COX7A2L	Cytochrome c oxidase subunit 7A-related protein, mitochondrial
0.227493	0.122913	Q8N531	Q8N531	FBXL6_HUMAN	FBXL6	F-box/LRR-repeat protein 6
1.04062	0.12246	Q96DG6	Q96DG6	CMBL_HUMAN	CMBL	Carboxymethylenebutenolidase homolog
0.31216	0.122331	Q96CQ1	Q96CQ1	S2536_HUMAN	SLC25A36	Solute carrier family 25 member 36
2.33671	0.122317	Q9NQC3	Q9NQC3	RTN4_HUMAN	RTN4	Reticulon-4
0.491485	0.12229	Q70EL1	Q70EL1	UBP54_HUMAN	USP54	Inactive ubiquitin carboxyl-terminal hydrolase 54
1.40867	0.1222	O00487	O00487	PSDE_HUMAN	PSMD14	26S proteasome non-ATPase regulatory subunit 14
0.204389	0.122174	O95258	O95258	UCP5_HUMAN	SLC25A14	Brain mitochondrial carrier protein 1
2.45404	0.122104	Q9NZD2	Q9NZD2	GLTP_HUMAN	GLTP	Glycolipid transfer protein
1.09747	0.121802	P63208	P63208	SKP1_HUMAN	SKP1	S-phase kinase-associated protein 1
2.30134	0.121633	Q8NBI6	Q8NBI6	XXLT1_HUMAN	XXYLT1	Xyloside xylosyltransferase 1
1.44842	0.121558	P63000	P15153;P60763;P63000	RAC1_HUMAN	RAC1	Ras-related C3 botulinum toxin substrate 1
0.657428	0.121503	Q9GZU8	Q9GZU8	PIP30_HUMAN	PSME3IP1	PSME3-interacting protein
0.813675	0.121374	Q8IXK2	Q8IXK2	GLT12_HUMAN	GALNT12	Polypeptide N-acetylgalactosaminyltransferase 12
1.26458	0.121336	Q9ULQ1	Q9ULQ1	TPC1_HUMAN	TPCN1	Two pore channel protein 1
0.373174	0.121256	P50607	P50607	TUB_HUMAN	TUB	Tubby protein homolog
2.00101	0.121219	P61421	P61421	VA0D1_HUMAN	ATP6V0D1	V-type proton ATPase subunit d 1
0.615046	0.121139	Q13155	Q13155	AIMP2_HUMAN	AIMP2	Aminoacyl tRNA synthase complex-interacting multifunctional protein 2
1.46631	0.121016	Q8IXJ6	Q8IXJ6	SIR2_HUMAN	SIRT2	NAD-dependent protein deacetylase sirtuin-2
1.88605	0.120934	O75340	O75340	PDCD6_HUMAN	PDCD6	Programmed cell death protein 6
0.507942	0.120907	Q96B42	Q96B42	TMM18_HUMAN	TMEM18	Transmembrane protein 18
0.335909	0.120873	Q15973	Q15973	ZN124_HUMAN	ZNF124	Zinc finger protein 124
0.669515	0.120759	P60866	P60866	RS20_HUMAN	RPS20	Small ribosomal subunit protein uS10
1.22527	0.120739	Q9Y343	Q96L94;Q9Y343	SNX24_HUMAN	SNX24	Sorting nexin-24
1.05944	0.120663	Q9UHW5	Q9UHW5	GPN3_HUMAN	GPN3	GPN-loop GTPase 3
0.492048	0.120585	P01033	P01033	TIMP1_HUMAN	TIMP1	Metalloproteinase inhibitor 1
0.707314	0.120548	Q96BZ9	Q96BZ9	TBC20_HUMAN	TBC1D20	TBC1 domain family member 20
1.92195	0.120533	P40938	P40938	RFC3_HUMAN	RFC3	Replication factor C subunit 3
1.2615	0.120523	P0CAP2	P0CAP2	GRL1A_HUMAN	POLR2M	DNA-directed RNA polymerase II subunit GRINL1A
0.172384	0.120476	Q8NBT0	Q8NBT0	POC1A_HUMAN	POC1A	POC1 centriolar protein homolog A
0.963588	0.120449	P61457	P61457	PHS_HUMAN	PCBD1	Pterin-4-alpha-carbinolamine dehydratase
0.394309	0.120245	Q6NWY9	Q6NWY9	PR40B_HUMAN	PRPF40B	Pre-mRNA-processing factor 40 homolog B
0.281083	0.120158	Q01094	Q01094	E2F1_HUMAN	E2F1	Transcription factor E2F1
0.656564	0.119989	Q9Y2R5	Q9Y2R5	RT17_HUMAN	MRPS17	Small ribosomal subunit protein uS17m
0.235659	0.119981	Q70SY1	Q70SY1	CR3L2_HUMAN	CREB3L2	Cyclic AMP-responsive element-binding protein 3-like protein 2
0.575747	0.119925	Q8N0S6	Q8N0S6	CENPL_HUMAN	CENPL	Centromere protein L
0.285187	0.119864	Q96BM1	Q96BM1	ANKR9_HUMAN	ANKRD9	Ankyrin repeat domain-containing protein 9
0.26113	0.119853	O95685	O95685	PPR3D_HUMAN	PPP1R3D	Protein phosphatase 1 regulatory subunit 3D
0.182882	0.119755	Q12893	Q12893	TM115_HUMAN	TMEM115	Transmembrane protein 115
1.21001	0.119754	P18077	P18077	RL35A_HUMAN	RPL35A	Large ribosomal subunit protein eL33
1.44736	0.11974	Q14318	Q14318	FKBP8_HUMAN	FKBP8	Peptidyl-prolyl cis-trans isomerase FKBP8
0.395703	0.119615	Q9NX02	Q9NX02	NALP2_HUMAN	NLRP2	NACHT, LRR and PYD domains-containing protein 2
3.56623	0.119555	Q9P2D0	Q9P2D0	IBTK_HUMAN	IBTK	Inhibitor of Bruton tyrosine kinase
0.880288	0.119409	P17535	P17535	JUND_HUMAN	JUND	Transcription factor JunD
0.772994	0.119351	Q96EQ0	Q96EQ0	SGTB_HUMAN	SGTB	Small glutamine-rich tetratricopeptide repeat-containing protein beta
0.998406	0.119338	Q8IWB7	Q8IWB7	WDFY1_HUMAN	WDFY1	WD repeat and FYVE domain-containing protein 1
1.87237	0.1193	Q8NE86	Q8NE86	MCU_HUMAN	MCU	Calcium uniporter protein, mitochondrial
0.957935	0.11924	Q96AJ1	Q96AJ1	CLUA1_HUMAN	CLUAP1	Clusterin-associated protein 1
0.362499	0.1192	Q96A05	Q96A05	VATE2_HUMAN	ATP6V1E2	V-type proton ATPase subunit E 2
0.786847	0.119191	Q13643	Q13643	FHL3_HUMAN	FHL3	Four and a half LIM domains protein 3
1.35002	0.119187	P67775	P67775;P62714	PP2AA_HUMAN	PPP2CA	Serine/threonine-protein phosphatase 2A catalytic subunit alpha isoform
0.297387	0.119157	O00391	O00391	QSOX1_HUMAN	QSOX1	Sulfhydryl oxidase 1
0.572973	0.119142	P49760	P49760	CLK2_HUMAN	CLK2	Dual specificity protein kinase CLK2
1.5045	0.118878	P61513	P61513;A6NKH3	RL37A_HUMAN	RPL37A	Large ribosomal subunit protein eL43
0.861639	0.118857	P49759	Q9HAZ1;P49759	CLK1_HUMAN	CLK1	Dual specificity protein kinase CLK1
0.674181	0.11879	Q9HDC5	Q9HDC5	JPH1_HUMAN	JPH1	Junctophilin-1
0.671545	0.118661	O60725	O60725	ICMT_HUMAN	ICMT	Protein-S-isoprenylcysteine O-methyltransferase
0.266463	0.118661	Q9HCK1	Q9HCK1	ZDBF2_HUMAN	ZDBF2	DBF4-type zinc finger-containing protein 2
0.377243	0.118628	Q5SRI9	Q5SRI9	MANEA_HUMAN	MANEA	Glycoprotein endo-alpha-1,2-mannosidase
0.89867	0.118498	Q96PU4	Q96PU4	UHRF2_HUMAN	UHRF2	E3 ubiquitin-protein ligase UHRF2
0.0584584	0.118388	Q6PIS1	Q6PIS1	S23A3_HUMAN	SLC23A3	Solute carrier family 23 member 3
0.115886	0.118215	O75394	O75394	RM33_HUMAN	MRPL33	Large ribosomal subunit protein bL33m
0.971439	0.118148	P52434	P52434	RPAB3_HUMAN	POLR2H	DNA-directed RNA polymerases I, II, and III subunit RPABC3
0.498293	0.11813	O43900	O43900	PRIC3_HUMAN	PRICKLE3	Prickle planar cell polarity protein 3
0.962192	0.118072	Q8IYD1	Q8IYD1	ERF3B_HUMAN	GSPT2	Eukaryotic peptide chain release factor GTP-binding subunit ERF3B
0.809137	0.117852	Q92685	Q92685	ALG3_HUMAN	ALG3	Dol-P-Man:Man(5)GlcNAc(2)-PP-Dol alpha-1,3-mannosyltransferase
1.6628	0.117787	Q8NEY8	Q8NEY8	PPHLN_HUMAN	PPHLN1	Periphilin-1
0.197331	0.11776	O60669	O60669	MOT2_HUMAN	SLC16A7	Monocarboxylate transporter 2
0.882713	0.117719	Q6AZZ1	Q6AZZ1	TRI68_HUMAN	TRIM68	E3 ubiquitin-protein ligase TRIM68
1.21014	0.117501	Q96IR7	Q96IR7	HPDL_HUMAN	HPDL	4-hydroxyphenylpyruvate dioxygenase-like protein
1.32808	0.117413	Q9BS40	Q9BS40	LXN_HUMAN	LXN	Latexin
0.118483	0.117373	Q99697	Q99697;O75364	PITX2_HUMAN	PITX2	Pituitary homeobox 2
0.666632	0.117239	Q9BWJ5	Q9BWJ5	SF3B5_HUMAN	SF3B5	Splicing factor 3B subunit 5
0.389992	0.117207	Q9H161	Q9H161	ALX4_HUMAN	ALX4	Homeobox protein aristaless-like 4
1.04893	0.117198	Q96GA7	Q96GA7	SDSL_HUMAN	SDSL	Serine dehydratase-like
0.725466	0.117127	A1A4S6	A1A4S6	RHG10_HUMAN	ARHGAP10	Rho GTPase-activating protein 10
1.14577	0.117011	Q9NXW2	Q9NXW2	DJB12_HUMAN	DNAJB12	DnaJ homolog subfamily B member 12
0.307924	0.11697	P86452	P86452	ZBED6_HUMAN	ZBED6	Zinc finger BED domain-containing protein 6
0.523044	0.116969	Q7Z4H8	Q7Z4H8	PLGT3_HUMAN	POGLUT3	Protein O-glucosyltransferase 3
0.590369	0.11676	P49207	P49207	RL34_HUMAN	RPL34	Large ribosomal subunit protein eL34
0.269493	0.11676	Q9H8H3	Q9H8H3	TMT1A_HUMAN	TMT1A	N6-adenosine-methyltransferase TMT1A
0.930749	0.116752	Q9BRK5	Q9BRK5	CAB45_HUMAN	SDF4	45 kDa calcium-binding protein
0.426912	0.116732	P00156	P00156	CYB_HUMAN	MT-CYB	Cytochrome b
1.35791	0.116583	P68400	Q8NEV1;P68400	CSK21_HUMAN	CSNK2A1	Casein kinase II subunit alpha
0.748899	0.116528	P09486	P09486	SPRC_HUMAN	SPARC	SPARC
0.246885	0.116486	Q96DT6	Q96DT6	ATG4C_HUMAN	ATG4C	Cysteine protease ATG4C
0.305362	0.116287	P52739	P52739	ZN131_HUMAN	ZNF131	Zinc finger protein 131
0.24982	0.11606	Q9Y4F4	Q9Y4F4	TGRM1_HUMAN	TOGARAM1	TOG array regulator of axonemal microtubules protein 1
1.09509	0.116026	Q96FN4	Q96FN4	CPNE2_HUMAN	CPNE2	Copine-2
1.69311	0.116015	P30046	A6NHG4;P30046	DOPD_HUMAN	DDT	D-dopachrome decarboxylase
1.94213	0.115923	Q96CS3	Q96CS3	FAF2_HUMAN	FAF2	FAS-associated factor 2
0.254495	0.115754	O43462	O43462	MBTP2_HUMAN	MBTPS2	Membrane-bound transcription factor site-2 protease
1.27885	0.115706	O95625	O95625	ZBT11_HUMAN	ZBTB11	Zinc finger and BTB domain-containing protein 11
0.462579	0.115567	O60447	O60447	EVI5_HUMAN	EVI5	Ecotropic viral integration site 5 protein homolog
1.17776	0.115544	P28161	Q03013;P09488;P28161	GSTM2_HUMAN	GSTM2	Glutathione S-transferase Mu 2
1.64926	0.115527	Q9NPA0	Q9NPA0	EMC7_HUMAN	EMC7	ER membrane protein complex subunit 7
1.01045	0.115248	O95758	O95758	PTBP3_HUMAN	PTBP3	Polypyrimidine tract-binding protein 3
0.44839	0.115157	Q14353	Q14353	GAMT_HUMAN	GAMT	Guanidinoacetate N-methyltransferase
0.453874	0.115047	Q02543	Q02543	RL18A_HUMAN	RPL18A	Large ribosomal subunit protein eL20
0.811958	0.114846	P63167	P63167	DYL1_HUMAN	DYNLL1	Dynein light chain 1, cytoplasmic
0.784917	0.114832	O60930	O60930	RNH1_HUMAN	RNASEH1	Ribonuclease H1
0.389462	0.114759	Q07817	Q07817	B2CL1_HUMAN	BCL2L1	Bcl-2-like protein 1
1.44373	0.114732	P51572	P51572	BAP31_HUMAN	BCAP31	B-cell receptor-associated protein 31
0.876455	0.114694	Q16774	Q16774	KGUA_HUMAN	GUK1	Guanylate kinase
1.65153	0.11469	Q9H2V7	Q9H2V7	SPNS1_HUMAN	SPNS1	Protein spinster homolog 1
1.01902	0.114472	Q7L2H7	Q7L2H7	EIF3M_HUMAN	EIF3M	Eukaryotic translation initiation factor 3 subunit M
1.37449	0.114373	Q9BQ67	Q9BQ67	GRWD1_HUMAN	GRWD1	Glutamate-rich WD repeat-containing protein 1
0.960483	0.114135	Q9NVF7	Q9NVF7	FBX28_HUMAN	FBXO28	F-box only protein 28
0.78881	0.113894	Q9H0W9	Q9H0W9	CK054_HUMAN	C11orf54	Ester hydrolase C11orf54
1.47455	0.113867	Q6P1N9	Q6P1N9	TATD1_HUMAN	TATDN1	Deoxyribonuclease TATDN1
0.6005	0.113831	O95159	O95159	ZFPL1_HUMAN	ZFPL1	Zinc finger protein-like 1
0.227764	0.113636	P04271	P04271	S100B_HUMAN	S100B	Protein S100-B
1.06727	0.113476	Q8WV41	Q8WV41	SNX33_HUMAN	SNX33	Sorting nexin-33
0.998867	0.113429	P30084	P30084	ECHM_HUMAN	ECHS1	Enoyl-CoA hydratase, mitochondrial
3.14238	0.113405	P08559	P08559;P29803	ODPA_HUMAN	PDHA1	Pyruvate dehydrogenase E1 component subunit alpha, somatic form, mitochondrial
0.928138	0.113337	Q9NWZ3	Q9NWZ3	IRAK4_HUMAN	IRAK4	Interleukin-1 receptor-associated kinase 4
1.73318	0.113322	O15037	O15037	KHNYN_HUMAN	KHNYN	Protein KHNYN
1.35575	0.113143	Q12907	Q12907	LMAN2_HUMAN	LMAN2	Vesicular integral-membrane protein VIP36
0.983935	0.113068	Q7Z7F7	Q7Z7F7	RM55_HUMAN	MRPL55	Large ribosomal subunit protein mL55
1.03852	0.113037	Q03426	Q03426	KIME_HUMAN	MVK	Mevalonate kinase
0.898066	0.113024	P30613	P30613	KPYR_HUMAN	PKLR	Pyruvate kinase PKLR
1.48117	0.112935	P07902	P07902	GALT_HUMAN	GALT	Galactose-1-phosphate uridylyltransferase
0.642077	0.112895	P50479	P50479	PDLI4_HUMAN	PDLIM4	PDZ and LIM domain protein 4
0.560962	0.11281	Q86UY6	Q86UY6	NAA40_HUMAN	NAA40	N-alpha-acetyltransferase 40
0.225491	0.11269	Q92556	Q92556	ELMO1_HUMAN	ELMO1	Engulfment and cell motility protein 1
0.861678	0.11267	Q8N4Q0	Q8N4Q0	PTGR3_HUMAN	PTGR3	Prostaglandin reductase 3
0.642725	0.112498	O60936	O60936	NOL3_HUMAN	NOL3	Nucleolar protein 3
0.269885	0.11236	Q6ZTW0	Q6ZTW0	TPGS1_HUMAN	TPGS1	Tubulin polyglutamylase complex subunit 1
0.34406	0.112332	P49810	P49810	PSN2_HUMAN	PSEN2	Presenilin-2
1.07286	0.112269	Q9NUS5	Q9NUS5	AP5S1_HUMAN	AP5S1	AP-5 complex subunit sigma-1
0.142554	0.112179	P48552	P48552	NRIP1_HUMAN	NRIP1	Nuclear receptor-interacting protein 1
0.447301	0.112142	Q969H8	Q969H8	MYDGF_HUMAN	MYDGF	Myeloid-derived growth factor
0.977177	0.112102	Q53HV7	Q53HV7	SMUG1_HUMAN	SMUG1	Single-strand selective monofunctional uracil DNA glycosylase
0.0690715	0.112051	Q8ND25	Q8ND25	ZNRF1_HUMAN	ZNRF1	E3 ubiquitin-protein ligase ZNRF1
1.7403	0.111895	Q7L513	Q7L513	FCRLA_HUMAN	FCRLA	Fc receptor-like A
0.853492	0.111879	Q6P5Z2	Q6P5Z2	PKN3_HUMAN	PKN3	Serine/threonine-protein kinase N3
0.648474	0.111809	Q8IWQ3	Q8IWQ3	BRSK2_HUMAN	BRSK2	Serine/threonine-protein kinase BRSK2
0.580099	0.11175	Q9NVN3	Q9NVN3	RIC8B_HUMAN	RIC8B	Synembryn-B
0.866971	0.111742	Q6P4A7	Q6P4A7	SFXN4_HUMAN	SFXN4	Sideroflexin-4
0.816717	0.111677	Q9BVG4	Q9BVG4	PBDC1_HUMAN	PBDC1	Protein PBDC1
1.28352	0.111644	Q9UBX3	Q9UBX3	DIC_HUMAN	SLC25A10	Mitochondrial dicarboxylate carrier
1.87497	0.111642	Q9BYC5	Q9BYC5	FUT8_HUMAN	FUT8	Alpha-(1,6)-fucosyltransferase
0.822984	0.111639	Q96C90	Q96C90	PP14B_HUMAN	PPP1R14B	Protein phosphatase 1 regulatory subunit 14B
0.40293	0.111629	P56377	P61966;P56377;Q96PC3	AP1S2_HUMAN	AP1S2	AP-1 complex subunit sigma-2
1.41908	0.111598	O43181	O43181	NDUS4_HUMAN	NDUFS4	NADH dehydrogenase [ubiquinone] iron-sulfur protein 4, mitochondrial
1.39798	0.111558	P62318	P62318	SMD3_HUMAN	SNRPD3	Small nuclear ribonucleoprotein Sm D3
0.524273	0.111439	P37235	P37235	HPCL1_HUMAN	HPCAL1	Hippocalcin-like protein 1
1.1123	0.111363	P40261	P40261	NNMT_HUMAN	NNMT	Nicotinamide N-methyltransferase
1.26885	0.111362	Q8NFQ8	Q8NFQ8	TOIP2_HUMAN	TOR1AIP2	Torsin-1A-interacting protein 2
2.04929	0.111339	Q9H0P0	Q9H0P0	5NT3A_HUMAN	NT5C3A	Cytosolic 5'-nucleotidase 3A
1.41511	0.111115	P21266	P21266	GSTM3_HUMAN	GSTM3	Glutathione S-transferase Mu 3
0.42097	0.111099	Q8TE02	Q8TE02	ELP5_HUMAN	ELP5	Elongator complex protein 5
0.666589	0.111058	Q14249	Q14249	NUCG_HUMAN	ENDOG	Endonuclease G, mitochondrial
1.35946	0.110974	Q9H1Z9	Q9H1Z9	TSN10_HUMAN	TSPAN10	Tetraspanin-10
0.827287	0.110842	P60484	P60484	PTEN_HUMAN	PTEN	Phosphatidylinositol 3,4,5-trisphosphate 3-phosphatase and dual-specificity protein phosphatase PTEN
0.517555	0.110744	Q9NPA3	Q9NPA3	M1IP1_HUMAN	MID1IP1	Mid1-interacting protein 1
0.54944	0.110691	O94921	O94921	CDK14_HUMAN	CDK14	Cyclin-dependent kinase 14
1.42707	0.110507	Q99590	Q99590	SCAFB_HUMAN	SCAF11	Protein SCAF11
1.22152	0.110398	Q6NUQ1	Q6NUQ1	RINT1_HUMAN	RINT1	RAD50-interacting protein 1
3.31114	0.110394	Q9UG56	Q9UG56	PISD_HUMAN	PISD	Phosphatidylserine decarboxylase proenzyme, mitochondrial
0.403181	0.110308	Q9GZM8	Q9GZM8	NDEL1_HUMAN	NDEL1	Nuclear distribution protein nudE-like 1
0.828589	0.110161	Q96B54	Q96B54	ZN428_HUMAN	ZNF428	Zinc finger protein 428
0.681419	0.110156	P51790	P51790	CLCN3_HUMAN	CLCN3	H(+)/Cl(-) exchange transporter 3
0.959183	0.110041	P38571	P38571	LICH_HUMAN	LIPA	Lysosomal acid lipase/cholesteryl ester hydrolase
0.583892	0.110024	Q9P0M9	Q9P0M9	RM27_HUMAN	MRPL27	Large ribosomal subunit protein bL27m
0.370675	0.109859	Q8TDM0	Q8TDM0	BCAS4_HUMAN	BCAS4	Breast carcinoma-amplified sequence 4
0.628805	0.109748	Q9P2S5	Q9P2S5	WRP73_HUMAN	WRAP73	WD repeat-containing protein WRAP73
0.128688	0.109733	O43677	O43677	NDUC1_HUMAN	NDUFC1	NADH dehydrogenase [ubiquinone] 1 subunit C1, mitochondrial
0.877916	0.109562	Q13557	Q13557	KCC2D_HUMAN	CAMK2D	Calcium/calmodulin-dependent protein kinase type II subunit delta
0.371862	0.109398	Q7L211	Q7L211	ABHDD_HUMAN	ABHD13	Protein ABHD13
0.88133	0.109257	Q9HD33	Q9HD33	RM47_HUMAN	MRPL47	Large ribosomal subunit protein uL29m
0.403518	0.109233	Q9NP90	Q9NP90	RAB9B_HUMAN	RAB9B	Ras-related protein Rab-9B
0.201143	0.109118	Q8IUX7	Q8IUX7	AEBP1_HUMAN	AEBP1	Adipocyte enhancer-binding protein 1
0.436612	0.109077	Q9BYX4	Q9BYX4	IFIH1_HUMAN	IFIH1	Interferon-induced helicase C domain-containing protein 1
0.288643	0.108925	Q86UD0	Q86UD0	SAPC2_HUMAN	SAPCD2	Suppressor APC domain-containing protein 2
0.414455	0.10881	P48651	P48651	PTSS1_HUMAN	PTDSS1	Phosphatidylserine synthase 1
0.872091	0.108709	Q587I9	Q587I9	SFT2C_HUMAN	SFT2D3	Vesicle transport protein SFT2C
0.247405	0.108695	Q8NDZ6	Q8NDZ6	T161B_HUMAN	TMEM161B	Transmembrane protein 161B
1.12894	0.108587	Q07955	Q07955	SRSF1_HUMAN	SRSF1	Serine/arginine-rich splicing factor 1
0.232937	0.108371	Q9C073	Q9C073	F117A_HUMAN	FAM117A	Protein FAM117A
0.494776	0.108346	O60303	O60303	KATIP_HUMAN	KATNIP	Katanin-interacting protein
0.855336	0.10834	Q9Y547	Q9Y547	IFT25_HUMAN	IFT25	Intraflagellar transport protein 25 homolog
0.628733	0.108099	O60613	O60613	SEP15_HUMAN	SELENOF	Selenoprotein F
0.795759	0.108092	O75695	O75695	XRP2_HUMAN	RP2	Protein XRP2
0.627179	0.108009	Q9Y2G9	Q9Y2G9	SBNO2_HUMAN	SBNO2	Protein strawberry notch homolog 2
0.512605	0.107976	Q5JXC2	Q5JXC2	MIIP_HUMAN	MIIP	Migration and invasion-inhibitory protein
0.689479	0.107965	P05413	P05413	FABPH_HUMAN	FABP3	Fatty acid-binding protein, heart
0.97508	0.10794	P61081	P61081	UBC12_HUMAN	UBE2M	NEDD8-conjugating enzyme Ubc12
1.13972	0.107923	Q9GZY4	Q9GZY4	COA1_HUMAN	COA1	Cytochrome c oxidase assembly factor 1 homolog
0.540828	0.107874	Q6IPR3	Q6IPR3	TYW3_HUMAN	TYW3	tRNA wybutosine-synthesizing protein 3 homolog
0.302149	0.107836	Q9P0K8	Q9P0K8	FOXJ2_HUMAN	FOXJ2	Forkhead box protein J2
0.819961	0.107811	Q8WUH1	Q8WUH1	CHUR_HUMAN	CHURC1	Protein Churchill
0.224782	0.107787	Q8N371	Q8N371	KDM8_HUMAN	KDM8	Bifunctional peptidase and arginyl-hydroxylase JMJD5
0.259511	0.107697	Q96CN4	Q96CN4	EVI5L_HUMAN	EVI5L	EVI5-like protein
0.422467	0.107696	Q96FQ6	Q96FQ6	S10AG_HUMAN	S100A16	Protein S100-A16
1.7384	0.107692	Q53GQ0	Q53GQ0	DHB12_HUMAN	HSD17B12	Very-long-chain 3-oxoacyl-CoA reductase
1.00241	0.107534	Q9NR31	Q9NR31	SAR1A_HUMAN	SAR1A	GTP-binding protein SAR1a
1.63342	0.10749	Q9BTV4	Q9BTV4	TMM43_HUMAN	TMEM43	Transmembrane protein 43
0.788592	0.107485	Q9P2J3	Q9P2J3	KLHL9_HUMAN	KLHL9	Kelch-like protein 9
0.505245	0.107288	P12757	P12757	SKIL_HUMAN	SKIL	Ski-like protein
0.27029	0.107144	Q15797	Q15797	SMAD1_HUMAN	SMAD1	Mothers against decapentaplegic homolog 1
0.749757	0.106996	Q9NX63	Q9NX63	MIC19_HUMAN	CHCHD3	MICOS complex subunit MIC19
1.9809	0.106914	Q6KCM7	Q6KCM7	SCMC2_HUMAN	SLC25A25	Mitochondrial adenyl nucleotide antiporter SLC25A25
0.341106	0.106852	Q9P0M2	Q9P0M2	AKA7G_HUMAN	AKAP7	A-kinase anchor protein 7 isoform gamma
1.40882	0.106749	O95777	O95777	LSM8_HUMAN	LSM8	U6 snRNA-associated Sm-like protein LSm8
0.735491	0.106744	O75368	O75368	SH3L1_HUMAN	SH3BGRL	Adapter SH3BGRL
0.731006	0.106727	Q8TDW0	Q8TDW0	LRC8C_HUMAN	LRRC8C	Volume-regulated anion channel subunit LRRC8C
1.25242	0.106659	Q86WX3	Q86WX3	AROS_HUMAN	RPS19BP1	Active regulator of SIRT1
0.830221	0.106639	Q7Z6J6	Q7Z6J6	FRMD5_HUMAN	FRMD5	FERM domain-containing protein 5
1.36176	0.106615	Q9NUJ1	Q9NUJ1	ABHDA_HUMAN	ABHD10	Palmitoyl-protein thioesterase ABHD10, mitochondrial
0.940832	0.106557	Q13568	Q13568	IRF5_HUMAN	IRF5	Interferon regulatory factor 5
0.993408	0.106485	P23528	Q9Y281;P23528	COF1_HUMAN	CFL1	Cofilin-1
1.57554	0.106473	Q9UBQ5	Q9UBQ5	EIF3K_HUMAN	EIF3K	Eukaryotic translation initiation factor 3 subunit K
0.285616	0.106467	Q7Z309	Q7Z309	PBIR2_HUMAN	PABIR2	PABIR family member 2
0.874705	0.106409	Q16718	Q16718	NDUA5_HUMAN	NDUFA5	NADH dehydrogenase [ubiquinone] 1 alpha subcomplex subunit 5
1.20713	0.106393	Q9H773	Q9H773	DCTP1_HUMAN	DCTPP1	dCTP pyrophosphatase 1
1.29304	0.106333	Q9NRG0	Q9NRG0	CHRC1_HUMAN	CHRAC1	Chromatin accessibility complex protein 1
0.436262	0.106294	Q96RL1	Q96RL1	UIMC1_HUMAN	UIMC1	BRCA1-A complex subunit RAP80
0.5032	0.106228	Q16611	Q16611	BAK_HUMAN	BAK1	Bcl-2 homologous antagonist/killer
1.46006	0.106117	Q9HA38	Q9HA38	ZMAT3_HUMAN	ZMAT3	Zinc finger matrin-type protein 3
0.970045	0.106102	Q86TJ2	Q86TJ2	TAD2B_HUMAN	TADA2B	Transcriptional adapter 2-beta
0.934181	0.106021	Q9BQB6	Q9BQB6	VKOR1_HUMAN	VKORC1	Vitamin K epoxide reductase complex subunit 1
0.194916	0.106015	P25942	P25942	TNR5_HUMAN	CD40	Tumor necrosis factor receptor superfamily member 5
1.14116	0.106011	P62136	P36873;P62136;P62140	PP1A_HUMAN	PPP1CA	Serine/threonine-protein phosphatase PP1-alpha catalytic subunit
0.10477	0.10599	Q5TGI0	Q5TGI0	FAXC_HUMAN	FAXC	Failed axon connections homolog
0.665932	0.105985	Q04837	Q04837	SSBP_HUMAN	SSBP1	Single-stranded DNA-binding protein, mitochondrial
0.299005	0.105975	Q9BXV9	Q9BXV9	GON7_HUMAN	GON7	EKC/KEOPS complex subunit GON7
1.716	0.105836	Q8NCW5	Q8NCW5	NNRE_HUMAN	NAXE	NAD(P)H-hydrate epimerase
2.0602	0.105825	P13073	P13073	COX41_HUMAN	COX4I1	Cytochrome c oxidase subunit 4 isoform 1, mitochondrial
0.162213	0.105799	Q92626	Q92626	PXDN_HUMAN	PXDN	Peroxidasin homolog
0.265476	0.105733	Q9BXK1	Q9BXK1	KLF16_HUMAN	KLF16	Krueppel-like factor 16
0.950198	0.105684	Q9Y6K0	Q9Y6K0	CEPT1_HUMAN	CEPT1	Choline/ethanolaminephosphotransferase 1
0.261961	0.105655	P31273	P17481;P31273	HXC8_HUMAN	HOXC8	Homeobox protein Hox-C8
1.85965	0.105512	P46977	P46977	STT3A_HUMAN	STT3A	Dolichyl-diphosphooligosaccharide--protein glycosyltransferase subunit STT3A
0.832304	0.105072	Q92747	Q92747	ARC1A_HUMAN	ARPC1A	Actin-related protein 2/3 complex subunit 1A
2.05756	0.10492	Q96GC5	Q96GC5	RM48_HUMAN	MRPL48	Large ribosomal subunit protein mL48
1.70409	0.10484	Q9Y6A4	Q9Y6A4	CFA20_HUMAN	CFAP20	Cilia- and flagella-associated protein 20
0.729739	0.104839	P42685	P42685	FRK_HUMAN	FRK	Tyrosine-protein kinase FRK
0.633404	0.104812	Q14934	Q14934	NFAC4_HUMAN	NFATC4	Nuclear factor of activated T-cells, cytoplasmic 4
0.345422	0.104785	Q96HP4	Q96HP4	OXND1_HUMAN	OXNAD1	Oxidoreductase NAD-binding domain-containing protein 1
0.402738	0.104773	Q6ZVK8	Q6ZVK8	NUD18_HUMAN	NUDT18	8-oxo-dGDP phosphatase NUDT18
0.68355	0.104725	Q96IU4	Q96IU4	ABHEB_HUMAN	ABHD14B	Putative protein-lysine deacylase ABHD14B
0.327746	0.10472	P01037	P01036;P09228;P01037	CYTN_HUMAN	CST1	Cystatin-SN
0.65399	0.104697	Q92569	Q92569	P55G_HUMAN	PIK3R3	Phosphatidylinositol 3-kinase regulatory subunit gamma
0.807601	0.104657	Q8WXD5	Q8WXD5	GEMI6_HUMAN	GEMIN6	Gem-associated protein 6
0.351142	0.104639	Q17R31	Q17R31	TATD3_HUMAN	TATDN3	Putative deoxyribonuclease TATDN3
0.715409	0.104605	Q99956	Q99956	DUS9_HUMAN	DUSP9	Dual specificity protein phosphatase 9
0.990527	0.10456	Q9Y3A3	Q9Y3A3	PHOCN_HUMAN	MOB4	MOB-like protein phocein
0.262736	0.104551	P23142	P23142	FBLN1_HUMAN	FBLN1	Fibulin-1
2.45787	0.104525	Q6NXT6	Q6NXT6	TAPT1_HUMAN	TAPT1	Transmembrane anterior posterior transformation protein 1 homolog
1.00345	0.104502	Q9P0U3	Q9P0U3	SENP1_HUMAN	SENP1	Sentrin-specific protease 1
0.810545	0.104434	O00629	O00629	IMA3_HUMAN	KPNA4	Importin subunit alpha-3
1.41665	0.104352	P27797	P27797	CALR_HUMAN	CALR	Calreticulin
1.06559	0.104352	P18669	P18669	PGAM1_HUMAN	PGAM1	Phosphoglycerate mutase 1
0.184109	0.104302	Q2NKX9	Q2NKX9	CB068_HUMAN	C2orf68	UPF0561 protein C2orf68
0.952488	0.104279	Q9H9L3	Q9H9L3	I20L2_HUMAN	ISG20L2	Interferon-stimulated 20 kDa exonuclease-like 2
0.95231	0.104258	O95716	O95716;P20337;Q96E17	RAB3D_HUMAN	RAB3D	Ras-related protein Rab-3D
0.799958	0.104209	Q9HD47	Q9HD47	MOG1_HUMAN	RANGRF	Ran guanine nucleotide release factor
0.183219	0.104196	P31431	P31431	SDC4_HUMAN	SDC4	Syndecan-4
1.92541	0.104165	P21912	P21912	SDHB_HUMAN	SDHB	Succinate dehydrogenase [ubiquinone] iron-sulfur subunit, mitochondrial
0.811116	0.104139	P62487	P62487	RPB7_HUMAN	POLR2G	DNA-directed RNA polymerase II subunit RPB7
1.43652	0.104101	P15848	P15848	ARSB_HUMAN	ARSB	Arylsulfatase B
0.268465	0.103969	P42680	P42680	TEC_HUMAN	TEC	Tyrosine-protein kinase Tec
0.42113	0.103964	Q8N0Z8	Q8N0Z8	PUSL1_HUMAN	PUSL1	tRNA pseudouridine synthase-like 1
2.26349	0.103876	P16083	P16083	NQO2_HUMAN	NQO2	Ribosyldihydronicotinamide dehydrogenase [quinone]
1.92445	0.103816	O95671	O95671	ASML_HUMAN	ASMTL	Probable bifunctional dTTP/UTP pyrophosphatase/methyltransferase protein
1.32361	0.103746	P42126	P42126	ECI1_HUMAN	ECI1	Enoyl-CoA delta isomerase 1, mitochondrial
1.34566	0.103707	O00264	O00264	PGRC1_HUMAN	PGRMC1	Membrane-associated progesterone receptor component 1
0.696325	0.103621	Q9H4P4	Q9H4P4	RNF41_HUMAN	RNF41	E3 ubiquitin-protein ligase NRDP1
0.273553	0.103613	P57073	P57073	SOX8_HUMAN	SOX8	Transcription factor SOX-8
0.488963	0.103383	Q9Y625	Q9Y625	GPC6_HUMAN	GPC6	Glypican-6
1.053	0.1033	Q8WUX2	Q8WUX2	CHAC2_HUMAN	CHAC2	Glutathione-specific gamma-glutamylcyclotransferase 2
1.7983	0.10325	Q9NRN7	Q9NRN7	ADPPT_HUMAN	AASDHPPT	L-aminoadipate-semialdehyde dehydrogenase-phosphopantetheinyl transferase
0.817429	0.103235	P61026	P61026	RAB10_HUMAN	RAB10	Ras-related protein Rab-10
0.531666	0.103211	P01034	P01034	CYTC_HUMAN	CST3	Cystatin-C
0.866511	0.103208	Q9BZX2	Q9BZX2;Q9HA47	UCK2_HUMAN	UCK2	Uridine-cytidine kinase 2
1.2346	0.103005	Q96IX5	Q96IX5	ATPMK_HUMAN	ATP5MK	ATP synthase membrane subunit K, mitochondrial
0.77314	0.103001	Q9NZV5	Q9NZV5	SELN_HUMAN	SELENON	Selenoprotein N
0.368344	0.102959	Q9H0N5	Q9H0N5	PHS2_HUMAN	PCBD2	Pterin-4-alpha-carbinolamine dehydratase 2
1.60746	0.102875	Q9UFN0	Q9UFN0;Q9BS92	NPS3A_HUMAN	NIPSNAP3A	Protein NipSnap homolog 3A
0.248673	0.102823	Q86SQ7	Q86SQ7	SDCG8_HUMAN	SDCCAG8	Serologically defined colon cancer antigen 8
0.870898	0.102739	Q15392	Q15392	DHC24_HUMAN	DHCR24	Delta(24)-sterol reductase
0.260782	0.102649	Q53RE8	Q53RE8	ANR39_HUMAN	ANKRD39	Ankyrin repeat domain-containing protein 39
1.84067	0.102616	P30533	P30533	AMRP_HUMAN	LRPAP1	Alpha-2-macroglobulin receptor-associated protein
0.670071	0.102588	Q9NQC8	Q9NQC8	IFT46_HUMAN	IFT46	Intraflagellar transport protein 46 homolog
0.828466	0.102533	P42677	P42677;Q71UM5	RS27_HUMAN	RPS27	Small ribosomal subunit protein eS27
1.15563	0.102459	Q96DZ1	Q96DZ1	ERLEC_HUMAN	ERLEC1	Endoplasmic reticulum lectin 1
0.636237	0.102282	Q9Y3E5	Q9Y3E5	PTH2_HUMAN	PTRH2	Peptidyl-tRNA hydrolase 2, mitochondrial
0.052745	0.102226	Q9UMX3	Q9UMX3	BOK_HUMAN	BOK	Bcl-2-related ovarian killer protein
0.745403	0.102133	A2RTX5	A2RTX5	SYTC2_HUMAN	TARS3	Threonine--tRNA ligase 2, cytoplasmic
0.234788	0.102028	Q3MIT2	Q3MIT2	PUS10_HUMAN	PUS10	tRNA pseudouridine synthase Pus10
1.23387	0.101941	Q16576	Q16576	RBBP7_HUMAN	RBBP7	Histone-binding protein RBBP7
0.708384	0.101892	Q9H0W8	Q9H0W8	SMG9_HUMAN	SMG9	Nonsense-mediated mRNA decay factor SMG9
0.901188	0.101873	A0AVF1	A0AVF1	IFT56_HUMAN	IFT56	Intraflagellar transport protein 56
1.95296	0.101806	Q05639	Q05639	EF1A2_HUMAN	EEF1A2	Elongation factor 1-alpha 2
0.804925	0.101702	O14880	O14880	MGST3_HUMAN	MGST3	Glutathione S-transferase 3, mitochondrial
0.453637	0.10169	P23760	P23759;P23760	PAX3_HUMAN	PAX3	Paired box protein Pax-3
2.35152	0.101661	O15254	O15254	ACOX3_HUMAN	ACOX3	Peroxisomal acyl-coenzyme A oxidase 3
0.324982	0.10159	Q86VE9	Q86VE9	SERC5_HUMAN	SERINC5	Serine incorporator 5
0.420022	0.101573	Q49A88	Q49A88	CCD14_HUMAN	CCDC14	Coiled-coil domain-containing protein 14
1.04729	0.101552	Q4LE39	Q4LE39	ARI4B_HUMAN	ARID4B	AT-rich interactive domain-containing protein 4B
1.32878	0.101537	Q99988	Q99988	GDF15_HUMAN	GDF15	Growth/differentiation factor 15
1.76425	0.101511	P48735	P48735	IDHP_HUMAN	IDH2	Isocitrate dehydrogenase [NADP], mitochondrial
0.689512	0.1013	Q8NC54	Q8NC54	KCT2_HUMAN	KCT2	Keratinocyte-associated transmembrane protein 2
0.142151	0.101282	Q8IXM2	Q8IXM2	BAP18_HUMAN	BAP18	Chromatin complexes subunit BAP18
0.423021	0.101182	Q16659	Q16659	MK06_HUMAN	MAPK6	Mitogen-activated protein kinase 6
0.11987	0.101132	Q9NPR2	Q9NPR2	SEM4B_HUMAN	SEMA4B	Semaphorin-4B
0.253606	0.101131	Q6ZWE6	Q6ZWE6	PKHM3_HUMAN	PLEKHM3	Pleckstrin homology domain-containing family M member 3
0.563507	0.100968	Q8N465	Q8N465	D2HDH_HUMAN	D2HGDH	D-2-hydroxyglutarate dehydrogenase, mitochondrial
0.957853	0.100965	P58004	P58005;P58004	SESN2_HUMAN	SESN2	Sestrin-2
0.543983	0.100948	Q969Q6	Q969Q6	P2R3C_HUMAN	PPP2R3C	Serine/threonine-protein phosphatase 2A regulatory subunit B'' subunit gamma
1.11553	0.10084	P43358	P43358;P43361;A2A368;P43363;O60732;O15480;Q96M61;A8MXT2;P43355	MAGA4_HUMAN	MAGEA4	Melanoma-associated antigen 4
0.965535	0.100736	Q96SZ5	Q96SZ5	AEDO_HUMAN	ADO	2-aminoethanethiol dioxygenase
0.337052	0.100618	Q5H9U9	Q5H9U9	DDX6L_HUMAN	DDX60L	Probable ATP-dependent RNA helicase DDX60-like
0.401766	0.100572	P14316	P14316	IRF2_HUMAN	IRF2	Interferon regulatory factor 2
1.38367	0.100537	Q96AC1	Q96AC1;Q9BQL6	FERM2_HUMAN	FERMT2	Fermitin family homolog 2
0.677967	0.100531	P61218	P61218	RPAB2_HUMAN	POLR2F	DNA-directed RNA polymerases I, II, and III subunit RPABC2
1.30822	0.100519	Q9NZ01	Q9NZ01	TECR_HUMAN	TECR	Very-long-chain enoyl-CoA reductase
0.69797	0.100508	Q5VTL8	Q5VTL8	PR38B_HUMAN	PRPF38B	Pre-mRNA-splicing factor 38B
0.0800828	0.100381	B3KNS4	B3KNS4	B3KNS4_HUMAN	ERVK3-1	Endogenous retrovirus group K3 member 1
0.223365	0.100312	O43439	O43439	MTG8R_HUMAN	CBFA2T2	Protein CBFA2T2
0.68994	0.100305	Q16655	Q16655	MAR1_HUMAN	MLANA	Melanoma antigen recognized by T-cells 1
0.662675	0.100276	Q9Y3B8	Q9Y3B8	ORN_HUMAN	REXO2	Oligoribonuclease, mitochondrial
0.31572	0.100213	Q96QD5	Q96QD5	DEPD7_HUMAN	DEPDC7	DEP domain-containing protein 7
1.03151	0.100169	P61970	P61970	NTF2_HUMAN	NUTF2	Nuclear transport factor 2
1.20931	0.100046	Q96J01	Q96J01	THOC3_HUMAN	THOC3	THO complex subunit 3
0.0646373	0.0999918	Q8N6U8	Q8N6U8	GP161_HUMAN	GPR161	G-protein coupled receptor 161
0.459606	0.0998015	Q9Y2F5	Q9Y2F5	ICE1_HUMAN	ICE1	Little elongation complex subunit 1
0.158989	0.0996633	P81274	P81274	GPSM2_HUMAN	GPSM2	G-protein-signaling modulator 2
1.03077	0.0996413	Q9NT62	Q9NT62	ATG3_HUMAN	ATG3	Ubiquitin-like-conjugating enzyme ATG3
0.3705	0.0995388	Q96PY6	Q96PY6	NEK1_HUMAN	NEK1	Serine/threonine-protein kinase Nek1
1.43477	0.0995288	P60510	P60510	PP4C_HUMAN	PPP4C	Serine/threonine-protein phosphatase 4 catalytic subunit
1.05894	0.0995016	P19387	P19387	RPB3_HUMAN	POLR2C	DNA-directed RNA polymerase II subunit RPB3
2.8256	0.0994558	Q9BXR0	Q9BXR0	TGT_HUMAN	QTRT1	Queuine tRNA-ribosyltransferase catalytic subunit 1
0.269027	0.0994043	Q9NRW4	Q9NRW4	DUS22_HUMAN	DUSP22	Dual specificity protein phosphatase 22
0.171794	0.0993505	O95214	O95214	LERL1_HUMAN	LEPROTL1	Leptin receptor overlapping transcript-like 1
0.880654	0.0992422	P08582	P08582	TRFM_HUMAN	MELTF	Melanotransferrin
0.950354	0.0991883	P61163	P61163	ACTZ_HUMAN	ACTR1A	Alpha-centractin
0.909745	0.0991554	Q96QE2	Q96QE2	MYCT_HUMAN	SLC2A13	Proton myo-inositol cotransporter
1.24875	0.0990987	Q76FK4	Q76FK4	NOL8_HUMAN	NOL8	Nucleolar protein 8
0.716774	0.0990295	Q96L58	Q96L58	B3GT6_HUMAN	B3GALT6	Beta-1,3-galactosyltransferase 6
0.352151	0.0990148	Q9UKE5	Q9UKE5	TNIK_HUMAN	TNIK	TRAF2 and NCK-interacting protein kinase
0.600033	0.0990043	P48380	P48378;P48380	RFX3_HUMAN	RFX3	Transcription factor RFX3
1.83977	0.0988932	Q15008	Q15008	PSMD6_HUMAN	PSMD6	26S proteasome non-ATPase regulatory subunit 6
0.466356	0.0988669	P04216	P04216	THY1_HUMAN	THY1	Thy-1 membrane glycoprotein
0.114666	0.0988293	Q5SXH7	Q5SXH7	PKHS1_HUMAN	PLEKHS1	Pleckstrin homology domain-containing family S member 1
0.819477	0.098825	Q9UI30	Q9UI30	TR112_HUMAN	TRMT112	Multifunctional methyltransferase subunit TRM112-like protein
1.0708	0.0987945	Q8N954	Q8N954	GPT11_HUMAN	GPATCH11	G patch domain-containing protein 11
0.290897	0.0987601	Q86VQ1	Q86VQ1	GLCI1_HUMAN	GLCCI1	Glucocorticoid-induced transcript 1 protein
0.150818	0.098717	O14810	O14810	CPLX1_HUMAN	CPLX1	Complexin-1
0.840961	0.0986114	Q96MG7	Q96MG7	NSE3_HUMAN	NSMCE3	Non-structural maintenance of chromosomes element 3 homolog
0.46583	0.0985818	Q9C0B0	Q9C0B0	UNK_HUMAN	UNK	RING finger protein unkempt homolog
0.210846	0.0985708	P51668	P51668;Q9Y2X8	UB2D1_HUMAN	UBE2D1	Ubiquitin-conjugating enzyme E2 D1
0.323822	0.0985074	Q9ULZ9	Q9ULZ9	MMP17_HUMAN	MMP17	Matrix metalloproteinase-17
0.679952	0.0985065	P51809	P51809	VAMP7_HUMAN	VAMP7	Vesicle-associated membrane protein 7
0.793538	0.0984235	Q7Z4G4	Q7Z4G4	TRM11_HUMAN	TRMT11	tRNA (guanine(10)-N2)-methyltransferase homolog
0.52492	0.0983977	Q9Y2C4	Q9Y2C4	EXOG_HUMAN	EXOG	Nuclease EXOG, mitochondrial
0.228254	0.0983806	Q2VYF4	Q2VYF4	LETM2_HUMAN	LETM2	LETM1 domain-containing protein LETM2, mitochondrial
0.430727	0.0983129	O95136	O95136	S1PR2_HUMAN	S1PR2	Sphingosine 1-phosphate receptor 2
1.06816	0.0980754	Q16563	Q16563	SYPL1_HUMAN	SYPL1	Synaptophysin-like protein 1
0.957906	0.0980701	Q9Y5U2	Q9Y5U2	TSSC4_HUMAN	TSSC4	U5 small nuclear ribonucleoprotein TSSC4
0.420891	0.0980644	P19823	P19823	ITIH2_HUMAN	ITIH2	Inter-alpha-trypsin inhibitor heavy chain H2
0.759373	0.0980396	P02511	P02511	CRYAB_HUMAN	CRYAB	Alpha-crystallin B chain
0.28288	0.0980139	Q8IYM2	Q8IYM2	SLN12_HUMAN	SLFN12	Ribonuclease SLFN12
0.517424	0.0979643	Q9BXC9	Q9BXC9	BBS2_HUMAN	BBS2	Bardet-Biedl syndrome 2 protein
0.145473	0.0979233	Q499Z4	Q499Z4	ZN672_HUMAN	ZNF672	Zinc finger protein 672
0.842133	0.0978484	P32929	P32929	CGL_HUMAN	CTH	Cystathionine gamma-lyase
0.674848	0.0978446	Q7Z7A4	Q7Z7A4	PXK_HUMAN	PXK	PX domain-containing protein kinase-like protein
0.341752	0.0977912	Q14192	Q14192	FHL2_HUMAN	FHL2	Four and a half LIM domains protein 2
1.63411	0.0977373	Q9Y375	Q9Y375	CIA30_HUMAN	NDUFAF1	Complex I intermediate-associated protein 30, mitochondrial
0.833533	0.0976481	Q9BRG1	Q9BRG1	VPS25_HUMAN	VPS25	Vacuolar protein-sorting-associated protein 25
0.39466	0.0976467	P52758	P52758	RIDA_HUMAN	RIDA	2-iminobutanoate/2-iminopropanoate deaminase
1.04056	0.09763	P53041	P53041	PPP5_HUMAN	PPP5C	Serine/threonine-protein phosphatase 5
0.313772	0.0976191	Q5VW32	Q5VW32	BROX_HUMAN	BROX	BRO1 domain-containing protein BROX
0.950547	0.097611	A6NDG6	A6NDG6	PGP_HUMAN	PGP	Glycerol-3-phosphate phosphatase
0.244217	0.0975862	Q15831	Q15831	STK11_HUMAN	STK11	Serine/threonine-protein kinase STK11
1.29396	0.0974789	Q969T9	Q969T9	WBP2_HUMAN	WBP2	WW domain-binding protein 2
0.502027	0.0974545	Q8N755	Q8N755	S66A3_HUMAN	SLC66A3	Solute carrier family 66 member 3
0.28728	0.0974112	Q8N584	Q8N584	TT39C_HUMAN	TTC39C	Tetratricopeptide repeat protein 39C
1.23043	0.0973434	Q9BSU1	Q9BSU1	PHAF1_HUMAN	PHAF1	Phagosome assembly factor 1
0.735005	0.097218	Q14019	Q14019	COTL1_HUMAN	COTL1	Coactosin-like protein
0.506753	0.0971293	P51649	P51649	SSDH_HUMAN	ALDH5A1	Succinate-semialdehyde dehydrogenase, mitochondrial
0.404252	0.0970731	P26045	P26045	PTN3_HUMAN	PTPN3	Tyrosine-protein phosphatase non-receptor type 3
0.271671	0.0969915	Q969E8	Q969E8	TSR2_HUMAN	TSR2	Pre-rRNA-processing protein TSR2 homolog
0.922422	0.0968113	Q9GZQ3	Q9GZQ3	COMD5_HUMAN	COMMD5	COMM domain-containing protein 5
0.820142	0.0967798	O15126	O15126	SCAM1_HUMAN	SCAMP1	Secretory carrier-associated membrane protein 1
0.646729	0.0967689	Q9Y5A6	Q9Y5A6	ZSC21_HUMAN	ZSCAN21	Zinc finger and SCAN domain-containing protein 21
0.411727	0.0967679	Q8NEA4	Q8NEA4	FBX36_HUMAN	FBXO36	F-box only protein 36
0.11226	0.0967135	Q15506	Q15506	SP17_HUMAN	SPA17	Sperm surface protein Sp17
0.522411	0.0967002	Q6ZWT7	Q6ZWT7	MBOA2_HUMAN	MBOAT2	Lysophospholipid acyltransferase 2
2.55163	0.0966864	O95302	O95302	FKBP9_HUMAN	FKBP9	Peptidyl-prolyl cis-trans isomerase FKBP9
0.640807	0.0965729	Q96J42	Q96J42	TXD15_HUMAN	TXNDC15	Thioredoxin domain-containing protein 15
0.244817	0.0965514	Q8IX15	Q8IX15	HOMEZ_HUMAN	HOMEZ	Homeobox and leucine zipper protein Homez
1.05544	0.0964594	Q9H2H8	Q9H2H8	PPIL3_HUMAN	PPIL3	Peptidyl-prolyl cis-trans isomerase-like 3
1.28393	0.0963626	Q9HA47	Q9HA47	UCK1_HUMAN	UCK1	Uridine-cytidine kinase 1
1.72255	0.096343	Q14197	Q14197	ICT1_HUMAN	MRPL58	Large ribosomal subunit protein mL62
0.444398	0.09624	O95476	O95476	CNEP1_HUMAN	CTDNEP1	CTD nuclear envelope phosphatase 1
0.689092	0.0962081	Q86T03	Q86T03	PP4P1_HUMAN	PIP4P1	Type 1 phosphatidylinositol 4,5-bisphosphate 4-phosphatase
1.23474	0.0961614	P16989	P16989	YBOX3_HUMAN	YBX3	Y-box-binding protein 3
0.244273	0.0961528	Q9H8M9	Q9H8M9	EVA1A_HUMAN	EVA1A	Protein eva-1 homolog A
1.30982	0.0960326	Q9Y4K4	Q9Y4K4	M4K5_HUMAN	MAP4K5	Mitogen-activated protein kinase kinase kinase kinase 5
1.94551	0.0959444	Q99805	Q99805	TM9S2_HUMAN	TM9SF2	Transmembrane 9 superfamily member 2
0.73398	0.0959253	Q9H4A6	Q9H4A6	GOLP3_HUMAN	GOLPH3	Golgi phosphoprotein 3
1.35197	0.0959148	P48507	P48507	GSH0_HUMAN	GCLM	Glutamate--cysteine ligase regulatory subunit
1.6738	0.0958753	P53701	P53701	CCHL_HUMAN	HCCS	Holocytochrome c-type synthase
0.162137	0.0958548	P16035	P16035	TIMP2_HUMAN	TIMP2	Metalloproteinase inhibitor 2
0.557278	0.0957575	P09382	P09382	LEG1_HUMAN	LGALS1	Galectin-1
0.642315	0.0956888	P45983	P53779;P45983	MK08_HUMAN	MAPK8	Mitogen-activated protein kinase 8
0.0793839	0.0956833	Q9UJU5	Q9UJU5	FOXD3_HUMAN	FOXD3	Forkhead box protein D3
1.4465	0.0956082	Q99941	Q99941	ATF6B_HUMAN	ATF6B	Cyclic AMP-dependent transcription factor ATF-6 beta
0.556982	0.0955915	Q6DD87	Q6DD87	ZN787_HUMAN	ZNF787	Zinc finger protein 787
0.162231	0.0955586	P0DPK3;P0DPK4;Q7Z3S9	P0DPK3;P0DPK4;Q7Z3S9	NT2NA_HUMAN;NT2NB_HUMAN;NT2NC_HUMAN	NOTCH2NLA;NOTCH2NLB;NOTCH2NLC	Notch homolog 2 N-terminal-like protein B
0.821145	0.0955467	Q9P035	Q9P035	HACD3_HUMAN	HACD3	Very-long-chain (3R)-3-hydroxyacyl-CoA dehydratase 3
0.750815	0.0953422	O00746	O00746	NDKM_HUMAN	NME4	Nucleoside diphosphate kinase, mitochondrial
0.5578	0.0952902	Q8N4N3	Q8N4N3	KLH36_HUMAN	KLHL36	Kelch-like protein 36
0.323128	0.0952187	Q9Y294	Q9Y294	ASF1A_HUMAN	ASF1A	Histone chaperone ASF1A
0.207286	0.0951853	Q7Z4K8	Q7Z4K8	TRI46_HUMAN	TRIM46	Tripartite motif-containing protein 46
0.169256	0.0950031	Q9H4Z2	Q9H4Z2	ZN335_HUMAN	ZNF335	Zinc finger protein 335
0.153999	0.0948768	Q96N21	Q96N21	AP4AT_HUMAN	TEPSIN	AP-4 complex accessory subunit Tepsin
0.343338	0.0948739	Q9BVG8	Q9BVG8	KIFC3_HUMAN	KIFC3	Kinesin-like protein KIFC3
0.938784	0.0948668	Q4J6C6	Q4J6C6	PPCEL_HUMAN	PREPL	Prolyl endopeptidase-like
1.61381	0.0947199	P16885	P16885	PLCG2_HUMAN	PLCG2	1-phosphatidylinositol 4,5-bisphosphate phosphodiesterase gamma-2
0.298795	0.0946674	Q4G0X4	Q4G0X4	KCD21_HUMAN	KCTD21	BTB/POZ domain-containing protein KCTD21
0.307854	0.0946546	Q96M02	Q96M02	CJ090_HUMAN	C10orf90	(E2-independent) E3 ubiquitin-conjugating enzyme FATS
0.960354	0.0946035	P61086	P61086	UBE2K_HUMAN	UBE2K	Ubiquitin-conjugating enzyme E2 K
0.725846	0.0946007	Q96PC5	Q96RT6;Q96PC5	MIA2_HUMAN	MIA2	Melanoma inhibitory activity protein 2
0.178163	0.0944443	P49746	P49746;P35443	TSP3_HUMAN	THBS3	Thrombospondin-3
1.42953	0.0944142	P62899	P62899	RL31_HUMAN	RPL31	Large ribosomal subunit protein eL31
0.292304	0.0943942	P24863	P24863	CCNC_HUMAN	CCNC	Cyclin-C
0.234326	0.094346	Q14642	Q14642	I5P1_HUMAN	INPP5A	Inositol polyphosphate-5-phosphatase A
2.75795	0.0943122	Q9NX46	Q9NX46	ADPRS_HUMAN	ADPRS	ADP-ribosylhydrolase ARH3
1.21425	0.0942917	Q9Y312	Q9Y312	AAR2_HUMAN	AAR2	Protein AAR2 homolog
0.975636	0.0942683	Q9HAS0	Q9HAS0	NJMU_HUMAN	C17orf75	Protein Njmu-R1
1.05681	0.0942297	P51665	P51665	PSMD7_HUMAN	PSMD7	26S proteasome non-ATPase regulatory subunit 7
0.891306	0.0941763	Q96AG3	Q96AG3	S2546_HUMAN	SLC25A46	Mitochondrial outer membrane protein SLC25A46
1.03987	0.0940504	P09668	P09668	CATH_HUMAN	CTSH	Pro-cathepsin H
1.41911	0.0940347	Q9NQ48	Q9NQ48	LZTL1_HUMAN	LZTFL1	Leucine zipper transcription factor-like protein 1
0.326812	0.0939693	O00628	O00628	PEX7_HUMAN	PEX7	Peroxisomal targeting signal 2 receptor
1.2073	0.0938902	Q9HD26	Q9HD26	GOPC_HUMAN	GOPC	Golgi-associated PDZ and coiled-coil motif-containing protein
0.776741	0.0938525	Q9UL15	Q9UL15	BAG5_HUMAN	BAG5	BAG family molecular chaperone regulator 5
0.310172	0.0938458	Q9UK45	Q9UK45	LSM7_HUMAN	LSM7	U6 snRNA-associated Sm-like protein LSm7
1.03639	0.0938067	P62979	P0CG47;P0CG48;P62979;P62987	RS27A_HUMAN	RPS27A	Ubiquitin-ribosomal protein eS31 fusion protein
0.417254	0.0935616	Q9BRP8	Q9BRP8	PYM1_HUMAN	PYM1	Partner of Y14 and mago
0.37908	0.0935035	P54219	P54219	VMAT1_HUMAN	SLC18A1	Chromaffin granule amine transporter
0.48098	0.0934811	O60783	O60783	RT14_HUMAN	MRPS14	Small ribosomal subunit protein uS14m
0.670408	0.0934634	Q13825	Q13825	AUHM_HUMAN	AUH	Methylglutaconyl-CoA hydratase, mitochondrial
0.0932491	0.0934367	Q8WW43	Q8WW43	APH1B_HUMAN	APH1B	Gamma-secretase subunit APH-1B
0.242906	0.0934138	Q96D70	Q96D70	R3HD4_HUMAN	R3HDM4	R3H domain-containing protein 4
0.560789	0.0933347	P37287	P37287	PIGA_HUMAN	PIGA	Phosphatidylinositol N-acetylglucosaminyltransferase subunit A
0.855168	0.0933328	P21964	P21964	COMT_HUMAN	COMT	Catechol O-methyltransferase
0.835717	0.0933294	P43487	P43487	RANG_HUMAN	RANBP1	Ran-specific GTPase-activating protein
0.873473	0.0932717	Q8WW59	Q8WW59	SPRY4_HUMAN	SPRYD4	SPRY domain-containing protein 4
0.492417	0.0932584	Q7Z4F1	Q7Z4F1	LRP10_HUMAN	LRP10	Low-density lipoprotein receptor-related protein 10
0.658106	0.0932198	Q9Y3C6	Q9Y3C6	PPIL1_HUMAN	PPIL1	Peptidyl-prolyl cis-trans isomerase-like 1
0.769057	0.0931716	Q9Y6A1	Q9Y6A1	POMT1_HUMAN	POMT1	Protein O-mannosyl-transferase 1
0.510008	0.0930886	Q9UKI8	Q9UKI8	TLK1_HUMAN	TLK1	Serine/threonine-protein kinase tousled-like 1
0.282297	0.0930438	Q8WUA8	Q8WUA8	TSK_HUMAN	TSKU	Tsukushi
0.482906	0.0929837	P03891	P03891	NU2M_HUMAN	MT-ND2	NADH-ubiquinone oxidoreductase chain 2
1.28981	0.092917	Q96PV6	Q96PV6	LENG8_HUMAN	LENG8	Leukocyte receptor cluster member 8
0.751553	0.0929127	Q9H0V9	Q9H0V9	LMA2L_HUMAN	LMAN2L	VIP36-like protein
0.435433	0.092895	Q9NZC3	Q9NZC3	GDE1_HUMAN	GDE1	Glycerophosphodiester phosphodiesterase 1
0.137885	0.0928922	Q9NPJ1	Q9NPJ1	MKKS_HUMAN	MKKS	Molecular chaperone MKKS
0.246102	0.092773	O00287	O00287	RFXAP_HUMAN	RFXAP	Regulatory factor X-associated protein
0.291935	0.0927067	A9YTQ3	A9YTQ3	AHRR_HUMAN	AHRR	Aryl hydrocarbon receptor repressor
1.245	0.0926528	Q9UKF6	Q9UKF6	CPSF3_HUMAN	CPSF3	Cleavage and polyadenylation specificity factor subunit 3
0.524813	0.092629	Q8NE22	Q8NE22	SETD9_HUMAN	SETD9	SET domain-containing protein 9
1.0269	0.0926003	O14672	O14672	ADA10_HUMAN	ADAM10	Disintegrin and metalloproteinase domain-containing protein 10
0.544558	0.0925713	Q13683	Q13683	ITA7_HUMAN	ITGA7	Integrin alpha-7
1.41017	0.0925465	O14907	O14907	TX1B3_HUMAN	TAX1BP3	Tax1-binding protein 3
1.31835	0.0923772	Q96C23	Q96C23	GALM_HUMAN	GALM	Galactose mutarotase
0.556252	0.0923505	Q9NZ32	Q9NZ32	ARP10_HUMAN	ACTR10	Actin-related protein 10
0.678529	0.0922546	A5PLL7	A5PLL7	PDES1_HUMAN	PEDS1	Plasmanylethanolamine desaturase 1
0.976543	0.092155	Q9NY35	Q9NY35	CLDN1_HUMAN	CLDND1	Claudin domain-containing protein 1
0.660875	0.0921168	Q9UK39	Q9UK39	NOCT_HUMAN	NOCT	Nocturnin
0.794425	0.0920539	Q13576	Q13576	IQGA2_HUMAN	IQGAP2	Ras GTPase-activating-like protein IQGAP2
0.243119	0.0920329	Q86UD1	Q86UD1	OAF_HUMAN	OAF	Out at first protein homolog
0.493957	0.0919971	Q14593	Q03936;O75437;Q14593	ZN273_HUMAN	ZNF273	Zinc finger protein 273
1.05715	0.0919337	P36957	P36957	ODO2_HUMAN	DLST	Dihydrolipoyllysine-residue succinyltransferase component of 2-oxoglutarate dehydrogenase complex, mitochondrial
0.657991	0.0918198	Q9UBV7	Q9UBV7	B4GT7_HUMAN	B4GALT7	Beta-1,4-galactosyltransferase 7
0.77532	0.0917826	Q96SK2	Q96SK2	TM209_HUMAN	TMEM209	Transmembrane protein 209
0.256547	0.0917463	O43524	O43524	FOXO3_HUMAN	FOXO3	Forkhead box protein O3
1.06596	0.0917344	O14662	O14662	STX16_HUMAN	STX16	Syntaxin-16
0.425604	0.0917082	Q8IXW5	Q8IXW5	RPAP2_HUMAN	RPAP2	Putative RNA polymerase II subunit B1 CTD phosphatase RPAP2
0.692504	0.0916538	Q8WU10	Q8WU10	PYRD1_HUMAN	PYROXD1	Pyridine nucleotide-disulfide oxidoreductase domain-containing protein 1
1.47127	0.0915904	Q9NPF4	Q9NPF4	OSGEP_HUMAN	OSGEP	tRNA N6-adenosine threonylcarbamoyltransferase
1.65069	0.0915484	Q9HCC0	Q9HCC0	MCCB_HUMAN	MCCC2	Methylcrotonoyl-CoA carboxylase beta chain, mitochondrial
1.19509	0.0915427	Q8TF05	Q8TF05	PP4R1_HUMAN	PPP4R1	Serine/threonine-protein phosphatase 4 regulatory subunit 1
0.255986	0.091486	A9QM74	A9QM74	IMA8_HUMAN	KPNA7	Importin subunit alpha-8
0.810724	0.091413	Q01831	Q01831	XPC_HUMAN	XPC	DNA repair protein complementing XP-C cells
0.0888516	0.091404	Q6P3W2	Q6P3W2	DJC24_HUMAN	DNAJC24	DnaJ homolog subfamily C member 24
1.72639	0.0913949	Q9P1F3	Q9P1F3	ABRAL_HUMAN	ABRACL	Costars family protein ABRACL
0.699258	0.0913815	Q6P1Q9	Q96IZ6;Q6P1Q9	MET2B_HUMAN	METTL2B	tRNA N(3)-methylcytidine methyltransferase METTL2B
0.982908	0.0913081	Q9NWQ9	Q9NWQ9	CN119_HUMAN	C14orf119	Uncharacterized protein C14orf119
0.794839	0.0911918	Q5U3C3	Q5U3C3	TM164_HUMAN	TMEM164	Transmembrane protein 164
0.256446	0.0911255	O15217	O15217	GSTA4_HUMAN	GSTA4	Glutathione S-transferase A4
0.831094	0.0911155	Q8WZA0	Q8WZA0	LZIC_HUMAN	LZIC	Protein LZIC
0.294019	0.0910439	P63172	P63172	DYLT1_HUMAN	DYNLT1	Dynein light chain Tctex-type 1
0.719533	0.0910015	P62834	P62834	RAP1A_HUMAN	RAP1A	Ras-related protein Rap-1A
0.187257	0.0908179	Q9Y5E7	Q9Y5E6;Q9Y5E7	PCDB2_HUMAN	PCDHB2	Protocadherin beta-2
0.72189	0.0907845	Q9Y3S1	Q9Y3S1	WNK2_HUMAN	WNK2	Serine/threonine-protein kinase WNK2
1.6525	0.0906401	Q8WUY1	Q8WUY1	THEM6_HUMAN	THEM6	Protein THEM6
0.267181	0.0906253	P01889	P01889	HLAB_HUMAN	HLA-B	HLA class I histocompatibility antigen, B alpha chain
0.202013	0.0905442	Q99835	Q99835	SMO_HUMAN	SMO	Protein smoothened
2.18133	0.0904679	P27449	P27449	VATL_HUMAN	ATP6V0C	V-type proton ATPase 16 kDa proteolipid subunit c
0.237107	0.0904355	Q53S33	Q53S33	BOLA3_HUMAN	BOLA3	BolA-like protein 3
0.684947	0.0904093	Q9P0U4	Q9P0U4	CXXC1_HUMAN	CXXC1	CXXC-type zinc finger protein 1
0.389839	0.0903769	P0CG12	P0CG12	DERPC_HUMAN	DERPC	Decreased expression in renal and prostate cancer protein
1.00025	0.0903645	Q96EY5	Q96EY5	MB12A_HUMAN	MVB12A	Multivesicular body subunit 12A
0.881679	0.0903578	Q9UQC2	Q9UQC2	GAB2_HUMAN	GAB2	GRB2-associated-binding protein 2
0.530925	0.0903416	Q9P000	Q9P000	COMD9_HUMAN	COMMD9	COMM domain-containing protein 9
0.533776	0.0903282	P45984	P45984	MK09_HUMAN	MAPK9	Mitogen-activated protein kinase 9
0.644708	0.0902915	P09104	P09104	ENOG_HUMAN	ENO2	Gamma-enolase
0.390476	0.0902829	Q03013	Q03013	GSTM4_HUMAN	GSTM4	Glutathione S-transferase Mu 4
0.27158	0.090117	O60907	O60907	TBL1X_HUMAN	TBL1X	F-box-like/WD repeat-containing protein TBL1X
1.92885	0.090044	P51570	P51570	GALK1_HUMAN	GALK1	Galactokinase
1.03971	0.0899935	P14679	P14679	TYRO_HUMAN	TYR	Tyrosinase
1.45701	0.0899916	Q9H6E4	Q9H6E4	CC134_HUMAN	CCDC134	Coiled-coil domain-containing protein 134
0.834666	0.0899549	Q6IBW4	Q6IBW4	CNDH2_HUMAN	NCAPH2	Condensin-2 complex subunit H2
1.20524	0.0898581	P10768	P10768	ESTD_HUMAN	ESD	S-formylglutathione hydrolase
1.04332	0.0897865	P09972	P09972	ALDOC_HUMAN	ALDOC	Fructose-bisphosphate aldolase C
0.389347	0.0897589	O75157	O75157	T22D2_HUMAN	TSC22D2	TSC22 domain family protein 2
0.369387	0.0897303	Q96AJ9	Q96AJ9	VTI1A_HUMAN	VTI1A	Vesicle transport through interaction with t-SNAREs homolog 1A
0.691474	0.0896878	O75381	O75381	PEX14_HUMAN	PEX14	Peroxisomal membrane protein PEX14
0.446526	0.0895877	Q9UPI3	Q9UPI3	FLVC2_HUMAN	FLVCR2	Heme transporter FLVCR2
0.407688	0.0895791	Q86VW0	Q86VW0	SESD1_HUMAN	SESTD1	SEC14 domain and spectrin repeat-containing protein 1
0.508982	0.0895734	Q8TAP6	Q8TAP6	CEP76_HUMAN	CEP76	Centrosomal protein of 76 kDa
1.17725	0.0895696	Q15631	Q15631	TSN_HUMAN	TSN	Translin
0.184986	0.089498	Q9UPZ9	Q9UPZ9	CILK1_HUMAN	CILK1	Serine/threonine-protein kinase ICK
0.517484	0.089293	P07093	P07093	GDN_HUMAN	SERPINE2	Glia-derived nexin
1.05636	0.0892758	Q13769	Q13769	THOC5_HUMAN	THOC5	THO complex subunit 5 homolog
0.883702	0.0891633	O60684	O60684	IMA7_HUMAN	KPNA6	Importin subunit alpha-7
0.350918	0.0891085	Q32NC0	Q32NC0	CR021_HUMAN	C18orf21	UPF0711 protein C18orf21
1.69075	0.0890927	O15305	O15305	PMM2_HUMAN	PMM2	Phosphomannomutase 2
1.63401	0.0890036	Q13501	Q13501	SQSTM_HUMAN	SQSTM1	Sequestosome-1
1.54239	0.088995	Q12797	Q12797	ASPH_HUMAN	ASPH	Aspartyl/asparaginyl beta-hydroxylase
0.342973	0.0889773	Q96NT3	Q96NT3	GUCD1_HUMAN	GUCD1	Protein GUCD1
1.2402	0.0887284	P54105	P54105	ICLN_HUMAN	CLNS1A	Methylosome subunit pICln
0.298313	0.0886569	Q6IEG0	Q6IEG0	SNR48_HUMAN	SNRNP48	U11/U12 small nuclear ribonucleoprotein 48 kDa protein
0.123763	0.0886288	Q7Z7B1	Q7Z7B1	PIGW_HUMAN	PIGW	Phosphatidylinositol-glycan biosynthesis class W protein
0.0903699	0.0886207	C9JRZ8	C9JRZ8;O60218	AK1BF_HUMAN	AKR1B15	Aldo-keto reductase family 1 member B15
0.223057	0.0885487	O15392	O15392	BIRC5_HUMAN	BIRC5	Baculoviral IAP repeat-containing protein 5
0.526813	0.0885057	Q96S94	Q96S94	CCNL2_HUMAN	CCNL2	Cyclin-L2
0.7317	0.0884905	P36969	P36969	GPX4_HUMAN	GPX4	Phospholipid hydroperoxide glutathione peroxidase
0.372674	0.0884461	Q5T5P2	Q5T5P2	SKT_HUMAN	KIAA1217	Sickle tail protein homolog
1.16575	0.0884447	Q01844	Q01844	EWS_HUMAN	EWSR1	RNA-binding protein EWS
0.190381	0.0883822	O15033	O15033	AREL1_HUMAN	AREL1	Apoptosis-resistant E3 ubiquitin protein ligase 1
1.43672	0.0883555	P07686	P07686	HEXB_HUMAN	HEXB	Beta-hexosaminidase subunit beta
0.334388	0.0883241	Q9BQA9	Q9BQA9	CYBC1_HUMAN	CYBC1	Cytochrome b-245 chaperone 1
0.331396	0.0882559	P62256	P62256	UBE2H_HUMAN	UBE2H	Ubiquitin-conjugating enzyme E2 H
1.49416	0.0882182	Q96B36	Q96B36	AKTS1_HUMAN	AKT1S1	Proline-rich AKT1 substrate 1
0.529563	0.0882154	P21860	P21860	ERBB3_HUMAN	ERBB3	Receptor tyrosine-protein kinase erbB-3
0.494465	0.0881729	Q9NZJ5	Q9NZJ5	E2AK3_HUMAN	EIF2AK3	Eukaryotic translation initiation factor 2-alpha kinase 3
0.395137	0.0880394	Q9C0H5	Q9C0H5	RHG39_HUMAN	ARHGAP39	Rho GTPase-activating protein 39
0.867827	0.0878901	Q96MX6	Q96MX6	DAA10_HUMAN	DNAAF10	Dynein axonemal assembly factor 10
0.883932	0.0878196	P51159	P51159	RB27A_HUMAN	RAB27A	Ras-related protein Rab-27A
0.904836	0.0878096	O75828	O75828	CBR3_HUMAN	CBR3	Carbonyl reductase [NADPH] 3
0.959121	0.0877361	Q15173	Q15173	2A5B_HUMAN	PPP2R5B	Serine/threonine-protein phosphatase 2A 56 kDa regulatory subunit beta isoform
1.3139	0.0876999	Q9H6D7	Q9H6D7	HAUS4_HUMAN	HAUS4	HAUS augmin-like complex subunit 4
1.21034	0.087697	Q17RS7	Q17RS7	GEN_HUMAN	GEN1	Flap endonuclease GEN homolog 1
0.505539	0.0876489	Q8IY95	Q8IY95	TM192_HUMAN	TMEM192	Transmembrane protein 192
0.573041	0.0876479	Q96C92	Q96C92	ENTR1_HUMAN	ENTR1	Endosome-associated-trafficking regulator 1
1.01754	0.0876427	Q969E2	Q969E2	SCAM4_HUMAN	SCAMP4	Secretory carrier-associated membrane protein 4
0.281029	0.0875444	O14524	O14524	NEMP1_HUMAN	NEMP1	Nuclear envelope integral membrane protein 1
1.05439	0.087512	Q5T1C6	Q5T1C6	THEM4_HUMAN	THEM4	Acyl-coenzyme A thioesterase THEM4
0.226396	0.0875015	Q9NZU0	Q9NZU0	FLRT3_HUMAN	FLRT3	Leucine-rich repeat transmembrane protein FLRT3
0.444026	0.0874906	Q8N3Z3	Q8N3Z3	GTPB8_HUMAN	GTPBP8	GTP-binding protein 8
1.4743	0.0873704	Q15005	Q15005	SPCS2_HUMAN	SPCS2	Signal peptidase complex subunit 2
0.895687	0.0873399	P62829	P62829	RL23_HUMAN	RPL23	Large ribosomal subunit protein uL14
0.209097	0.0872326	Q13503	Q13503	MED21_HUMAN	MED21	Mediator of RNA polymerase II transcription subunit 21
0.318905	0.0872135	Q9Y2E5	Q9Y2E5	MA2B2_HUMAN	MAN2B2	Epididymis-specific alpha-mannosidase
0.302001	0.0872121	Q8TEK3	Q8TEK3	DOT1L_HUMAN	DOT1L	Histone-lysine N-methyltransferase, H3 lysine-79 specific
1.322	0.0872083	P04040	P04040	CATA_HUMAN	CAT	Catalase
0.0994784	0.0871787	P39210	P39210	MPV17_HUMAN	MPV17	Protein Mpv17
0.126852	0.0871243	Q9Y2D9	Q9UFB7;Q9Y2D9	ZN652_HUMAN	ZNF652	Zinc finger protein 652
1.00672	0.0870881	P48147	P48147	PPCE_HUMAN	PREP	Prolyl endopeptidase
0.951078	0.087079	O60573	O60573	IF4E2_HUMAN	EIF4E2	Eukaryotic translation initiation factor 4E type 2
0.586336	0.0870452	Q9NQ89	Q9NQ89	CL004_HUMAN	C12orf4	Protein C12orf4
0.306023	0.0869899	Q2KHM9	Q2KHM9	MOONR_HUMAN	KIAA0753	Protein moonraker
0.106244	0.0869608	Q6UWU2	Q6UWU2	GLB1L_HUMAN	GLB1L	Beta-galactosidase-1-like protein
0.893704	0.0869498	O60488	O60488	ACSL4_HUMAN	ACSL4	Long-chain-fatty-acid--CoA ligase 4
1.05953	0.0869455	Q9Y2L9	Q9Y2L9	LRCH1_HUMAN	LRCH1	Leucine-rich repeat and calponin homology domain-containing protein 1
0.86924	0.086916	Q96AD5	Q96AD5	PLPL2_HUMAN	PNPLA2	Patatin-like phospholipase domain-containing protein 2
0.708239	0.0869021	P47895	P30837;P47895	AL1A3_HUMAN	ALDH1A3	Retinaldehyde dehydrogenase 3
0.885347	0.0868173	Q6NW29	Q6NW29	RWDD4_HUMAN	RWDD4	RWD domain-containing protein 4
0.137934	0.0867949	Q6UVY6	Q6UVY6	MOXD1_HUMAN	MOXD1	DBH-like monooxygenase protein 1
0.468637	0.0867162	Q9NWU1	Q9NWU1	OXSM_HUMAN	OXSM	3-oxoacyl-[acyl-carrier-protein] synthase, mitochondrial
0.311501	0.0866566	Q9BYP7	Q9BYP7	WNK3_HUMAN	WNK3	Serine/threonine-protein kinase WNK3
0.807572	0.0866337	Q6DKK2	Q6DKK2	TTC19_HUMAN	TTC19	Tetratricopeptide repeat protein 19, mitochondrial
0.0651486	0.0865409	Q6NUJ5	Q6NUJ5	PWP2B_HUMAN	PWWP2B	PWWP domain-containing protein 2B
0.350086	0.0865254	Q9NWS6	Q9NWS6	F118A_HUMAN	FAM118A	Protein FAM118A
0.639311	0.0865021	Q96H78	Q96H78	S2544_HUMAN	SLC25A44	Solute carrier family 25 member 44
1.41803	0.086432	Q8TD43	Q8TD43	TRPM4_HUMAN	TRPM4	Transient receptor potential cation channel subfamily M member 4
2.12556	0.0864291	O00116	O00116	ADAS_HUMAN	AGPS	Alkyldihydroxyacetonephosphate synthase, peroxisomal
0.111046	0.086412	Q96EE4	Q96EE4	CC126_HUMAN	CCDC126	Coiled-coil domain-containing protein 126
0.97869	0.0863886	Q16775	Q16775	GLO2_HUMAN	HAGH	Hydroxyacylglutathione hydrolase, mitochondrial
0.288448	0.0863667	A5D8V6	A5D8V6	VP37C_HUMAN	VPS37C	Vacuolar protein sorting-associated protein 37C
0.653337	0.0862989	O95926	O95926	SYF2_HUMAN	SYF2	Pre-mRNA-splicing factor SYF2
0.696417	0.0862775	Q9NQG6	Q9NQG6	MID51_HUMAN	MIEF1	Mitochondrial dynamics protein MIEF1
0.932895	0.086236	Q15293	Q15293	RCN1_HUMAN	RCN1	Reticulocalbin-1
0.57005	0.0861998	Q8N8Q8	Q8N8Q8	COX18_HUMAN	COX18	Cytochrome c oxidase assembly protein COX18, mitochondrial
0.869816	0.0861301	Q8N2G8	Q8N2G8	GHDC_HUMAN	GHDC	GH3 domain-containing protein
0.22125	0.0860367	O15155	O15155	BET1_HUMAN	BET1	BET1 homolog
0.531538	0.0860133	Q9Y3T6	Q9Y3T6	R3HC1_HUMAN	R3HCC1	R3H and coiled-coil domain-containing protein 1
0.411294	0.0860085	Q14938	Q14938	NFIX_HUMAN	NFIX	Nuclear factor 1 X-type
2.11094	0.0859675	O15144	O15144	ARPC2_HUMAN	ARPC2	Actin-related protein 2/3 complex subunit 2
0.664234	0.0858951	Q86WT1	Q86WT1;Q8N4P2	IT70A_HUMAN	IFT70A	Intraflagellar transport protein 70A
2.0471	0.085855	P26639	P26639;A2RTX5	SYTC_HUMAN	TARS1	Threonine--tRNA ligase 1, cytoplasmic
0.944589	0.0857692	O43865	O43865	SAHH2_HUMAN	AHCYL1	S-adenosylhomocysteine hydrolase-like protein 1
0.791963	0.0857263	O95563	O95563	MPC2_HUMAN	MPC2	Mitochondrial pyruvate carrier 2
0.554716	0.0856829	Q9NTM9	Q9NTM9	CUTC_HUMAN	CUTC	Copper homeostasis protein cutC homolog
0.816329	0.0856228	Q9Y324	Q9Y324	FCF1_HUMAN	FCF1	rRNA-processing protein FCF1 homolog
0.325342	0.0856204	Q9UGK8	Q9UGK8	SRGEF_HUMAN	SERGEF	Secretion-regulating guanine nucleotide exchange factor
0.223108	0.0856085	O14949	O14949	QCR8_HUMAN	UQCRQ	Cytochrome b-c1 complex subunit 8
0.24018	0.0855217	Q14435	Q14435	GALT3_HUMAN	GALNT3	Polypeptide N-acetylgalactosaminyltransferase 3
0.375521	0.08533	Q969Q5	Q969Q5	RAB24_HUMAN	RAB24	Ras-related protein Rab-24
0.662391	0.085289	P14649	P14649	MYL6B_HUMAN	MYL6B	Myosin light chain 6B
1.96942	0.0850968	Q9H4M7	Q9H4M7	PKHA4_HUMAN	PLEKHA4	Pleckstrin homology domain-containing family A member 4
0.407603	0.0850883	Q9Y692	Q9Y692	GMEB1_HUMAN	GMEB1	Glucocorticoid modulatory element-binding protein 1
0.426745	0.0850492	Q9UGQ3	Q9UGQ3	GTR6_HUMAN	SLC2A6	Solute carrier family 2, facilitated glucose transporter member 6
0.405918	0.084981	Q8IXU6	Q8IXU6	S35F2_HUMAN	SLC35F2	Solute carrier family 35 member F2
0.827432	0.0849376	P04406	P04406	G3P_HUMAN	GAPDH	Glyceraldehyde-3-phosphate dehydrogenase
0.346201	0.0849042	Q16363	Q16363	LAMA4_HUMAN	LAMA4	Laminin subunit alpha-4
0.81215	0.0848775	P23508	P23508	CRCM_HUMAN	MCC	Colorectal mutant cancer protein
0.241299	0.0848689	Q14494	Q14494	NF2L1_HUMAN	NFE2L1	Endoplasmic reticulum membrane sensor NFE2L1
0.576372	0.0846953	Q86YH6	Q86YH6	DLP1_HUMAN	PDSS2	All trans-polyprenyl-diphosphate synthase PDSS2
1.82361	0.0846176	Q92925	Q92925	SMRD2_HUMAN	SMARCD2	SWI/SNF-related matrix-associated actin-dependent regulator of chromatin subfamily D member 2
1.53868	0.0845847	O00625	O00625	PIR_HUMAN	PIR	Pirin
1.10068	0.0844817	P43405	P43405	KSYK_HUMAN	SYK	Tyrosine-protein kinase SYK
0.316732	0.0844579	Q9H4M3	Q9H4M3	FBX44_HUMAN	FBXO44	F-box only protein 44
0.529714	0.0844431	Q9NUI1	Q9NUI1	DECR2_HUMAN	DECR2	Peroxisomal 2,4-dienoyl-CoA reductase [(3E)-enoyl-CoA-producing]
0.205849	0.0844054	P98174	P98174	FGD1_HUMAN	FGD1	FYVE, RhoGEF and PH domain-containing protein 1
0.486412	0.0843868	Q9UIS9	Q9UIS9	MBD1_HUMAN	MBD1	Methyl-CpG-binding domain protein 1
0.649074	0.0843358	P31483	P31483	TIA1_HUMAN	TIA1	Cytotoxic granule associated RNA binding protein TIA1
1.82047	0.0841904	Q9Y617	Q9Y617	SERC_HUMAN	PSAT1	Phosphoserine aminotransferase
0.770972	0.0841017	Q9ULC4	Q9ULC4;A0A3B3IRV3	MCTS1_HUMAN	MCTS1	Malignant T-cell-amplified sequence 1
0.269549	0.0840769	Q8IXJ9	Q8IXJ9	ASXL1_HUMAN	ASXL1	Polycomb group protein ASXL1
0.154911	0.0839987	Q9C0D9	Q9C0D9	EPT1_HUMAN	SELENOI	Ethanolaminephosphotransferase 1
1.16967	0.0839753	P18031	P18031	PTN1_HUMAN	PTPN1	Tyrosine-protein phosphatase non-receptor type 1
0.927369	0.0839276	Q92643	Q92643	GPI8_HUMAN	PIGK	GPI-anchor transamidase
0.865237	0.0839028	Q9H4A5	Q9H4A5	GLP3L_HUMAN	GOLPH3L	Golgi phosphoprotein 3-like
0.562773	0.0838795	Q8NHG7	Q8NHG7	SVIP_HUMAN	SVIP	Small VCP/p97-interacting protein
0.816763	0.0838752	Q9BT22	Q9BT22	ALG1_HUMAN	ALG1	Chitobiosyldiphosphodolichol beta-mannosyltransferase
1.00556	0.0838552	P53667	P53667	LIMK1_HUMAN	LIMK1	LIM domain kinase 1
0.254732	0.0838504	P84090	P84090	ERH_HUMAN	ERH	Enhancer of rudimentary homolog
0.106213	0.0837998	Q96DN5	Q96DN5	TBC31_HUMAN	TBC1D31	TBC1 domain family member 31
0.971701	0.0837898	Q9NQS7	Q9NQS7	INCE_HUMAN	INCENP	Inner centromere protein
0.353338	0.0837054	Q9NPF2	Q9NPF2	CHSTB_HUMAN	CHST11	Carbohydrate sulfotransferase 11
0.413973	0.0836964	Q5ZPR3	Q5ZPR3	CD276_HUMAN	CD276	CD276 antigen
0.314558	0.0836468	Q8NDN9	Q8NDN9	RCBT1_HUMAN	RCBTB1	RCC1 and BTB domain-containing protein 1
0.161925	0.0836248	Q96C11	Q96C11	FGGY_HUMAN	FGGY	FGGY carbohydrate kinase domain-containing protein
0.399708	0.0836039	Q9H6Q4	Q9H6Q4	CIAO3_HUMAN	CIAO3	Cytosolic iron-sulfur assembly component 3
0.470059	0.0835328	P62910	P62910	RL32_HUMAN	RPL32	Large ribosomal subunit protein eL32
0.0448052	0.0834794	P51843	P51843	NR0B1_HUMAN	NR0B1	Nuclear receptor subfamily 0 group B member 1
0.422748	0.0834684	Q13636	Q13636	RAB31_HUMAN	RAB31	Ras-related protein Rab-31
0.647282	0.0834241	Q96EP5	Q96EP5	DAZP1_HUMAN	DAZAP1	DAZ-associated protein 1
1.10748	0.0833902	P30086	P30086	PEBP1_HUMAN	PEBP1	Phosphatidylethanolamine-binding protein 1
0.872073	0.0833302	O95394	O95394	AGM1_HUMAN	PGM3	Phosphoacetylglucosamine mutase
0.541898	0.0833116	Q96P53	Q96P53	WDFY2_HUMAN	WDFY2	WD repeat and FYVE domain-containing protein 2
0.618878	0.083271	Q6UW68	Q6UW68	TM205_HUMAN	TMEM205	Transmembrane protein 205
0.0766983	0.0832496	Q9Y2F9	Q9Y2F9	BTBD3_HUMAN	BTBD3	BTB/POZ domain-containing protein 3
0.783574	0.0832419	A1XBS5	A1XBS5	CBAR1_HUMAN	CIBAR1	CBY1-interacting BAR domain-containing protein 1
0.313194	0.0831146	P33764	P33764	S10A3_HUMAN	S100A3	Protein S100-A3
0.63965	0.0830097	Q8IZ52	Q8IZ52	CHSS2_HUMAN	CHPF	Chondroitin sulfate synthase 2
1.15214	0.0829544	Q9ULR3	Q9ULR3	PPM1H_HUMAN	PPM1H	Protein phosphatase 1H
0.567002	0.0828958	O94868	O94868	FCSD2_HUMAN	FCHSD2	F-BAR and double SH3 domains protein 2
0.664997	0.082788	O94967	O94967	WDR47_HUMAN	WDR47	WD repeat-containing protein 47
0.253952	0.0827599	Q96GJ1	Q96GJ1	TRM2B_HUMAN	TRMT2B	tRNA (uracil-5-)-methyltransferase homolog B
0.773299	0.0827293	P00918	P00918	CAH2_HUMAN	CA2	Carbonic anhydrase 2
1.35942	0.0826793	Q9H814	Q9H814	PHAX_HUMAN	PHAX	Phosphorylated adapter RNA export protein
0.0283711	0.0826221	Q9UKX3	Q9Y623;P13535;Q9UKX2;Q9UKX3;P11055;P12882	MYH13_HUMAN	MYH13	Myosin-13
1.22779	0.0826063	P16333	P16333	NCK1_HUMAN	NCK1	Cytoplasmic protein NCK1
1.93217	0.0825453	P25685	Q9UDY4;P25685	DNJB1_HUMAN	DNAJB1	DnaJ homolog subfamily B member 1
0.463387	0.0825191	Q9NV66	Q9NV66	TYW1_HUMAN	TYW1	S-adenosyl-L-methionine-dependent tRNA 4-demethylwyosine synthase TYW1
0.664563	0.0825057	Q9UQR0	Q9UQR0	SCML2_HUMAN	SCML2	Sex comb on midleg-like protein 2
0.162817	0.0824947	Q6ZS86	Q6ZS86	GLPK5_HUMAN	GK5	Putative glycerol kinase 5
2.17393	0.0824924	O15118	O15118	NPC1_HUMAN	NPC1	NPC intracellular cholesterol transporter 1
0.425174	0.082408	O14967	O14967	CLGN_HUMAN	CLGN	Calmegin
0.303198	0.0823588	Q16880	Q16880	CGT_HUMAN	UGT8	2-hydroxyacylsphingosine 1-beta-galactosyltransferase
1.097	0.082355	A0MZ66	A0MZ66	SHOT1_HUMAN	SHTN1	Shootin-1
0.342882	0.0823417	Q9UGY1	Q9UGY1	NOL12_HUMAN	NOL12	Nucleolar protein 12
0.996531	0.0823274	Q9NR28	Q9NR28	DBLOH_HUMAN	DIABLO	Diablo IAP-binding mitochondrial protein
1.08073	0.0822253	Q00796	Q00796	DHSO_HUMAN	SORD	Sorbitol dehydrogenase
3.10296	0.0822215	P52888	P52888	THOP1_HUMAN	THOP1	Thimet oligopeptidase
1.49535	0.0822015	P62277	P62277	RS13_HUMAN	RPS13	Small ribosomal subunit protein uS15
0.573305	0.0820937	Q12986	Q12986	NFX1_HUMAN	NFX1	Transcriptional repressor NF-X1
0.378794	0.0820808	P98173	P98173	FAM3A_HUMAN	FAM3A	Protein FAM3A
0.232956	0.0819464	Q9Y287	Q9Y287	ITM2B_HUMAN	ITM2B	Integral membrane protein 2B
0.171478	0.0818825	Q8N2R8	Q8N2R8;Q6ZT52	FA43A_HUMAN	FAM43A	Protein FAM43A
0.324484	0.081872	Q9H8G2	Q9H8G2	CAAP1_HUMAN	CAAP1	Caspase activity and apoptosis inhibitor 1
1.4908	0.081871	Q53H12	Q53H12	AGK_HUMAN	AGK	Acylglycerol kinase, mitochondrial
0.295875	0.0818162	Q9HC16	Q9HC16	ABC3G_HUMAN	APOBEC3G	DNA dC->dU-editing enzyme APOBEC-3G
0.12078	0.0817318	Q6ZSS7	Q6ZSS7	MFSD6_HUMAN	MFSD6	Major facilitator superfamily domain-containing protein 6
0.345387	0.0817232	O43734	O43734	CIKS_HUMAN	TRAF3IP2	E3 ubiquitin ligase TRAF3IP2
0.824395	0.0816889	Q9ULD9	Q9ULD9	ZN608_HUMAN	ZNF608	Zinc finger protein 608
0.880469	0.0816555	P48059	P48059	LIMS1_HUMAN	LIMS1	LIM and senescent cell antigen-like-containing domain protein 1
0.698963	0.0816488	P04179	P04179	SODM_HUMAN	SOD2	Superoxide dismutase [Mn], mitochondrial
0.980943	0.0816216	Q9NWU5	Q9NWU5	RM22_HUMAN	MRPL22	Large ribosomal subunit protein uL22m
0.889958	0.0815997	Q8N9N5	Q8N9N5	BANP_HUMAN	BANP	Protein BANP
0.134629	0.0815158	Q9NY57	Q9NY57	ST32B_HUMAN	STK32B	Serine/threonine-protein kinase 32B
0.352349	0.081511	Q9UKA8	Q9UKA8	RCAN3_HUMAN	RCAN3	Calcipressin-3
0.256768	0.0814915	O95379	O95379	TFIP8_HUMAN	TNFAIP8	Tumor necrosis factor alpha-induced protein 8
0.694364	0.0814729	P42574	P42574	CASP3_HUMAN	CASP3	Caspase-3
1.46484	0.0813918	Q96S59	Q96S59	RANB9_HUMAN	RANBP9	Ran-binding protein 9
1.22987	0.0813346	Q9NZW5	Q9NZW5	PALS2_HUMAN	PALS2	Protein PALS2
1.02549	0.0811305	Q16656	Q16656	NRF1_HUMAN	NRF1	Nuclear respiratory factor 1
0.423752	0.0810275	Q5EBM0	Q5EBM0	CMPK2_HUMAN	CMPK2	UMP-CMP kinase 2, mitochondrial
3.04861	0.0809927	P49427	P49427;Q712K3	UB2R1_HUMAN	CDC34	Ubiquitin-conjugating enzyme E2 R1
0.459375	0.0809855	Q14005	Q14005	IL16_HUMAN	IL16	Pro-interleukin-16
0.567405	0.0809603	Q96EU7	Q96EU7	C1GLC_HUMAN	C1GALT1C1	C1GALT1-specific chaperone 1
0.493823	0.0808511	O75496	O75496	GEMI_HUMAN	GMNN	Geminin
0.313618	0.0808492	P52815	P52815	RM12_HUMAN	MRPL12	Large ribosomal subunit protein bL12m
0.893771	0.08079	P31751	P31751	AKT2_HUMAN	AKT2	RAC-beta serine/threonine-protein kinase
0.978162	0.08076	Q9HB71	Q9HB71	CYBP_HUMAN	CACYBP	Calcyclin-binding protein
0.41169	0.0807581	Q9ULC3	Q9ULC3	RAB23_HUMAN	RAB23	Ras-related protein Rab-23
0.731068	0.080637	Q68CP4	Q68CP4	HGNAT_HUMAN	HGSNAT	Heparan-alpha-glucosaminide N-acetyltransferase
0.81696	0.080595	Q969X5	Q969X5	ERGI1_HUMAN	ERGIC1	Endoplasmic reticulum-Golgi intermediate compartment protein 1
0.593275	0.0805316	P27544	P27544	CERS1_HUMAN	CERS1	Ceramide synthase 1
1.77727	0.080513	P40126	P40126	TYRP2_HUMAN	DCT	L-dopachrome tautomerase
0.465671	0.0804939	Q96F24	Q96F24	NRBF2_HUMAN	NRBF2	Nuclear receptor-binding factor 2
2.04956	0.0804935	Q9Y6E0	Q9Y6E0	STK24_HUMAN	STK24	Serine/threonine-protein kinase 24
0.379702	0.0804753	P15927	P15927	RFA2_HUMAN	RPA2	Replication protein A 32 kDa subunit
0.508872	0.0804086	Q9NSP4	Q9NSP4	CENPM_HUMAN	CENPM	Centromere protein M
1.32807	0.0803633	O75582	O75676;O75582	KS6A5_HUMAN	RPS6KA5	Ribosomal protein S6 kinase alpha-5
1.65069	0.0802999	Q9Y697	Q9Y697	NFS1_HUMAN	NFS1	Cysteine desulfurase
0.737751	0.0802946	Q96KC8	Q96KC8	DNJC1_HUMAN	DNAJC1	DnaJ homolog subfamily C member 1
0.571737	0.0802011	Q7Z739	Q7Z739;Q9BYJ9	YTHD3_HUMAN	YTHDF3	YTH domain-containing family protein 3
0.221651	0.0801191	Q9NSU2	Q9NSU2	TREX1_HUMAN	TREX1	Three-prime repair exonuclease 1
0.575477	0.0800862	Q9UBM7	Q9UBM7	DHCR7_HUMAN	DHCR7	7-dehydrocholesterol reductase
1.2268	0.080071	Q03188	Q03188	CENPC_HUMAN	CENPC	Centromere protein C
1.1699	0.0800309	O00217	O00217	NDUS8_HUMAN	NDUFS8	NADH dehydrogenase [ubiquinone] iron-sulfur protein 8, mitochondrial
2.1118	0.0799913	Q9H857	Q9H857	NT5D2_HUMAN	NT5DC2	5'-nucleotidase domain-containing protein 2
0.820325	0.0799804	Q9UI12	Q9UI12	VATH_HUMAN	ATP6V1H	V-type proton ATPase subunit H
1.03468	0.0799589	Q9UI09	Q9UI09	NDUAC_HUMAN	NDUFA12	NADH dehydrogenase [ubiquinone] 1 alpha subcomplex subunit 12
1.74889	0.0799274	Q13885	Q13885	TBB2A_HUMAN	TUBB2A	Tubulin beta-2A chain
1.19259	0.0799179	P82675	P82675	RT05_HUMAN	MRPS5	Small ribosomal subunit protein uS5m
0.320758	0.0799055	Q02078	Q02078	MEF2A_HUMAN	MEF2A	Myocyte-specific enhancer factor 2A
0.8163	0.0798688	Q16698	Q16698	DECR_HUMAN	DECR1	2,4-dienoyl-CoA reductase [(3E)-enoyl-CoA-producing], mitochondrial
0.801739	0.0798321	O95834	O95834	EMAL2_HUMAN	EML2	Echinoderm microtubule-associated protein-like 2
0.0628644	0.0796628	P50453	P50453	SPB9_HUMAN	SERPINB9	Serpin B9
0.780626	0.0795979	P48729	P48729;Q8N752	KC1A_HUMAN	CSNK1A1	Casein kinase I isoform alpha
0.286979	0.079586	P0DKB5	P0DKB5	TPBGL_HUMAN	TPBGL	Trophoblast glycoprotein-like
0.476818	0.0795097	P07738	P07738	PMGE_HUMAN	BPGM	Bisphosphoglycerate mutase
0.402938	0.0795064	O94827	O94827	PKHG5_HUMAN	PLEKHG5	Pleckstrin homology domain-containing family G member 5
0.676548	0.0795026	P09936	P09936	UCHL1_HUMAN	UCHL1	Ubiquitin carboxyl-terminal hydrolase isozyme L1
0.122497	0.0793893	Q8TAK5	Q8TAK5	GABP2_HUMAN	GABPB2	GA-binding protein subunit beta-2
0.512783	0.0793033	Q8IYB5	Q8IYB5	SMAP1_HUMAN	SMAP1	Stromal membrane-associated protein 1
0.442414	0.0792642	P34896	P34896	GLYC_HUMAN	SHMT1	Serine hydroxymethyltransferase, cytosolic
1.74826	0.079133	Q8TB22	Q8TB22	SPT20_HUMAN	SPATA20	Spermatogenesis-associated protein 20
0.573641	0.0791221	O15511	O15511	ARPC5_HUMAN	ARPC5	Actin-related protein 2/3 complex subunit 5
0.743518	0.0791163	O95644	O95644	NFAC1_HUMAN	NFATC1	Nuclear factor of activated T-cells, cytoplasmic 1
0.283695	0.079031	P49711	P49711	CTCF_HUMAN	CTCF	Transcriptional repressor CTCF
0.717569	0.0789361	Q8IXQ5	Q8IXQ5	KLHL7_HUMAN	KLHL7	Kelch-like protein 7
0.801565	0.0789318	Q96ER3	Q96ER3	SAAL1_HUMAN	SAAL1	Protein SAAL1
0.26586	0.0789223	Q6UWP2	Q6UWP2	DHR11_HUMAN	DHRS11	Dehydrogenase/reductase SDR family member 11
1.55457	0.0789137	Q6NUM9	Q6NUM9	RETST_HUMAN	RETSAT	All-trans-retinol 13,14-reductase
0.894835	0.0788717	P09525	P09525	ANXA4_HUMAN	ANXA4	Annexin A4
0.461499	0.0788436	P68366	P68366;P68363	TBA4A_HUMAN	TUBA4A	Tubulin alpha-4A chain
0.586817	0.0787702	Q9BUE6	Q9BUE6	ISCA1_HUMAN	ISCA1	Iron-sulfur cluster assembly 1 homolog, mitochondrial
0.907143	0.078764	Q9BY12	Q9BY12	SCAPE_HUMAN	SCAPER	S phase cyclin A-associated protein in the endoplasmic reticulum
0.322091	0.0787258	P98155	P98155	VLDLR_HUMAN	VLDLR	Very low-density lipoprotein receptor
1.38997	0.0787077	Q9H3K6	Q9H3K6	BOLA2_HUMAN	BOLA2B	BolA-like protein 2
0.776322	0.0786862	Q8WWV3	Q8WWV3	RT4I1_HUMAN	RTN4IP1	Reticulon-4-interacting protein 1, mitochondrial
0.578851	0.0786796	Q99447	Q99447	PCY2_HUMAN	PCYT2	Ethanolamine-phosphate cytidylyltransferase
0.882729	0.0786748	Q8TDX7	Q8TDX7	NEK7_HUMAN	NEK7	Serine/threonine-protein kinase Nek7
0.846384	0.0786567	Q13642	Q13642	FHL1_HUMAN	FHL1	Four and a half LIM domains protein 1
1.51582	0.0786285	Q9NZL9	Q9NZL9	MAT2B_HUMAN	MAT2B	Methionine adenosyltransferase 2 subunit beta
0.547446	0.0786271	P32119	P32119	PRDX2_HUMAN	PRDX2	Peroxiredoxin-2
0.337084	0.0786223	Q9NX61	Q9NX61	T161A_HUMAN	TMEM161A	Transmembrane protein 161A
1.7113	0.0785708	P16435	P16435	NCPR_HUMAN	POR	NADPH--cytochrome P450 reductase
0.349677	0.0785131	Q8NE01	Q8NE01	CNNM3_HUMAN	CNNM3	Metal transporter CNNM3
0.474009	0.0785127	Q53FT3	Q53FT3	HIKES_HUMAN	HIKESHI	Protein Hikeshi
1.04903	0.0783396	Q96I59	Q96I59	SYNM_HUMAN	NARS2	Probable asparagine--tRNA ligase, mitochondrial
0.33264	0.0783296	Q9Y6G3	Q9Y6G3	RM42_HUMAN	MRPL42	Large ribosomal subunit protein mL42
0.704259	0.078279	Q6AI08	Q6AI08	HEAT6_HUMAN	HEATR6	HEAT repeat-containing protein 6
1.41262	0.078207	Q9Y487	Q9Y487	VPP2_HUMAN	ATP6V0A2	V-type proton ATPase 116 kDa subunit a 2
0.662983	0.0781755	O75431	O75431	MTX2_HUMAN	MTX2	Metaxin-2
0.178999	0.0781531	Q04864	Q04864	REL_HUMAN	REL	Proto-oncogene c-Rel
0.584946	0.0780926	Q9BVC4	Q9BVC4	LST8_HUMAN	MLST8	Target of rapamycin complex subunit LST8
0.490785	0.0780892	Q15428	Q15428	SF3A2_HUMAN	SF3A2	Splicing factor 3A subunit 2
0.827503	0.0780716	P19784	P19784	CSK22_HUMAN	CSNK2A2	Casein kinase II subunit alpha'
0.0664176	0.0780287	Q96MM7	Q96MM7	H6ST2_HUMAN	HS6ST2	Heparan-sulfate 6-O-sulfotransferase 2
0.784084	0.0780125	Q9UQQ2	Q9UQQ2	SH2B3_HUMAN	SH2B3	SH2B adapter protein 3
0.761581	0.077981	Q9UL33	Q9UL33	TPC2L_HUMAN	TRAPPC2L	Trafficking protein particle complex subunit 2-like protein
0.61943	0.0779619	Q5ST30	Q5ST30	SYVM_HUMAN	VARS2	Valine--tRNA ligase, mitochondrial
0.605189	0.0779438	P24385	P24385	CCND1_HUMAN	CCND1	G1/S-specific cyclin-D1
1.32025	0.0778031	Q9NZL4	Q9NZL4	HPBP1_HUMAN	HSPBP1	Hsp70-binding protein 1
0.260031	0.0777678	Q96F46	Q96F46	I17RA_HUMAN	IL17RA	Interleukin-17 receptor A
0.183639	0.0777359	Q9NXB0	Q9NXB0	MKS1_HUMAN	MKS1	Tectonic-like complex member MKS1
0.307669	0.0777316	Q96HV5	Q96HV5	TM41A_HUMAN	TMEM41A	Transmembrane protein 41A
0.481259	0.0777111	Q8N9R8	Q8N9R8	SCAI_HUMAN	SCAI	Protein SCAI
0.356249	0.0776739	Q96N64	Q96N64	PWP2A_HUMAN	PWWP2A	PWWP domain-containing protein 2A
0.291283	0.0776176	Q96HR9	Q96HR9	REEP6_HUMAN	REEP6	Receptor expression-enhancing protein 6
0.850755	0.0775709	Q9H8E8	Q9H8E8	CSR2B_HUMAN	KAT14	Cysteine-rich protein 2-binding protein
0.387714	0.0775561	O75140	O75140	DEPD5_HUMAN	DEPDC5	GATOR1 complex protein DEPDC5
0.257777	0.0775204	Q13424	Q13424	SNTA1_HUMAN	SNTA1	Alpha-1-syntrophin
0.935673	0.0775166	O95249	O95249	GOSR1_HUMAN	GOSR1	Golgi SNAP receptor complex member 1
0.746825	0.0774651	P51858	P51858	HDGF_HUMAN	HDGF	Hepatoma-derived growth factor
0.165805	0.0774522	O14832	O14832	PAHX_HUMAN	PHYH	Phytanoyl-CoA dioxygenase, peroxisomal
0.464749	0.077425	P35268	P35268	RL22_HUMAN	RPL22	Large ribosomal subunit protein eL22
0.521516	0.0774198	P17900	P17900	SAP3_HUMAN	GM2A	Ganglioside GM2 activator
0.928532	0.077322	Q92611	Q92611	EDEM1_HUMAN	EDEM1	ER degradation-enhancing alpha-mannosidase-like protein 1
0.655065	0.077271	P47985	P0C7P4;P47985	UCRI_HUMAN	UQCRFS1	Cytochrome b-c1 complex subunit Rieske, mitochondrial
0.464393	0.077107	Q96GX9	Q96GX9	MTNB_HUMAN	APIP	Methylthioribulose-1-phosphate dehydratase
0.430626	0.0771017	Q5TH69	Q5TH69	BIG3_HUMAN	ARFGEF3	Brefeldin A-inhibited guanine nucleotide-exchange protein 3
1.20663	0.0770154	P20618	P20618	PSB1_HUMAN	PSMB1	Proteasome subunit beta type-1
0.75465	0.0769458	Q9NQT4	Q9NQT4	EXOS5_HUMAN	EXOSC5	Exosome complex component RRP46
0.228984	0.0769415	O60513	O60513	B4GT4_HUMAN	B4GALT4	Beta-1,4-galactosyltransferase 4
0.879074	0.0768633	Q8IZ73	Q8IZ73	RUSD2_HUMAN	RPUSD2	Pseudouridylate synthase RPUSD2
0.952235	0.0768561	O76003	O76003	GLRX3_HUMAN	GLRX3	Glutaredoxin-3
0.557563	0.0768218	Q9BTE7	Q92564;Q9BTE7	DCNL5_HUMAN	DCUN1D5	DCN1-like protein 5
0.167344	0.0767515	Q9H9D4	Q9H9D4	ZN408_HUMAN	ZNF408	Zinc finger protein 408
0.666864	0.0767212	Q14088	Q14088	RB33A_HUMAN	RAB33A	Ras-related protein Rab-33A
0.544046	0.0767002	P61962	P61962	DCAF7_HUMAN	DCAF7	DDB1- and CUL4-associated factor 7
1.04275	0.0766916	Q96CX6	Q96CX6	LRC58_HUMAN	LRRC58	Leucine-rich repeat-containing protein 58
1.23009	0.0766234	Q9Y6R4	Q9Y6R4	M3K4_HUMAN	MAP3K4	Mitogen-activated protein kinase kinase kinase 4
0.258655	0.0766015	Q15274	Q15274	NADC_HUMAN	QPRT	Nicotinate-nucleotide pyrophosphorylase [carboxylating]
0.155781	0.0764122	O60909	O60909	B4GT2_HUMAN	B4GALT2	Beta-1,4-galactosyltransferase 2
0.902368	0.0763736	Q9BZK7	Q9BQ87;O60907;Q9BZK7	TBL1R_HUMAN	TBL1XR1	F-box-like/WD repeat-containing protein TBL1XR1
1.13937	0.0763564	P49773	P49773	HINT1_HUMAN	HINT1	Adenosine 5'-monophosphoramidase HINT1
0.785946	0.076314	Q9BWD1	Q9BWD1	THIC_HUMAN	ACAT2	Acetyl-CoA acetyltransferase, cytosolic
1.32371	0.076313	Q8WXS3	Q8WXS3	BAALC_HUMAN	BAALC	Brain and acute leukemia cytoplasmic protein
0.187958	0.0762768	Q13595	Q13595	TRA2A_HUMAN	TRA2A	Transformer-2 protein homolog alpha
1.0747	0.07623	P05141	P05141	ADT2_HUMAN	SLC25A5	ADP/ATP translocase 2
0.835691	0.0761838	Q9Y295	Q9Y295	DRG1_HUMAN	DRG1	Developmentally-regulated GTP-binding protein 1
0.816152	0.0761466	Q5BKT4	Q5BKT4;Q5I7T1	AG10A_HUMAN	ALG10	Dol-P-Glc:Glc(2)Man(9)GlcNAc(2)-PP-Dol alpha-1,2-glucosyltransferase
0.144981	0.0761042	Q9C0F1	Q9C0F1	CEP44_HUMAN	CEP44	Centrosomal protein of 44 kDa
1.08762	0.0760527	P29992	P29992	GNA11_HUMAN	GNA11	Guanine nucleotide-binding protein subunit alpha-11
0.854872	0.0759621	Q9BQT8	Q9BQT8	ODC_HUMAN	SLC25A21	Mitochondrial 2-oxodicarboxylate carrier
0.283009	0.0759449	P13489	P13489	RINI_HUMAN	RNH1	Ribonuclease inhibitor
1.01807	0.0759363	P24752	P24752	THIL_HUMAN	ACAT1	Acetyl-CoA acetyltransferase, mitochondrial
0.86819	0.0758867	P63241	Q9GZV4;P63241;Q6IS14	IF5A1_HUMAN	EIF5A	Eukaryotic translation initiation factor 5A-1
0.575528	0.0758176	Q6IC98	Q6IC98	GRAM4_HUMAN	GRAMD4	GRAM domain-containing protein 4
1.73325	0.0757813	P08243	P08243	ASNS_HUMAN	ASNS	Asparagine synthetase [glutamine-hydrolyzing]
0.100824	0.0757458	O15370	Q06945;P35716;O15370	SOX12_HUMAN	SOX12	Transcription factor SOX-12
0.452216	0.0757117	P53634	P53634	CATC_HUMAN	CTSC	Dipeptidyl peptidase 1
1.25658	0.0756655	P28074	P28074	PSB5_HUMAN	PSMB5	Proteasome subunit beta type-5
0.829562	0.0756025	Q6XQN6	Q6XQN6	PNCB_HUMAN	NAPRT	Nicotinate phosphoribosyltransferase
1.84747	0.0756006	Q92696	Q92696	PGTA_HUMAN	RABGGTA	Geranylgeranyl transferase type-2 subunit alpha
0.278561	0.0754275	Q15583	Q9GZN2;Q15583	TGIF1_HUMAN	TGIF1	Homeobox protein TGIF1
0.803184	0.075357	Q9BTE3	Q9BTE3	MCMBP_HUMAN	MCMBP	Mini-chromosome maintenance complex-binding protein
0.902582	0.0753236	P15289	P15289	ARSA_HUMAN	ARSA	Arylsulfatase A
1.19938	0.0752664	Q6P1Q0	Q6P1Q0	LTMD1_HUMAN	LETMD1	LETM1 domain-containing protein 1
0.233501	0.0751677	A8MWD9;P62308	A8MWD9;P62308	RUXGL_HUMAN;RUXG_HUMAN	SNRPG;SNRPGP15	Putative small nuclear ribonucleoprotein G-like protein 15
0.260045	0.0751157	O15455	O15455	TLR3_HUMAN	TLR3	Toll-like receptor 3
0.911265	0.0750847	Q13451	Q13451	FKBP5_HUMAN	FKBP5	Peptidyl-prolyl cis-trans isomerase FKBP5
0.452523	0.0750828	P60763	P60763	RAC3_HUMAN	RAC3	Ras-related C3 botulinum toxin substrate 3
0.236864	0.0750809	Q17RN3	Q17RN3	FA98C_HUMAN	FAM98C	Protein FAM98C
0.554621	0.0750399	Q9BU02	Q9BU02	THTPA_HUMAN	THTPA	Thiamine-triphosphatase
0.894302	0.0750198	O76054	O76054	S14L2_HUMAN	SEC14L2	SEC14-like protein 2
0.828444	0.0749946	P20338	P20338	RAB4A_HUMAN	RAB4A	Ras-related protein Rab-4A
0.390576	0.074966	Q15306	Q15306	IRF4_HUMAN	IRF4	Interferon regulatory factor 4
0.422503	0.0749507	Q9H0A8	Q9H0A8	COMD4_HUMAN	COMMD4	COMM domain-containing protein 4
0.305999	0.0749202	Q96A54	Q96A54	PAQR1_HUMAN	ADIPOR1	Adiponectin receptor protein 1
0.606821	0.0748558	Q13526	Q13526	PIN1_HUMAN	PIN1	Peptidyl-prolyl cis-trans isomerase NIMA-interacting 1
1.30557	0.0748253	P62424	P62424	RL7A_HUMAN	RPL7A	Large ribosomal subunit protein eL8
0.172728	0.0747895	Q9UBF6	Q9UBF6	RBX2_HUMAN	RNF7	RING-box protein 2
0.183866	0.0747848	Q16825	Q16825	PTN21_HUMAN	PTPN21	Tyrosine-protein phosphatase non-receptor type 21
0.975342	0.0747495	Q15652	Q15652	JHD2C_HUMAN	JMJD1C	Probable JmjC domain-containing histone demethylation protein 2C
0.572908	0.0747418	Q05048	Q05048	CSTF1_HUMAN	CSTF1	Cleavage stimulation factor subunit 1
0.696906	0.0746374	Q14999	Q14999	CUL7_HUMAN	CUL7	Cullin-7
1.01671	0.0745854	P46783	P46783	RS10_HUMAN	RPS10	Small ribosomal subunit protein eS10
0.340459	0.0745673	Q3KRA6	Q3KRA6	CB076_HUMAN	C2orf76	UPF0538 protein C2orf76
0.611376	0.0745387	Q9Y3L5	Q9Y3L5	RAP2C_HUMAN	RAP2C	Ras-related protein Rap-2c
1.24559	0.0745277	Q13425	Q13425	SNTB2_HUMAN	SNTB2	Beta-2-syntrophin
0.195924	0.0744314	Q8N2W9	Q8N2W9	PIAS4_HUMAN	PIAS4	E3 SUMO-protein ligase PIAS4
0.207169	0.0744081	Q96HQ2	Q96HQ2	C2AIL_HUMAN	CDKN2AIPNL	CDKN2AIP N-terminal-like protein
1.24717	0.074398	Q9BYD1	Q9BYD1	RM13_HUMAN	MRPL13	Large ribosomal subunit protein uL13m
0.17632	0.0743651	Q07343	Q07343	PDE4B_HUMAN	PDE4B	cAMP-specific 3',5'-cyclic phosphodiesterase 4B
0.127884	0.0743632	Q63HR2	Q63HR2	TENS2_HUMAN	TNS2	Tensin-2
1.10222	0.0743165	Q86SX6	Q86SX6	GLRX5_HUMAN	GLRX5	Glutaredoxin-related protein 5, mitochondrial
0.647805	0.0743103	Q14BN4	Q14BN4	SLMAP_HUMAN	SLMAP	Sarcolemmal membrane-associated protein
1.33476	0.0743036	P30153	P30153	2AAA_HUMAN	PPP2R1A	Serine/threonine-protein phosphatase 2A 65 kDa regulatory subunit A alpha isoform
1.07586	0.0742698	P60983	O60234;P60983	GMFB_HUMAN	GMFB	Glia maturation factor beta
0.660247	0.0741801	Q0IIM8	Q0IIM8	TBC8B_HUMAN	TBC1D8B	TBC1 domain family member 8B
1.23955	0.0741653	P31943	P31943	HNRH1_HUMAN	HNRNPH1	Heterogeneous nuclear ribonucleoprotein H
0.968189	0.0741158	O43813	O43813	LANC1_HUMAN	LANCL1	Glutathione S-transferase LANCL1
0.344326	0.0739617	O14569	O14569	C56D2_HUMAN	CYB561D2	Transmembrane reductase CYB561D2
0.318722	0.0739388	O75554	O75554	WBP4_HUMAN	WBP4	WW domain-binding protein 4
0.858346	0.0739269	Q96BN8	Q96BN8	OTUL_HUMAN	OTULIN	Ubiquitin thioesterase otulin
0.714407	0.0738645	P50402	P50402	EMD_HUMAN	EMD	Emerin
0.255644	0.0738578	Q8NCJ5	Q8NCJ5	SPRY3_HUMAN	SPRYD3	SPRY domain-containing protein 3
0.906405	0.0738306	P28066	P28066	PSA5_HUMAN	PSMA5	Proteasome subunit alpha type-5
0.426308	0.0737734	P62244	P62244	RS15A_HUMAN	RPS15A	Small ribosomal subunit protein uS8
0.776639	0.0737109	Q9UDX5	Q9UDX5	MTFP1_HUMAN	MTFP1	Mitochondrial fission process protein 1
0.688823	0.0736918	Q6PD74	Q6PD74	AAGAB_HUMAN	AAGAB	Alpha- and gamma-adaptin-binding protein p34
2.34939	0.0736504	Q13492	Q13492	PICAL_HUMAN	PICALM	Phosphatidylinositol-binding clathrin assembly protein
0.221418	0.0736156	Q86VZ5	Q86VZ5	SMS1_HUMAN	SGMS1	Phosphatidylcholine:ceramide cholinephosphotransferase 1
0.544239	0.0735607	P53365	P53365	ARFP2_HUMAN	ARFIP2	Arfaptin-2
1.13727	0.0735531	Q8TD55	Q8TD55	PKHO2_HUMAN	PLEKHO2	Pleckstrin homology domain-containing family O member 2
0.129766	0.0735388	Q8WXI4	Q8WXI4	ACO11_HUMAN	ACOT11	Acyl-coenzyme A thioesterase 11
0.336144	0.0734987	Q9NX55	Q9NX55	HYPK_HUMAN	HYPK	Huntingtin-interacting protein K
0.278969	0.0734935	Q9H4B6	Q9H4B6	SAV1_HUMAN	SAV1	Protein salvador homolog 1
0.108813	0.0734868	Q9P278	Q9P278	FNIP2_HUMAN	FNIP2	Folliculin-interacting protein 2
0.664569	0.0734005	Q9Y5W7	Q9Y5W7	SNX14_HUMAN	SNX14	Sorting nexin-14
0.786881	0.0733743	Q9H936	Q9H936	GHC1_HUMAN	SLC25A22	Mitochondrial glutamate carrier 1
0.129541	0.0732932	O15156	O15156	ZBT7B_HUMAN	ZBTB7B	Zinc finger and BTB domain-containing protein 7B
0.218944	0.0732861	Q5TGY3	Q5TGY3	AHDC1_HUMAN	AHDC1	Transcription factor Gibbin
0.487216	0.073226	Q15052	Q15052	ARHG6_HUMAN	ARHGEF6	Rho guanine nucleotide exchange factor 6
1.97669	0.0732188	O43639	O43639	NCK2_HUMAN	NCK2	Cytoplasmic protein NCK2
1.00841	0.0732017	Q02127	Q02127	PYRD_HUMAN	DHODH	Dihydroorotate dehydrogenase (quinone), mitochondrial
1.09737	0.0730948	Q9Y2S2	Q9Y2S2	CRYL1_HUMAN	CRYL1	Lambda-crystallin homolog
0.546244	0.07307	Q5H8A4	Q5H8A4	PIGG_HUMAN	PIGG	GPI ethanolamine phosphate transferase 2
0.685082	0.0730505	P10636	P10636	TAU_HUMAN	MAPT	Microtubule-associated protein tau
0.923342	0.0730329	Q9H078	Q9H078	CLPB_HUMAN	CLPB	Mitochondrial disaggregase
0.868875	0.0730267	P08236	P08236	BGLR_HUMAN	GUSB	Beta-glucuronidase
0.133552	0.072968	Q8IUS5	Q8IUS5	EPHX4_HUMAN	EPHX4	Epoxide hydrolase 4
0.389659	0.0728083	O00506	O00506	STK25_HUMAN	STK25	Serine/threonine-protein kinase 25
0.535962	0.072794	P61018	P61018	RAB4B_HUMAN	RAB4B	Ras-related protein Rab-4B
0.312508	0.0727935	Q8N9F0	Q8N9F0	NAT8L_HUMAN	NAT8L	N-acetylaspartate synthetase
0.0361729	0.0727127	O43761	O43761	SNG3_HUMAN	SYNGR3	Synaptogyrin-3
0.146795	0.0726795	Q9UPP2	Q9UPP2	IQEC3_HUMAN	IQSEC3	IQ motif and SEC7 domain-containing protein 3
0.35958	0.072659	Q6P2P2	Q6P2P2	ANM9_HUMAN	PRMT9	Protein arginine N-methyltransferase 9
0.760998	0.0726204	Q99832	Q99832	TCPH_HUMAN	CCT7	T-complex protein 1 subunit eta
0.490309	0.0726056	P01112	P01116;P01112	RASH_HUMAN	HRAS	GTPase HRas
0.580889	0.0725327	Q15628	Q15628	TRADD_HUMAN	TRADD	Tumor necrosis factor receptor type 1-associated DEATH domain protein
1.37116	0.0724711	O14579	O14579	COPE_HUMAN	COPE	Coatomer subunit epsilon
0.960936	0.0723286	O95630	O95630	STABP_HUMAN	STAMBP	STAM-binding protein
1.02753	0.0723062	P12694	P12694	ODBA_HUMAN	BCKDHA	2-oxoisovalerate dehydrogenase subunit alpha, mitochondrial
0.216918	0.0722642	Q13976	Q13976	KGP1_HUMAN	PRKG1	cGMP-dependent protein kinase 1
0.541417	0.0722518	O00442	O00442	RTCA_HUMAN	RTCA	RNA 3'-terminal phosphate cyclase
0.297792	0.0721588	Q8ND83	Q8ND83	SLAI1_HUMAN	SLAIN1	SLAIN motif-containing protein 1
0.609885	0.0721226	O95562	O95562	SFT2B_HUMAN	SFT2D2	Vesicle transport protein SFT2B
0.16173	0.0721159	Q9BZJ4	Q9BZJ4	S2539_HUMAN	SLC25A39	Probable mitochondrial glutathione transporter SLC25A39
0.516089	0.0720825	Q9UER7	Q9UER7	DAXX_HUMAN	DAXX	Death domain-associated protein 6
1.12772	0.0720515	Q9UJ83	Q9UJ83	HACL1_HUMAN	HACL1	2-hydroxyacyl-CoA lyase 1
1.38162	0.0719657	C4AMC7;Q6VEQ5	C4AMC7;Q6VEQ5;A8K0Z3;A8MWX3;Q9NQA3	WASH2_HUMAN;WASH3_HUMAN	WASH2P;WASH3P	Putative WAS protein family homolog 3
0.915691	0.0719562	P78417	P78417	GSTO1_HUMAN	GSTO1	Glutathione S-transferase omega-1
1.16675	0.071866	P15311	P15311	EZRI_HUMAN	EZR	Ezrin
0.857717	0.0718384	Q9NVJ2	Q9NVJ2	ARL8B_HUMAN	ARL8B	ADP-ribosylation factor-like protein 8B
0.972044	0.0718217	Q9NX08	Q9NX08	COMD8_HUMAN	COMMD8	COMM domain-containing protein 8
0.299266	0.0717959	O43822	O43822	CF410_HUMAN	CFAP410	Cilia- and flagella-associated protein 410
1.00549	0.0717797	Q13546	Q13546	RIPK1_HUMAN	RIPK1	Receptor-interacting serine/threonine-protein kinase 1
0.232494	0.0716305	Q7Z401	Q7Z401	MYCPP_HUMAN	DENND4A	C-myc promoter-binding protein
0.879255	0.0715213	Q9H425	Q9H425	CA198_HUMAN	C1orf198	Uncharacterized protein C1orf198
0.550026	0.0714455	Q9UM13	Q9UM13	APC10_HUMAN	ANAPC10	Anaphase-promoting complex subunit 10
0.153059	0.0713544	Q9BSQ5	Q9BSQ5	CCM2_HUMAN	CCM2	Cerebral cavernous malformations 2 protein
0.271974	0.0712948	Q86UX6	Q86UX6	ST32C_HUMAN	STK32C	Serine/threonine-protein kinase 32C
0.262566	0.0712509	Q8IWS0	Q8IWS0	PHF6_HUMAN	PHF6	PHD finger protein 6
1.65601	0.0712428	Q99543	Q99543	DNJC2_HUMAN	DNAJC2	DnaJ homolog subfamily C member 2
0.99276	0.0709572	O43759	O43759	SNG1_HUMAN	SYNGR1	Synaptogyrin-1
0.615631	0.0709572	P62805	P62805	H4_HUMAN	H4C16	Histone H4
0.516394	0.070931	Q6UX04	Q6UX04	CWC27_HUMAN	CWC27	Spliceosome-associated protein CWC27 homolog
0.632115	0.0709128	O75964	O75964	ATP5L_HUMAN	ATP5MG	ATP synthase subunit g, mitochondrial
0.282815	0.0709014	Q5HYK3	Q5HYK3	COQ5_HUMAN	COQ5	2-methoxy-6-polyprenyl-1,4-benzoquinol methylase, mitochondrial
0.695541	0.0708332	Q06136	Q06136	KDSR_HUMAN	KDSR	3-ketodihydrosphingosine reductase
0.359279	0.070817	O75330	O75330	HMMR_HUMAN	HMMR	Hyaluronan mediated motility receptor
0.206268	0.0707574	O43567	O43567	RNF13_HUMAN	RNF13	E3 ubiquitin-protein ligase RNF13
0.233789	0.0707245	Q9Y2I8	Q9Y2I8	WDR37_HUMAN	WDR37	WD repeat-containing protein 37
0.168183	0.0707216	Q9BVM4	Q9BVM4	GGACT_HUMAN	GGACT	Gamma-glutamylaminecyclotransferase
[truncated: 7,345 more rows]

## Sheet: Fig. 5h. 24h_NK266 vs DMSO
-LOG(P-value)	Difference	Protein.Group	Protein.Ids	Protein.Names	Genes	First.Protein.Description
0.894541	2.14179	Q86VZ6	Q86VZ6	JAZF1_HUMAN	JAZF1	Juxtaposed with another zinc finger protein 1
8.15449	2.07463	Q96DR4	Q96DR4	STAR4_HUMAN	STARD4	StAR-related lipid transfer protein 4
0.943301	1.58786	Q9Y6J8	Q9Y6J8	STYL1_HUMAN	STYXL1	Serine/threonine/tyrosine-interacting-like protein 1
0.650399	1.43473	Q7LFL8	Q7LFL8	CXXC5_HUMAN	CXXC5	CXXC-type zinc finger protein 5
0.775446	1.40862	Q9Y2E6	Q9Y2E6	DTX4_HUMAN	DTX4	E3 ubiquitin-protein ligase DTX4
0.688129	1.37073	P81605	P81605	DCD_HUMAN	DCD	Dermcidin
1.62307	1.29504	Q96LD4	Q96LD4	TRI47_HUMAN	TRIM47	E3 ubiquitin-protein ligase TRIM47
0.50013	1.24067	Q8IYM0	Q8IYM0	F186B_HUMAN	FAM186B	Protein FAM186B
7.46427	1.19276	Q16850	Q16850	CP51A_HUMAN	CYP51A1	Lanosterol 14-alpha demethylase
0.65283	1.18552	Q9NZT1	Q9NZT1	CALL5_HUMAN	CALML5	Calmodulin-like protein 5
1.73963	1.18239	Q9NQ35	Q9NQ35	NRIP3_HUMAN	NRIP3	Nuclear receptor-interacting protein 3
0.814271	1.17076	P60880	P60880	SNP25_HUMAN	SNAP25	Synaptosomal-associated protein 25
0.551154	1.15998	Q8TCD1	Q8TCD1	CR032_HUMAN	C18orf32	UPF0729 protein C18orf32
1.13427	1.04907	Q70EK9	Q70EK9	UBP51_HUMAN	USP51	Ubiquitin carboxyl-terminal hydrolase 51
0.334334	1.04338	Q9H1U4	Q9H1U4	MEGF9_HUMAN	MEGF9	Multiple epidermal growth factor-like domains protein 9
1.71118	1.03847	Q9UJU5	Q9UJU5	FOXD3_HUMAN	FOXD3	Forkhead box protein D3
2.88375	1.0181	O75881	O75881	CP7B1_HUMAN	CYP7B1	Cytochrome P450 7B1
1.35358	0.996617	Q99697	Q99697;O75364	PITX2_HUMAN	PITX2	Pituitary homeobox 2
3.41041	0.969147	Q9H2F3	Q9H2F3	3BHS7_HUMAN	HSD3B7	3 beta-hydroxysteroid dehydrogenase type 7
0.833639	0.944398	Q6ZNC4	Q6ZNC4	ZN704_HUMAN	ZNF704	Zinc finger protein 704
0.416329	0.944233	Q76G19	Q76G19	PDZD4_HUMAN	PDZD4	PDZ domain-containing protein 4
5.08314	0.928135	P38936	P38936	CDN1A_HUMAN	CDKN1A	Cyclin-dependent kinase inhibitor 1
0.515923	0.905177	Q9HAZ1	Q9HAZ1	CLK4_HUMAN	CLK4	Dual specificity protein kinase CLK4
1.38664	0.90512	Q9P0U1	Q9P0U1	TOM7_HUMAN	TOMM7	Mitochondrial import receptor subunit TOM7 homolog
4.26306	0.904447	Q2QGD7	P98168;Q2QGD7;P98169	ZXDC_HUMAN	ZXDC	Zinc finger protein ZXDC
1.49562	0.885386	P29323	P29323;P54762	EPHB2_HUMAN	EPHB2	Ephrin type-B receptor 2
0.451665	0.880508	Q6BCY4	Q6BCY4	NB5R2_HUMAN	CYB5R2	NADH-cytochrome b5 reductase 2
2.01387	0.877165	P61601	P61601	NCALD_HUMAN	NCALD	Neurocalcin-delta
0.864739	0.874537	O60765	Q96LW1;O60765	Z354A_HUMAN	ZNF354A	Zinc finger protein 354A
1.39404	0.860775	P18075	P18075	BMP7_HUMAN	BMP7	Bone morphogenetic protein 7
0.606337	0.851156	P26447	P26447	S10A4_HUMAN	S100A4	Protein S100-A4
3.50185	0.844244	O95477	O95477	ABCA1_HUMAN	ABCA1	Phospholipid-transporting ATPase ABCA1
2.61127	0.839642	P36956	P36956	SRBP1_HUMAN	SREBF1	Sterol regulatory element-binding protein 1
2.58029	0.832123	Q96MC5	Q96MC5	MERB1_HUMAN	BMERB1	bMERB domain-containing protein 1
0.592821	0.815418	Q9UBN4	Q9UL62;Q9UBN4	TRPC4_HUMAN	TRPC4	Short transient receptor potential channel 4
0.283898	0.812198	Q9Y5K1	Q9Y5K1	SPO11_HUMAN	SPO11	Meiotic recombination protein SPO11
1.11639	0.81201	Q9NPB0	Q9NPB0	SMDC1_HUMAN	SAYSD1	SAYSvFN domain-containing protein 1
1.92093	0.79927	Q92686	Q92686	NEUG_HUMAN	NRGN	Neurogranin
0.683762	0.791949	Q99958	Q99958	FOXC2_HUMAN	FOXC2	Forkhead box protein C2
0.544654	0.791007	P60673	P60673	PROF3_HUMAN	PFN3	Profilin-3
1.32237	0.782973	Q16352	Q16352	AINX_HUMAN	INA	Alpha-internexin
1.01343	0.779704	Q8N8Q3	Q8N8Q3	ENDOV_HUMAN	ENDOV	Endonuclease V
5.88274	0.779131	Q15067	Q15067	ACOX1_HUMAN	ACOX1	Peroxisomal acyl-coenzyme A oxidase 1
1.69354	0.772086	Q5TCQ9	Q5TCQ9	MAGI3_HUMAN	MAGI3	Membrane-associated guanylate kinase, WW and PDZ domain-containing protein 3
0.580242	0.770318	Q9UBE8	Q9UBE8	NLK_HUMAN	NLK	Serine/threonine-protein kinase NLK
0.937321	0.759483	P17040	P17040	ZSC20_HUMAN	ZSCAN20	Zinc finger and SCAN domain-containing protein 20
1.10908	0.758615	Q96LR2	Q96LR2	LURA1_HUMAN	LURAP1	Leucine rich adaptor protein 1
0.879936	0.75738	Q9BS34	Q9BS34	ZN670_HUMAN	ZNF670	Zinc finger protein 670
1.34385	0.744536	Q5VW00	Q5VW00	DC122_HUMAN	DCAF12L2	DDB1- and CUL4-associated factor 12-like protein 2
3.5433	0.741427	Q53GA4	Q53GA4	PHLA2_HUMAN	PHLDA2	Pleckstrin homology-like domain family A member 2
1.97107	0.72497	Q629K1	Q629K1	TRIQK_HUMAN	TRIQK	Triple QxxK/R motif-containing protein
1.52986	0.724948	Q92913	Q92913	FGF13_HUMAN	FGF13	Fibroblast growth factor 13
0.449294	0.715085	O95455	O95455	TGDS_HUMAN	TGDS	dTDP-D-glucose 4,6-dehydratase
0.552812	0.707507	P0DJJ0	P0DJJ0	SRG2C_HUMAN	SRGAP2C	SLIT-ROBO Rho GTPase-activating protein 2C
0.448773	0.702822	Q8N8J7	Q8N8J7	F241A_HUMAN	FAM241A	Uncharacterized protein FAM241A
0.498562	0.701716	Q9NRZ5	Q9NRZ5	PLCD_HUMAN	AGPAT4	1-acyl-sn-glycerol-3-phosphate acyltransferase delta
1.16635	0.696632	P50053	P50053	KHK_HUMAN	KHK	Ketohexokinase
2.08576	0.696468	P34820;Q7Z5Y6	Q7Z5Y6;P34820	BMP8A_HUMAN;BMP8B_HUMAN	BMP8A;BMP8B	Bone morphogenetic protein 8B
0.548156	0.695539	O60548	O60548	FOXD2_HUMAN	FOXD2	Forkhead box protein D2
3.71751	0.694077	P08910	P08910	ABHD2_HUMAN	ABHD2	Monoacylglycerol lipase ABHD2
1.16377	0.691778	O75317	O75317	UBP12_HUMAN	USP12	Ubiquitin carboxyl-terminal hydrolase 12
0.641521	0.687962	Q8N594	Q8N594	MPND_HUMAN	MPND	MPN domain-containing protein
0.75766	0.684599	Q16384	Q16384;Q7RTT4	SSX1_HUMAN	SSX1	Protein SSX1
1.57679	0.68335	P98169	P98168;P98169	ZXDB_HUMAN	ZXDB	Zinc finger X-linked protein ZXDB
1.66805	0.681625	Q9UJT1	Q9UJT1	TBD_HUMAN	TUBD1	Tubulin delta chain
0.465394	0.679085	Q8WXI4	Q8WXI4	ACO11_HUMAN	ACOT11	Acyl-coenzyme A thioesterase 11
1.90788	0.676733	P05386	P05386	RLA1_HUMAN	RPLP1	Large ribosomal subunit protein P1
1.09005	0.668107	Q9BRQ6	Q9BRQ6	MIC25_HUMAN	CHCHD6	MICOS complex subunit MIC25
1.97228	0.666251	P46527	P46527	CDN1B_HUMAN	CDKN1B	Cyclin-dependent kinase inhibitor 1B
1.79303	0.665814	Q6ZYL4	Q6ZYL4	TF2H5_HUMAN	GTF2H5	General transcription factor IIH subunit 5
1.06931	0.660625	P56559	P56559	ARL4C_HUMAN	ARL4C	ADP-ribosylation factor-like protein 4C
1.88703	0.641034	Q9UJ98	Q9UJ98	STAG3_HUMAN	STAG3	Cohesin subunit SA-3
2.8556	0.637189	Q9NZ72	Q9NZ72	STMN3_HUMAN	STMN3	Stathmin-3
1.16637	0.630725	O95361	Q309B1;O95361	TRI16_HUMAN	TRIM16	Tripartite motif-containing protein 16
1.44963	0.623115	Q96DZ5	Q96DZ5	CLIP3_HUMAN	CLIP3	CAP-Gly domain-containing linker protein 3
2.96898	0.620566	Q8N3A8	Q8N3A8	PARP8_HUMAN	PARP8	Protein mono-ADP-ribosyltransferase PARP8
0.886659	0.615986	O14832	O14832	PAHX_HUMAN	PHYH	Phytanoyl-CoA dioxygenase, peroxisomal
0.497956	0.615361	O95267	O95267	GRP1_HUMAN	RASGRP1	RAS guanyl-releasing protein 1
1.29413	0.612678	Q69YL0	Q69YL0	NCAS2_HUMAN	NCBP2AS2	Protein NCBP2AS2
0.410579	0.610592	Q9UPI3	Q9UPI3	FLVC2_HUMAN	FLVCR2	Heme transporter FLVCR2
0.9709	0.609895	Q9UIL8	Q9UIL8	PHF11_HUMAN	PHF11	PHD finger protein 11
2.0827	0.606184	Q2M3G4	Q2M3G4	SHRM1_HUMAN	SHROOM1	Protein Shroom1
2.67161	0.60375	P21926	P21926	CD9_HUMAN	CD9	CD9 antigen
2.06382	0.59964	Q7Z419	Q7Z419	R144B_HUMAN	RNF144B	E3 ubiquitin-protein ligase RNF144B
1.10283	0.598399	A6XGL0	A6XGL0	YJEN3_HUMAN	YJEFN3	YjeF N-terminal domain-containing protein 3
0.431574	0.595847	P09630	P09630	HXC6_HUMAN	HOXC6	Homeobox protein Hox-C6
1.22127	0.594969	Q99650	Q99650	OSMR_HUMAN	OSMR	Oncostatin-M-specific receptor subunit beta
2.11841	0.594408	P04004	P04004	VTNC_HUMAN	VTN	Vitronectin
0.889999	0.592929	Q70CQ4	Q70CQ4	UBP31_HUMAN	USP31	Ubiquitin carboxyl-terminal hydrolase 31
0.874224	0.591807	P29373	P29373	RABP2_HUMAN	CRABP2	Cellular retinoic acid-binding protein 2
1.34832	0.5915	Q6UW78	Q6UW78	UQCC3_HUMAN	UQCC3	Ubiquinol-cytochrome-c reductase complex assembly factor 3
6.38328	0.588716	P05362	P05362	ICAM1_HUMAN	ICAM1	Intercellular adhesion molecule 1
1.32681	0.588555	P02649	P02649	APOE_HUMAN	APOE	Apolipoprotein E
2.88891	0.58745	P27701	P27701	CD82_HUMAN	CD82	CD82 antigen
0.975316	0.586709	O94856	O94856	NFASC_HUMAN	NFASC	Neurofascin
2.63665	0.584105	P49918	P49918	CDN1C_HUMAN	CDKN1C	Cyclin-dependent kinase inhibitor 1C
0.883884	0.581506	A2VDF0	A2VDF0	FUCM_HUMAN	FUOM	Fucose mutarotase
1.3698	0.580578	Q9H204	Q9H204	MED28_HUMAN	MED28	Mediator of RNA polymerase II transcription subunit 28
3.25231	0.579401	P38571	P38571	LICH_HUMAN	LIPA	Lysosomal acid lipase/cholesteryl ester hydrolase
4.54386	0.579143	P24385	P24385	CCND1_HUMAN	CCND1	G1/S-specific cyclin-D1
1.19949	0.577841	Q8TAM2	Q8TAM2	TTC8_HUMAN	TTC8	Tetratricopeptide repeat protein 8
0.687315	0.576656	P56181	P56181	NDUV3_HUMAN	NDUFV3	NADH dehydrogenase [ubiquinone] flavoprotein 3, mitochondrial
1.68188	0.572527	Q9BUZ4	Q9BUZ4	TRAF4_HUMAN	TRAF4	TNF receptor-associated factor 4
0.305168	0.571542	O75051	O75051;Q9HCM2	PLXA2_HUMAN	PLXNA2	Plexin-A2
1.13916	0.570151	Q9UHC1	Q9UHC1	MLH3_HUMAN	MLH3	DNA mismatch repair protein Mlh3
0.581656	0.5685	Q5U4P2	Q5U4P2	ASPH1_HUMAN	ASPHD1	Aspartate beta-hydroxylase domain-containing protein 1
0.452281	0.568189	P49746	P49746;P35443	TSP3_HUMAN	THBS3	Thrombospondin-3
0.949268	0.567003	B3KNS4	B3KNS4	B3KNS4_HUMAN	ERVK3-1	Endogenous retrovirus group K3 member 1
0.384738	0.562077	P11217	P11217	PYGM_HUMAN	PYGM	Glycogen phosphorylase, muscle form
1.55805	0.557893	Q5VUB5	Q5VUB5	F1711_HUMAN	FAM171A1	Protein FAM171A1
0.505783	0.553071	Q9NPR2	Q9NPR2	SEM4B_HUMAN	SEMA4B	Semaphorin-4B
4.66436	0.547063	Q9UPT9	A6NNY8;Q9UPT9	UBP22_HUMAN	USP22	Ubiquitin carboxyl-terminal hydrolase 22
3.52634	0.546794	Q96AD5	Q96AD5	PLPL2_HUMAN	PNPLA2	Patatin-like phospholipase domain-containing protein 2
1.18097	0.546524	Q8ND25	Q8ND25	ZNRF1_HUMAN	ZNRF1	E3 ubiquitin-protein ligase ZNRF1
1.94761	0.545379	O43474	O43474	KLF4_HUMAN	KLF4	Krueppel-like factor 4
6.35796	0.541891	Q8WVX9	Q8WVX9	FACR1_HUMAN	FAR1	Fatty acyl-CoA reductase 1
1.75356	0.540986	P50749	P50749	RASF2_HUMAN	RASSF2	Ras association domain-containing protein 2
1.54325	0.539936	Q99767	Q99767	APBA2_HUMAN	APBA2	Amyloid-beta A4 precursor protein-binding family A member 2
1.79476	0.536348	Q08174	Q08174	PCDH1_HUMAN	PCDH1	Protocadherin-1
3.03775	0.536061	O95273	O95273	CCDB1_HUMAN	CCNDBP1	Cyclin-D1-binding protein 1
1.30528	0.533608	O14526	O14526	FCHO1_HUMAN	FCHO1	F-BAR domain only protein 1
0.377012	0.533267	Q969J2	Q9BRR0;Q969J2	ZKSC4_HUMAN	ZKSCAN4	Zinc finger protein with KRAB and SCAN domains 4
1.08038	0.523196	Q8WXB1	Q8WXB1	MT21A_HUMAN	METTL21A	Protein N-lysine methyltransferase METTL21A
1.79976	0.521283	P34913	P34913	HYES_HUMAN	EPHX2	Bifunctional epoxide hydrolase 2
1.63947	0.520974	Q16143	Q16143;O76070	SYUB_HUMAN	SNCB	Beta-synuclein
0.38085	0.520386	Q9H015	Q9H015	S22A4_HUMAN	SLC22A4	Solute carrier family 22 member 4
0.78947	0.518471	Q6NZ36	Q6NZ36	FAP20_HUMAN	FAAP20	Fanconi anemia core complex-associated protein 20
0.822768	0.516635	Q99966	Q99966	CITE1_HUMAN	CITED1	Cbp/p300-interacting transactivator 1
1.63458	0.515562	O75084	O75084	FZD7_HUMAN	FZD7	Frizzled-7
5.29609	0.514986	P13637	P13637	AT1A3_HUMAN	ATP1A3	Sodium/potassium-transporting ATPase subunit alpha-3
1.13026	0.514898	P0C870	P0C870	JMJD7_HUMAN	JMJD7	Bifunctional peptidase and (3S)-lysyl hydroxylase JMJD7
0.471755	0.508596	Q8TAD2	Q8TAD2	IL17D_HUMAN	IL17D	Interleukin-17D
0.943092	0.50852	Q8WUT9	Q8WUT9	S2543_HUMAN	SLC25A43	Solute carrier family 25 member 43
0.433446	0.508128	Q8N635	Q8N635;H3BU10	MEIOB_HUMAN	MEIOB	Meiosis-specific with OB domain-containing protein
2.39526	0.507369	Q8N2G6	Q8N2G6	ZCH24_HUMAN	ZCCHC24	Zinc finger CCHC domain-containing protein 24
1.0971	0.506417	P68543	P68543	UBX2A_HUMAN	UBXN2A	UBX domain-containing protein 2A
0.398586	0.504781	P18827	P18827	SDC1_HUMAN	SDC1	Syndecan-1
1.51622	0.504707	Q9H939	Q9H939	PPIP2_HUMAN	PSTPIP2	Proline-serine-threonine phosphatase-interacting protein 2
0.590695	0.503207	Q9HCU8	Q9HCU8	DPOD4_HUMAN	POLD4	DNA polymerase delta subunit 4
0.856388	0.50234	P30511	P30511	HLAF_HUMAN	HLA-F	HLA class I histocompatibility antigen, alpha chain F
1.09429	0.501926	Q9UHI8	Q9UHI8	ATS1_HUMAN	ADAMTS1	A disintegrin and metalloproteinase with thrombospondin motifs 1
1.51711	0.496641	P54753	P54753	EPHB3_HUMAN	EPHB3	Ephrin type-B receptor 3
0.693355	0.495821	P43005	P43005	EAA3_HUMAN	SLC1A1	Excitatory amino acid transporter 3
0.385897	0.493715	Q12947	Q12947	FOXF2_HUMAN	FOXF2	Forkhead box protein F2
2.0285	0.492983	Q9BX46	Q9BX46	RBM24_HUMAN	RBM24	RNA-binding protein 24
5.37835	0.491324	Q7L513	Q7L513	FCRLA_HUMAN	FCRLA	Fc receptor-like A
2.37028	0.490311	P01008	P01008	ANT3_HUMAN	SERPINC1	Antithrombin-III
1.21183	0.48784	Q9H6P5	Q9H6P5	TASP1_HUMAN	TASP1	Threonine aspartase 1
2.12488	0.48625	Q9UBX1	Q9UBX1	CATF_HUMAN	CTSF	Cathepsin F
0.5447	0.484803	P37840	P37840	SYUA_HUMAN	SNCA	Alpha-synuclein
2.92113	0.484323	Q8TDM0	Q8TDM0	BCAS4_HUMAN	BCAS4	Breast carcinoma-amplified sequence 4
0.372061	0.481859	Q9Y4K1	Q9Y4K1	CRBG1_HUMAN	CRYBG1	Beta/gamma crystallin domain-containing protein 1
0.53556	0.481385	P58335	P58335	ANTR2_HUMAN	ANTXR2	Anthrax toxin receptor 2
1.00242	0.48138	Q29980	Q29980	MICB_HUMAN	MICB	MHC class I polypeptide-related sequence B
2.36665	0.481111	P57073	P57073	SOX8_HUMAN	SOX8	Transcription factor SOX-8
1.09382	0.479235	P23378	P23378	GCSP_HUMAN	GLDC	Glycine dehydrogenase (decarboxylating), mitochondrial
1.58521	0.478917	Q8IV03	Q8IV03	LUR1L_HUMAN	LURAP1L	Leucine rich adaptor protein 1-like
1.49091	0.477433	Q13268	Q13268	DHRS2_HUMAN	DHRS2	Dehydrogenase/reductase SDR family member 2, mitochondrial
1.51953	0.477104	Q6PCB8	Q6PCB8	EMB_HUMAN	EMB	Embigin
5.58529	0.474452	Q01581	Q01581	HMCS1_HUMAN	HMGCS1	Hydroxymethylglutaryl-CoA synthase, cytoplasmic
3.11687	0.473696	Q8TF66	Q8TF66	LRC15_HUMAN	LRRC15	Leucine-rich repeat-containing protein 15
0.776242	0.472762	Q9UQF2	Q9UQF2	JIP1_HUMAN	MAPK8IP1	C-Jun-amino-terminal kinase-interacting protein 1
1.42042	0.468798	Q12948	Q12948	FOXC1_HUMAN	FOXC1	Forkhead box protein C1
4.04427	0.468561	Q9Y5T4	Q9Y5T4	DJC15_HUMAN	DNAJC15	DnaJ homolog subfamily C member 15
0.698598	0.465504	Q9GZR5	Q9GZR5	ELOV4_HUMAN	ELOVL4	Elongation of very long chain fatty acids protein 4
4.09463	0.462781	Q06889	Q06889	EGR3_HUMAN	EGR3	Early growth response protein 3
0.839617	0.460495	O14810	O14810	CPLX1_HUMAN	CPLX1	Complexin-1
2.65823	0.46001	Q96CG8	Q96CG8	CTHR1_HUMAN	CTHRC1	Collagen triple helix repeat-containing protein 1
0.560547	0.458883	Q9P2G9	Q9P2G9	KLHL8_HUMAN	KLHL8	Kelch-like protein 8
0.867724	0.45793	Q96PE7	Q96PE7	MCEE_HUMAN	MCEE	Methylmalonyl-CoA epimerase, mitochondrial
0.7494	0.457702	Q9BRL6	Q9BRL6	SRSF8_HUMAN	SRSF8	Serine/arginine-rich splicing factor 8
0.720545	0.45768	A8MVW0	A8MVW0	F1712_HUMAN	FAM171A2	Protein FAM171A2
1.10443	0.455838	Q9UHF1	Q9UHF1	EGFL7_HUMAN	EGFL7	Epidermal growth factor-like protein 7
1.53001	0.454361	Q96C10	Q96C10	DHX58_HUMAN	DHX58	ATP-dependent RNA helicase DHX58
0.821759	0.45324	P54764	P54764	EPHA4_HUMAN	EPHA4	Ephrin type-A receptor 4
0.723637	0.452614	A0A8I5KY20	A0A8I5KY20	CC92B_HUMAN	CCDC92B	Coiled-coil domain-containing 92B
0.361351	0.452568	P80404	P80404	GABT_HUMAN	ABAT	4-aminobutyrate aminotransferase, mitochondrial
1.62078	0.450356	Q13950	Q13950	RUNX2_HUMAN	RUNX2	Runt-related transcription factor 2
1.3845	0.446505	Q96RU7	Q96RU7	TRIB3_HUMAN	TRIB3	Tribbles homolog 3
2.30524	0.446282	Q9NR33	Q9NR33	DPOE4_HUMAN	POLE4	DNA polymerase epsilon subunit 4
1.59251	0.446181	O75204	O75204	TM127_HUMAN	TMEM127	Transmembrane protein 127
0.659782	0.445656	Q9P2Y4	Q9P2Y4	ZN219_HUMAN	ZNF219	Zinc finger protein 219
1.70184	0.445123	P43268	P43268	ETV4_HUMAN	ETV4	ETS translocation variant 4
0.708074	0.443685	Q6UWU4	Q6UWU4	CF089_HUMAN	C6orf89	Bombesin receptor-activated protein C6orf89
0.789872	0.443583	Q5VWC8	Q5VWC8	HACD4_HUMAN	HACD4	Very-long-chain (3R)-3-hydroxyacyl-CoA dehydratase 4
0.352952	0.44248	Q9H5P4	Q9H5P4	PDZD7_HUMAN	PDZD7	PDZ domain-containing protein 7
2.00694	0.441417	Q9Y3B1	Q9Y3B1	PLD3B_HUMAN	PRELID3B	PRELI domain containing protein 3B
0.706436	0.440952	O95872	O95872	GPAN1_HUMAN	GPANK1	G patch domain and ankyrin repeat-containing protein 1
1.49582	0.440082	Q99595	Q99595	TI17A_HUMAN	TIMM17A	Mitochondrial import inner membrane translocase subunit Tim17-A
1.00311	0.436074	O15156	O15156	ZBT7B_HUMAN	ZBTB7B	Zinc finger and BTB domain-containing protein 7B
1.38375	0.435136	Q96AP4	Q96AP4	ZUP1_HUMAN	ZUP1	Zinc finger-containing ubiquitin peptidase 1
1.28205	0.43354	Q8IVT5	Q8IVT5	KSR1_HUMAN	KSR1	Kinase suppressor of Ras 1
0.370059	0.432372	Q8TC71	Q8TC71	MIEAP_HUMAN	SPATA18	Mitochondria-eating protein
0.351086	0.431801	P36955	P36955	PEDF_HUMAN	SERPINF1	Pigment epithelium-derived factor
3.12287	0.430629	Q15599	Q15599	NHRF2_HUMAN	NHERF2	Na(+)/H(+) exchange regulatory cofactor NHE-RF2
0.817232	0.429677	Q5SQH8	Q5SQH8	CF136_HUMAN	C6orf136	Uncharacterized protein C6orf136
0.705464	0.428356	Q9NXF8	Q9NXF8	ZDHC7_HUMAN	ZDHHC7	Palmitoyltransferase ZDHHC7
5.05462	0.428276	Q12756	Q12756	KIF1A_HUMAN	KIF1A	Kinesin-like protein KIF1A
1.02838	0.427748	A0AVI4	A0AVI4	TM129_HUMAN	TMEM129	E3 ubiquitin-protein ligase TM129
1.76185	0.427078	Q99541	Q99541	PLIN2_HUMAN	PLIN2	Perilipin-2
0.50737	0.424874	Q6QHF9	Q6QHF9	PAOX_HUMAN	PAOX	Peroxisomal N(1)-acetyl-spermine/spermidine oxidase
1.18015	0.423475	Q8IXV7	Q8IXV7	KLD8B_HUMAN	KLHDC8B	Kelch domain-containing protein 8B
0.947255	0.423318	P49716	P49716	CEBPD_HUMAN	CEBPD	CCAAT/enhancer-binding protein delta
1.74734	0.422308	P12277	P12277	KCRB_HUMAN	CKB	Creatine kinase B-type
3.26483	0.419566	O75071	O75071	EFC14_HUMAN	EFCAB14	EF-hand calcium-binding domain-containing protein 14
1.87565	0.416835	Q9H3L0	Q9H3L0	MMAD_HUMAN	MMADHC	Cobalamin trafficking protein CblD
2.29518	0.41665	Q92802	Q92802	N42L2_HUMAN	N4BP2L2	NEDD4-binding protein 2-like 2
0.327331	0.416218	P05204	P05204;Q15651	HMGN2_HUMAN	HMGN2	Non-histone chromosomal protein HMG-17
0.520393	0.416208	Q8NBW4	Q8NBW4	S38A9_HUMAN	SLC38A9	Neutral amino acid transporter 9
0.452292	0.415991	Q9HCJ5	Q9HCJ5	ZSWM6_HUMAN	ZSWIM6	Zinc finger SWIM domain-containing protein 6
0.515531	0.414337	Q96MC6	Q96MC6	MF14A_HUMAN	MFSD14A	Hippocampus abundant transcript 1 protein
0.355344	0.413882	Q96A47	Q96A47	ISL2_HUMAN	ISL2	Insulin gene enhancer protein ISL-2
0.742541	0.413852	P24723	P24723	KPCL_HUMAN	PRKCH	Protein kinase C eta type
0.97376	0.41277	Q92556	Q92556	ELMO1_HUMAN	ELMO1	Engulfment and cell motility protein 1
0.841716	0.410419	Q9H161	Q9H161	ALX4_HUMAN	ALX4	Homeobox protein aristaless-like 4
0.574605	0.409901	Q96FH0	Q96FH0	BORC8_HUMAN	BORCS8	BLOC-1-related complex subunit 8
1.48999	0.409845	Q9H869	Q9H869	YYAP1_HUMAN	YY1AP1	YY1-associated protein 1
1.38232	0.409148	O43439	O43439	MTG8R_HUMAN	CBFA2T2	Protein CBFA2T2
0.281056	0.408555	Q96JF6	Q96JF6	ZN594_HUMAN	ZNF594	Zinc finger protein 594
1.0661	0.408282	Q9GZX3	Q9GZX3	CHST6_HUMAN	CHST6	Carbohydrate sulfotransferase 6
1.8342	0.408153	Q9NRR3	Q9NRR3	C42S2_HUMAN	CDC42SE2	CDC42 small effector protein 2
0.447521	0.408128	Q9H246	Q9H246	CA021_HUMAN	C1orf21	Uncharacterized protein C1orf21
1.54348	0.406782	Q96CN4	Q96CN4	EVI5L_HUMAN	EVI5L	EVI5-like protein
1.34137	0.406648	Q9BQD7	Q9BQD7	ANKMT_HUMAN	ANTKMT	Adenine nucleotide translocase lysine N-methyltransferase
2.90566	0.405029	Q96G74	Q96G74	OTUD5_HUMAN	OTUD5	OTU domain-containing protein 5
1.43487	0.404736	O14863	O14863	ZNT4_HUMAN	SLC30A4	Probable proton-coupled zinc antiporter SLC30A4
1.12209	0.403983	Q92826	Q92826	HXB13_HUMAN	HOXB13	Homeobox protein Hox-B13
1.70831	0.403418	Q8TBE0	Q8TBE0	BAHD1_HUMAN	BAHD1	Bromo adjacent homology domain-containing 1 protein
2.28439	0.40327	P78549	P78549	NTH_HUMAN	NTHL1	Endonuclease III-like protein 1
0.591255	0.403027	Q9GZU7	Q9GZU7	CTDS1_HUMAN	CTDSP1	Carboxy-terminal domain RNA polymerase II polypeptide A small phosphatase 1
0.566277	0.402842	P58005	P58005	SESN3_HUMAN	SESN3	Sestrin-3
0.380272	0.402127	P41217	P41217	OX2G_HUMAN	CD200	OX-2 membrane glycoprotein
0.586357	0.40173	Q8WUH6	Q8WUH6	TM263_HUMAN	TMEM263	Transmembrane protein 263
1.63942	0.40163	Q96J92	Q96J92	WNK4_HUMAN	WNK4	Serine/threonine-protein kinase WNK4
1.50991	0.401525	Q9UIU6	Q9UIU6	SIX4_HUMAN	SIX4	Homeobox protein SIX4
0.324483	0.401273	Q5TAT6	Q5TAT6	CODA1_HUMAN	COL13A1	Collagen alpha-1(XIII) chain
2.67257	0.40107	Q70SY1	Q70SY1	CR3L2_HUMAN	CREB3L2	Cyclic AMP-responsive element-binding protein 3-like protein 2
0.717467	0.401059	Q8IUW5	Q8IUW5	RELL1_HUMAN	RELL1	RELT-like protein 1
0.507884	0.400692	Q9Y6D0	Q9Y6D0	SELK_HUMAN	SELENOK	Selenoprotein K
0.719627	0.398511	Q8TE76	Q8TE76	MORC4_HUMAN	MORC4	MORC family CW-type zinc finger protein 4
0.844216	0.398408	Q9NQZ7	Q9NQZ7	ENTP7_HUMAN	ENTPD7	Ectonucleoside triphosphate diphosphohydrolase 7
2.0458	0.397579	Q15771	Q15771	RAB30_HUMAN	RAB30	Ras-related protein Rab-30
0.703694	0.397488	Q5JUX0	Q5JUX0	SPIN3_HUMAN	SPIN3	Spindlin-3
0.619011	0.395736	A7MCY6	A7MCY6	TBKB1_HUMAN	TBKBP1	TANK-binding kinase 1-binding protein 1
1.66962	0.395473	P08493	P08493	MGP_HUMAN	MGP	Matrix Gla protein
0.86421	0.395174	Q16760	Q16760	DGKD_HUMAN	DGKD	Diacylglycerol kinase delta
0.914715	0.392564	Q92630	Q92630	DYRK2_HUMAN	DYRK2	Dual specificity tyrosine-phosphorylation-regulated kinase 2
0.806513	0.391274	Q7Z7K0	Q7Z7K0	COXM1_HUMAN	CMC1	COX assembly mitochondrial protein homolog
0.175806	0.391157	Q9BR11	Q9BR11	ZSWM1_HUMAN	ZSWIM1	Zinc finger SWIM domain-containing protein 1
0.778247	0.390842	Q8IZ13	Q8IZ13	F200C_HUMAN	FAM200C	Protein FAM200C
0.735654	0.390384	Q96CD0	Q96CD0	FBXL8_HUMAN	FBXL8	F-box/LRR-repeat protein 8
2.02685	0.390316	Q9NYA1	Q9NYA1	SPHK1_HUMAN	SPHK1	Sphingosine kinase 1
0.677584	0.39029	A6NFY7	A6NFY7	SDHF1_HUMAN	SDHAF1	Succinate dehydrogenase assembly factor 1, mitochondrial
0.657275	0.390167	Q92851	Q92851	CASPA_HUMAN	CASP10	Caspase-10
2.30601	0.389979	Q9Y255	Q9Y255	PRLD1_HUMAN	PRELID1	PRELI domain-containing protein 1, mitochondrial
0.322599	0.388755	Q8N4H5	Q8N4H5	TOM5_HUMAN	TOMM5	Mitochondrial import receptor subunit TOM5 homolog
2.52352	0.388458	Q9UKG9	Q9UKG9	OCTC_HUMAN	CROT	Peroxisomal carnitine O-octanoyltransferase
2.20905	0.387699	Q8ND90	Q8ND90	PNMA1_HUMAN	PNMA1	Paraneoplastic antigen Ma1
2.61094	0.385927	Q13641	Q13641	TPBG_HUMAN	TPBG	Trophoblast glycoprotein
0.898684	0.384363	Q9BX74	Q9BX74	TM2D1_HUMAN	TM2D1	TM2 domain-containing protein 1
1.0642	0.384231	Q9HCK4	Q9HCK4	ROBO2_HUMAN	ROBO2	Roundabout homolog 2
0.794593	0.382776	O14957	O14957	QCR10_HUMAN	UQCR11	Cytochrome b-c1 complex subunit 10
1.45862	0.381444	P15822	P15822	ZEP1_HUMAN	HIVEP1	Zinc finger protein 40
1.53082	0.380976	Q86V59	Q86V59	PNM8A_HUMAN	PNMA8A	Paraneoplastic antigen-like protein 8A
2.15207	0.379966	Q9Y5J5	Q9Y5J5	PHLA3_HUMAN	PHLDA3	Pleckstrin homology-like domain family A member 3
1.90404	0.379805	P09958	P09958	FURIN_HUMAN	FURIN	Furin
0.54013	0.379544	Q8N0Y2	Q8N0Y2	ZN444_HUMAN	ZNF444	Zinc finger protein 444
2.46968	0.377761	Q6ZRI6	Q6ZRI6	CO039_HUMAN	C15orf39	Uncharacterized protein C15orf39
1.00798	0.374213	Q15699	Q15699	ALX1_HUMAN	ALX1	ALX homeobox protein 1
1.40668	0.373827	Q9Y6Q3	Q9Y6Q3	ZFP37_HUMAN	ZFP37	Zinc finger protein 37 homolog
0.652197	0.37324	Q96DB2	Q96DB2	HDA11_HUMAN	HDAC11	Histone deacetylase 11
0.323479	0.372946	Q16825	Q16825	PTN21_HUMAN	PTPN21	Tyrosine-protein phosphatase non-receptor type 21
1.06741	0.372269	Q8TB68	Q8TB68	PRR7_HUMAN	PRR7	Proline-rich protein 7
2.97947	0.372153	O43294	O43294	TGFI1_HUMAN	TGFB1I1	Transforming growth factor beta-1-induced transcript 1 protein
3.07412	0.37193	Q96ND0	Q96ND0	F210A_HUMAN	FAM210A	Protein FAM210A
1.31112	0.369946	Q9Y5U9	Q9Y5U9	IR3IP_HUMAN	IER3IP1	Immediate early response 3-interacting protein 1
1.86911	0.369778	Q00978	Q00978	IRF9_HUMAN	IRF9	Interferon regulatory factor 9
2.4528	0.369775	Q8N5J2	Q8N5J2	MINY1_HUMAN	MINDY1	Ubiquitin carboxyl-terminal hydrolase MINDY-1
0.290415	0.369485	O00463	O00463	TRAF5_HUMAN	TRAF5	TNF receptor-associated factor 5
0.858962	0.366398	Q9Y5K3	Q9Y5K3	PCY1B_HUMAN	PCYT1B	Choline-phosphate cytidylyltransferase B
0.791911	0.365876	P43356	P43356	MAGA2_HUMAN	MAGEA2B	Melanoma-associated antigen 2
1.08642	0.365222	Q9HD34	Q9HD34	LYRM4_HUMAN	LYRM4	LYR motif-containing protein 4
0.826826	0.365069	Q9NYF3	Q9NYF3	FA53C_HUMAN	FAM53C	Protein FAM53C
1.84574	0.363337	Q92754	Q92754	AP2C_HUMAN	TFAP2C	Transcription factor AP-2 gamma
0.859065	0.362804	Q96MY1	Q96MY1	NOL4L_HUMAN	NOL4L	Nucleolar protein 4-like
2.52501	0.362109	Q9BSI4	Q9BSI4	TINF2_HUMAN	TINF2	TERF1-interacting nuclear factor 2
4.08724	0.362066	Q96K12	Q96K12	FACR2_HUMAN	FAR2	Fatty acyl-CoA reductase 2
3.17753	0.361114	Q9NZN4	Q9NZN4	EHD2_HUMAN	EHD2	EH domain-containing protein 2
2.6985	0.3607	O00767	O00767	SCD_HUMAN	SCD	Stearoyl-CoA desaturase
0.730059	0.360405	Q12816	Q12816	TROP_HUMAN	TRO	Trophinin
0.841361	0.360031	Q9C0K7	Q9C0K7	STRAB_HUMAN	STRADB	STE20-related kinase adapter protein beta
1.95801	0.358735	Q01826	Q01826	SATB1_HUMAN	SATB1	DNA-binding protein SATB1
1.69845	0.357346	Q32M88	Q32M88	PGGHG_HUMAN	PGGHG	Protein-glucosylgalactosylhydroxylysine glucosidase
2.16888	0.356756	O14492	O14492	SH2B2_HUMAN	SH2B2	SH2B adapter protein 2
1.68137	0.355524	Q8N4X5	Q8N4X5	AF1L2_HUMAN	AFAP1L2	Actin filament-associated protein 1-like 2
0.783344	0.353502	Q8N8E3	Q8N8E3	CE112_HUMAN	CEP112	Centrosomal protein of 112 kDa
1.5512	0.352225	Q96I34	Q96I34	PP16A_HUMAN	PPP1R16A	Protein phosphatase 1 regulatory subunit 16A
0.867743	0.348392	Q86TL0	Q86TL0	ATG4D_HUMAN	ATG4D	Cysteine protease ATG4D
1.05305	0.347727	P51511	P51511	MMP15_HUMAN	MMP15	Matrix metalloproteinase-15
1.20497	0.347717	P02792	P02792	FRIL_HUMAN	FTL	Ferritin light chain
2.31175	0.347516	Q2T9J0	Q2T9J0	TYSD1_HUMAN	TYSND1	Peroxisomal leader peptide-processing protease
0.361261	0.347388	P55197	P55197	AF10_HUMAN	MLLT10	Protein AF-10
5.03075	0.345634	P37268	P37268	FDFT_HUMAN	FDFT1	Squalene synthase
1.84476	0.345547	Q9H5H4	Q9H5H4	ZN768_HUMAN	ZNF768	Zinc finger protein 768
0.832424	0.345061	Q969X0	Q969X0	RIPL2_HUMAN	RILPL2	RILP-like protein 2
0.961196	0.344469	Q9Y4F9	Q9Y4F9	RIPR2_HUMAN	RIPOR2	Rho family-interacting cell polarization regulator 2
0.785396	0.344427	Q6P597	Q6P597	KLC3_HUMAN	KLC3	Kinesin light chain 3
2.52731	0.344356	Q30154	Q30154;P79483	DRB5_HUMAN	HLA-DRB5	HLA class II histocompatibility antigen, DR beta 5 chain
0.843357	0.343495	O60237	O60237	MYPT2_HUMAN	PPP1R12B	Protein phosphatase 1 regulatory subunit 12B
0.384794	0.343108	P17661	P17661	DESM_HUMAN	DES	Desmin
1.27424	0.342874	P16112	P16112	PGCA_HUMAN	ACAN	Aggrecan core protein
1.12089	0.342452	O95409	O95409	ZIC2_HUMAN	ZIC2	Zinc finger protein ZIC 2
1.72295	0.342229	Q29983	Q29983	MICA_HUMAN	MICA	MHC class I polypeptide-related sequence A
0.918568	0.341561	Q96IF1	Q96IF1	AJUBA_HUMAN	AJUBA	LIM domain-containing protein ajuba
2.41422	0.341148	Q96GW7	Q96GW7	PGCB_HUMAN	BCAN	Brevican core protein
0.830005	0.340591	Q9UK22	Q9UK22	FBX2_HUMAN	FBXO2	F-box only protein 2
0.682697	0.339826	Q6ICH7	Q6ICH7	ASPH2_HUMAN	ASPHD2	Aspartate beta-hydroxylase domain-containing protein 2
0.462218	0.338871	Q15797	Q15797	SMAD1_HUMAN	SMAD1	Mothers against decapentaplegic homolog 1
0.606931	0.338342	Q6P4F2	Q6P4F2	FDX2_HUMAN	FDX2	Ferredoxin-2, mitochondrial
0.173525	0.337901	P42658	P42658	DPP6_HUMAN	DPP6	Dipeptidyl aminopeptidase-like protein 6
0.542381	0.337742	P56179	P56179	DLX6_HUMAN	DLX6	Homeobox protein DLX-6
0.952128	0.337291	Q92782	Q92782	DPF1_HUMAN	DPF1	Zinc finger protein neuro-d4
0.962592	0.336825	Q96MP8	Q96MP8	KCTD7_HUMAN	KCTD7	BTB/POZ domain-containing protein KCTD7
2.78579	0.33676	Q86Y39	Q86Y39	NDUAB_HUMAN	NDUFA11	NADH dehydrogenase [ubiquinone] 1 alpha subcomplex subunit 11
0.787448	0.335664	Q8N9M5	Q8N9M5	TM102_HUMAN	TMEM102	Transmembrane protein 102
1.65919	0.333591	P09669	P09669	COX6C_HUMAN	COX6C	Cytochrome c oxidase subunit 6C
0.707137	0.332987	Q86YA3	Q86YA3	ZGRF1_HUMAN	ZGRF1	Protein ZGRF1
1.37955	0.332516	Q9HCN3	Q9HCN3	PGAP6_HUMAN	PGAP6	Post-GPI attachment to proteins factor 6
1.39435	0.332435	Q765P7	Q765P7	MTSS2_HUMAN	MTSS2	Protein MTSS 2
0.20319	0.330914	P15924	P15924	DESP_HUMAN	DSP	Desmoplakin
0.360062	0.330579	Q9UHC9	Q9UHC9	NPCL1_HUMAN	NPC1L1	NPC1-like intracellular cholesterol transporter 1
1.625	0.330318	Q86XT9	Q86XT9	TM219_HUMAN	TMEM219	Insulin-like growth factor-binding protein 3 receptor
1.32246	0.329901	P98172	P98172	EFNB1_HUMAN	EFNB1	Ephrin-B1
0.278672	0.329104	Q03167	Q03167	TGBR3_HUMAN	TGFBR3	Transforming growth factor beta receptor type 3
1.05244	0.328863	P35556	P35556	FBN2_HUMAN	FBN2	Fibrillin-2
0.361514	0.328838	Q9NQ34	Q9NQ34	TMM9B_HUMAN	TMEM9B	Transmembrane protein 9B
1.49373	0.328585	Q9BUP0	Q9BUP0	EFHD1_HUMAN	EFHD1	EF-hand domain-containing protein D1
0.332581	0.327821	Q9HCG1	Q5HY98;Q96SE7;Q9HCG1	ZN160_HUMAN	ZNF160	Zinc finger protein 160
3.46633	0.32737	Q92597	Q92597	NDRG1_HUMAN	NDRG1	Protein NDRG1
2.90895	0.327093	Q96H96	Q96H96	COQ2_HUMAN	COQ2	4-hydroxybenzoate polyprenyltransferase, mitochondrial
0.866242	0.32689	O94889	O94889	KLH18_HUMAN	KLHL18	Kelch-like protein 18
0.769148	0.326317	Q3KQZ1	Q3KQZ1	S2535_HUMAN	SLC25A35	Solute carrier family 25 member 35
0.34876	0.325859	Q8WWW0	Q8WWW0	RASF5_HUMAN	RASSF5	Ras association domain-containing protein 5
1.44223	0.324827	Q8N565	Q8N565	MREG_HUMAN	MREG	Melanoregulin
1.89884	0.324471	Q71UM5	Q71UM5	RS27L_HUMAN	RPS27L	Ribosomal protein eS27-like
1.01364	0.32433	Q9NRC8	Q9NRC8	SIR7_HUMAN	SIRT7	NAD-dependent protein deacetylase sirtuin-7
3.25004	0.324289	O75503	O75503	CLN5_HUMAN	CLN5	Ceroid-lipofuscinosis neuronal protein 5
2.4044	0.323493	Q9HBA0	Q9HBA0	TRPV4_HUMAN	TRPV4	Transient receptor potential cation channel subfamily V member 4
0.87994	0.322783	Q8TCB0	Q8TCB0	IFI44_HUMAN	IFI44	Interferon-induced protein 44
1.58531	0.321794	O95168	O95168	NDUB4_HUMAN	NDUFB4	NADH dehydrogenase [ubiquinone] 1 beta subcomplex subunit 4
1.06327	0.321203	A0A2Z4LIS9	A0A2Z4LIS9	FXO3B_HUMAN	FOXO3B	Forkhead box protein O3B
0.616393	0.32066	O43566	O43566	RGS14_HUMAN	RGS14	Regulator of G-protein signaling 14
1.09679	0.320325	Q13795	Q13795	ARFRP_HUMAN	ARFRP1	ADP-ribosylation factor-related protein 1
1.92849	0.320148	Q96EH3	Q96EH3	MASU1_HUMAN	MALSU1	Mitochondrial assembly of ribosomal large subunit protein 1
1.77055	0.318954	Q8IZQ5	Q8IZQ5	SELH_HUMAN	SELENOH	Selenoprotein H
0.228103	0.318234	Q6UX98	Q6UX98	ZDH24_HUMAN	ZDHHC24	Probable palmitoyltransferase ZDHHC24
0.608189	0.317874	Q2NKJ3	Q2NKJ3	CTC1_HUMAN	CTC1	CST complex subunit CTC1
0.606672	0.316795	Q8IXL6	Q8IXL6	FA20C_HUMAN	FAM20C	Extracellular serine/threonine protein kinase FAM20C
1.55478	0.316404	Q3MIN7	Q3MIN7	RGL3_HUMAN	RGL3	Ral guanine nucleotide dissociation stimulator-like 3
1.2661	0.315432	Q8N474	Q8N474	SFRP1_HUMAN	SFRP1	Secreted frizzled-related protein 1
0.231875	0.315338	Q6P3W6	Q3BBV2;P0DPF2;Q6P3W6;Q5TI25;B4DH59;P0DPF3;Q3BBV0;A0A087WUL8	NBPFA_HUMAN	NBPF10	Neuroblastoma breakpoint family member 10
1.14341	0.315278	Q96IP4	Q96IP4	TET5A_HUMAN	TENT5A	Terminal nucleotidyltransferase 5A
0.499744	0.31526	Q8NHS3	Q8NHS3	MFSD8_HUMAN	MFSD8	Major facilitator superfamily domain-containing protein 8
1.07992	0.313773	O75629	O75629	CREG1_HUMAN	CREG1	Protein CREG1
3.91869	0.313448	Q8WVC6	Q8WVC6	DCAKD_HUMAN	DCAKD	Dephospho-CoA kinase domain-containing protein
0.854245	0.313008	P09234	P09234	RU1C_HUMAN	SNRPC	U1 small nuclear ribonucleoprotein C
1.07556	0.312174	P12259	P12259	FA5_HUMAN	F5	Coagulation factor V
0.364661	0.311335	Q9H156	Q9H156	SLIK2_HUMAN	SLITRK2	SLIT and NTRK-like protein 2
0.755991	0.311234	Q969L2	Q969L2	MAL2_HUMAN	MAL2	Protein MAL2
1.88505	0.311136	Q96GX2	Q96GX2	A7L3B_HUMAN	ATXN7L3B	Ataxin-7-like protein 3B
3.9442	0.311005	Q86WA8	Q86WA8	LONP2_HUMAN	LONP2	Lon protease homolog 2, peroxisomal
1.23	0.310763	Q99674	Q99674	CGRE1_HUMAN	CGREF1	Cell growth regulator with EF hand domain protein 1
3.39838	0.310501	O15118	O15118	NPC1_HUMAN	NPC1	NPC intracellular cholesterol transporter 1
3.19921	0.310494	P35625	P35625	TIMP3_HUMAN	TIMP3	Metalloproteinase inhibitor 3
2.27018	0.310461	P28289	P28289	TMOD1_HUMAN	TMOD1	Tropomodulin-1
1.51768	0.310232	P51826	P51826	AFF3_HUMAN	AFF3	AF4/FMR2 family member 3
1.72928	0.309895	Q9Y4Y9	Q9Y4Y9	LSM5_HUMAN	LSM5	U6 snRNA-associated Sm-like protein LSm5
0.878435	0.309181	Q9BVG3	Q9BVG3	TRI62_HUMAN	TRIM62	E3 ubiquitin-protein ligase TRIM62
1.17891	0.307984	P51884	P51884	LUM_HUMAN	LUM	Lumican
1.9964	0.307672	O94851	O94851	MICA2_HUMAN	MICAL2	[F-actin]-monooxygenase MICAL2
1.91012	0.307544	Q86YN6	Q86YN6	PRGC2_HUMAN	PPARGC1B	Peroxisome proliferator-activated receptor gamma coactivator 1-beta
0.302535	0.307239	Q5TEC3	Q5TEC3	ZN697_HUMAN	ZNF697	Zinc finger protein 697
0.872289	0.305879	Q4G0X4	Q4G0X4	KCD21_HUMAN	KCTD21	BTB/POZ domain-containing protein KCTD21
0.629883	0.305708	A6NNY8	A6NNY8	UBP27_HUMAN	USP27X	Ubiquitin carboxyl-terminal hydrolase 27
0.62508	0.30463	O60229	O60229	KALRN_HUMAN	KALRN	Kalirin
0.635525	0.303693	Q9NWQ4	Q9NWQ4	GPT2L_HUMAN	GPATCH2L	G patch domain-containing protein 2-like
0.807884	0.303203	Q8WXX7	Q8WXX7	AUTS2_HUMAN	AUTS2	Autism susceptibility gene 2 protein
1.72354	0.302905	Q5JSJ4	Q5JSJ4	INT6L_HUMAN	INTS6L	Integrator complex subunit 6-like
3.31512	0.302303	P46821	P46821	MAP1B_HUMAN	MAP1B	Microtubule-associated protein 1B
0.77468	0.301522	Q5FWF4	Q5FWF4	ZRAB3_HUMAN	ZRANB3	DNA annealing helicase and endonuclease ZRANB3
0.470628	0.301423	P41161	P41161	ETV5_HUMAN	ETV5	ETS translocation variant 5
0.542805	0.300542	Q6PII5	Q6PII5	HAGHL_HUMAN	HAGHL	Hydroxyacylglutathione hydrolase-like protein
0.763488	0.300176	P09038	P09038	FGF2_HUMAN	FGF2	Fibroblast growth factor 2
0.788576	0.298326	Q8TDD5	Q8TDD5	MCLN3_HUMAN	MCOLN3	Mucolipin-3
0.386565	0.298234	Q9UIK4	Q9UIK4	DAPK2_HUMAN	DAPK2	Death-associated protein kinase 2
0.985966	0.298131	Q9H9R9	Q9H9R9	DBND1_HUMAN	DBNDD1	Dysbindin domain-containing protein 1
1.76994	0.297694	O76039	O76039	CDKL5_HUMAN	CDKL5	Cyclin-dependent kinase-like 5
2.24793	0.297404	Q9BPX6	Q9BPX6	MICU1_HUMAN	MICU1	Calcium uptake protein 1, mitochondrial
2.81506	0.29709	O15427	O15427	MOT4_HUMAN	SLC16A3	Monocarboxylate transporter 4
0.708558	0.297089	Q14587	Q14587	ZN268_HUMAN	ZNF268	Zinc finger protein 268
0.532821	0.296893	P50219	P50219	MNX1_HUMAN	MNX1	Motor neuron and pancreas homeobox protein 1
0.690954	0.296756	Q96N19	Q96N19	G137A_HUMAN	GPR137	Integral membrane protein GPR137
0.554475	0.296254	Q13439	Q13439	GOGA4_HUMAN	GOLGA4	Golgin subfamily A member 4
0.981173	0.295948	P13498	P13498	CY24A_HUMAN	CYBA	Cytochrome b-245 light chain
1.50305	0.295563	P31949	P31949	S10AB_HUMAN	S100A11	Protein S100-A11
0.523537	0.295529	O96015	O96015	DNAL4_HUMAN	DNAL4	Dynein axonemal light chain 4
0.575191	0.295321	Q2YD98	Q2YD98	UVSSA_HUMAN	UVSSA	UV-stimulated scaffold protein A
1.4965	0.295218	Q9NSC2	Q9BXA9;Q9NSC2;Q9Y467	SALL1_HUMAN	SALL1	Sal-like protein 1
2.47094	0.295045	Q6PJF5	Q6PJF5	RHDF2_HUMAN	RHBDF2	Inactive rhomboid protein 2
1.55064	0.29299	Q9NT99	Q9HBW1;Q9HCJ2;Q9NT99	LRC4B_HUMAN	LRRC4B	Leucine-rich repeat-containing protein 4B
3.25779	0.292076	O00141	O00141	SGK1_HUMAN	SGK1	Serine/threonine-protein kinase Sgk1
1.41198	0.291003	O43157	O43157	PLXB1_HUMAN	PLXNB1	Plexin-B1
0.61704	0.290522	Q9Y5J7	Q9Y5J7	TIM9_HUMAN	TIMM9	Mitochondrial import inner membrane translocase subunit Tim9
1.07797	0.289829	Q9H7P6	Q9H7P6	MB12B_HUMAN	MVB12B	Multivesicular body subunit 12B
4.16487	0.289795	Q9H0Z9	Q9H0Z9	RBM38_HUMAN	RBM38	RNA-binding protein 38
0.97493	0.289778	Q9HCM1	Q9HCM1	RESF1_HUMAN	RESF1	Retroelement silencing factor 1
1.00428	0.289433	Q96EY8	Q96EY8	MMAB_HUMAN	MMAB	Corrinoid adenosyltransferase MMAB
0.680715	0.289319	Q9BZJ4	Q9BZJ4	S2539_HUMAN	SLC25A39	Probable mitochondrial glutathione transporter SLC25A39
0.294648	0.289305	Q9NX38	Q9NX38	ABITM_HUMAN	ABITRAM	Protein Abitram
1.27229	0.289165	P28472	P28472;P18505;P47870	GBRB3_HUMAN	GABRB3	Gamma-aminobutyric acid receptor subunit beta-3
0.987929	0.288943	Q9UHL9	Q9UHL9	GT2D1_HUMAN	GTF2IRD1	General transcription factor II-I repeat domain-containing protein 1
2.1286	0.28886	Q9UBM7	Q9UBM7	DHCR7_HUMAN	DHCR7	7-dehydrocholesterol reductase
0.283161	0.288539	Q16890	Q16890	TPD53_HUMAN	TPD52L1	Tumor protein D53
1.56652	0.287762	Q96MH2	Q96MH2	HEXI2_HUMAN	HEXIM2	Protein HEXIM2
3.26016	0.287074	Q6NS38	Q6NS38	ALKB2_HUMAN	ALKBH2	DNA oxidative demethylase ALKBH2
2.42098	0.286856	Q9H4W6	Q9H4W6;Q9UH73;Q9BQW3	COE3_HUMAN	EBF3	Transcription factor COE3
1.35731	0.286315	Q13636	Q13636	RAB31_HUMAN	RAB31	Ras-related protein Rab-31
1.7482	0.285755	Q9NQZ5	Q9NQZ5	STAR7_HUMAN	STARD7	StAR-related lipid transfer protein 7, mitochondrial
1.85582	0.285731	Q9Y222	Q9Y222	DMTF1_HUMAN	DMTF1	Cyclin-D-binding Myb-like transcription factor 1
0.376779	0.285555	P19883	P19883	FST_HUMAN	FST	Follistatin
0.845782	0.285477	Q9P278	Q9P278	FNIP2_HUMAN	FNIP2	Folliculin-interacting protein 2
0.495696	0.285311	Q8TED4	Q8TED4	G6PT3_HUMAN	SLC37A2	Glucose-6-phosphate exchanger SLC37A2
0.644928	0.285053	Q8NBP5	Q8NBP5	MFSD9_HUMAN	MFSD9	Major facilitator superfamily domain-containing protein 9
1.88323	0.283513	P63165	G2XKQ0;P63165	SUMO1_HUMAN	SUMO1	Small ubiquitin-related modifier 1
1.69972	0.283357	O60664	O60664	PLIN3_HUMAN	PLIN3	Perilipin-3
0.880399	0.283164	Q9BTX3	Q9BTX3	TM208_HUMAN	TMEM208	Transmembrane protein 208
2.48289	0.282279	Q6NSJ5	Q6NSJ5	LRC8E_HUMAN	LRRC8E	Volume-regulated anion channel subunit LRRC8E
1.37586	0.282207	O43521	O43521	B2L11_HUMAN	BCL2L11	Bcl-2-like protein 11
0.482237	0.281433	Q8N5P1	Q8N5P1	ZC3H8_HUMAN	ZC3H8	Zinc finger CCCH domain-containing protein 8
1.88055	0.280943	Q9NTN3	Q9NTN3	S35D1_HUMAN	SLC35D1	Nucleotide sugar transporter SLC35D1
1.18423	0.280574	Q9P2P1	Q9P2P1	NYNRI_HUMAN	NYNRIN	Protein NYNRIN
1.09209	0.2793	O60507	O60507	TPST1_HUMAN	TPST1	Protein-tyrosine sulfotransferase 1
0.432852	0.278322	P49638	P49638	TTPA_HUMAN	TTPA	Alpha-tocopherol transfer protein
3.40999	0.277825	Q9NUT2	Q9NUT2	MITOS_HUMAN	ABCB8	Mitochondrial potassium channel ATP-binding subunit
0.967102	0.277773	Q5TGY1	Q5TGY1	TMCO4_HUMAN	TMCO4	Transmembrane and coiled-coil domain-containing protein 4
0.433632	0.277642	Q8TE04	Q8TE04	PANK1_HUMAN	PANK1	Pantothenate kinase 1
1.24545	0.277575	P13631	P13631	RARG_HUMAN	RARG	Retinoic acid receptor gamma
0.669972	0.277423	A9YTQ3	A9YTQ3	AHRR_HUMAN	AHRR	Aryl hydrocarbon receptor repressor
0.711841	0.277102	Q63HK5	Q63HK5	TSH3_HUMAN	TSHZ3	Teashirt homolog 3
0.327516	0.276934	Q96N28	Q96N28	PLD3A_HUMAN	PRELID3A	PRELI domain containing protein 3A
1.41163	0.276916	Q9UNA1	Q9UNA1	RHG26_HUMAN	ARHGAP26	Rho GTPase-activating protein 26
0.818258	0.27688	P21953	P21953	ODBB_HUMAN	BCKDHB	2-oxoisovalerate dehydrogenase subunit beta, mitochondrial
3.77612	0.276064	P04040	P04040	CATA_HUMAN	CAT	Catalase
0.997277	0.275788	Q9UK53	Q9UK53	ING1_HUMAN	ING1	Inhibitor of growth protein 1
0.866531	0.275476	Q96KN1	Q96KN1	LRAT2_HUMAN	LRATD2	Protein LRATD2
1.24182	0.274826	Q07890	Q07890	SOS2_HUMAN	SOS2	Son of sevenless homolog 2
0.954196	0.274688	Q96JH8	Q96JH8	RADIL_HUMAN	RADIL	Ras-associating and dilute domain-containing protein
5.09305	0.274539	Q99988	Q99988	GDF15_HUMAN	GDF15	Growth/differentiation factor 15
1.44095	0.273214	Q8TF71	Q8TF71	MOT10_HUMAN	SLC16A10	Monocarboxylate transporter 10
0.863418	0.273201	Q9HCM3	Q9HCM3	K1549_HUMAN	KIAA1549	UPF0606 protein KIAA1549
0.869993	0.273138	Q96QE2	Q96QE2	MYCT_HUMAN	SLC2A13	Proton myo-inositol cotransporter
0.817012	0.272655	A6H8Y1	A6H8Y1	BDP1_HUMAN	BDP1	Transcription factor TFIIIB component B'' homolog
0.785138	0.272128	O95057	O95057	DIRA1_HUMAN	DIRAS1	GTP-binding protein Di-Ras1
0.180879	0.271849	P29122	P29122	PCSK6_HUMAN	PCSK6	Proprotein convertase subtilisin/kexin type 6
0.135193	0.271706	Q8IZL2	Q8IZL2	MAML2_HUMAN	MAML2	Mastermind-like protein 2
2.19782	0.271653	Q9BSA4	Q9BSA4	TTYH2_HUMAN	TTYH2	Protein tweety homolog 2
2.52472	0.271351	P12755	P12755	SKI_HUMAN	SKI	Ski oncogene
2.63768	0.270713	Q9NZN3	Q9NZN3	EHD3_HUMAN	EHD3	EH domain-containing protein 3
1.00439	0.270599	Q9BZC7	Q9BZC7	ABCA2_HUMAN	ABCA2	ATP-binding cassette sub-family A member 2
3.40307	0.270567	Q14315	Q14315	FLNC_HUMAN	FLNC	Filamin-C
0.860042	0.270172	Q8WY21	Q8WY21	SORC1_HUMAN	SORCS1	VPS10 domain-containing receptor SorCS1
0.178436	0.269896	Q8NDV1	Q8NDV1	SIA7C_HUMAN	ST6GALNAC3	Alpha-N-acetylgalactosaminide alpha-2,6-sialyltransferase 3
0.626391	0.269798	O95182	O95182	NDUA7_HUMAN	NDUFA7	NADH dehydrogenase [ubiquinone] 1 alpha subcomplex subunit 7
2.7385	0.269544	Q9UGL1	Q9UGL1	KDM5B_HUMAN	KDM5B	Lysine-specific demethylase 5B
1.42588	0.269372	A0A096LP01	A0A096LP01	SIM26_HUMAN	SMIM26	Small integral membrane protein 26
0.489297	0.269237	Q9ULK2	Q9ULK2	AT7L1_HUMAN	ATXN7L1	Ataxin-7-like protein 1
0.787046	0.269073	Q9Y2D2	Q9Y2D2	S35A3_HUMAN	SLC35A3	UDP-N-acetylglucosamine transporter
0.986089	0.268945	Q0ZGT2	Q0ZGT2	NEXN_HUMAN	NEXN	Nexilin
0.303288	0.26846	Q96K31	Q96EF9;Q96K31	CH076_HUMAN	C8orf76	Uncharacterized protein C8orf76
2.2678	0.26794	Q86UB9	Q86UB9	TM135_HUMAN	TMEM135	Transmembrane protein 135
1.78771	0.26743	Q9H8M1	Q9H8M1	CQ10B_HUMAN	COQ10B	Coenzyme Q-binding protein COQ10 homolog B, mitochondrial
0.825205	0.266781	Q8NF64	Q8NF64	ZMIZ2_HUMAN	ZMIZ2	Zinc finger MIZ domain-containing protein 2
0.365819	0.266688	Q99689	Q99689	FEZ1_HUMAN	FEZ1	Fasciculation and elongation protein zeta-1
1.5333	0.266181	P09486	P09486	SPRC_HUMAN	SPARC	SPARC
0.998774	0.266118	P26006	P26006	ITA3_HUMAN	ITGA3	Integrin alpha-3
0.416442	0.266078	Q86XI6	Q86XI6	PPR3B_HUMAN	PPP1R3B	Protein phosphatase 1 regulatory subunit 3B
1.22644	0.265869	Q17RY0	Q17RY0	CPEB4_HUMAN	CPEB4	Cytoplasmic polyadenylation element-binding protein 4
0.252633	0.265342	Q8WUN7	Q8WUN7	UBTD2_HUMAN	UBTD2	Ubiquitin domain-containing protein 2
0.628471	0.265132	Q9UGQ3	Q9UGQ3	GTR6_HUMAN	SLC2A6	Solute carrier family 2, facilitated glucose transporter member 6
0.700624	0.265087	O60927	O60927	PP1RB_HUMAN	PPP1R11	E3 ubiquitin-protein ligase PPP1R11
1.15834	0.264979	Q9Y3E2	Q9Y3E2	BOLA1_HUMAN	BOLA1	BolA-like protein 1
0.637415	0.264805	Q9Y5U8	Q9Y5U8	MPC1_HUMAN	MPC1	Mitochondrial pyruvate carrier 1
1.10984	0.264587	Q03405	Q03405	UPAR_HUMAN	PLAUR	Urokinase plasminogen activator surface receptor
0.598099	0.264219	Q9BU20	Q9BU20	CPLN2_HUMAN	CPLANE2	Ciliogenesis and planar polarity effector 2
1.88862	0.264202	Q9UPY8	Q9UPY8	MARE3_HUMAN	MAPRE3	Microtubule-associated protein RP/EB family member 3
0.466059	0.264082	Q9BTN0	Q9BTN0	LRFN3_HUMAN	LRFN3	Leucine-rich repeat and fibronectin type-III domain-containing protein 3
3.69794	0.264031	Q99742	Q99742	NPAS1_HUMAN	NPAS1	Neuronal PAS domain-containing protein 1
0.813758	0.26259	Q96PQ7	Q9NR64;Q96PQ7;Q9C0H6	KLHL5_HUMAN	KLHL5	Kelch-like protein 5
1.42957	0.262542	Q96DA6	Q96DA6	TIM14_HUMAN	DNAJC19	Mitochondrial import inner membrane translocase subunit TIM14
1.18007	0.262149	Q9BRR3	Q9BRR3	PGAP4_HUMAN	PGAP4	Post-GPI attachment to proteins factor 4
1.19797	0.261608	P10074	P10074	TZAP_HUMAN	ZBTB48	Telomere zinc finger-associated protein
2.46265	0.261561	P22736	P22736;P43354	NR4A1_HUMAN	NR4A1	Nuclear receptor subfamily 4immunitygroup A member 1
0.630327	0.26146	Q9NUH8	Q9NUH8	TM14B_HUMAN	TMEM14B	Transmembrane protein 14B
2.42416	0.261314	P55268	P55268	LAMB2_HUMAN	LAMB2	Laminin subunit beta-2
1.4325	0.261172	Q6B0I6	Q6B0I6	KDM4D_HUMAN	KDM4D	Lysine-specific demethylase 4D
0.272535	0.261124	Q86UW6	Q86UW6	N4BP2_HUMAN	N4BP2	NEDD4-binding protein 2
2.47623	0.259549	O95865	O95865	DDAH2_HUMAN	DDAH2	N(G),N(G)-dimethylarginine dimethylaminohydrolase 2
0.375276	0.258811	Q9Y467	Q9Y467	SALL2_HUMAN	SALL2	Sal-like protein 2
2.68202	0.258351	P33764	P33764	S10A3_HUMAN	S100A3	Protein S100-A3
0.718167	0.257656	Q53G59	Q53G59	KLH12_HUMAN	KLHL12	Kelch-like protein 12
5.18737	0.257578	Q9NP80	Q9NP80	PLPL8_HUMAN	PNPLA8	Calcium-independent phospholipase A2-gamma
3.42168	0.257167	Q96QD9	Q96QD9	UIF_HUMAN	FYTTD1	UAP56-interacting factor
0.211835	0.256979	Q496Y0	Q496Y0	LONF3_HUMAN	LONRF3	LON peptidase N-terminal domain and RING finger protein 3
0.3262	0.25697	O75197	O75197	LRP5_HUMAN	LRP5	Low-density lipoprotein receptor-related protein 5
1.40375	0.256644	P31629	P31629	ZEP2_HUMAN	HIVEP2	Transcription factor HIVEP2
1.57269	0.256622	O95461	O95461	LARG1_HUMAN	LARGE1	Xylosyl- and glucuronyltransferase LARGE1
0.956541	0.256173	Q9UM11	Q9UM11	FZR1_HUMAN	FZR1	Fizzy-related protein homolog
2.17532	0.256059	P29597	P29597	TYK2_HUMAN	TYK2	Non-receptor tyrosine-protein kinase TYK2
1.90369	0.255994	Q96AZ6	Q96AZ6	ISG20_HUMAN	ISG20	Interferon-stimulated gene 20 kDa protein
1.08788	0.255605	Q6ZUS6	Q6ZUS6	CC149_HUMAN	CCDC149	Coiled-coil domain-containing protein 149
1.37509	0.255502	Q8TF64	Q8TF64	GIPC3_HUMAN	GIPC3	PDZ domain-containing protein GIPC3
1.63298	0.255327	Q9BSK0	Q9BSK0	MALD1_HUMAN	MARVELD1	MARVEL domain-containing protein 1
0.394787	0.255309	Q7Z5W3	Q7Z5W3	BN3D2_HUMAN	BCDIN3D	RNA 5'-monophosphate methyltransferase
0.263236	0.255004	Q8IVS8	Q8IVS8	GLCTK_HUMAN	GLYCTK	Glycerate kinase
0.658069	0.25389	Q96E09	Q96E09	PBIR1_HUMAN	PABIR1	PPP2R1A-PPP2R2A-interacting phosphatase regulator 1
1.3047	0.25314	Q96C01	Q96C01	F136A_HUMAN	FAM136A	Protein FAM136A
0.390551	0.252708	Q8NB50	Q8NB50	ZFP62_HUMAN	ZFP62	Zinc finger protein 62 homolog
1.53179	0.252206	Q8N328	Q8N328	PGBD3_HUMAN	PGBD3	PiggyBac transposable element-derived protein 3
1.15377	0.251974	Q8N302	Q8N302	AGGF1_HUMAN	AGGF1	Angiogenic factor with G patch and FHA domains 1
3.30586	0.251939	O00165	O00165	HAX1_HUMAN	HAX1	HCLS1-associated protein X-1
3.02787	0.250661	P09972	P09972	ALDOC_HUMAN	ALDOC	Fructose-bisphosphate aldolase C
0.84059	0.249731	Q5U5X0	Q5U5X0	LYRM7_HUMAN	LYRM7	Complex III assembly factor LYRM7
1.94615	0.249411	Q96AB3	Q96AB3	ISOC2_HUMAN	ISOC2	Isochorismatase domain-containing protein 2
2.18881	0.249302	Q5T4B2	Q5T4B2	GT253_HUMAN	CERCAM	Inactive glycosyltransferase 25 family member 3
0.55598	0.249104	Q9H4P4	Q9H4P4	RNF41_HUMAN	RNF41	E3 ubiquitin-protein ligase NRDP1
1.20867	0.249066	O94827	O94827	PKHG5_HUMAN	PLEKHG5	Pleckstrin homology domain-containing family G member 5
0.923717	0.248761	Q92908	Q92908	GATA6_HUMAN	GATA6	Transcription factor GATA-6
0.788176	0.24858	Q9BXJ0	Q9BXJ0	C1QT5_HUMAN	C1QTNF5	Complement C1q tumor necrosis factor-related protein 5
0.516519	0.248431	Q9UQ03	Q9UQ03	COR2B_HUMAN	CORO2B	Coronin-2B
2.58682	0.248347	P35612	P35612	ADDB_HUMAN	ADD2	Beta-adducin
2.02706	0.248295	Q9BYK8	Q9BYK8	HELZ2_HUMAN	HELZ2	Helicase with zinc finger domain 2
1.09268	0.247963	P42229	P42229	STA5A_HUMAN	STAT5A	Signal transducer and activator of transcription 5A
0.9854	0.247555	P08183	P08183	MDR1_HUMAN	ABCB1	ATP-dependent translocase ABCB1
0.928571	0.246418	Q9Y4E1	Q9Y4E1	WAC2C_HUMAN	WASHC2C	WASH complex subunit 2C
0.694653	0.246084	Q5VYV7	Q5VYV7	SLX4I_HUMAN	SLX4IP	Protein SLX4IP
0.561546	0.245369	Q8N3S3	Q8N3S3	PHTF2_HUMAN	PHTF2	Protein PHTF2
0.517504	0.245224	Q63HM1	Q63HM1	KFA_HUMAN	AFMID	Kynurenine formamidase
0.358154	0.244648	Q8IYM9	Q8IYM9	TRI22_HUMAN	TRIM22	E3 ubiquitin-protein ligase TRIM22
0.545899	0.244544	P16066	P16066	ANPRA_HUMAN	NPR1	Atrial natriuretic peptide receptor 1
1.24108	0.244209	Q9H2G4	Q9H2G4	TSYL2_HUMAN	TSPYL2	Testis-specific Y-encoded-like protein 2
0.894951	0.244151	Q08117	Q08117	TLE5_HUMAN	TLE5	TLE family member 5
0.82902	0.244123	Q8N138	Q8N138	ORML3_HUMAN	ORMDL3	ORM1-like protein 3
0.153017	0.243721	Q8WTX7	Q8WTX7	CAST1_HUMAN	CASTOR1	Cytosolic arginine sensor for mTORC1 subunit 1
1.40098	0.243385	O60831	O60831	PRAF2_HUMAN	PRAF2	PRA1 family protein 2
1.19821	0.243341	O60282	O60282	KIF5C_HUMAN	KIF5C	Kinesin heavy chain isoform 5C
1.46318	0.24306	P49795	P49795	RGS19_HUMAN	RGS19	Regulator of G-protein signaling 19
1.76556	0.242982	Q9ULK5	Q9ULK5	VANG2_HUMAN	VANGL2	Vang-like protein 2
0.988482	0.242881	P26012	P26012	ITB8_HUMAN	ITGB8	Integrin beta-8
0.187071	0.242858	P36575	P36575	ARRC_HUMAN	ARR3	Arrestin-C
0.704563	0.242698	P04637	P04637	P53_HUMAN	TP53	Cellular tumor antigen p53
0.555572	0.242402	Q92828	Q92828	COR2A_HUMAN	CORO2A	Coronin-2A
0.368645	0.242126	Q9Y644	Q9Y644	RFNG_HUMAN	RFNG	Beta-1,3-N-acetylglucosaminyltransferase radical fringe
1.22021	0.241524	Q9H6Q4	Q9H6Q4	CIAO3_HUMAN	CIAO3	Cytosolic iron-sulfur assembly component 3
1.21434	0.241369	Q9UJY1	Q9UJY1	HSPB8_HUMAN	HSPB8	Heat shock protein beta-8
0.229011	0.241106	Q6P2I3	Q6P2I3	FAH2B_HUMAN	FAHD2B	Fumarylacetoacetate hydrolase domain-containing protein 2B
0.815836	0.241031	Q8N2K1	Q8N2K1	UB2J2_HUMAN	UBE2J2	Ubiquitin-conjugating enzyme E2 J2
1.14503	0.241014	Q9Y3D7	Q9Y3D7	TIM16_HUMAN	PAM16	Mitochondrial import inner membrane translocase subunit TIM16
1.67619	0.24089	Q8IZ52	Q8IZ52	CHSS2_HUMAN	CHPF	Chondroitin sulfate synthase 2
4.12365	0.240643	P22307	P22307	SCP2_HUMAN	SCP2	Sterol carrier protein 2
0.764733	0.240628	Q14494	Q14494	NF2L1_HUMAN	NFE2L1	Endoplasmic reticulum membrane sensor NFE2L1
0.772812	0.240554	Q9NWH2	Q9NWH2	TM242_HUMAN	TMEM242	Transmembrane protein 242
1.84405	0.24006	Q7Z736	Q7Z736	PKHH3_HUMAN	PLEKHH3	Pleckstrin homology domain-containing family H member 3
1.97336	0.239661	Q92569	Q92569	P55G_HUMAN	PIK3R3	Phosphatidylinositol 3-kinase regulatory subunit gamma
1.89289	0.23949	Q14123	Q14123	PDE1C_HUMAN	PDE1C	Dual specificity calcium/calmodulin-dependent 3',5'-cyclic nucleotide phosphodiesterase 1C
0.48855	0.239402	Q96T68	Q96T68	SETB2_HUMAN	SETDB2	Histone-lysine N-methyltransferase SETDB2
1.67458	0.239056	O94819	O94819	KBTBB_HUMAN	KBTBD11	Kelch repeat and BTB domain-containing protein 11
2.07344	0.238682	Q9C0H2	Q9C0H2	TTYH3_HUMAN	TTYH3	Protein tweety homolog 3
0.415727	0.238397	Q14802	Q14802	FXYD3_HUMAN	FXYD3	FXYD domain-containing ion transport regulator 3
0.729002	0.23832	Q8IY31	Q8IY31	IFT20_HUMAN	IFT20	Intraflagellar transport protein 20 homolog
0.852386	0.237862	Q7Z3F1	Q7Z3F1	LYCHS_HUMAN	GPR155	Lysosomal cholesterol signaling protein
1.47357	0.237683	Q99519	Q99519	NEUR1_HUMAN	NEU1	Sialidase-1
0.473916	0.237328	Q9NXC2	Q9NXC2	GFOD1_HUMAN	GFOD1	Glucose-fructose oxidoreductase domain-containing protein 1
0.253835	0.237129	P08887	P08887	IL6RA_HUMAN	IL6R	Interleukin-6 receptor subunit alpha
1.3362	0.23643	Q9Y4C5	Q9Y4C5	CHST2_HUMAN	CHST2	Carbohydrate sulfotransferase 2
2.08388	0.236008	Q9Y3S1	Q9Y3S1	WNK2_HUMAN	WNK2	Serine/threonine-protein kinase WNK2
0.78618	0.235768	P51668	P51668;Q9Y2X8	UB2D1_HUMAN	UBE2D1	Ubiquitin-conjugating enzyme E2 D1
0.130851	0.235087	Q92963	Q92963	RIT1_HUMAN	RIT1	GTP-binding protein Rit1
1.80705	0.234976	P37287	P37287	PIGA_HUMAN	PIGA	Phosphatidylinositol N-acetylglucosaminyltransferase subunit A
0.52516	0.234836	Q14CW9	Q14CW9	AT7L3_HUMAN	ATXN7L3	Ataxin-7-like protein 3
0.460951	0.234624	P57721	P57721	PCBP3_HUMAN	PCBP3	Poly(rC)-binding protein 3
0.66888	0.234255	O43766	O43766	LIAS_HUMAN	LIAS	Lipoyl synthase, mitochondrial
2.35216	0.234113	P12109	P12109	CO6A1_HUMAN	COL6A1	Collagen alpha-1(VI) chain
0.294497	0.23392	A6NIX2	A6NIX2	WTIP_HUMAN	WTIP	Wilms tumor protein 1-interacting protein
1.20035	0.233793	Q9NRW4	Q9NRW4	DUS22_HUMAN	DUSP22	Dual specificity protein phosphatase 22
0.199636	0.233736	P52746	P52746	ZN142_HUMAN	ZNF142	Zinc finger protein 142
2.53136	0.233712	Q92692	Q92692	NECT2_HUMAN	NECTIN2	Nectin-2
1.79988	0.233545	Q9BRS8	Q9BRS8	LARP6_HUMAN	LARP6	La-related protein 6
2.20383	0.233523	Q8N8R3	Q8N8R3	S2529_HUMAN	SLC25A29	Mitochondrial basic amino acids transporter
3.50285	0.233435	O75976	O75976	CBPD_HUMAN	CPD	Carboxypeptidase D
0.614519	0.233366	Q6ZS86	Q6ZS86	GLPK5_HUMAN	GK5	Putative glycerol kinase 5
2.39741	0.233058	Q709F0	Q709F0	ACD11_HUMAN	ACAD11	Acyl-CoA dehydrogenase family member 11
0.553883	0.232798	O43189	O43189	PHF1_HUMAN	PHF1	PHD finger protein 1
0.729234	0.232676	Q8NFJ5	Q8NFJ5	RAI3_HUMAN	GPRC5A	Retinoic acid-induced protein 3
1.43246	0.232458	Q70JA7	Q70JA7	CHSS3_HUMAN	CHSY3	Chondroitin sulfate synthase 3
0.212179	0.232104	Q9HBH0	Q9HBH0	RHOF_HUMAN	RHOF	Rho-related GTP-binding protein RhoF
0.166596	0.231972	Q5VV41	Q5VV41	ARHGG_HUMAN	ARHGEF16	Rho guanine nucleotide exchange factor 16
1.03146	0.231848	Q92585	Q92585	MAML1_HUMAN	MAML1	Mastermind-like protein 1
2.08375	0.231676	Q9NRD1	Q9NRD1	FBX6_HUMAN	FBXO6	F-box only protein 6
0.840085	0.231555	O75348	O75348	VATG1_HUMAN	ATP6V1G1	V-type proton ATPase subunit G 1
0.567905	0.231513	Q9NRY6	Q9NRY6	PLS3_HUMAN	PLSCR3	Phospholipid scramblase 3
0.600786	0.23134	Q8WYQ3	Q8WYQ3	CHC10_HUMAN	CHCHD10	Coiled-coil-helix-coiled-coil-helix domain-containing protein 10, mitochondrial
0.493014	0.230861	Q9UKE5	Q9UKE5	TNIK_HUMAN	TNIK	TRAF2 and NCK-interacting protein kinase
0.811799	0.230055	Q9BWD3	Q9BWD3;Q17RB0	RTL8A_HUMAN	RTL8A	Retrotransposon Gag-like protein 8A
0.507397	0.229934	Q9UBY8	Q9UBY8	CLN8_HUMAN	CLN8	Protein CLN8
3.90956	0.229571	Q6NUM9	Q6NUM9	RETST_HUMAN	RETSAT	All-trans-retinol 13,14-reductase
0.62629	0.229553	Q6UWZ7	Q6UWZ7	ABRX1_HUMAN	ABRAXAS1	BRCA1-A complex subunit Abraxas 1
0.669279	0.229542	Q13772	Q13772	NCOA4_HUMAN	NCOA4	Nuclear receptor coactivator 4
0.820583	0.229469	P63313	P62328;P63313	TYB10_HUMAN	TMSB10	Thymosin beta-10
1.06731	0.22932	Q8TBZ6	Q8TBZ6	TM10A_HUMAN	TRMT10A	tRNA methyltransferase 10 homolog A
0.945645	0.229205	Q659C4	Q659C4	LAR1B_HUMAN	LARP1B	La-related protein 1B
1.64025	0.229116	P84085	P84085	ARF5_HUMAN	ARF5	ADP-ribosylation factor 5
0.708573	0.228921	Q96DW6	Q96DW6	S2538_HUMAN	SLC25A38	Mitochondrial glycine transporter
2.12659	0.228526	A6NHX0	A6NHX0	CAST2_HUMAN	CASTOR2	Cytosolic arginine sensor for mTORC1 subunit 2
1.59372	0.228191	Q2TAM9	Q2TAM9	TUSC1_HUMAN	TUSC1	Tumor suppressor candidate gene 1 protein
0.328251	0.228	Q6YI46	Q6YI46	TMM64_HUMAN	TMEM64	Transmembrane protein 64
0.150816	0.227755	Q14CS0	Q14CS0	UBX2B_HUMAN	UBXN2B	UBX domain-containing protein 2B
1.19946	0.227563	Q58EX7	Q58EX7	PKHG4_HUMAN	PLEKHG4	Puratrophin-1
0.12999	0.22754	Q9UHQ7	Q9UHQ7	TCAL9_HUMAN	TCEAL9	Transcription elongation factor A protein-like 9
0.194947	0.227239	Q6YBV0	Q6YBV0	S36A4_HUMAN	SLC36A4	Neutral amino acid uniporter 4
1.20369	0.227033	P02686	P02686	MBP_HUMAN	MBP	Myelin basic protein
0.292849	0.226764	P78317	P78317	RNF4_HUMAN	RNF4	E3 ubiquitin-protein ligase RNF4
2.55021	0.2258	O43505	O43505	B4GA1_HUMAN	B4GAT1	Beta-1,4-glucuronyltransferase 1
0.391272	0.225757	Q5HY92	Q5HY92	FIGN_HUMAN	FIGN	Fidgetin
0.741952	0.225481	Q9BWK5	Q9BWK5	CYREN_HUMAN	CYREN	Cell cycle regulator of non-homologous end joining
1.70722	0.225381	O15228	O15228	GNPAT_HUMAN	GNPAT	Dihydroxyacetone phosphate acyltransferase
0.933146	0.225315	Q5JTJ3	Q5JTJ3	COA6_HUMAN	COA6	Cytochrome c oxidase assembly factor 6 homolog
2.26947	0.225077	P10301	P10301	RRAS_HUMAN	RRAS	Ras-related protein R-Ras
0.388628	0.224817	P08134	P08134	RHOC_HUMAN	RHOC	Rho-related GTP-binding protein RhoC
1.90248	0.224615	P29317	P29317	EPHA2_HUMAN	EPHA2	Ephrin type-A receptor 2
1.28038	0.224476	Q9BYG5	Q9BYG5	PAR6B_HUMAN	PARD6B	Partitioning defective 6 homolog beta
0.249896	0.224455	Q16385	Q16385;Q99909	SSX2_HUMAN	SSX2B	Protein SSX2
0.801163	0.224127	Q9Y625	Q9Y625	GPC6_HUMAN	GPC6	Glypican-6
2.53744	0.223335	Q86SK9	Q86SK9	SCD5_HUMAN	SCD5	Stearoyl-CoA desaturase 5
0.657213	0.223264	P51397	P51397	DAP1_HUMAN	DAP	Death-associated protein 1
1.3201	0.223255	P51636	P51636	CAV2_HUMAN	CAV2	Caveolin-2
1.58505	0.223047	Q9Y653	Q9Y653	AGRG1_HUMAN	ADGRG1	Adhesion G-protein coupled receptor G1
2.35905	0.222775	Q96IR7	Q96IR7	HPDL_HUMAN	HPDL	4-hydroxyphenylpyruvate dioxygenase-like protein
1.4211	0.222753	P52926	P52926	HMGA2_HUMAN	HMGA2	High mobility group protein HMGI-C
2.85199	0.222262	Q5TGY3	Q5TGY3	AHDC1_HUMAN	AHDC1	Transcription factor Gibbin
2.12256	0.222173	Q9BWD1	Q9BWD1	THIC_HUMAN	ACAT2	Acetyl-CoA acetyltransferase, cytosolic
1.29063	0.222046	Q9H813	Q9H813	PACC1_HUMAN	PACC1	Proton-activated chloride channel
1.57342	0.221726	Q92484	Q92484	ASM3A_HUMAN	SMPDL3A	Acid sphingomyelinase-like phosphodiesterase 3a
0.997401	0.220793	Q9BTF0	Q9BTF0	THUM2_HUMAN	THUMPD2	THUMP domain-containing protein 2
1.39177	0.220252	Q7Z7M0	Q7Z7M0	MEGF8_HUMAN	MEGF8	Multiple epidermal growth factor-like domains protein 8
0.811001	0.220058	Q9NTX7	Q9NTX7	RN146_HUMAN	RNF146	E3 ubiquitin-protein ligase RNF146
0.521462	0.22	Q96M02	Q96M02	CJ090_HUMAN	C10orf90	(E2-independent) E3 ubiquitin-conjugating enzyme FATS
0.678648	0.219912	Q9BQE9	Q9BQE9	BCL7B_HUMAN	BCL7B	B-cell CLL/lymphoma 7 protein family member B
1.0521	0.21983	O95136	O95136	S1PR2_HUMAN	S1PR2	Sphingosine 1-phosphate receptor 2
1.5454	0.219823	O43819	O43819	SCO2_HUMAN	SCO2	Protein SCO2 homolog, mitochondrial
2.03644	0.219618	Q96H20	Q96H20	SNF8_HUMAN	SNF8	Vacuolar-sorting protein SNF8
1.94064	0.219517	Q1L5Z9	Q1L5Z9	LONF2_HUMAN	LONRF2	LON peptidase N-terminal domain and RING finger protein 2
2.9214	0.219421	P23760	P23759;P23760	PAX3_HUMAN	PAX3	Paired box protein Pax-3
0.590536	0.219294	Q9Y2Y1	Q9Y2Y1	RPC10_HUMAN	POLR3K	DNA-directed RNA polymerase III subunit RPC10
3.25084	0.219188	O00533	O00533	NCHL1_HUMAN	CHL1	Neural cell adhesion molecule L1-like protein
0.810898	0.218803	P60903	P60903	S10AA_HUMAN	S100A10	Protein S100-A10
1.45051	0.218798	Q96HU1	Q96HU1	SGSM3_HUMAN	SGSM3	Small G protein signaling modulator 3
1.02084	0.218769	Q5XKL5	Q5XKL5	BTBD8_HUMAN	BTBD8	BTB/POZ domain-containing protein 8
0.969038	0.218699	O43678	O43678	NDUA2_HUMAN	NDUFA2	NADH dehydrogenase [ubiquinone] 1 alpha subcomplex subunit 2
0.119035	0.218631	Q9UDV7	Q9UDV7	ZN282_HUMAN	ZNF282	Zinc finger protein 282
1.36671	0.218311	Q16777;Q6FI13	Q6FI13;P0C0S8;P04908;P20671;Q9BTM1;Q99878;Q7L7L0;Q93077;Q16777;Q96KK5	H2A2A_HUMAN;H2A2C_HUMAN	H2AC19;H2AC20	Histone H2A type 2-C
0.533204	0.217864	P01111	P01111	RASN_HUMAN	NRAS	GTPase NRas
1.86024	0.217759	Q96H78	Q96H78	S2544_HUMAN	SLC25A44	Solute carrier family 25 member 44
0.185531	0.217112	Q9P0J7	Q9P0J7	KCMF1_HUMAN	KCMF1	E3 ubiquitin-protein ligase KCMF1
3.07185	0.216903	Q14934	Q14934	NFAC4_HUMAN	NFATC4	Nuclear factor of activated T-cells, cytoplasmic 4
1.51915	0.216475	P05771	P05771	KPCB_HUMAN	PRKCB	Protein kinase C beta type
1.45507	0.216376	Q6PCE3	Q6PCE3	PGM2L_HUMAN	PGM2L1	Glucose 1,6-bisphosphate synthase
3.53229	0.216221	P09601	P09601	HMOX1_HUMAN	HMOX1	Heme oxygenase 1
0.986502	0.216156	Q969H8	Q969H8	MYDGF_HUMAN	MYDGF	Myeloid-derived growth factor
0.774863	0.216047	Q9UKU0	Q9UKU0	ACSL6_HUMAN	ACSL6	Long-chain-fatty-acid--CoA ligase 6
0.72341	0.215939	P24468	P10589;P24468	COT2_HUMAN	NR2F2	COUP transcription factor 2
1.80812	0.21569	Q99583	Q99583	MNT_HUMAN	MNT	Max-binding protein MNT
0.985504	0.215112	P78537	P78537	BL1S1_HUMAN	BLOC1S1	Biogenesis of lysosome-related organelles complex 1 subunit 1
1.38195	0.214545	O43657	O43657	TSN6_HUMAN	TSPAN6	Tetraspanin-6
1.84024	0.213018	Q92618	Q92618	ZN516_HUMAN	ZNF516	Zinc finger protein 516
1.49094	0.2129	Q9NQC7	Q9NQC7	CYLD_HUMAN	CYLD	Ubiquitin carboxyl-terminal hydrolase CYLD
0.257344	0.212841	O75056	O75056	SDC3_HUMAN	SDC3	Syndecan-3
1.18008	0.212711	Q8N697	Q8N697	S15A4_HUMAN	SLC15A4	Solute carrier family 15 member 4
0.387612	0.21268	Q9NSD4	Q9NSD4	ZN275_HUMAN	ZNF275	Zinc finger protein 275
1.15831	0.212466	P37235	P37235	HPCL1_HUMAN	HPCAL1	Hippocalcin-like protein 1
1.33664	0.212407	Q01459	Q01459	DIAC_HUMAN	CTBS	Di-N-acetylchitobiase
1.37872	0.212377	Q13938	Q13938	CAYP1_HUMAN	CAPS	Calcyphosin
0.244716	0.212102	Q9HCK1	Q9HCK1	ZDBF2_HUMAN	ZDBF2	DBF4-type zinc finger-containing protein 2
0.35951	0.212058	P47914	P47914	RL29_HUMAN	RPL29	Large ribosomal subunit protein eL29
2.14876	0.211888	Q9Y5V3	Q9Y5V3	MAGD1_HUMAN	MAGED1	Melanoma-associated antigen D1
1.73255	0.211732	Q9ULL4	Q9ULL4	PLXB3_HUMAN	PLXNB3	Plexin-B3
0.613967	0.211494	Q9H2L5	Q9H2L5	RASF4_HUMAN	RASSF4	Ras association domain-containing protein 4
0.363733	0.211155	Q9NY57	Q9NY57	ST32B_HUMAN	STK32B	Serine/threonine-protein kinase 32B
1.05575	0.211108	Q9NYS0	Q9NYS0	KBRS1_HUMAN	NKIRAS1	NF-kappa-B inhibitor-interacting Ras-like protein 1
0.363626	0.211072	Q9BUN5	Q9BUN5	CC28B_HUMAN	CCDC28B	Coiled-coil domain-containing protein 28B
0.668984	0.211029	Q8N9A8	Q8N9A8	NEPR1_HUMAN	CNEP1R1	Nuclear envelope phosphatase-regulatory subunit 1
1.0132	0.210901	P20962	P20962	PTMS_HUMAN	PTMS	Parathymosin
0.70963	0.210817	Q9UJ37	Q9UJ37	SIA7B_HUMAN	ST6GALNAC2	Alpha-N-acetylgalactosaminide alpha-2,6-sialyltransferase 2
1.45671	0.210564	Q8NFH8	Q8NFH8	REPS2_HUMAN	REPS2	RalBP1-associated Eps domain-containing protein 2
1.25803	0.210445	Q9BUL9	Q9BUL9	RPP25_HUMAN	RPP25	Ribonuclease P protein subunit p25
2.12372	0.210428	Q7Z6J2	Q7Z6J2	GRASP_HUMAN	TAMALIN	Protein TAMALIN
0.461441	0.210184	Q96CQ1	Q96CQ1	S2536_HUMAN	SLC25A36	Solute carrier family 25 member 36
0.725547	0.210139	Q5EBL8	Q5EBL8	PDZ11_HUMAN	PDZD11	PDZ domain-containing protein 11
0.220782	0.210135	Q7Z6M2	Q7Z6M2	FBX33_HUMAN	FBXO33	F-box only protein 33
1.07031	0.209826	Q8N1G1	Q8N1G1	REXO1_HUMAN	REXO1	RNA exonuclease 1 homolog
1.13176	0.209613	Q14865	Q14865	ARI5B_HUMAN	ARID5B	AT-rich interactive domain-containing protein 5B
2.11968	0.208772	Q9Y6X8	Q9Y6X8	ZHX2_HUMAN	ZHX2	Zinc fingers and homeoboxes protein 2
0.487589	0.208578	Q96AH8	Q96AH8	RAB7B_HUMAN	RAB7B	Ras-related protein Rab-7b
1.2589	0.208209	Q9H6L5	Q9H6L5	RETR1_HUMAN	RETREG1	Reticulophagy regulator 1
0.206317	0.208054	Q9BRY0	Q9BRY0	S39A3_HUMAN	SLC39A3	Zinc transporter ZIP3
0.879688	0.207954	P23469	P23469	PTPRE_HUMAN	PTPRE	Receptor-type tyrosine-protein phosphatase epsilon
2.0673	0.20785	P58215	P58215	LOXL3_HUMAN	LOXL3	Lysyl oxidase homolog 3
2.05139	0.207796	Q99487	Q99487	PAFA2_HUMAN	PAFAH2	Platelet-activating factor acetylhydrolase 2, cytoplasmic
2.04472	0.207762	Q9Y5N5	Q9Y5N5	N6MT1_HUMAN	N6AMT1	Methyltransferase N6AMT1
2.18743	0.207585	Q9BRX8	Q9BRX8	PXL2A_HUMAN	PRXL2A	Peroxiredoxin-like 2A
2.22365	0.207255	Q9UMX1	Q9UMX1	SUFU_HUMAN	SUFU	Suppressor of fused homolog
1.60793	0.206995	Q8N5D0	Q8N5D0	WDTC1_HUMAN	WDTC1	WD and tetratricopeptide repeats protein 1
2.2527	0.206988	O43347	O43347	MSI1H_HUMAN	MSI1	RNA-binding protein Musashi homolog 1
0.609492	0.206949	Q5EBM0	Q5EBM0	CMPK2_HUMAN	CMPK2	UMP-CMP kinase 2, mitochondrial
0.649179	0.206485	Q8TBZ8	Q8TBZ8	ZN564_HUMAN	ZNF564	Zinc finger protein 564
1.03109	0.206175	P35754	P35754	GLRX1_HUMAN	GLRX	Glutaredoxin-1
0.737731	0.206139	Q6STE5	Q6STE5	SMRD3_HUMAN	SMARCD3	SWI/SNF-related matrix-associated actin-dependent regulator of chromatin subfamily D member 3
0.358463	0.205927	Q9H334	Q9H334	FOXP1_HUMAN	FOXP1	Forkhead box protein P1
0.806532	0.205904	Q9Y6N5	Q9Y6N5	SQOR_HUMAN	SQOR	Sulfide:quinone oxidoreductase, mitochondrial
0.587475	0.205875	P12036	P12036	NFH_HUMAN	NEFH	Neurofilament heavy polypeptide
2.13401	0.205815	Q6ZRY4	Q6ZRY4	RBPS2_HUMAN	RBPMS2	RNA-binding protein with multiple splicing 2
0.688766	0.205706	O14795	O14795	UN13B_HUMAN	UNC13B	Protein unc-13 homolog B
1.00484	0.205646	Q6GMV3	Q6GMV3	PTRD1_HUMAN	PTRHD1	Putative peptidyl-tRNA hydrolase PTRHD1
1.35868	0.205567	Q8NAF0	Q8NAF0	ZN579_HUMAN	ZNF579	Zinc finger protein 579
0.487563	0.205351	Q86TX2	Q86TX2	ACOT1_HUMAN	ACOT1	Acyl-coenzyme A thioesterase 1
0.138431	0.205314	Q2MV58	Q2MV58	TECT1_HUMAN	TCTN1	Tectonic-1
0.431533	0.205162	Q92834	Q92834	RPGR_HUMAN	RPGR	X-linked retinitis pigmentosa GTPase regulator
1.05735	0.205053	Q96KR6	Q96KR6	F210B_HUMAN	FAM210B	Protein FAM210B, mitochondrial
2.30864	0.204527	P17931	P17931	LEG3_HUMAN	LGALS3	Galectin-3
0.276156	0.204502	Q96D05	Q96D05	F241B_HUMAN	FAM241B	Protein FAM241B
3.82667	0.20423	Q96NE9	Q96NE9	FRMD6_HUMAN	FRMD6	FERM domain-containing protein 6
2.74286	0.204042	Q08495	Q08495	DEMA_HUMAN	DMTN	Dematin
2.30794	0.204016	Q9BZ67	Q9BZ67	FRMD8_HUMAN	FRMD8	FERM domain-containing protein 8
1.39836	0.203799	P13196	P13196	HEM1_HUMAN	ALAS1	5-aminolevulinate synthase, non-specific, mitochondrial
0.871765	0.203605	Q8TDY4	Q8TDY4	ASAP3_HUMAN	ASAP3	Arf-GAP with SH3 domain, ANK repeat and PH domain-containing protein 3
0.859914	0.203589	Q96D31	Q96D31	CRCM1_HUMAN	ORAI1	Calcium release-activated calcium channel protein 1
1.29683	0.203486	O75110	O75110	ATP9A_HUMAN	ATP9A	Probable phospholipid-transporting ATPase IIA
0.695581	0.203392	Q9NYR9	Q9NYR9	KBRS2_HUMAN	NKIRAS2	NF-kappa-B inhibitor-interacting Ras-like protein 2
1.0355	0.203237	Q96H35	Q96H35	RBM18_HUMAN	RBM18	Probable RNA-binding protein 18
1.45352	0.203174	O15075	O15075	DCLK1_HUMAN	DCLK1	Serine/threonine-protein kinase DCLK1
1.56994	0.20316	Q9UK23	Q9UK23	NAGPA_HUMAN	NAGPA	N-acetylglucosamine-1-phosphodiester alpha-N-acetylglucosaminidase
2.57915	0.203004	Q9Y6X4	Q9Y6X4	F169A_HUMAN	FAM169A	Soluble lamin-associated protein of 75 kDa
0.127826	0.202828	Q9H6D3	Q9H6D3	XKR8_HUMAN	XKR8	XK-related protein 8
0.293834	0.202656	Q8WU20	O43559;Q8WU20	FRS2_HUMAN	FRS2	Fibroblast growth factor receptor substrate 2
1.57071	0.202509	Q9P299	Q9P299	COPZ2_HUMAN	COPZ2	Coatomer subunit zeta-2
0.287336	0.202074	P0DMQ5	P0DMQ5	INAM2_HUMAN	INAFM2	Putative transmembrane protein INAFM2
1.78907	0.201684	P08729	P08729	K2C7_HUMAN	KRT7	Keratin, type II cytoskeletal 7
1.06079	0.201649	Q96S97	Q96S97	MYADM_HUMAN	MYADM	Myeloid-associated differentiation marker
1.31547	0.201423	Q9H7C9	Q9H7C9	AAMDC_HUMAN	AAMDC	Mth938 domain-containing protein
2.05372	0.201364	P04156	P04156	PRIO_HUMAN	PRNP	Major prion protein
0.0992862	0.200979	Q8WV19	Q8WV19	SFT2A_HUMAN	SFT2D1	Vesicle transport protein SFT2A
0.740901	0.200829	P31641	P31641	SC6A6_HUMAN	SLC6A6	Sodium- and chloride-dependent taurine transporter
1.24596	0.200584	P01889	P01889	HLAB_HUMAN	HLA-B	HLA class I histocompatibility antigen, B alpha chain
0.853473	0.200572	Q330K2	Q330K2	NDUF6_HUMAN	NDUFAF6	NADH dehydrogenase (ubiquinone) complex I, assembly factor 6
0.733841	0.200433	P0DP23;P0DP24;P0DP25	P0DP24;P0DP25;P0DP23	CALM1_HUMAN;CALM2_HUMAN;CALM3_HUMAN	CALM1;CALM2;CALM3	Calmodulin-1
0.753567	0.19959	P00734	P00734	THRB_HUMAN	F2	Prothrombin
0.844136	0.199351	Q9Y244	Q9Y244	POMP_HUMAN	POMP	Proteasome maturation protein
0.40472	0.199253	Q6DN03;Q6DRA6	Q6DN03;Q16778;P23527;P06899;Q6DRA6;P33778;Q8N257	H2B2C_HUMAN;H2B2D_HUMAN	H2BC19P;H2BC20P	Putative histone H2B type 2-C
3.05742	0.199234	Q3MII6	Q3MII6	TBC25_HUMAN	TBC1D25	TBC1 domain family member 25
2.02697	0.199218	O00257	O00257	CBX4_HUMAN	CBX4	E3 SUMO-protein ligase CBX4
0.379479	0.199199	Q9H2S1	Q9H2S1	KCNN2_HUMAN	KCNN2	Small conductance calcium-activated potassium channel protein 2
1.7802	0.198997	O95644	O95644	NFAC1_HUMAN	NFATC1	Nuclear factor of activated T-cells, cytoplasmic 1
1.85211	0.198905	Q9NRA2	Q9NRA2	S17A5_HUMAN	SLC17A5	Sialin
0.590805	0.198799	Q96DA2	Q96DA2	RB39B_HUMAN	RAB39B	Ras-related protein Rab-39B
1.78364	0.198656	Q9P0W2	Q9P0W2	HM20B_HUMAN	HMG20B	SWI/SNF-related matrix-associated actin-dependent regulator of chromatin subfamily E member 1-related
2.69542	0.198559	Q13469	Q13469	NFAC2_HUMAN	NFATC2	Nuclear factor of activated T-cells, cytoplasmic 2
0.889274	0.198225	P78560	P78560	CRADD_HUMAN	CRADD	Death domain-containing protein CRADD
0.86286	0.198008	Q9BX67	Q9BX67	JAM3_HUMAN	JAM3	Junctional adhesion molecule C
0.973485	0.197995	Q15011	Q15011	HERP1_HUMAN	HERPUD1	Homocysteine-responsive endoplasmic reticulum-resident ubiquitin-like domain member 1 protein
0.820107	0.197459	Q9NXJ5	Q9NXJ5	PGPI_HUMAN	PGPEP1	Pyroglutamyl-peptidase 1
0.577795	0.197304	Q8WV92	Q8WV92	MITD1_HUMAN	MITD1	MIT domain-containing protein 1
1.14698	0.197234	Q86WA9	Q86WA9	S2611_HUMAN	SLC26A11	Sodium-independent sulfate anion transporter
1.48514	0.197227	P55145	P55145	MANF_HUMAN	MANF	Mesencephalic astrocyte-derived neurotrophic factor
0.224885	0.197175	Q9UNX3	Q9UNX3	RL26L_HUMAN	RPL26L1	Ribosomal protein uL24-like
0.540413	0.19709	Q8IXM2	Q8IXM2	BAP18_HUMAN	BAP18	Chromatin complexes subunit BAP18
0.803349	0.19659	Q9NYS7	Q9NYS7	WSB2_HUMAN	WSB2	WD repeat and SOCS box-containing protein 2
1.74238	0.196305	P43405	P43405	KSYK_HUMAN	SYK	Tyrosine-protein kinase SYK
0.389608	0.196272	Q96E22	Q96E22	NGBR_HUMAN	NUS1	Dehydrodolichyl diphosphate synthase complex subunit NUS1
0.352751	0.196239	P61769	P61769	B2MG_HUMAN	B2M	Beta-2-microglobulin
1.04626	0.196012	P58317	P58317	ZN121_HUMAN	ZNF121	Zinc finger protein 121
0.511734	0.195791	Q9Y3D5	Q9Y3D5	RT18C_HUMAN	MRPS18C	Small ribosomal subunit protein bS18m
0.964557	0.195459	Q8N3V7	Q8N3V7	SYNPO_HUMAN	SYNPO	Synaptopodin
0.298119	0.195304	Q9NQG1	Q9NQG1	MANBL_HUMAN	MANBAL	Protein MANBAL
0.80752	0.195297	O15155	O15155	BET1_HUMAN	BET1	BET1 homolog
1.20104	0.195277	Q13077	Q13077	TRAF1_HUMAN	TRAF1	TNF receptor-associated factor 1
0.8962	0.195101	Q8NBI2	Q8NBI2	CYAC3_HUMAN	CYB561A3	Lysosomal membrane ascorbate-dependent ferrireductase CYB561A3
0.74658	0.19501	Q8N9I9	Q8N9I9	DTX3_HUMAN	DTX3	Probable E3 ubiquitin-protein ligase DTX3
0.957928	0.194983	Q86XN7	Q86XN7	PRSR1_HUMAN	PROSER1	Proline and serine-rich protein 1
1.17684	0.194168	Q14679	Q14679	TTLL4_HUMAN	TTLL4	Tubulin monoglutamylase TTLL4
0.420519	0.194114	Q3SYG4	Q3SYG4	PTHB1_HUMAN	BBS9	Protein PTHB1
0.446654	0.194038	Q8NCP5	Q8NCP5	ZBT44_HUMAN	ZBTB44	Zinc finger and BTB domain-containing protein 44
1.14711	0.193993	Q96Q07	Q96Q07	BTBD9_HUMAN	BTBD9	BTB/POZ domain-containing protein 9
2.2859	0.19392	P04439	P01889;P04439	HLAA_HUMAN	HLA-A	HLA class I histocompatibility antigen, A alpha chain
0.308782	0.19375	Q9UNK9	Q9UNK9	ANGE1_HUMAN	ANGEL1	Protein angel homolog 1
1.17136	0.193673	Q9HAY6	Q9HAY6	BCDO1_HUMAN	BCO1	Beta,beta-carotene 15,15'-dioxygenase
0.584228	0.193532	Q7Z3K6	Q7Z3K6	MIER3_HUMAN	MIER3	Mesoderm induction early response protein 3
0.332336	0.193373	P15923	P15923	TFE2_HUMAN	TCF3	Transcription factor E2-alpha
3.38846	0.193133	Q01201	Q01201	RELB_HUMAN	RELB	Transcription factor RelB
0.224215	0.192776	Q92504	Q92504	S39A7_HUMAN	SLC39A7	Zinc transporter SLC39A7
3.55677	0.192492	Q96GW9	Q96GW9	SYMM_HUMAN	MARS2	Methionine--tRNA ligase, mitochondrial
0.844089	0.192194	Q15714	Q15714	T22D1_HUMAN	TSC22D1	TSC22 domain family protein 1
0.568124	0.192125	P82909	P82909	KGD4_HUMAN	MRPS36	Alpha-ketoglutarate dehydrogenase component 4
1.51279	0.191903	Q99956	Q99956	DUS9_HUMAN	DUSP9	Dual specificity protein phosphatase 9
0.793769	0.191848	Q96B96	Q96B96	LDAF1_HUMAN	LDAF1	Lipid droplet assembly factor 1
2.49238	0.191545	P47895	P30837;P47895	AL1A3_HUMAN	ALDH1A3	Retinaldehyde dehydrogenase 3
1.80717	0.191486	O95716	O95716;P20337;Q96E17	RAB3D_HUMAN	RAB3D	Ras-related protein Rab-3D
0.356582	0.191358	P56381;Q5VTU8	Q5VTU8;P56381	AT5EL_HUMAN;ATP5E_HUMAN	ATP5F1E;ATP5F1EP2	ATP synthase subunit epsilon, mitochondrial
0.94995	0.191338	O00214	O00214	LEG8_HUMAN	LGALS8	Galectin-8
1.53434	0.191265	Q9H0F6	Q9H0F6	SHRPN_HUMAN	SHARPIN	Sharpin
2.06101	0.191132	O75907	O75907	DGAT1_HUMAN	DGAT1	Diacylglycerol O-acyltransferase 1
0.599071	0.190948	P29762	P29762	RABP1_HUMAN	CRABP1	Cellular retinoic acid-binding protein 1
0.772401	0.190794	Q9NVQ4	Q9NVQ4	FAIM1_HUMAN	FAIM	Fas apoptotic inhibitory molecule 1
1.98134	0.190764	Q9Y6Q2	Q9Y6Q2	STON1_HUMAN	STON1	Stonin-1
0.325754	0.190518	Q9UKI2	Q9UKI2	BORG2_HUMAN	CDC42EP3	Cdc42 effector protein 3
0.627172	0.190508	Q6PFW1	Q6PFW1	VIP1_HUMAN	PPIP5K1	Inositol hexakisphosphate and diphosphoinositol-pentakisphosphate kinase 1
1.78976	0.190316	Q16799	Q16799	RTN1_HUMAN	RTN1	Reticulon-1
0.13812	0.190314	Q7Z6V5	Q7Z6V5	ADAT2_HUMAN	ADAT2	tRNA-specific adenosine deaminase 2
3.52601	0.190224	Q96AQ6	Q96AQ6	PBIP1_HUMAN	PBXIP1	Pre-B-cell leukemia transcription factor-interacting protein 1
1.37843	0.190198	Q8N1Q1	Q8N1Q1	CAH13_HUMAN	CA13	Carbonic anhydrase 13
2.26972	0.19016	Q14814	Q02078;Q14814;Q06413	MEF2D_HUMAN	MEF2D	Myocyte-specific enhancer factor 2D
2.1904	0.1899	Q86WR7	Q86WR7	PRSR2_HUMAN	PROSER2	Proline and serine-rich protein 2
1.00145	0.189897	Q96DX4	Q96DX4	RSPRY_HUMAN	RSPRY1	RING finger and SPRY domain-containing protein 1
0.663408	0.189641	Q96K83	Q96K83	ZN521_HUMAN	ZNF521	Zinc finger protein 521
0.738871	0.18908	Q49AN0	Q49AN0	CRY2_HUMAN	CRY2	Cryptochrome-2
1.22184	0.189054	P19419	P19419	ELK1_HUMAN	ELK1	ETS domain-containing protein Elk-1
0.629774	0.188903	Q6NTE8	Q6NTE8	MRNIP_HUMAN	MRNIP	MRN complex-interacting protein
0.439959	0.188848	Q9Y2Y9	Q9Y2Y9	KLF13_HUMAN	KLF13	Krueppel-like factor 13
2.3174	0.18829	Q8TB24	Q8TB24	RIN3_HUMAN	RIN3	Ras and Rab interactor 3
0.890054	0.188054	P56177	P56177	DLX1_HUMAN	DLX1	Homeobox protein DLX-1
1.39957	0.187999	Q7Z5L2	Q7Z5L2	R3HCL_HUMAN	R3HCC1L	Coiled-coil domain-containing protein R3HCC1L
0.354063	0.187862	Q17R98	Q17R98	ZN827_HUMAN	ZNF827	Zinc finger protein 827
2.18763	0.187749	Q9P2E5	Q9P2E5	CHPF2_HUMAN	CHPF2	Chondroitin sulfate glucuronyltransferase
0.709951	0.187717	Q14353	Q14353	GAMT_HUMAN	GAMT	Guanidinoacetate N-methyltransferase
3.67021	0.187667	P49674	P49674;P48730	KC1E_HUMAN	CSNK1E	Casein kinase I isoform epsilon
0.481803	0.187562	Q8IVB5	Q8IVB5	LIX1L_HUMAN	LIX1L	LIX1-like protein
2.84559	0.187561	P14324	P14324	FPPS_HUMAN	FDPS	Farnesyl pyrophosphate synthase
1.88015	0.187478	Q68CP4	Q68CP4	HGNAT_HUMAN	HGSNAT	Heparan-alpha-glucosaminide N-acetyltransferase
0.971586	0.18648	Q9UKR5	Q9UKR5	ERG28_HUMAN	ERG28	Ergosterol biosynthetic protein 28 homolog
0.653584	0.185691	P59768	P59768	GBG2_HUMAN	GNG2	Guanine nucleotide-binding protein G(I)/G(S)/G(O) subunit gamma-2
3.73441	0.18537	Q9BY89	Q9BY89	K1671_HUMAN	KIAA1671	Uncharacterized protein KIAA1671
1.13451	0.18536	O15145	O15145	ARPC3_HUMAN	ARPC3	Actin-related protein 2/3 complex subunit 3
2.24424	0.184917	P01911	P01911;P13762	DRB1_HUMAN	HLA-DRB1	HLA class II histocompatibility antigen, DRB1 beta chain
0.283768	0.184902	Q9BPU9	Q9BPU9	B9D2_HUMAN	B9D2	B9 domain-containing protein 2
0.954939	0.184481	O96018	O96018	APBA3_HUMAN	APBA3	Amyloid-beta A4 precursor protein-binding family A member 3
1.39127	0.184346	P07203	P07203	GPX1_HUMAN	GPX1	Glutathione peroxidase 1
5.76988	0.18415	Q5VWQ8	Q5VWQ8	DAB2P_HUMAN	DAB2IP	Disabled homolog 2-interacting protein
0.484347	0.183845	Q6ZUM4	Q6ZUM4	RHG27_HUMAN	ARHGAP27	Rho GTPase-activating protein 27
1.20903	0.183643	Q9NQX7	Q9NQX7	ITM2C_HUMAN	ITM2C	Integral membrane protein 2C
0.908207	0.183571	P39210	P39210	MPV17_HUMAN	MPV17	Protein Mpv17
1.69996	0.183424	P30711	P30711	GSTT1_HUMAN	GSTT1	Glutathione S-transferase theta-1
1.00998	0.182978	P54646	P54646	AAPK2_HUMAN	PRKAA2	5'-AMP-activated protein kinase catalytic subunit alpha-2
0.893921	0.18268	Q96FE5	Q96FE5	LIGO1_HUMAN	LINGO1	Leucine-rich repeat and immunoglobulin-like domain-containing nogo receptor-interacting protein 1
2.18123	0.182508	O75600	O75600	KBL_HUMAN	GCAT	2-amino-3-ketobutyrate coenzyme A ligase, mitochondrial
1.8921	0.182318	O94811	O94811	TPPP_HUMAN	TPPP	Tubulin polymerization-promoting protein
0.710553	0.18222	P30536	P30536	TSPO_HUMAN	TSPO	Translocator protein
1.07832	0.182109	Q15013	Q15013	MD2BP_HUMAN	MAD2L1BP	MAD2L1-binding protein
2.79375	0.182082	Q9HD15	Q9HD15	SRA1_HUMAN	SRA1	Steroid receptor RNA activator 1
0.894166	0.181989	Q75T13	Q75T13	PGAP1_HUMAN	PGAP1	GPI inositol-deacylase
2.09554	0.181899	Q9H479	Q9H479	FN3K_HUMAN	FN3K	Fructosamine-3-kinase
0.830325	0.181885	Q8TB96	Q8TB96	TIP_HUMAN	ITFG1	T-cell immunomodulatory protein
2.20995	0.181428	O60308	O60308	CE104_HUMAN	CEP104	Centrosomal protein of 104 kDa
0.119799	0.181275	Q9H609	Q9H609	ZN576_HUMAN	ZNF576	Zinc finger protein 576
1.01959	0.181012	Q96C34	Q96C34	RUND1_HUMAN	RUNDC1	RUN domain-containing protein 1
1.21652	0.180896	Q9NXK8	Q9NXK8	FXL12_HUMAN	FBXL12	F-box/LRR-repeat protein 12
0.182614	0.180834	P09603	P09603	CSF1_HUMAN	CSF1	Macrophage colony-stimulating factor 1
0.684076	0.180779	Q15831	Q15831	STK11_HUMAN	STK11	Serine/threonine-protein kinase STK11
0.48821	0.180722	O43257	O43257	ZNHI1_HUMAN	ZNHIT1	Zinc finger HIT domain-containing protein 1
1.2264	0.180567	Q8TB40	Q8TB40	ABHD4_HUMAN	ABHD4	(Lyso)-N-acylphosphatidylethanolamine lipase
2.12795	0.180315	Q8NC54	Q8NC54	KCT2_HUMAN	KCT2	Keratinocyte-associated transmembrane protein 2
0.764973	0.180243	Q5TCZ1	Q5TCZ1	SPD2A_HUMAN	SH3PXD2A	SH3 and PX domain-containing protein 2A
0.453829	0.180228	Q8WUJ0	Q8WUJ0	STYX_HUMAN	STYX	Serine/threonine/tyrosine-interacting protein
0.757578	0.180189	Q96BD5	Q96BD5	PF21A_HUMAN	PHF21A	PHD finger protein 21A
2.01117	0.180055	O75145	O75145	LIPA3_HUMAN	PPFIA3	Liprin-alpha-3
0.500274	0.179845	Q92729	Q92729	PTPRU_HUMAN	PTPRU	Receptor-type tyrosine-protein phosphatase U
0.951069	0.179828	Q6UX04	Q6UX04	CWC27_HUMAN	CWC27	Spliceosome-associated protein CWC27 homolog
1.25474	0.179759	Q9GZN7	Q9GZN7	ROGDI_HUMAN	ROGDI	Protein rogdi homolog
0.822741	0.179752	Q8IWA5	Q8IWA5	CTL2_HUMAN	SLC44A2	Choline transporter-like protein 2
1.28099	0.179576	Q9P2F8	Q9P2F8	SI1L2_HUMAN	SIPA1L2	Signal-induced proliferation-associated 1-like protein 2
1.27269	0.179495	P03956	P03956	MMP1_HUMAN	MMP1	Interstitial collagenase
2.05519	0.179465	Q96DF8	Q96DF8	ESS2_HUMAN	ESS2	Splicing factor ESS-2 homolog
0.483079	0.179309	Q9BTL3	A0A3B3IU46;Q9BTL3	RAMAC_HUMAN	RAMAC	RNA guanine-N7 methyltransferase activating subunit
2.8809	0.17923	P54259	P54259	ATN1_HUMAN	ATN1	Atrophin-1
0.0929289	0.179215	Q12882	Q12882	DPYD_HUMAN	DPYD	Dihydropyrimidine dehydrogenase [NADP(+)]
0.510477	0.179201	O00468	O00468	AGRIN_HUMAN	AGRN	Agrin
2.67651	0.1792	Q8NFX7	Q8NFX7	STXB6_HUMAN	STXBP6	Syntaxin-binding protein 6
0.354626	0.179165	Q9NZ53	Q9NZ53	PDXL2_HUMAN	PODXL2	Podocalyxin-like protein 2
2.83791	0.179045	Q9BRQ8	Q9BRQ8	FSP1_HUMAN	AIFM2	Ferroptosis suppressor protein 1
2.43394	0.179004	Q8N4Q0	Q8N4Q0	PTGR3_HUMAN	PTGR3	Prostaglandin reductase 3
1.45163	0.178931	A6NFQ2	A6NFQ2	TCAF2_HUMAN	TCAF2	TRPM8 channel-associated factor 2
1.32544	0.178673	Q9BRK5	Q9BRK5	CAB45_HUMAN	SDF4	45 kDa calcium-binding protein
1.04545	0.178496	O15211	O15211	RGL2_HUMAN	RGL2	Ral guanine nucleotide dissociation stimulator-like 2
2.40622	0.178376	Q9Y2H0	Q9Y2H0	DLGP4_HUMAN	DLGAP4	Disks large-associated protein 4
1.70629	0.177943	Q16204	Q16204	CCDC6_HUMAN	CCDC6	Coiled-coil domain-containing protein 6
0.77211	0.177873	Q12778	Q12778	FOXO1_HUMAN	FOXO1	Forkhead box protein O1
2.4747	0.177804	Q9H078	Q9H078	CLPB_HUMAN	CLPB	Mitochondrial disaggregase
0.227523	0.177586	Q92804	Q92804	RBP56_HUMAN	TAF15	TATA-binding protein-associated factor 2N
0.491769	0.177499	Q6DN12	Q6DN12	MCTP2_HUMAN	MCTP2	Multiple C2 and transmembrane domain-containing protein 2
4.24438	0.17739	Q6ZVM7	Q6ZVM7	TM1L2_HUMAN	TOM1L2	TOM1-like protein 2
2.69191	0.177243	Q86V21	Q86V21	AACS_HUMAN	AACS	Acetoacetyl-CoA synthetase
0.312805	0.177212	Q9NRP2	Q9NRP2	COXM2_HUMAN	CMC2	COX assembly mitochondrial protein 2 homolog
0.315214	0.177211	P36941	P36941	TNR3_HUMAN	LTBR	Tumor necrosis factor receptor superfamily member 3
0.982202	0.177207	Q9BQI0	Q9BQI0	AIF1L_HUMAN	AIF1L	Allograft inflammatory factor 1-like
1.81557	0.177024	A6NI28	A6NI28	RHG42_HUMAN	ARHGAP42	Rho GTPase-activating protein 42
0.769749	0.176766	P07108	P07108	ACBP_HUMAN	DBI	Acyl-CoA-binding protein
1.10155	0.176592	P61254	P61254;Q9UNX3	RL26_HUMAN	RPL26	Large ribosomal subunit protein uL24
0.867775	0.176493	Q14687	Q14687	GSE1_HUMAN	GSE1	Genetic suppressor element 1
0.522182	0.176469	Q8TCP9	Q8TCP9	F200A_HUMAN	FAM200A	Protein FAM200A
0.584379	0.176137	O95147	O95147	DUS14_HUMAN	DUSP14	Dual specificity protein phosphatase 14
0.80274	0.176055	Q86U70	Q86U70	LDB1_HUMAN	LDB1	LIM domain-binding protein 1
2.37698	0.175845	Q99836	Q99836	MYD88_HUMAN	MYD88	Myeloid differentiation primary response protein MyD88
0.14556	0.175643	Q8WVP5	Q8WVP5	TP8L1_HUMAN	TNFAIP8L1	Tumor necrosis factor alpha-induced protein 8-like protein 1
0.171158	0.175597	Q8NF50	Q8NF50	DOCK8_HUMAN	DOCK8	Dedicator of cytokinesis protein 8
0.689946	0.17539	Q03135	Q03135	CAV1_HUMAN	CAV1	Caveolin-1
2.1494	0.175388	Q8WXE0	Q8WXE0	CSKI2_HUMAN	CASKIN2	Caskin-2
1.65427	0.175278	P23458	P23458	JAK1_HUMAN	JAK1	Tyrosine-protein kinase JAK1
0.984575	0.175275	O14925	O14925;Q5SRD1	TIM23_HUMAN	TIMM23	Mitochondrial import inner membrane translocase subunit Tim23
1.63884	0.175264	Q9NP61	Q9NP61	ARFG3_HUMAN	ARFGAP3	ADP-ribosylation factor GTPase-activating protein 3
0.714575	0.175223	P05413	P05413	FABPH_HUMAN	FABP3	Fatty acid-binding protein, heart
2.23961	0.175174	P50479	P50479	PDLI4_HUMAN	PDLIM4	PDZ and LIM domain protein 4
0.307377	0.175141	O75553	O75553	DAB1_HUMAN	DAB1	Disabled homolog 1
1.48551	0.174896	O75828	O75828	CBR3_HUMAN	CBR3	Carbonyl reductase [NADPH] 3
1.17186	0.174323	Q96S90	Q96S90;Q8IV50	LYSM1_HUMAN	LYSMD1	LysM and putative peptidoglycan-binding domain-containing protein 1
1.87285	0.174256	O94855	O94855	SC24D_HUMAN	SEC24D	Protein transport protein Sec24D
2.60736	0.174242	Q8NBJ4	Q8NBJ4	GOLM1_HUMAN	GOLM1	Golgi membrane protein 1
1.81984	0.174236	Q9BYB4	Q9BYB4	GNB1L_HUMAN	GNB1L	Guanine nucleotide-binding protein subunit beta-like protein 1
0.471424	0.174234	Q9Y4K0	Q9Y4K0	LOXL2_HUMAN	LOXL2	Lysyl oxidase homolog 2
1.88382	0.174203	Q2VPB7	Q2VPB7	AP5B1_HUMAN	AP5B1	AP-5 complex subunit beta-1
0.404001	0.174088	O43761	O43761	SNG3_HUMAN	SYNGR3	Synaptogyrin-3
1.64603	0.174035	P50895	P50895	BCAM_HUMAN	BCAM	Basal cell adhesion molecule
1.14056	0.17397	P10606	P10606	COX5B_HUMAN	COX5B	Cytochrome c oxidase subunit 5B, mitochondrial
2.0124	0.173964	P14174	P14174	MIF_HUMAN	MIF	Macrophage migration inhibitory factor
2.04629	0.173731	Q5RI15	Q5RI15	COX20_HUMAN	COX20	Cytochrome c oxidase assembly protein COX20, mitochondrial
1.30549	0.173599	Q5TA50	Q5TA50	CPTP_HUMAN	CPTP	Ceramide-1-phosphate transfer protein
0.853476	0.173533	Q9H9S4	Q9H9S4	CB39L_HUMAN	CAB39L	Calcium-binding protein 39-like
0.900204	0.173248	Q8IWD4	Q8IWD4	CC117_HUMAN	CCDC117	Coiled-coil domain-containing protein 117
1.60537	0.17322	Q6PCB0	Q6PCB0	VWA1_HUMAN	VWA1	von Willebrand factor A domain-containing protein 1
0.369236	0.173189	Q5JPI9	Q5JPI9	EFMT2_HUMAN	EEF1AKMT2	EEF1A lysine methyltransferase 2
2.35694	0.173184	Q9HBK9	Q9HBK9	AS3MT_HUMAN	AS3MT	Arsenite methyltransferase
0.9375	0.172767	Q08999	Q08999	RBL2_HUMAN	RBL2	Retinoblastoma-like protein 2
0.409922	0.172664	Q9BZ76	Q96NU0;A0A1B0GTE1;Q9BZ76	CNTP3_HUMAN	CNTNAP3	Contactin-associated protein-like 3
2.57808	0.172655	Q8NG06	Q8NG06	TRI58_HUMAN	TRIM58	E3 ubiquitin-protein ligase TRIM58
0.488033	0.172379	C9JLW8	C9JLW8	MCRI1_HUMAN	MCRIP1	Mapk-regulated corepressor-interacting protein 1
0.679312	0.172296	Q9UPZ9	Q9UPZ9	CILK1_HUMAN	CILK1	Serine/threonine-protein kinase ICK
2.89856	0.172294	Q8TCU6	Q8TCU6	PREX1_HUMAN	PREX1	Phosphatidylinositol 3,4,5-trisphosphate-dependent Rac exchanger 1 protein
1.12635	0.172263	Q0JRZ9	Q0JRZ9	FCHO2_HUMAN	FCHO2	F-BAR domain only protein 2
1.37299	0.172123	Q8WVI0	Q8WVI0	UQCC5_HUMAN	UQCC5	Ubiquinol-cytochrome-c reductase complex assembly factor 5
1.23727	0.172112	P50583	P50583	AP4A_HUMAN	NUDT2	Bis(5'-nucleosyl)-tetraphosphatase [asymmetrical]
1.57837	0.171999	Q5T0D9	Q5T0D9	TPRGL_HUMAN	TPRG1L	Tumor protein p63-regulated gene 1-like protein
0.330032	0.171794	Q96NM4	Q96NM4	TOX2_HUMAN	TOX2	TOX high mobility group box family member 2
0.549124	0.171742	Q9P0T7	Q9P0T7	TMEM9_HUMAN	TMEM9	Proton-transporting V-type ATPase complex assembly regulator TMEM9
1.57951	0.17171	O95772	O95772	STR3N_HUMAN	STARD3NL	STARD3 N-terminal-like protein
0.654402	0.171698	P18859	P18859	ATP5J_HUMAN	ATP5PF	ATP synthase-coupling factor 6, mitochondrial
1.228	0.171628	O14639	O14639	ABLM1_HUMAN	ABLIM1	Actin-binding LIM protein 1
0.740541	0.171499	P12830	P12830	CADH1_HUMAN	CDH1	Cadherin-1
0.450813	0.171406	Q8N4B1	Q8N4B1	SESQ1_HUMAN	PHETA1	Sesquipedalian-1
0.349206	0.171394	Q5TB80	Q5TB80	CE162_HUMAN	CEP162	Centrosomal protein of 162 kDa
0.61526	0.171167	O75052	O75052	CAPON_HUMAN	NOS1AP	Carboxyl-terminal PDZ ligand of neuronal nitric oxide synthase protein
0.47499	0.17103	P50225	P50225;P50226	ST1A1_HUMAN	SULT1A1	Sulfotransferase 1A1
0.452058	0.171027	P15260	P15260	INGR1_HUMAN	IFNGR1	Interferon gamma receptor 1
0.357497	0.170784	P42568	P42568	AF9_HUMAN	MLLT3	Protein AF-9
2.53366	0.170585	Q01995	Q01995	TAGL_HUMAN	TAGLN	Transgelin
0.291668	0.170446	O14862	O14862	AIM2_HUMAN	AIM2	Interferon-inducible protein AIM2
0.777294	0.170318	O14713	O14713	ITBP1_HUMAN	ITGB1BP1	Integrin beta-1-binding protein 1
0.949497	0.170314	Q567V2	Q567V2	M17L2_HUMAN	MPV17L2	Mpv17-like protein 2
0.942221	0.170012	Q969Q1	Q969Q1	TRI63_HUMAN	TRIM63	E3 ubiquitin-protein ligase TRIM63
0.97718	0.16999	Q9Y3D6	Q9Y3D6	FIS1_HUMAN	FIS1	Mitochondrial fission 1 protein
0.321596	0.169949	Q96CP2	Q96CP2	FWCH2_HUMAN	FLYWCH2	FLYWCH family member 2
0.699706	0.169936	P12757	P12757	SKIL_HUMAN	SKIL	Ski-like protein
1.28925	0.169909	Q6NSJ2	Q6NSJ2	PHLB3_HUMAN	PHLDB3	Pleckstrin homology-like domain family B member 3
1.49165	0.169729	P11441	P11441	UBL4A_HUMAN	UBL4A	Ubiquitin-like protein 4A
2.82097	0.169678	Q99594	Q99594	TEAD3_HUMAN	TEAD3	Transcriptional enhancer factor TEF-5
0.832411	0.169655	Q93062	Q93062	RBPMS_HUMAN	RBPMS	RNA-binding protein with multiple splicing
0.55984	0.169649	P35052	P35052	GPC1_HUMAN	GPC1	Glypican-1
0.356499	0.169547	Q6ZUT1	Q6ZUT1	NKAP1_HUMAN	NKAPD1	Uncharacterized protein NKAPD1
0.851228	0.169511	Q9NYM9	Q9NYM9	BET1L_HUMAN	BET1L	BET1-like protein
0.232769	0.169393	Q96MP5	Q96MP5	ZSWM3_HUMAN	ZSWIM3	Zinc finger SWIM domain-containing protein 3
2.16482	0.169129	Q969G5	Q969G5	CAVN3_HUMAN	CAVIN3	Caveolae-associated protein 3
1.02622	0.168781	A5PLL7	A5PLL7	PDES1_HUMAN	PEDS1	Plasmanylethanolamine desaturase 1
3.04906	0.168664	Q6NZI2	Q6NZI2	CAVN1_HUMAN	CAVIN1	Caveolae-associated protein 1
0.611905	0.168453	Q15072	Q15072	OZF_HUMAN	ZNF146	Zinc finger protein OZF
0.171886	0.168265	Q8IYT8	Q8IYT8	ULK2_HUMAN	ULK2	Serine/threonine-protein kinase ULK2
2.16461	0.168245	P39059	P39059	COFA1_HUMAN	COL15A1	Collagen alpha-1(XV) chain
0.45847	0.168103	Q92698	Q92698	RAD54_HUMAN	RAD54L	DNA repair and recombination protein RAD54-like
1.08585	0.167808	Q9NZR1	Q9NZR1	TMOD2_HUMAN	TMOD2	Tropomodulin-2
1.43759	0.167675	Q68BL7	Q68BL7	OLM2A_HUMAN	OLFML2A	Olfactomedin-like protein 2A
0.890004	0.167667	Q15124	Q15124	PGM5_HUMAN	PGM5	Phosphoglucomutase-like protein 5
0.972599	0.16723	Q13907	Q13907	IDI1_HUMAN	IDI1	Isopentenyl-diphosphate Delta-isomerase 1
2.37084	0.16714	P08138	P08138	TNR16_HUMAN	NGFR	Tumor necrosis factor receptor superfamily member 16
0.384164	0.167137	A6NCS6	A6NCS6	CB072_HUMAN	C2orf72	Uncharacterized protein C2orf72
0.548944	0.166846	O75298	O75298	RTN2_HUMAN	RTN2	Reticulon-2
1.26527	0.16674	Q5TEJ8	Q5TEJ8	THMS2_HUMAN	THEMIS2	Protein THEMIS2
1.03278	0.166562	Q99685	Q99685	MGLL_HUMAN	MGLL	Monoglyceride lipase
1.53422	0.166484	P51970	P51970	NDUA8_HUMAN	NDUFA8	NADH dehydrogenase [ubiquinone] 1 alpha subcomplex subunit 8
2.76967	0.166386	Q9P291	Q9P291	ARMX1_HUMAN	ARMCX1	Armadillo repeat-containing X-linked protein 1
2.22194	0.166208	O95298	O95298	NDUC2_HUMAN	NDUFC2	NADH dehydrogenase [ubiquinone] 1 subunit C2
0.512864	0.165887	Q9NVN3	Q9NVN3	RIC8B_HUMAN	RIC8B	Synembryn-B
0.479879	0.165812	Q96IX5	Q96IX5	ATPMK_HUMAN	ATP5MK	ATP synthase membrane subunit K, mitochondrial
1.43182	0.165658	P15289	P15289	ARSA_HUMAN	ARSA	Arylsulfatase A
0.127291	0.165648	Q9NPG1	Q9NPG1	FZD3_HUMAN	FZD3	Frizzled-3
0.964746	0.165647	P53365	P53365	ARFP2_HUMAN	ARFIP2	Arfaptin-2
1.54601	0.165553	P24864	P24864	CCNE1_HUMAN	CCNE1	G1/S-specific cyclin-E1
1.33102	0.165483	Q92833	Q92833	JARD2_HUMAN	JARID2	Protein Jumonji
1.45736	0.165063	Q9Y3C4	Q9Y3C4	TPRKB_HUMAN	TPRKB	EKC/KEOPS complex subunit TPRKB
2.75187	0.164677	Q03426	Q03426	KIME_HUMAN	MVK	Mevalonate kinase
0.528601	0.164615	P60484	P60484	PTEN_HUMAN	PTEN	Phosphatidylinositol 3,4,5-trisphosphate 3-phosphatase and dual-specificity protein phosphatase PTEN
1.04288	0.164604	P42766	P42766	RL35_HUMAN	RPL35	Large ribosomal subunit protein uL29
1.0536	0.164593	Q64LD2	Q64LD2	WDR25_HUMAN	WDR25	WD repeat-containing protein 25
0.445891	0.164223	Q9NP84	Q9NP84	TNR12_HUMAN	TNFRSF12A	Tumor necrosis factor receptor superfamily member 12A
1.54445	0.163888	Q9UHD9	Q9UHD9	UBQL2_HUMAN	UBQLN2	Ubiquilin-2
1.46977	0.163782	Q9Y624	Q9Y624	JAM1_HUMAN	F11R	Junctional adhesion molecule A
1.43539	0.163682	Q9HB09	Q9HB09	B2L12_HUMAN	BCL2L12	Bcl-2-like protein 12
1.47258	0.163511	Q5JPI3	Q5JPI3	CC038_HUMAN	C3orf38	Uncharacterized protein C3orf38
3.38443	0.163496	Q15057	Q15057	ACAP2_HUMAN	ACAP2	Arf-GAP with coiled-coil, ANK repeat and PH domain-containing protein 2
0.566378	0.163448	Q8N4P3	Q8N4P3	MESH1_HUMAN	HDDC3	Guanosine-3',5'-bis(diphosphate) 3'-pyrophosphohydrolase MESH1
1.11039	0.163428	O15056	O15056	SYNJ2_HUMAN	SYNJ2	Synaptojanin-2
0.610514	0.163344	Q14849	Q14849	STAR3_HUMAN	STARD3	StAR-related lipid transfer protein 3
0.283556	0.163337	Q11201	Q11201	SIA4A_HUMAN	ST3GAL1	CMP-N-acetylneuraminate-beta-galactosamide-alpha-2,3-sialyltransferase 1
0.914688	0.163118	P23471	P23471	PTPRZ_HUMAN	PTPRZ1	Receptor-type tyrosine-protein phosphatase zeta
0.588249	0.163059	Q9HAW0	Q9HAW0	BRF2_HUMAN	BRF2	Transcription factor IIIB 50 kDa subunit
1.38386	0.162367	Q8IUH5	Q8IUH5	ZDH17_HUMAN	ZDHHC17	Palmitoyltransferase ZDHHC17
1.24132	0.162211	P57764	P57764	GSDMD_HUMAN	GSDMD	Gasdermin-D
0.371342	0.16216	Q92796	Q92796	DLG3_HUMAN	DLG3	Disks large homolog 3
0.496944	0.161901	Q8N3Z6	Q8N3Z6	ZCHC7_HUMAN	ZCCHC7	Zinc finger CCHC domain-containing protein 7
2.97578	0.161681	Q9Y613	Q9Y613	FHOD1_HUMAN	FHOD1	FH1/FH2 domain-containing protein 1
0.473799	0.161609	Q06413	Q06413	MEF2C_HUMAN	MEF2C	Myocyte-specific enhancer factor 2C
0.625804	0.161585	Q9BQL6	Q9BQL6	FERM1_HUMAN	FERMT1	Fermitin family homolog 1
0.483652	0.161463	Q12860	Q12860	CNTN1_HUMAN	CNTN1	Contactin-1
1.97417	0.16144	Q96CA5	Q96CA5	BIRC7_HUMAN	BIRC7	Baculoviral IAP repeat-containing protein 7
0.835071	0.161344	O60447	O60447	EVI5_HUMAN	EVI5	Ecotropic viral integration site 5 protein homolog
0.448	0.161341	O75820	O75820	ZN189_HUMAN	ZNF189	Zinc finger protein 189
0.533266	0.16116	Q96B42	Q96B42	TMM18_HUMAN	TMEM18	Transmembrane protein 18
1.33315	0.160771	O75143	O75143	ATG13_HUMAN	ATG13	Autophagy-related protein 13
0.883508	0.160726	Q9NYJ7	Q9NYJ7	DLL3_HUMAN	DLL3	Delta-like protein 3
0.781458	0.160651	O15240	O15240	VGF_HUMAN	VGF	Neurosecretory protein VGF
1.23584	0.160635	P31146	P31146	COR1A_HUMAN	CORO1A	Coronin-1A
1.71772	0.160531	P49448	P49448	DHE4_HUMAN	GLUD2	Glutamate dehydrogenase 2, mitochondrial
1.81193	0.160243	Q9Y646	Q9Y646	CBPQ_HUMAN	CPQ	Carboxypeptidase Q
0.806934	0.160105	Q99719	Q99719	SEPT5_HUMAN	SEPTIN5	Septin-5
1.01793	0.160059	P26022	P26022	PTX3_HUMAN	PTX3	Pentraxin-related protein PTX3
2.29044	0.160059	Q9UNF1	Q9UNF1	MAGD2_HUMAN	MAGED2	Melanoma-associated antigen D2
1.4799	0.159885	Q9Y6K8	Q9Y6K8	KAD5_HUMAN	AK5	Adenylate kinase isoenzyme 5
2.17657	0.159849	Q68D10	Q68D10	SPT2_HUMAN	SPTY2D1	Protein SPT2 homolog
1.13198	0.159374	Q92887	Q92887	MRP2_HUMAN	ABCC2	ATP-binding cassette sub-family C member 2
0.408771	0.159234	Q86VE9	Q86VE9	SERC5_HUMAN	SERINC5	Serine incorporator 5
1.4336	0.159167	Q14686	Q14686	NCOA6_HUMAN	NCOA6	Nuclear receptor coactivator 6
0.516722	0.159146	Q5TGI0	Q5TGI0	FAXC_HUMAN	FAXC	Failed axon connections homolog
2.07566	0.158628	O00116	O00116	ADAS_HUMAN	AGPS	Alkyldihydroxyacetonephosphate synthase, peroxisomal
0.805426	0.158548	Q9BQF6	Q9BQF6	SENP7_HUMAN	SENP7	Sentrin-specific protease 7
0.806264	0.158149	P62306	P62306	RUXF_HUMAN	SNRPF	Small nuclear ribonucleoprotein F
0.896824	0.157947	Q9UP38	Q9UP38	FZD1_HUMAN	FZD1	Frizzled-1
2.222	0.157911	Q96M27	Q96M27	PRRC1_HUMAN	PRRC1	Protein PRRC1
1.95251	0.157681	O14763	O14763	TR10B_HUMAN	TNFRSF10B	Tumor necrosis factor receptor superfamily member 10B
2.58175	0.157605	P98155	P98155	VLDLR_HUMAN	VLDLR	Very low-density lipoprotein receptor
0.689115	0.157545	A4D1U4	A4D1U4	DEN11_HUMAN	DENND11	DENN domain-containing protein 11
0.576868	0.157434	Q5T9C2	Q5T9C2	EEIG1_HUMAN	EEIG1	Early estrogen-induced gene 1 protein
0.897672	0.156837	Q9C035	Q9C035	TRIM5_HUMAN	TRIM5	Tripartite motif-containing protein 5
0.934368	0.156662	O75781	O75781	PALM_HUMAN	PALM	Paralemmin-1
1.60605	0.15661	P52943	P52943	CRIP2_HUMAN	CRIP2	Cysteine-rich protein 2
1.36094	0.156107	Q9H6X2	Q9H6X2;P58335	ANTR1_HUMAN	ANTXR1	Anthrax toxin receptor 1
0.340747	0.155982	Q12983	Q12983	BNIP3_HUMAN	BNIP3	BCL2/adenovirus E1B 19 kDa protein-interacting protein 3
3.04581	0.155759	O60488	O60488	ACSL4_HUMAN	ACSL4	Long-chain-fatty-acid--CoA ligase 4
1.68298	0.155619	O00499	O00499	BIN1_HUMAN	BIN1	Myc box-dependent-interacting protein 1
0.463459	0.15535	O14715	O14715	RGPD8_HUMAN	RGPD8	RANBP2-like and GRIP domain-containing protein 8
0.591969	0.155265	O43236	O43236	SEPT4_HUMAN	SEPTIN4	Septin-4
0.315786	0.155252	O75689	O75689	ADAP1_HUMAN	ADAP1	Arf-GAP with dual PH domain-containing protein 1
1.63189	0.154835	Q99471	Q99471	PFD5_HUMAN	PFDN5	Prefoldin subunit 5
0.281046	0.154795	Q96A54	Q96A54	PAQR1_HUMAN	ADIPOR1	Adiponectin receptor protein 1
1.15985	0.154727	P02794	P02794	FRIH_HUMAN	FTH1	Ferritin heavy chain
0.544153	0.154597	Q9ULI3	Q9ULI3	HEG1_HUMAN	HEG1	Protein HEG homolog 1
0.588622	0.154376	Q3ZCW2	Q3ZCW2	LEGL_HUMAN	LGALSL	Galectin-related protein
0.919466	0.154374	Q9BTZ2	Q9BTZ2;P0CG22	DHRS4_HUMAN	DHRS4	Dehydrogenase/reductase SDR family member 4
0.940937	0.154307	O95139	O95139	NDUB6_HUMAN	NDUFB6	NADH dehydrogenase [ubiquinone] 1 beta subcomplex subunit 6
0.428172	0.154247	Q9P266	Q9P266	JCAD_HUMAN	JCAD	Junctional cadherin 5-associated protein
1.14979	0.154122	Q3L8U1	Q3L8U1	CHD9_HUMAN	CHD9	Chromodomain-helicase-DNA-binding protein 9
1.81745	0.154111	Q9BTD8	Q9BTD8	RBM42_HUMAN	RBM42	RNA-binding protein 42
1.52144	0.154062	P08648	P08648	ITA5_HUMAN	ITGA5	Integrin alpha-5
0.344062	0.153632	Q8N4N3	Q8N4N3	KLH36_HUMAN	KLHL36	Kelch-like protein 36
0.729462	0.153495	Q9NVA4	Q9NVA4	T184C_HUMAN	TMEM184C	Transmembrane protein 184C
1.67435	0.153458	P12110	P12110	CO6A2_HUMAN	COL6A2	Collagen alpha-2(VI) chain
0.781252	0.153429	P62166	P62166	NCS1_HUMAN	NCS1	Neuronal calcium sensor 1
0.28308	0.153403	P51808	P51808	DYLT3_HUMAN	DYNLT3	Dynein light chain Tctex-type 3
1.4879	0.153248	P53990	P53990	IST1_HUMAN	IST1	IST1 homolog
0.73039	0.153196	Q9H147	Q9H147	TDIF1_HUMAN	DNTTIP1	Deoxynucleotidyltransferase terminal-interacting protein 1
1.79019	0.153196	Q9Y605	Q9Y605	MOFA1_HUMAN	MRFAP1	MORF4 family-associated protein 1
1.70977	0.152961	Q7Z2H8	Q7Z2H8	S36A1_HUMAN	SLC36A1	Proton-coupled amino acid transporter 1
0.744761	0.152951	Q8IV20	Q8IV20	LACC1_HUMAN	LACC1	Purine nucleoside phosphorylase LACC1
0.89976	0.152948	O60331	O60331	PI51C_HUMAN	PIP5K1C	Phosphatidylinositol 4-phosphate 5-kinase type-1 gamma
1.80173	0.15259	Q92572	Q92572	AP3S1_HUMAN	AP3S1	AP-3 complex subunit sigma-1
0.880689	0.152423	Q00688	Q00688	FKBP3_HUMAN	FKBP3	Peptidyl-prolyl cis-trans isomerase FKBP3
0.884961	0.152417	Q96A26	Q96A26	F162A_HUMAN	FAM162A	Protein FAM162A
1.15064	0.152364	Q8N3E9	Q8N3E9	PLCD3_HUMAN	PLCD3	1-phosphatidylinositol 4,5-bisphosphate phosphodiesterase delta-3
0.0963347	0.152335	P50453	P50453	SPB9_HUMAN	SERPINB9	Serpin B9
0.702656	0.152312	Q9HA38	Q9HA38	ZMAT3_HUMAN	ZMAT3	Zinc finger matrin-type protein 3
0.560594	0.15214	Q8TCT7	Q8TCT7	SPP2B_HUMAN	SPPL2B	Signal peptide peptidase-like 2B
2.66498	0.15207	Q15738	Q15738	NSDHL_HUMAN	NSDHL	Sterol-4-alpha-carboxylate 3-dehydrogenase, decarboxylating
1.5927	0.15202	P30043	P30043	BLVRB_HUMAN	BLVRB	Flavin reductase (NADPH)
0.754335	0.151634	O43674	O43674	NDUB5_HUMAN	NDUFB5	NADH dehydrogenase [ubiquinone] 1 beta subcomplex subunit 5, mitochondrial
0.401601	0.151255	Q9P0S2	Q9P0S2	COX16_HUMAN	COX16	Cytochrome c oxidase assembly protein COX16 homolog, mitochondrial
0.544752	0.150797	Q9Y5Q0	Q9Y5Q0	FADS3_HUMAN	FADS3	Fatty acid desaturase 3
0.401619	0.150588	Q9NSU2	Q9NSU2	TREX1_HUMAN	TREX1	Three-prime repair exonuclease 1
1.18032	0.150554	Q7RTP0	Q7RTP0	NIPA1_HUMAN	NIPA1	Magnesium transporter NIPA1
0.896422	0.15055	Q9H3U5	Q9H3U5	MFSD1_HUMAN	MFSD1	Major facilitator superfamily domain-containing protein 1
0.567658	0.150277	Q5TH69	Q5TH69	BIG3_HUMAN	ARFGEF3	Brefeldin A-inhibited guanine nucleotide-exchange protein 3
0.298841	0.150034	Q9H2X6	Q9H2X6	HIPK2_HUMAN	HIPK2	Homeodomain-interacting protein kinase 2
0.475701	0.149966	Q8N137	Q8N137	CNTRB_HUMAN	CNTROB	Centrobin
0.30189	0.149834	Q53RE8	Q53RE8	ANR39_HUMAN	ANKRD39	Ankyrin repeat domain-containing protein 39
2.03343	0.149812	P14859	P14859;Q9UKI9	PO2F1_HUMAN	POU2F1	POU domain, class 2, transcription factor 1
0.275618	0.14975	Q9H008	Q9H008	LHPP_HUMAN	LHPP	Phospholysine phosphohistidine inorganic pyrophosphate phosphatase
0.645573	0.149695	Q96EU6	Q96EU6	RRP36_HUMAN	RRP36	Ribosomal RNA processing protein 36 homolog
0.87954	0.149605	Q16670	Q16670	ZSC26_HUMAN	ZSCAN26	Zinc finger and SCAN domain-containing protein 26
0.267789	0.149566	O14978	O14978	ZN263_HUMAN	ZNF263	Zinc finger protein 263
1.52848	0.149515	O43759	O43759	SNG1_HUMAN	SYNGR1	Synaptogyrin-1
1.42187	0.149508	Q9Y2G0	Q9Y2G0	EFR3B_HUMAN	EFR3B	Protein EFR3 homolog B
0.628051	0.149223	Q6PKC3	Q6PKC3	TXD11_HUMAN	TXNDC11	Thioredoxin domain-containing protein 11
1.29893	0.149205	Q96JD6	Q96JD6	AKCL2_HUMAN	AKR1E2	1,5-anhydro-D-fructose reductase
1.58686	0.149165	O95359	O95359	TACC2_HUMAN	TACC2	Transforming acidic coiled-coil-containing protein 2
0.813377	0.149092	Q92546	Q92546	RGP1_HUMAN	RGP1	RAB6A-GEF complex partner protein 2
1.41312	0.148843	Q8IYT2	Q8IYT2	CMTR2_HUMAN	CMTR2	Cap-specific mRNA (nucleoside-2'-O-)-methyltransferase 2
0.47322	0.14853	Q96K80	Q96K80	ZC3HA_HUMAN	ZC3H10	Zinc finger CCCH domain-containing protein 10
1.12854	0.148494	Q99439	Q99439	CNN2_HUMAN	CNN2	Calponin-2
0.965154	0.148484	P17676	P17676	CEBPB_HUMAN	CEBPB	CCAAT/enhancer-binding protein beta
0.638436	0.148268	Q09019	Q09019	DMWD_HUMAN	DMWD	Dystrophia myotonica WD repeat-containing protein
1.57527	0.148266	Q5TGL8	Q5TGL8	PXDC1_HUMAN	PXDC1	PX domain-containing protein 1
0.617318	0.14826	Q9NXL9	Q9NXL9	MCM9_HUMAN	MCM9	DNA helicase MCM9
1.38223	0.14796	Q9HB21	Q9HB21	PKHA1_HUMAN	PLEKHA1	Pleckstrin homology domain-containing family A member 1
0.328748	0.147705	O00623	O00623	PEX12_HUMAN	PEX12	Peroxisome assembly protein 12
2.53595	0.147659	Q96NT1	Q96NT1	NP1L5_HUMAN	NAP1L5	Nucleosome assembly protein 1-like 5
0.425757	0.147647	Q9P244	Q9P244	LRFN1_HUMAN	LRFN1	Leucine-rich repeat and fibronectin type III domain-containing protein 1
0.38851	0.147563	Q7RTV5	Q7RTV5	PXL2C_HUMAN	PRXL2C	Peroxiredoxin-like 2C
1.13046	0.147425	Q14653	Q14653	IRF3_HUMAN	IRF3	Interferon regulatory factor 3
0.444709	0.147306	O75815	O75815	BCAR3_HUMAN	BCAR3	Breast cancer anti-estrogen resistance protein 3
0.792247	0.147241	Q96JA1	Q96JA1	LRIG1_HUMAN	LRIG1	Leucine-rich repeats and immunoglobulin-like domains protein 1
0.456002	0.147137	Q8IUX7	Q8IUX7	AEBP1_HUMAN	AEBP1	Adipocyte enhancer-binding protein 1
0.399877	0.147017	P55211	P55211	CASP9_HUMAN	CASP9	Caspase-9
0.685694	0.147016	Q8ND83	Q8ND83	SLAI1_HUMAN	SLAIN1	SLAIN motif-containing protein 1
0.894747	0.146942	P08253	P08253	MMP2_HUMAN	MMP2	72 kDa type IV collagenase
3.87825	0.146912	P23381	P23381	SYWC_HUMAN	WARS1	Tryptophan--tRNA ligase, cytoplasmic
2.65724	0.146822	Q02318	Q02318	CP27A_HUMAN	CYP27A1	Sterol 26-hydroxylase, mitochondrial
0.515171	0.146799	Q14019	Q14019	COTL1_HUMAN	COTL1	Coactosin-like protein
0.503491	0.146788	Q9NQ86	Q9NQ86	TRI36_HUMAN	TRIM36	E3 ubiquitin-protein ligase TRIM36
2.45679	0.146724	O15460	O15460	P4HA2_HUMAN	P4HA2	Prolyl 4-hydroxylase subunit alpha-2
2.37668	0.146687	A4D1P6	A4D1P6	WDR91_HUMAN	WDR91	WD repeat-containing protein 91
1.17256	0.146621	Q92619	Q92619	HMHA1_HUMAN	ARHGAP45	Rho GTPase-activating protein 45
0.337199	0.146561	Q9NYQ6	Q9NYQ6	CELR1_HUMAN	CELSR1	Cadherin EGF LAG seven-pass G-type receptor 1
0.819973	0.146561	Q9Y3T6	Q9Y3T6	R3HC1_HUMAN	R3HCC1	R3H and coiled-coil domain-containing protein 1
2.15721	0.146504	Q53EL6	Q53EL6	PDCD4_HUMAN	PDCD4	Programmed cell death protein 4
0.986931	0.146323	Q86WV6	Q86WV6	STING_HUMAN	STING1	Stimulator of interferon genes protein
0.604304	0.146258	Q49MG5	Q49MG5	MAP9_HUMAN	MAP9	Microtubule-associated protein 9
1.61095	0.146062	O75190	Q8NHS0;P25686;O75190	DNJB6_HUMAN	DNAJB6	DnaJ homolog subfamily B member 6
0.122314	0.145935	Q96HH9	Q96HH9	GRM2B_HUMAN	GRAMD2B	GRAM domain-containing protein 2B
0.883794	0.145738	Q6IQ20	Q6IQ20	NAPEP_HUMAN	NAPEPLD	N-acyl-phosphatidylethanolamine-hydrolyzing phospholipase D
2.67998	0.145729	O60861	O60861	GAS7_HUMAN	GAS7	Growth arrest-specific protein 7
0.817922	0.145618	O43623	O43623	SNAI2_HUMAN	SNAI2	Zinc finger protein SNAI2
0.348141	0.145599	O15015	O15015	ZN646_HUMAN	ZNF646	Zinc finger protein 646
1.1186	0.145189	O95159	O95159	ZFPL1_HUMAN	ZFPL1	Zinc finger protein-like 1
2.91444	0.145124	Q14693	Q14693	LPIN1_HUMAN	LPIN1	Phosphatidate phosphatase LPIN1
1.18903	0.145084	Q9NRX6	Q9NRX6	KISHB_HUMAN	TMEM167B	Protein kish-B
0.557111	0.144995	O94760	O94760	DDAH1_HUMAN	DDAH1	N(G),N(G)-dimethylarginine dimethylaminohydrolase 1
0.143109	0.144986	Q32M45	Q32M45	ANO4_HUMAN	ANO4	Anoctamin-4
1.47091	0.144745	Q86YS6	Q86YS6	RAB43_HUMAN	RAB43	Ras-related protein Rab-43
1.94401	0.144666	Q8TBA6	Q8TBA6	GOGA5_HUMAN	GOLGA5	Golgin subfamily A member 5
0.494151	0.144624	Q9NY97	Q9NY97	B3GN2_HUMAN	B3GNT2	N-acetyllactosaminide beta-1,3-N-acetylglucosaminyltransferase 2
2.77488	0.144578	O00170	O00170	AIP_HUMAN	AIP	AH receptor-interacting protein
1.85179	0.144536	Q14999	Q14999	CUL7_HUMAN	CUL7	Cullin-7
2.1013	0.144504	Q9UNW1	Q9UNW1	MINP1_HUMAN	MINPP1	Multiple inositol polyphosphate phosphatase 1
0.485241	0.144485	Q8TE69;Q96DE9	Q96DE9;Q8TE69	EOLA1_HUMAN;EOLA2_HUMAN	EOLA1;EOLA2	Protein EOLA1
1.38776	0.144189	Q7L1V2	Q7L1V2	MON1B_HUMAN	MON1B	Vacuolar fusion protein MON1 homolog B
1.26393	0.144173	O75381	O75381	PEX14_HUMAN	PEX14	Peroxisomal membrane protein PEX14
0.341209	0.144173	Q8IZU2	Q8IZU2	WDR17_HUMAN	WDR17	WD repeat-containing protein 17
0.426171	0.144166	Q49AM1	Q49AM1	MTEF2_HUMAN	MTERF2	Transcription termination factor 2, mitochondrial
3.0954	0.14413	Q8IWA4	Q8IWA4	MFN1_HUMAN	MFN1	Mitofusin-1
0.602637	0.144103	Q5UCC4	Q5UCC4	EMC10_HUMAN	EMC10	ER membrane protein complex subunit 10
0.294458	0.144054	P20719	P20719	HXA5_HUMAN	HOXA5	Homeobox protein Hox-A5
1.09085	0.143956	P78563	P78563	RED1_HUMAN	ADARB1	Double-stranded RNA-specific editase 1
3.26633	0.143877	Q9Y2H2	Q9Y2H2	SAC2_HUMAN	INPP5F	Phosphatidylinositide phosphatase SAC2
0.937644	0.143802	O15169	O15169	AXIN1_HUMAN	AXIN1	Axin-1
0.646761	0.143772	Q9UJ78	Q9UJ78	ZMYM5_HUMAN	ZMYM5	Zinc finger MYM-type protein 5
0.180244	0.143759	Q9BSE4	Q9BSE4	HERP2_HUMAN	HERPUD2	Homocysteine-responsive endoplasmic reticulum-resident ubiquitin-like domain member 2 protein
0.576507	0.143715	Q05513	Q05513	KPCZ_HUMAN	PRKCZ	Protein kinase C zeta type
2.58558	0.143638	Q16610	Q16610	ECM1_HUMAN	ECM1	Extracellular matrix protein 1
0.164332	0.143549	Q96K62	Q96K62	ZBT45_HUMAN	ZBTB45	Zinc finger and BTB domain-containing protein 45
0.570201	0.143513	O95466	O95466	FMNL1_HUMAN	FMNL1	Formin-like protein 1
0.801074	0.14322	Q02078	Q02078	MEF2A_HUMAN	MEF2A	Myocyte-specific enhancer factor 2A
0.464461	0.143113	Q8N983	Q8N983	RM43_HUMAN	MRPL43	Large ribosomal subunit protein mL43
0.866924	0.143091	Q9UI14	Q9UI14	PRAF1_HUMAN	RABAC1	Prenylated Rab acceptor protein 1
1.69426	0.142988	P11413	P11413	G6PD_HUMAN	G6PD	Glucose-6-phosphate 1-dehydrogenase
0.86165	0.142988	Q13555	Q13555;Q13554	KCC2G_HUMAN	CAMK2G	Calcium/calmodulin-dependent protein kinase type II subunit gamma
0.573015	0.142935	O95848	O95848	NUD14_HUMAN	NUDT14	Uridine diphosphate glucose pyrophosphatase NUDT14
1.04395	0.142924	O15403	O15403	MOT7_HUMAN	SLC16A6	Monocarboxylate transporter 7
1.07333	0.142908	Q9NQQ7	Q9NQQ7	S35C2_HUMAN	SLC35C2	Solute carrier family 35 member C2
1.04401	0.142771	P62253	P62253	UB2G1_HUMAN	UBE2G1	Ubiquitin-conjugating enzyme E2 G1
0.257684	0.142753	Q8N3I7	Q8N3I7	BBS5_HUMAN	BBS5	Bardet-Biedl syndrome 5 protein
1.33529	0.142588	Q16548	Q9HBF5;Q16548	B2LA1_HUMAN	BCL2A1	Bcl-2-related protein A1
1.78267	0.142001	Q9HBL8	Q9HBL8	NMRL1_HUMAN	NMRAL1	NmrA-like family domain-containing protein 1
1.41165	0.141788	Q6P0Q8	Q6P0Q8	MAST2_HUMAN	MAST2	Microtubule-associated serine/threonine-protein kinase 2
0.517065	0.14175	P15529	P15529	MCP_HUMAN	CD46	Membrane cofactor protein
0.307124	0.141715	Q9UH92	Q9UH92	MLX_HUMAN	MLX	Max-like protein X
1.10287	0.141679	Q9UKA9	Q9UKA9	PTBP2_HUMAN	PTBP2	Polypyrimidine tract-binding protein 2
0.427889	0.141612	A8K855	A8K855	EFCB7_HUMAN	EFCAB7	EF-hand calcium-binding domain-containing protein 7
2.04423	0.141328	Q04941	Q04941	PLP2_HUMAN	PLP2	Proteolipid protein 2
0.480755	0.141262	Q8WV24	Q8WV24	PHLA1_HUMAN	PHLDA1	Pleckstrin homology-like domain family A member 1
2.2807	0.141109	Q07954	Q07954	LRP1_HUMAN	LRP1	Prolow-density lipoprotein receptor-related protein 1
1.86453	0.141068	Q9BZ23	Q9H999;Q9BZ23	PANK2_HUMAN	PANK2	Pantothenate kinase 2, mitochondrial
1.77829	0.140903	Q9ULV3	Q9ULV3	CIZ1_HUMAN	CIZ1	Cip1-interacting zinc finger protein
1.04114	0.140901	Q9H0F7	Q9H0F7	ARL6_HUMAN	ARL6	ADP-ribosylation factor-like protein 6
1.18815	0.140899	Q9NUI1	Q9NUI1	DECR2_HUMAN	DECR2	Peroxisomal 2,4-dienoyl-CoA reductase [(3E)-enoyl-CoA-producing]
0.759488	0.140855	Q8NCA5	Q8NCA5	FA98A_HUMAN	FAM98A	Protein FAM98A
0.466107	0.140604	O00327	O00327	BMAL1_HUMAN	BMAL1	Basic helix-loop-helix ARNT-like protein 1
1.31349	0.140482	Q9C004	Q9C004	SPY4_HUMAN	SPRY4	Protein sprouty homolog 4
0.929501	0.140453	Q8TEB9	Q8TEB9	RHBL4_HUMAN	RHBDD1	Rhomboid-related protein 4
1.59265	0.140449	Q16584	Q16584	M3K11_HUMAN	MAP3K11	Mitogen-activated protein kinase kinase kinase 11
0.413131	0.140289	P01037	P01036;P09228;P01037	CYTN_HUMAN	CST1	Cystatin-SN
0.725681	0.140143	P60006	P60006	APC15_HUMAN	ANAPC15	Anaphase-promoting complex subunit 15
0.492086	0.140087	Q9H3F6	Q9H3F6	BACD3_HUMAN	KCTD10	BTB/POZ domain-containing adapter for CUL3-mediated RhoA degradation protein 3
0.802261	0.139945	P63098	P63098	CANB1_HUMAN	PPP3R1	Calcineurin subunit B type 1
1.17468	0.13991	Q8IVF2	Q8IVF2	AHNK2_HUMAN	AHNAK2	Protein AHNAK2
0.226825	0.139759	O75157	O75157	T22D2_HUMAN	TSC22D2	TSC22 domain family protein 2
0.523204	0.139696	P63146	P63146	UBE2B_HUMAN	UBE2B	Ubiquitin-conjugating enzyme E2 B
1.40904	0.139544	Q9NSC5	Q9NSC5	HOME3_HUMAN	HOMER3	Homer protein homolog 3
2.7696	0.139492	Q08431	Q08431	MFGM_HUMAN	MFGE8	Lactadherin
0.997967	0.139442	O00189	O00189	AP4M1_HUMAN	AP4M1	AP-4 complex subunit mu-1
2.33594	0.139431	P35221	P35221;P26232	CTNA1_HUMAN	CTNNA1	Catenin alpha-1
0.967029	0.139344	Q8N556	Q8N556	AFAP1_HUMAN	AFAP1	Actin filament-associated protein 1
0.956657	0.139329	P60059	P60059	SC61G_HUMAN	SEC61G	Protein transport protein Sec61 subunit gamma
1.77419	0.139327	Q96NT0	Q96NT0	CC115_HUMAN	CCDC115	Coiled-coil domain-containing protein 115
1.06284	0.139322	Q8NHG7	Q8NHG7	SVIP_HUMAN	SVIP	Small VCP/p97-interacting protein
0.553001	0.139296	O43402	O43402	EMC8_HUMAN	EMC8	ER membrane protein complex subunit 8
2.01057	0.139251	P80303	P80303	NUCB2_HUMAN	NUCB2	Nucleobindin-2
0.327927	0.139188	Q8TAP9	Q8TAP9	MPLKI_HUMAN	MPLKIP	M-phase-specific PLK1-interacting protein
0.30849	0.138896	Q8NAP3	Q8NAP3	ZBT38_HUMAN	ZBTB38	Zinc finger and BTB domain-containing protein 38
0.308422	0.138847	Q92859	Q92859	NEO1_HUMAN	NEO1	Neogenin
1.35947	0.138833	Q8N3D4	Q8N3D4	EH1L1_HUMAN	EHBP1L1	EH domain-binding protein 1-like protein 1
0.49562	0.138816	Q9BZB8	Q9BZB8	CPEB1_HUMAN	CPEB1	Cytoplasmic polyadenylation element-binding protein 1
0.278474	0.138542	P50607	P50607	TUB_HUMAN	TUB	Tubby protein homolog
0.880054	0.138372	Q9Y5Z4	Q9Y5Z4	HEBP2_HUMAN	HEBP2	Heme-binding protein 2
0.702606	0.138345	Q9BPY3	Q9BPY3	F118B_HUMAN	FAM118B	Protein FAM118B
2.62501	0.138336	Q15262	Q15262	PTPRK_HUMAN	PTPRK	Receptor-type tyrosine-protein phosphatase kappa
1.64965	0.138291	P41226	P41226	UBA7_HUMAN	UBA7	Ubiquitin-like modifier-activating enzyme 7
1.05384	0.138033	Q6PIY7	Q6PIY7	GLD2_HUMAN	TENT2	Poly(A) RNA polymerase GLD2
1.5411	0.13786	Q08209	Q08209	PP2BA_HUMAN	PPP3CA	Protein phosphatase 3 catalytic subunit alpha
0.212631	0.137816	Q96A29	Q96A29	FUCT1_HUMAN	SLC35C1	GDP-fucose transporter 1
0.432551	0.137799	A0AV96	A0AV96	RBM47_HUMAN	RBM47	RNA-binding protein 47
0.507338	0.137724	Q9NQS3	Q9NQS3	NECT3_HUMAN	NECTIN3	Nectin-3
0.561404	0.137628	Q92567	Q92567	F168A_HUMAN	FAM168A	Protein FAM168A
0.973714	0.137543	P36969	P36969	GPX4_HUMAN	GPX4	Phospholipid hydroperoxide glutathione peroxidase
1.45841	0.137362	P27635	P27635;Q96L21	RL10_HUMAN	RPL10	Large ribosomal subunit protein uL16
0.4526	0.137311	P98174	P98174	FGD1_HUMAN	FGD1	FYVE, RhoGEF and PH domain-containing protein 1
0.533229	0.137105	P19086	P19086	GNAZ_HUMAN	GNAZ	Guanine nucleotide-binding protein G(z) subunit alpha
0.296764	0.137099	P03897	P03897	NU3M_HUMAN	MT-ND3	NADH-ubiquinone oxidoreductase chain 3
0.851107	0.137054	Q5TC84	Q5TC84	OGRL1_HUMAN	OGFRL1	Opioid growth factor receptor-like protein 1
2.62299	0.137046	P22570	P22570	ADRO_HUMAN	FDXR	NADPH:adrenodoxin oxidoreductase, mitochondrial
0.686729	0.136871	Q9Y6N7	Q9Y6N7	ROBO1_HUMAN	ROBO1	Roundabout homolog 1
0.447339	0.136847	Q99584	Q99584	S10AD_HUMAN	S100A13	Protein S100-A13
0.191305	0.136836	Q8TD17	Q8TD17	ZN398_HUMAN	ZNF398	Zinc finger protein 398
0.56522	0.136828	Q8WXS3	Q8WXS3	BAALC_HUMAN	BAALC	Brain and acute leukemia cytoplasmic protein
0.960625	0.136826	P13073	P13073	COX41_HUMAN	COX4I1	Cytochrome c oxidase subunit 4 isoform 1, mitochondrial
1.10775	0.1368	Q0IIM8	Q0IIM8	TBC8B_HUMAN	TBC1D8B	TBC1 domain family member 8B
1.13939	0.136736	O94929	O94929	ABLM3_HUMAN	ABLIM3	Actin-binding LIM protein 3
2.12772	0.136687	P53007	P53007	TXTP_HUMAN	SLC25A1	Tricarboxylate transport protein, mitochondrial
0.348954	0.136657	Q8N9F7	Q8N9F7	GDPD1_HUMAN	GDPD1	Lysophospholipase D GDPD1
3.72907	0.136647	Q9H4M9	Q9H4M9;Q9NZN3	EHD1_HUMAN	EHD1	EH domain-containing protein 1
0.644528	0.136547	Q9NUS5	Q9NUS5	AP5S1_HUMAN	AP5S1	AP-5 complex subunit sigma-1
1.21392	0.136503	O00459	O00459	P85B_HUMAN	PIK3R2	Phosphatidylinositol 3-kinase regulatory subunit beta
1.37367	0.136465	O75874	O75874	IDHC_HUMAN	IDH1	Isocitrate dehydrogenase [NADP] cytoplasmic
0.11014	0.13645	Q96LT4	Q96LT4	SAMD8_HUMAN	SAMD8	Sphingomyelin synthase-related protein 1
0.309168	0.136221	Q8NB15	Q8NB15	ZN511_HUMAN	ZNF511	Zinc finger protein 511
0.164505	0.136112	Q96A00	Q96A00	PP14A_HUMAN	PPP1R14A	Protein phosphatase 1 regulatory subunit 14A
1.35651	0.136109	Q9Y2I8	Q9Y2I8	WDR37_HUMAN	WDR37	WD repeat-containing protein 37
0.823078	0.136019	P42684	P42684	ABL2_HUMAN	ABL2	Tyrosine-protein kinase ABL2
0.616271	0.135668	Q68CZ1	Q68CZ1	FTM_HUMAN	RPGRIP1L	Protein fantom
0.617239	0.135548	Q6UWP2	Q6UWP2	DHR11_HUMAN	DHRS11	Dehydrogenase/reductase SDR family member 11
0.536948	0.135546	Q96EF6	Q96EF6	FBX17_HUMAN	FBXO17	F-box only protein 17
1.05741	0.135508	Q9BQC3	Q9BQC3	DPH2_HUMAN	DPH2	2-(3-amino-3-carboxypropyl)histidine synthase subunit 2
2.48087	0.135439	Q5JWF2	Q5JWF2	GNAS1_HUMAN	GNAS	Guanine nucleotide-binding protein G(s) subunit alpha isoforms XLas
1.62724	0.135395	P54652	P54652	HSP72_HUMAN	HSPA2	Heat shock-related 70 kDa protein 2
1.88773	0.135228	Q8IV08	Q8IV08	PLD3_HUMAN	PLD3	5'-3' exonuclease PLD3
0.746846	0.13505	Q5T013	Q5T013	HYI_HUMAN	HYI	Putative hydroxypyruvate isomerase
1.14519	0.134974	Q9Y4P8	Q9Y4P8	WIPI2_HUMAN	WIPI2	WD repeat domain phosphoinositide-interacting protein 2
0.18684	0.134877	Q6ZQX7	Q6ZQX7	LIAT1_HUMAN	LIAT1	Protein LIAT1
0.310456	0.134874	Q16674	Q16674	MIA_HUMAN	MIA	Melanoma-derived growth regulatory protein
0.612241	0.134779	Q13797	Q13797	ITA9_HUMAN	ITGA9	Integrin alpha-9
1.01729	0.134725	Q9BZ72	Q9BZ72	PITM2_HUMAN	PITPNM2	Membrane-associated phosphatidylinositol transfer protein 2
1.99965	0.134321	Q9P0S3	Q9P0S3	ORML1_HUMAN	ORMDL1	ORM1-like protein 1
0.754359	0.134299	P36954	P36954	RPB9_HUMAN	POLR2I	DNA-directed RNA polymerase II subunit RPB9
0.362799	0.134114	Q12893	Q12893	TM115_HUMAN	TMEM115	Transmembrane protein 115
0.639797	0.133998	Q9UBK7;Q9UNT1	Q9UBK7;Q9UNT1	RBL2A_HUMAN;RBL2B_HUMAN	RABL2A;RABL2B	Rab-like protein 2A
0.254996	0.133937	Q5TBA9	Q5TBA9	FRY_HUMAN	FRY	Protein furry homolog
3.44238	0.133902	P98160	P98160	PGBM_HUMAN	HSPG2	Basement membrane-specific heparan sulfate proteoglycan core protein
3.32698	0.133798	Q9P2M7	Q9P2M7	CING_HUMAN	CGN	Cingulin
2.54617	0.13379	O43353	O43353	RIPK2_HUMAN	RIPK2	Receptor-interacting serine/threonine-protein kinase 2
0.419782	0.133628	Q13635	Q13635	PTC1_HUMAN	PTCH1	Protein patched homolog 1
0.965182	0.133415	Q9NU19	Q9NU19	TB22B_HUMAN	TBC1D22B	TBC1 domain family member 22B
0.227988	0.133252	Q9Y6U3	Q9Y6U3	SCIN_HUMAN	SCIN	Scinderin
1.19847	0.132896	Q9UGI8	Q9UGI8	TES_HUMAN	TES	Testin
0.196523	0.132874	P53675	P53675	CLH2_HUMAN	CLTCL1	Clathrin heavy chain 2
0.450551	0.132872	Q8TBR7	Q8TBR7	TLC3A_HUMAN	TLCD3A	TLC domain-containing protein 3A
1.08064	0.132824	Q15776	Q15776	ZKSC8_HUMAN	ZKSCAN8	Zinc finger protein with KRAB and SCAN domains 8
1.49078	0.132798	Q8NCC5	Q8NCC5	SPX3_HUMAN	SLC37A3	Sugar phosphate exchanger 3
0.71395	0.132791	Q9BUE0	Q9BUE0	MED18_HUMAN	MED18	Mediator of RNA polymerase II transcription subunit 18
0.563297	0.132699	Q9GZT4	Q9GZT4	SRR_HUMAN	SRR	Serine racemase
0.0895627	0.132645	Q96HZ4	Q96HZ4	HES6_HUMAN	HES6	Transcription cofactor HES-6
1.39307	0.132632	P22830	P22830	HEMH_HUMAN	FECH	Ferrochelatase, mitochondrial
0.853732	0.132538	Q9BV23	Q9BV23	ABHD6_HUMAN	ABHD6	Monoacylglycerol lipase ABHD6
1.2886	0.132387	O94808	O94808	GFPT2_HUMAN	GFPT2	Glutamine--fructose-6-phosphate aminotransferase [isomerizing] 2
0.380569	0.132325	Q6UB28	Q6UB28	MAP12_HUMAN	METAP1D	Methionine aminopeptidase 1D, mitochondrial
0.646993	0.132286	Q9H1C7	Q9H1C7	CYTM1_HUMAN	CYSTM1	Cysteine-rich and transmembrane domain-containing protein 1
0.77511	0.132212	Q9UBI1	Q9UBI1	COMD3_HUMAN	COMMD3	COMM domain-containing protein 3
2.77598	0.132191	P55199	P55199	ELL_HUMAN	ELL	RNA polymerase II elongation factor ELL
2.01622	0.132004	O94923	O94923	GLCE_HUMAN	GLCE	D-glucuronyl C5-epimerase
1.37175	0.131782	Q9UK39	Q9UK39	NOCT_HUMAN	NOCT	Nocturnin
0.333895	0.131743	Q86UW9	Q86UW9	DTX2_HUMAN	DTX2	Probable E3 ubiquitin-protein ligase DTX2
0.772945	0.131693	Q96G25	Q96G25	MED8_HUMAN	MED8	Mediator of RNA polymerase II transcription subunit 8
1.32104	0.131567	Q14956	Q14956	GPNMB_HUMAN	GPNMB	Transmembrane glycoprotein NMB
0.532669	0.131493	Q9NQ89	Q9NQ89	CL004_HUMAN	C12orf4	Protein C12orf4
0.501564	0.131195	P99999	P99999	CYC_HUMAN	CYCS	Cytochrome c
2.05719	0.131146	O15020	O15020	SPTN2_HUMAN	SPTBN2	Spectrin beta chain, non-erythrocytic 2
1.44686	0.131121	Q00587	Q00587	BORG5_HUMAN	CDC42EP1	Cdc42 effector protein 1
0.83546	0.131108	Q15788	Q15788	NCOA1_HUMAN	NCOA1	Nuclear receptor coactivator 1
0.559923	0.131031	Q12974	Q12974	TP4A2_HUMAN	PTP4A2	Protein tyrosine phosphatase type IVA 2
1.2823	0.13097	Q9BRX9	Q9BRX9	WDR83_HUMAN	WDR83	WD repeat domain-containing protein 83
0.370739	0.130811	Q99835	Q99835	SMO_HUMAN	SMO	Protein smoothened
0.263374	0.130768	Q9UBG0	Q9UBG0	MRC2_HUMAN	MRC2	C-type mannose receptor 2
1.02739	0.130736	O43306	O43306	ADCY6_HUMAN	ADCY6	Adenylate cyclase type 6
0.582187	0.130538	Q9NPF0	Q9NPF0	CD320_HUMAN	CD320	CD320 antigen
1.3983	0.130512	P52294	P52294	IMA5_HUMAN	KPNA1	Importin subunit alpha-5
0.640978	0.130499	P62745	P62745	RHOB_HUMAN	RHOB	Rho-related GTP-binding protein RhoB
0.202015	0.130423	Q06481	Q06481	APLP2_HUMAN	APLP2	Amyloid beta precursor like protein 2
1.55801	0.130116	Q9P107	Q9P107	GMIP_HUMAN	GMIP	GEM-interacting protein
1.85395	0.130101	Q8IYI6	Q8IYI6	EXOC8_HUMAN	EXOC8	Exocyst complex component 8
0.169505	0.130054	Q8TC92	Q8TC92	ENOX1_HUMAN	ENOX1	Ecto-NOX disulfide-thiol exchanger 1
0.910824	0.12994	P25686	P25686	DNJB2_HUMAN	DNAJB2	DnaJ homolog subfamily B member 2
0.7651	0.129682	Q03169	Q03169	TNAP2_HUMAN	TNFAIP2	Tumor necrosis factor alpha-induced protein 2
1.19678	0.129659	Q9BUA3	Q9BUA3	SPNDC_HUMAN	SPINDOC	Spindlin interactor and repressor of chromatin-binding protein
0.465726	0.129588	Q13127	Q13127	REST_HUMAN	REST	RE1-silencing transcription factor
1.96301	0.129568	Q9NZU5	Q9NZU5	LMCD1_HUMAN	LMCD1	LIM and cysteine-rich domains protein 1
1.45666	0.12951	P29083	P29083	T2EA_HUMAN	GTF2E1	General transcription factor IIE subunit 1
1.00804	0.129489	Q9P0L2	Q9P0L2	MARK1_HUMAN	MARK1	Serine/threonine-protein kinase MARK1
1.85796	0.129331	P07948	P07948	LYN_HUMAN	LYN	Tyrosine-protein kinase Lyn
0.0841838	0.129326	P04440	P04440	DPB1_HUMAN	HLA-DPB1	HLA class II histocompatibility antigen, DP beta 1 chain
1.31721	0.129317	O14745	O14745	NHRF1_HUMAN	NHERF1	Na(+)/H(+) exchange regulatory cofactor NHE-RF1
0.180942	0.129304	Q53HC0	Q53HC0	CCD92_HUMAN	CCDC92	Coiled-coil domain-containing protein 92
0.565264	0.129175	P07602	P07602	SAP_HUMAN	PSAP	Prosaposin
1.01557	0.129032	Q9NYL4	Q9NYL4	FKB11_HUMAN	FKBP11	Peptidyl-prolyl cis-trans isomerase FKBP11
0.174723	0.129003	P78368	P78368	KC1G2_HUMAN	CSNK1G2	Casein kinase I isoform gamma-2
0.724505	0.12897	O00483	O00483	NDUA4_HUMAN	NDUFA4	Cytochrome c oxidase subunit NDUFA4
0.376529	0.128896	Q9UJT0	Q9UJT0	TBE_HUMAN	TUBE1	Tubulin epsilon chain
0.81059	0.12885	O75586	O75586	MED6_HUMAN	MED6	Mediator of RNA polymerase II transcription subunit 6
0.581708	0.12879	Q9H5I5	Q9H5I5	PIEZ2_HUMAN	PIEZO2	Piezo-type mechanosensitive ion channel component 2
1.16934	0.128732	P28799	P28799	GRN_HUMAN	GRN	Progranulin
1.25041	0.128691	Q13232	Q13232	NDK3_HUMAN	NME3	Nucleoside diphosphate kinase 3
1.68833	0.128423	P30049	P30049	ATPD_HUMAN	ATP5F1D	ATP synthase subunit delta, mitochondrial
0.669696	0.128377	Q9Y2D0	Q9Y2D0	CAH5B_HUMAN	CA5B	Carbonic anhydrase 5B, mitochondrial
0.559955	0.128206	Q6IMN6	Q6IMN6	CAPR2_HUMAN	CAPRIN2	Caprin-2
1.04426	0.128181	Q14558	Q14558	KPRA_HUMAN	PRPSAP1	Phosphoribosyl pyrophosphate synthase-associated protein 1
0.243771	0.128087	Q8WTW4	Q8WTW4	NPRL2_HUMAN	NPRL2	GATOR1 complex protein NPRL2
0.706364	0.127966	Q96K58	Q96K58	ZN668_HUMAN	ZNF668	Zinc finger protein 668
1.26747	0.127881	Q96B70	Q96B70	LENG9_HUMAN	LENG9	Leukocyte receptor cluster member 9
2.89762	0.127876	Q16851	Q16851	UGPA_HUMAN	UGP2	UTP--glucose-1-phosphate uridylyltransferase
0.392241	0.127844	Q9NPA3	Q9NPA3	M1IP1_HUMAN	MID1IP1	Mid1-interacting protein 1
0.305765	0.127816	O75177	O75177	CREST_HUMAN	SS18L1	Calcium-responsive transactivator
1.23339	0.127793	O75935	O75935	DCTN3_HUMAN	DCTN3	Dynactin subunit 3
0.637534	0.127745	Q9Y5X0	Q9Y5X0	SNX10_HUMAN	SNX10	Sorting nexin-10
0.545818	0.127453	Q9Y4G8	Q9Y4G8	RPGF2_HUMAN	RAPGEF2	Rap guanine nucleotide exchange factor 2
0.584703	0.127438	Q96MI9	Q96MI9	CBPC4_HUMAN	AGBL1	Cytosolic carboxypeptidase 4
0.274895	0.127408	Q6P1M3	Q6P1M3	L2GL2_HUMAN	LLGL2	LLGL scribble cell polarity complex component 2
3.62966	0.127406	Q6UVK1	Q6UVK1	CSPG4_HUMAN	CSPG4	Chondroitin sulfate proteoglycan 4
0.995648	0.127393	Q9H9G7	Q9H9G7	AGO3_HUMAN	AGO3	Protein argonaute-3
0.610732	0.127272	P33908	P33908	MA1A1_HUMAN	MAN1A1	Mannosyl-oligosaccharide 1,2-alpha-mannosidase IA
0.538165	0.127272	Q96DR7	Q96DR7	ARHGQ_HUMAN	ARHGEF26	Rho guanine nucleotide exchange factor 26
1.14782	0.127207	Q9NYJ8	Q9NYJ8	TAB2_HUMAN	TAB2	TGF-beta-activated kinase 1 and MAP3K7-binding protein 2
0.795679	0.127148	Q14005	Q14005	IL16_HUMAN	IL16	Pro-interleukin-16
0.371432	0.127016	Q5U3C3	Q5U3C3	TM164_HUMAN	TMEM164	Transmembrane protein 164
0.677913	0.126908	Q9BPU6	Q9BPU6	DPYL5_HUMAN	DPYSL5	Dihydropyrimidinase-related protein 5
0.538876	0.12685	Q14244	Q14244	MAP7_HUMAN	MAP7	Ensconsin
0.575838	0.126753	Q96Q42	Q96Q42	ALS2_HUMAN	ALS2	Alsin
2.33127	0.126685	P52630	P52630	STAT2_HUMAN	STAT2	Signal transducer and activator of transcription 2
0.296015	0.126613	Q5XKP0	Q5XKP0	MIC13_HUMAN	MICOS13	MICOS complex subunit MIC13
0.201049	0.126572	O60239	O60239	3BP5_HUMAN	SH3BP5	SH3 domain-binding protein 5
0.650715	0.126549	O00244	O00244	ATOX1_HUMAN	ATOX1	Copper transport protein ATOX1
0.459351	0.126525	P20592	P20591;P20592	MX2_HUMAN	MX2	Interferon-induced GTP-binding protein Mx2
0.480126	0.126382	P04921	P04921	GLPC_HUMAN	GYPC	Glycophorin-C
0.345144	0.126356	P19438	P19438	TNR1A_HUMAN	TNFRSF1A	Tumor necrosis factor receptor superfamily member 1A
1.6698	0.126279	Q15014	Q15014	MO4L2_HUMAN	MORF4L2	Mortality factor 4-like protein 2
0.739452	0.126178	Q6UX07	Q6UX07	DHR13_HUMAN	DHRS13	Dehydrogenase/reductase SDR family member 13
1.42521	0.126143	Q6P087	Q6P087	RUSD3_HUMAN	RPUSD3	Mitochondrial mRNA pseudouridine synthase RPUSD3
0.143148	0.126023	Q7Z695	Q7Z695	ADCK2_HUMAN	ADCK2	Uncharacterized aarF domain-containing protein kinase 2
0.391237	0.12602	A6NGB9	A6NGB9	WIPF3_HUMAN	WIPF3	WAS/WASL-interacting protein family member 3
1.18544	0.126004	P35520	P35520	CBS_HUMAN	CBS	Cystathionine beta-synthase
1.73016	0.125853	P62917	P62917	RL8_HUMAN	RPL8	Large ribosomal subunit protein uL2
1.5345	0.12582	P04080	P04080	CYTB_HUMAN	CSTB	Cystatin-B
1.42834	0.125526	Q4L235	Q4L235	ACSF4_HUMAN	AASDH	Beta-alanine-activating enzyme
0.905695	0.12527	O15090	O15090	ZN536_HUMAN	ZNF536	Zinc finger protein 536
1.41116	0.125026	Q16875	Q16875	F263_HUMAN	PFKFB3	6-phosphofructo-2-kinase/fructose-2,6-bisphosphatase 3
1.31789	0.124995	O14618	O14618	CCS_HUMAN	CCS	Copper chaperone for superoxide dismutase
1.55664	0.12489	O96000	O96000	NDUBA_HUMAN	NDUFB10	NADH dehydrogenase [ubiquinone] 1 beta subcomplex subunit 10
1.02404	0.124862	P27338	P27338	AOFB_HUMAN	MAOB	Amine oxidase [flavin-containing] B
1.39959	0.124825	P46531	P46531	NOTC1_HUMAN	NOTCH1	Neurogenic locus notch homolog protein 1
0.754498	0.124671	Q8IVH2	Q9H334;Q8IVH2	FOXP4_HUMAN	FOXP4	Forkhead box protein P4
1.32225	0.124636	Q8IU81	Q8IU81	I2BP1_HUMAN	IRF2BP1	Interferon regulatory factor 2-binding protein 1
2.58973	0.124468	O75368	O75368	SH3L1_HUMAN	SH3BGRL	Adapter SH3BGRL
0.479959	0.124447	Q9NUG6	Q9NUG6	PDRG1_HUMAN	PDRG1	p53 and DNA damage-regulated protein 1
0.968785	0.124429	P61457	P61457	PHS_HUMAN	PCBD1	Pterin-4-alpha-carbinolamine dehydratase
0.411424	0.124033	P49810	P49810	PSN2_HUMAN	PSEN2	Presenilin-2
0.660304	0.123998	O15540	O15540	FABP7_HUMAN	FABP7	Fatty acid-binding protein, brain
1.20289	0.123676	Q9NW68	Q9NW68	BSDC1_HUMAN	BSDC1	BSD domain-containing protein 1
0.274483	0.123472	Q96PN7	Q96PN7	TREF1_HUMAN	TRERF1	Transcriptional-regulating factor 1
0.518748	0.123468	Q6P1S2	Q6P1S2	CC033_HUMAN	C3orf33	Protein C3orf33
0.919281	0.123121	P19474	P19474	RO52_HUMAN	TRIM21	E3 ubiquitin-protein ligase TRIM21
0.754908	0.122971	Q14296	Q14296	FASTK_HUMAN	FASTK	Fas-activated serine/threonine kinase
0.374899	0.122863	Q8IY33	Q8IY33	MILK2_HUMAN	MICALL2	MICAL-like protein 2
1.07404	0.122761	P00167	P00167	CYB5_HUMAN	CYB5A	Cytochrome b5
2.67475	0.122622	P48449	P48449	LSS_HUMAN	LSS	Lanosterol synthase
0.870811	0.122551	Q15306	Q15306	IRF4_HUMAN	IRF4	Interferon regulatory factor 4
1.7101	0.12244	Q14651	Q14651	PLSI_HUMAN	PLS1	Plastin-1
1.53575	0.122416	Q9UHY8	Q9UHY8	FEZ2_HUMAN	FEZ2	Fasciculation and elongation protein zeta-2
1.0226	0.12239	Q9NZD2	Q9NZD2	GLTP_HUMAN	GLTP	Glycolipid transfer protein
0.285653	0.122339	O15217	O15217	GSTA4_HUMAN	GSTA4	Glutathione S-transferase A4
0.647291	0.122124	Q8TD43	Q8TD43	TRPM4_HUMAN	TRPM4	Transient receptor potential cation channel subfamily M member 4
1.43285	0.122099	P07902	P07902	GALT_HUMAN	GALT	Galactose-1-phosphate uridylyltransferase
1.00901	0.122028	O14772	O14772	FPGT_HUMAN	FPGT	Fucose-1-phosphate guanylyltransferase
2.52487	0.121886	Q96EK7	Q96EK7	F120B_HUMAN	FAM120B	Constitutive coactivator of peroxisome proliferator-activated receptor gamma
0.353954	0.121864	Q13118	Q13118	KLF10_HUMAN	KLF10	Krueppel-like factor 10
0.902268	0.121844	Q86WR0	Q86WR0	CCD25_HUMAN	CCDC25	Coiled-coil domain-containing protein 25
0.277951	0.121745	Q6UX53	Q6UX53	TMT1B_HUMAN	TMT1B	Thiol S-methyltransferase TMT1B
0.545046	0.121743	Q96C24	Q96C24	SYTL4_HUMAN	SYTL4	Synaptotagmin-like protein 4
0.214598	0.121575	Q2TAK8	Q2TAK8	PWP3A_HUMAN	PWWP3A	PWWP domain-containing DNA repair factor 3A
0.353094	0.121555	O76062	O76062	ERG24_HUMAN	TM7SF2	Delta(14)-sterol reductase TM7SF2
0.295798	0.121387	Q6P6B7	Q6P6B7	ANR16_HUMAN	ANKRD16	Ankyrin repeat domain-containing protein 16
0.611241	0.121387	Q9UGJ0	Q9UGJ0	AAKG2_HUMAN	PRKAG2	5'-AMP-activated protein kinase subunit gamma-2
0.619286	0.121351	P11802	P11802	CDK4_HUMAN	CDK4	Cyclin-dependent kinase 4
0.562121	0.121341	Q8NDD1	Q8NDD1	CA131_HUMAN	C1orf131	Uncharacterized protein C1orf131
1.7422	0.121321	O00151	O00151	PDLI1_HUMAN	PDLIM1	PDZ and LIM domain protein 1
1.80172	0.121274	Q9Y3Q8	Q9Y3Q8	T22D4_HUMAN	TSC22D4	TSC22 domain family protein 4
2.35653	0.121218	Q15596	Q15596	NCOA2_HUMAN	NCOA2	Nuclear receptor coactivator 2
2.26769	0.121212	Q07157	Q07157	ZO1_HUMAN	TJP1	Tight junction protein ZO-1
1.2091	0.121158	A8MTY0	Q03923;Q86V71;A8MTY0;Q03936;O75437;Q14593	ZN724_HUMAN	ZNF724	Zinc finger protein 724
0.180892	0.121093	Q86WK9	Q86WK9	PAQR7_HUMAN	PAQR7	Membrane progestin receptor alpha
1.71344	0.121047	Q15418	Q15418	KS6A1_HUMAN	RPS6KA1	Ribosomal protein S6 kinase alpha-1
1.63688	0.120897	Q9BR76	Q9BR76	COR1B_HUMAN	CORO1B	Coronin-1B
0.785789	0.120385	O95059	O95059	RPP14_HUMAN	RPP14	Ribonuclease P protein subunit p14
0.312652	0.12035	Q9NYZ2	Q9NYZ2	MFRN1_HUMAN	SLC25A37	Mitoferrin-1
1.17857	0.120342	Q9UNP4	Q9UNP4	SIAT9_HUMAN	ST3GAL5	Lactosylceramide alpha-2,3-sialyltransferase
1.25234	0.120105	O43414	O43414	ERI3_HUMAN	ERI3	ERI1 exoribonuclease 3
0.59701	0.119965	P54253	P54253	ATX1_HUMAN	ATXN1	Ataxin-1
0.855605	0.119747	O95685	O95685	PPR3D_HUMAN	PPP1R3D	Protein phosphatase 1 regulatory subunit 3D
0.908514	0.119669	Q53EU6	Q53EU6	GPAT3_HUMAN	GPAT3	Glycerol-3-phosphate acyltransferase 3
0.502701	0.119599	E9PRG8	E9PRG8	CK098_HUMAN	C11orf98	Uncharacterized protein C11orf98
0.545528	0.119591	O75467	Q6AW86;O75467	Z324A_HUMAN	ZNF324	Zinc finger protein 324A
1.37465	0.119527	P04632	Q96L46;P04632	CPNS1_HUMAN	CAPNS1	Calpain small subunit 1
0.742004	0.1195	Q9P031	Q9P031	TAP26_HUMAN	CCDC59	Thyroid transcription factor 1-associated protein 26
1.64018	0.119455	P40261	P40261	NNMT_HUMAN	NNMT	Nicotinamide N-methyltransferase
1.00112	0.119429	P51572	P51572	BAP31_HUMAN	BCAP31	B-cell receptor-associated protein 31
0.920757	0.1193	P68036	A0A1B0GUS4;P68036	UB2L3_HUMAN	UBE2L3	Ubiquitin-conjugating enzyme E2 L3
0.270086	0.119133	Q9HBZ2	Q9HBZ2	ARNT2_HUMAN	ARNT2	Aryl hydrocarbon receptor nuclear translocator 2
1.62753	0.119128	Q15173	Q15173	2A5B_HUMAN	PPP2R5B	Serine/threonine-protein phosphatase 2A 56 kDa regulatory subunit beta isoform
0.376486	0.118743	Q96CS4	Q96CS4	ZN689_HUMAN	ZNF689	Zinc finger protein 689
2.11843	0.11861	Q9H1P3	Q9H1P3	OSBL2_HUMAN	OSBPL2	Oxysterol-binding protein-related protein 2
0.664338	0.118496	Q9UJC5	Q9UJC5	SH3L2_HUMAN	SH3BGRL2	SH3 domain-binding glutamic acid-rich-like protein 2
0.572654	0.118443	Q15800	Q15800	MSMO1_HUMAN	MSMO1	Methylsterol monooxygenase 1
0.235219	0.118383	P00736	P00736	C1R_HUMAN	C1R	Complement C1r subcomponent
0.632232	0.118241	Q15326	Q15326	ZMY11_HUMAN	ZMYND11	Zinc finger MYND domain-containing protein 11
1.97271	0.118123	Q9C0C7	Q9C0C7	AMRA1_HUMAN	AMBRA1	Activating molecule in BECN1-regulated autophagy protein 1
0.22179	0.117868	P06703	P06703	S10A6_HUMAN	S100A6	Protein S100-A6
0.192383	0.117846	Q9NNX1	Q9NNX1	TUFT1_HUMAN	TUFT1	Tuftelin
1.45656	0.117823	P62854	P62854;Q5JNZ5	RS26_HUMAN	RPS26	Small ribosomal subunit protein eS26
0.930181	0.117707	Q9NVR0	Q9NVR0	KLH11_HUMAN	KLHL11	Kelch-like protein 11
0.728049	0.117691	O60266	O60266	ADCY3_HUMAN	ADCY3	Adenylate cyclase type 3
3.38134	0.117426	Q96Q04	Q96Q04	LMTK3_HUMAN	LMTK3	Serine/threonine-protein kinase LMTK3
0.682596	0.117332	P61218	P61218	RPAB2_HUMAN	POLR2F	DNA-directed RNA polymerases I, II, and III subunit RPABC2
0.395197	0.117282	Q9UBS3	Q9UBS3	DNJB9_HUMAN	DNAJB9	DnaJ homolog subfamily B member 9
1.34114	0.117141	Q9UI12	Q9UI12	VATH_HUMAN	ATP6V1H	V-type proton ATPase subunit H
0.280477	0.117125	Q8N4A0	Q8N4A0	GALT4_HUMAN	GALNT4	Polypeptide N-acetylgalactosaminyltransferase 4
1.4203	0.117061	O43752	O43752	STX6_HUMAN	STX6	Syntaxin-6
0.804053	0.117052	Q6DKK2	Q6DKK2	TTC19_HUMAN	TTC19	Tetratricopeptide repeat protein 19, mitochondrial
1.04821	0.117	Q96S99	Q96S99	PKHF1_HUMAN	PLEKHF1	Pleckstrin homology domain-containing family F member 1
0.648106	0.116928	Q96LJ7	Q96LJ7	DHRS1_HUMAN	DHRS1	Dehydrogenase/reductase SDR family member 1
0.665198	0.116893	O15127	O15127	SCAM2_HUMAN	SCAMP2	Secretory carrier-associated membrane protein 2
1.91477	0.116832	Q16585	Q16585	SGCB_HUMAN	SGCB	Beta-sarcoglycan
1.11867	0.116762	Q9BQG2	Q9BQG2	NUD12_HUMAN	NUDT12	NAD-capped RNA hydrolase NUDT12
0.598403	0.116667	Q96BI3	Q96BI3	APH1A_HUMAN	APH1A	Gamma-secretase subunit APH-1A
1.72076	0.116616	Q9H981	Q9H981	ARP8_HUMAN	ACTR8	Actin-related protein 8
0.473452	0.116507	O75379	O75379	VAMP4_HUMAN	VAMP4	Vesicle-associated membrane protein 4
1.176	0.116505	Q9BZ95	Q9BZ95	NSD3_HUMAN	NSD3	Histone-lysine N-methyltransferase NSD3
0.853994	0.116302	P62312	P62312	LSM6_HUMAN	LSM6	U6 snRNA-associated Sm-like protein LSm6
1.10923	0.116069	Q9Y2Z9	Q9Y2Z9	COQ6_HUMAN	COQ6	Ubiquinone biosynthesis monooxygenase COQ6, mitochondrial
0.261512	0.116056	Q9UGU5	Q9UGU5	HMGX4_HUMAN	HMGXB4	HMG domain-containing protein 4
0.215522	0.115879	P35568	P35568	IRS1_HUMAN	IRS1	Insulin receptor substrate 1
0.268961	0.115793	Q9NTW7	Q9NTW7	ZF64B_HUMAN	ZFP64	Zinc finger protein 64
0.994394	0.115727	Q9P2B2	Q9P2B2	FPRP_HUMAN	PTGFRN	Prostaglandin F2 receptor negative regulator
0.350346	0.11572	Q96DU9	Q96DU9	PABP5_HUMAN	PABPC5	Polyadenylate-binding protein 5
0.369345	0.115708	Q99933	Q99933	BAG1_HUMAN	BAG1	BAG family molecular chaperone regulator 1
1.57346	0.115631	P36543	P36543	VATE1_HUMAN	ATP6V1E1	V-type proton ATPase subunit E 1
0.126669	0.115581	Q8TC05	Q8TC05	MDM1_HUMAN	MDM1	Nuclear protein MDM1
0.652026	0.115509	Q96K19	Q96K19	RN170_HUMAN	RNF170	E3 ubiquitin-protein ligase RNF170
1.16865	0.115461	P07711	P07711	CATL1_HUMAN	CTSL	Procathepsin L
0.388659	0.11534	O95149	O95149	SPN1_HUMAN	SNUPN	Snurportin-1
0.339056	0.115291	Q9UBQ6	Q9UBQ6	EXTL2_HUMAN	EXTL2	Exostosin-like 2
0.320065	0.115279	Q6NT16	Q6NT16	S18B1_HUMAN	SLC18B1	MFS-type transporter SLC18B1
0.643986	0.115251	Q8NEZ2	Q8NEZ2	VP37A_HUMAN	VPS37A	Vacuolar protein sorting-associated protein 37A
1.10639	0.115249	Q14118	Q14118	DAG1_HUMAN	DAG1	Dystroglycan 1
0.735355	0.115177	Q15628	Q15628	TRADD_HUMAN	TRADD	Tumor necrosis factor receptor type 1-associated DEATH domain protein
0.812486	0.115097	Q92543	Q92543	SNX19_HUMAN	SNX19	Sorting nexin-19
0.838852	0.115081	P49407	P49407	ARRB1_HUMAN	ARRB1	Beta-arrestin-1
0.858465	0.114972	Q86VW0	Q86VW0	SESD1_HUMAN	SESTD1	SEC14 domain and spectrin repeat-containing protein 1
0.806231	0.114955	P51797	P51797	CLCN6_HUMAN	CLCN6	H(+)/Cl(-) exchange transporter 6
2.05958	0.114936	Q86YR5	Q86YR5	GPSM1_HUMAN	GPSM1	G-protein-signaling modulator 1
1.2356	0.114881	Q8IUC4	Q8IUC4;A8MT19	RHPN2_HUMAN	RHPN2	Rhophilin-2
0.706134	0.114839	Q96KQ4	Q96KQ4	ASPP1_HUMAN	PPP1R13B	Apoptosis-stimulating of p53 protein 1
0.617542	0.114732	P62273	P62273	RS29_HUMAN	RPS29	Small ribosomal subunit protein uS14
0.733927	0.114717	O95382	O95382	M3K6_HUMAN	MAP3K6	Mitogen-activated protein kinase kinase kinase 6
3.31179	0.114711	Q96RF0	Q96RF0	SNX18_HUMAN	SNX18	Sorting nexin-18
0.784689	0.114628	Q05193	Q05193	DYN1_HUMAN	DNM1	Dynamin-1
0.718074	0.114603	Q15052	Q15052	ARHG6_HUMAN	ARHGEF6	Rho guanine nucleotide exchange factor 6
0.752028	0.114491	Q3LXA3	Q3LXA3	TKFC_HUMAN	TKFC	Triokinase/FMN cyclase
1.16532	0.114483	Q4U2R6	Q4U2R6	RM51_HUMAN	MRPL51	Large ribosomal subunit protein mL51
0.173605	0.114481	P62714	P62714	PP2AB_HUMAN	PPP2CB	Serine/threonine-protein phosphatase 2A catalytic subunit beta isoform
0.56356	0.114344	Q96RW7	Q96RW7	HMCN1_HUMAN	HMCN1	Hemicentin-1
0.848196	0.114122	Q14161	Q14161	GIT2_HUMAN	GIT2	ARF GTPase-activating protein GIT2
1.19779	0.113992	Q7LG56	Q7LG56	RIR2B_HUMAN	RRM2B	Ribonucleoside-diphosphate reductase subunit M2 B
1.82971	0.11389	Q96CU9	Q96CU9	FXRD1_HUMAN	FOXRED1	FAD-dependent oxidoreductase domain-containing protein 1
1.31318	0.113824	Q14847	Q14847	LASP1_HUMAN	LASP1	LIM and SH3 domain protein 1
1.35972	0.113737	Q8TE77	Q8TE77	SSH3_HUMAN	SSH3	Protein phosphatase Slingshot homolog 3
0.879163	0.113728	Q9HAV7	Q9HAV7	GRPE1_HUMAN	GRPEL1	GrpE protein homolog 1, mitochondrial
0.418058	0.113667	Q5JXC2	Q5JXC2	MIIP_HUMAN	MIIP	Migration and invasion-inhibitory protein
1.78185	0.113488	Q9Y3D8	Q9Y3D8	KAD6_HUMAN	AK6	Adenylate kinase isoenzyme 6
0.392994	0.113429	Q86U06	Q86U06	RBM23_HUMAN	RBM23	Probable RNA-binding protein 23
1.41015	0.113114	P09936	P09936	UCHL1_HUMAN	UCHL1	Ubiquitin carboxyl-terminal hydrolase isozyme L1
0.242539	0.112772	Q9P2X0	Q9P2X0	DPM3_HUMAN	DPM3	Dolichol-phosphate mannosyltransferase subunit 3
0.272531	0.112757	Q5ZPR3	Q5ZPR3	CD276_HUMAN	CD276	CD276 antigen
0.806126	0.112667	Q13740	Q13740	CD166_HUMAN	ALCAM	CD166 antigen
0.243328	0.112625	Q9H672	Q9H672	ASB7_HUMAN	ASB7	Ankyrin repeat and SOCS box protein 7
0.269907	0.112569	Q8TDM6	Q8TDM6	DLG5_HUMAN	DLG5	Disks large homolog 5
0.146755	0.112561	Q96AN5	Q96AN5	TM143_HUMAN	TMEM143	Transmembrane protein 143
1.08904	0.112441	Q6IPR3	Q6IPR3	TYW3_HUMAN	TYW3	tRNA wybutosine-synthesizing protein 3 homolog
1.64472	0.112403	Q9UPN4	Q9UPN4	CP131_HUMAN	CEP131	Centrosomal protein of 131 kDa
1.68754	0.112386	O00186	O00186	STXB3_HUMAN	STXBP3	Syntaxin-binding protein 3
0.276104	0.112369	Q9NYW8	Q9NYW8	RBAK_HUMAN	RBAK	RB-associated KRAB zinc finger protein
1.74383	0.112131	O60216	O60216	RAD21_HUMAN	RAD21	Double-strand-break repair protein rad21 homolog
0.509485	0.112118	O95081	O95081	AGFG2_HUMAN	AGFG2	Arf-GAP domain and FG repeat-containing protein 2
1.10597	0.11206	Q9BVA1	Q13885;Q9BVA1	TBB2B_HUMAN	TUBB2B	Tubulin beta-2B chain
1.16713	0.112035	O95562	O95562	SFT2B_HUMAN	SFT2D2	Vesicle transport protein SFT2B
0.353396	0.11196	Q9NQE9	Q9NQE9	HINT3_HUMAN	HINT3	Adenosine 5'-monophosphoramidase HINT3
0.826431	0.111959	Q9BS40	Q9BS40	LXN_HUMAN	LXN	Latexin
1.21536	0.111825	Q9GZR1	Q9GZR1	SENP6_HUMAN	SENP6	Sentrin-specific protease 6
0.609985	0.111803	Q9H9L4	Q9H9L4	KANL2_HUMAN	KANSL2	KAT8 regulatory NSL complex subunit 2
0.629047	0.111598	P10114	P10114	RAP2A_HUMAN	RAP2A	Ras-related protein Rap-2a
1.14456	0.111519	P01112	P01116;P01112	RASH_HUMAN	HRAS	GTPase HRas
0.275312	0.111406	Q9NY91	Q9NY91	SC5A4_HUMAN	SLC5A4	Probable glucose sensor protein SLC5A4
0.751613	0.111281	Q969E4	Q969E4;Q5H9L2	TCAL3_HUMAN	TCEAL3	Transcription elongation factor A protein-like 3
0.285347	0.111269	P83369	P83369	LSM11_HUMAN	LSM11	U7 snRNA-associated Sm-like protein LSm11
0.209506	0.111226	O75564	O75564	JERKY_HUMAN	JRK	Jerky protein homolog
0.336669	0.111159	Q96BM1	Q96BM1	ANKR9_HUMAN	ANKRD9	Ankyrin repeat domain-containing protein 9
0.647207	0.111101	Q9UQ49	Q9UQ49	NEUR3_HUMAN	NEU3	Sialidase-3
0.560788	0.111043	Q9NYI0	Q9NYI0	PSD3_HUMAN	PSD3	PH and SEC7 domain-containing protein 3
1.1075	0.111034	O95870	O95870	ABHGA_HUMAN	ABHD16A	Phosphatidylserine lipase ABHD16A
0.505551	0.111004	P14406	P14406	CX7A2_HUMAN	COX7A2	Cytochrome c oxidase subunit 7A2, mitochondrial
0.878961	0.110999	P51587	P51587	BRCA2_HUMAN	BRCA2	Breast cancer type 2 susceptibility protein
0.683906	0.110945	Q8TAS1	Q8TAS1	UHMK1_HUMAN	UHMK1	Serine/threonine-protein kinase Kist
0.224035	0.110938	Q13569	Q13569	TDG_HUMAN	TDG	G/T mismatch-specific thymine DNA glycosylase
0.637303	0.110882	Q13454	Q13454	TUSC3_HUMAN	TUSC3	Tumor suppressor candidate 3
1.42599	0.110829	P42226	P42226	STAT6_HUMAN	STAT6	Signal transducer and activator of transcription 6
1.34062	0.11079	Q6XQN6	Q6XQN6	PNCB_HUMAN	NAPRT	Nicotinate phosphoribosyltransferase
0.817459	0.110786	Q6WKZ4	Q6WKZ4	RFIP1_HUMAN	RAB11FIP1	Rab11 family-interacting protein 1
1.5682	0.110781	Q14671	Q14671	PUM1_HUMAN	PUM1	Pumilio homolog 1
0.811198	0.110686	Q9C0H5	Q9C0H5	RHG39_HUMAN	ARHGAP39	Rho GTPase-activating protein 39
0.611145	0.110569	Q8WVR3	Q8WVR3	TPC14_HUMAN	TRAPPC14	Trafficking protein particle complex subunit 14
0.570621	0.110567	Q2VYF4	Q2VYF4	LETM2_HUMAN	LETM2	LETM1 domain-containing protein LETM2, mitochondrial
1.02238	0.110509	O94817	O94817	ATG12_HUMAN	ATG12	Ubiquitin-like protein ATG12
1.30849	0.110429	Q9Y2S2	Q9Y2S2	CRYL1_HUMAN	CRYL1	Lambda-crystallin homolog
0.478181	0.110422	O95832	O95832	CLD1_HUMAN	CLDN1	Claudin-1
0.266208	0.110336	P78364	P78364	PHC1_HUMAN	PHC1	Polyhomeotic-like protein 1
0.916952	0.110272	Q8TDN4	Q8TDN4	CABL1_HUMAN	CABLES1	CDK5 and ABL1 enzyme substrate 1
1.15801	0.110218	P49841	P49841	GSK3B_HUMAN	GSK3B	Glycogen synthase kinase-3 beta
0.184675	0.110214	O15231	O15231	ZN185_HUMAN	ZNF185	Zinc finger protein 185
0.218513	0.11017	O14503	O14503	BHE40_HUMAN	BHLHE40	Class E basic helix-loop-helix protein 40
0.667914	0.110094	Q96T17	Q96T17	MA7D2_HUMAN	MAP7D2	MAP7 domain-containing protein 2
1.20279	0.109962	Q8N5M4	Q8N5M4	TTC9C_HUMAN	TTC9C	Tetratricopeptide repeat protein 9C
1.01742	0.109803	Q9NP97	Q9NP97	DLRB1_HUMAN	DYNLRB1	Dynein light chain roadblock-type 1
0.462905	0.109801	P62861	P62861	RS30_HUMAN	FAU	Ubiquitin-like FUBI-ribosomal protein eS30 fusion protein
1.66326	0.109739	O75382	O75382	TRIM3_HUMAN	TRIM3	Tripartite motif-containing protein 3
0.335982	0.109729	Q9P0M9	Q9P0M9	RM27_HUMAN	MRPL27	Large ribosomal subunit protein bL27m
0.710881	0.109701	Q16656	Q16656	NRF1_HUMAN	NRF1	Nuclear respiratory factor 1
0.355604	0.109694	Q9NW75	Q9NW75	GPTC2_HUMAN	GPATCH2	G patch domain-containing protein 2
0.538229	0.109648	Q9NPA8	Q9NPA8	ENY2_HUMAN	ENY2	Transcription and mRNA export factor ENY2
0.546325	0.109566	P51817	O43930;P51817	PRKX_HUMAN	PRKX	cAMP-dependent protein kinase catalytic subunit PRKX
1.00671	0.109492	Q9H4M7	Q9H4M7	PKHA4_HUMAN	PLEKHA4	Pleckstrin homology domain-containing family A member 4
2.05659	0.109451	Q15382	Q15382	RHEB_HUMAN	RHEB	GTP-binding protein Rheb
0.887037	0.109424	Q9NPB8	Q9NPB8	GPCP1_HUMAN	GPCPD1	Glycerophosphocholine phosphodiesterase GPCPD1
0.869015	0.109372	Q9UBV8	Q9UBV8	PEF1_HUMAN	PEF1	Peflin
1.22444	0.109364	Q8IYD1	Q8IYD1	ERF3B_HUMAN	GSPT2	Eukaryotic peptide chain release factor GTP-binding subunit ERF3B
0.215638	0.109354	Q13976	Q13976	KGP1_HUMAN	PRKG1	cGMP-dependent protein kinase 1
1.14299	0.109176	Q9ULC4	Q9ULC4;A0A3B3IRV3	MCTS1_HUMAN	MCTS1	Malignant T-cell-amplified sequence 1
1.29307	0.109158	Q9H2D1	Q9H2D1	MFTC_HUMAN	SLC25A32	Mitochondrial folate transporter/carrier
0.162382	0.109132	O75128	O75128	COBL_HUMAN	COBL	Protein cordon-bleu
1.67515	0.109096	Q13153	Q13153	PAK1_HUMAN	PAK1	Serine/threonine-protein kinase PAK 1
0.197119	0.109026	O60890	O60890	OPHN1_HUMAN	OPHN1	Oligophrenin-1
0.335508	0.109004	Q8IX15	Q8IX15	HOMEZ_HUMAN	HOMEZ	Homeobox and leucine zipper protein Homez
0.80678	0.108945	Q9Y316	Q9Y316	MEMO1_HUMAN	MEMO1	Protein MEMO1
0.602598	0.108834	P09110	P09110	THIK_HUMAN	ACAA1	3-ketoacyl-CoA thiolase, peroxisomal
0.624935	0.108777	Q5M775	Q5M775	CYTSB_HUMAN	SPECC1	Cytospin-B
1.76688	0.108707	Q92599	Q92599	SEPT8_HUMAN	SEPTIN8	Septin-8
1.16472	0.10857	P54278	P54278	PMS2_HUMAN	PMS2	Mismatch repair endonuclease PMS2
2.53562	0.108565	Q16401	Q16401	PSMD5_HUMAN	PSMD5	26S proteasome non-ATPase regulatory subunit 5
0.923532	0.108537	P04083	P04083	ANXA1_HUMAN	ANXA1	Annexin A1
2.92739	0.108535	O60293	O60293	ZC3H1_HUMAN	ZFC3H1	Zinc finger C3H1 domain-containing protein
1.21297	0.108494	Q15334	Q15334	L2GL1_HUMAN	LLGL1	Lethal(2) giant larvae protein homolog 1
0.262352	0.108417	Q96GF1	Q96GF1	RN185_HUMAN	RNF185	E3 ubiquitin-protein ligase RNF185
1.23837	0.108338	Q86YV9	Q86YV9	HPS6_HUMAN	HPS6	BLOC-2 complex member HPS6
3.39525	0.108197	Q9Y3Z3	Q9Y3Z3	SAMH1_HUMAN	SAMHD1	Deoxynucleoside triphosphate triphosphohydrolase SAMHD1
2.35981	0.10815	Q8TER5	Q8TER5	ARH40_HUMAN	ARHGEF40	Rho guanine nucleotide exchange factor 40
0.254812	0.108078	Q9C0A1	Q9C0A1	ZFHX2_HUMAN	ZFHX2	Zinc finger homeobox protein 2
1.49349	0.108046	Q92766	Q92766	RREB1_HUMAN	RREB1	Ras-responsive element-binding protein 1
1.80244	0.107986	Q8IX04	Q8IX04	UEVLD_HUMAN	UEVLD	Ubiquitin-conjugating enzyme E2 variant 3
0.320713	0.107965	O60658	O60658	PDE8A_HUMAN	PDE8A	High affinity cAMP-specific and IBMX-insensitive 3',5'-cyclic phosphodiesterase 8A
0.723786	0.10796	P53804	P53804	TTC3_HUMAN	TTC3	E3 ubiquitin-protein ligase TTC3
0.952512	0.107734	O95394	O95394	AGM1_HUMAN	PGM3	Phosphoacetylglucosamine mutase
0.530107	0.107641	Q9H1J1	Q9H1J1	REN3A_HUMAN	UPF3A	Regulator of nonsense transcripts 3A
0.622855	0.107635	Q3MIP1	Q3MIP1	IPIL2_HUMAN	ITPRIPL2	Inositol 1,4,5-trisphosphate receptor-interacting protein-like 2
1.26987	0.107575	P04424	P04424	ARLY_HUMAN	ASL	Argininosuccinate lyase
1.8079	0.107527	Q9Y4F5	Q9Y4F5	C170B_HUMAN	CEP170B	Centrosomal protein of 170 kDa protein B
0.880988	0.107469	O75385	O75385	ULK1_HUMAN	ULK1	Serine/threonine-protein kinase ULK1
0.442097	0.107434	Q86VU5	Q86VU5	CMTD1_HUMAN	COMTD1	Catechol O-methyltransferase domain-containing protein 1
1.93967	0.107294	P48163	P48163	MAOX_HUMAN	ME1	NADP-dependent malic enzyme
0.234913	0.107223	Q99865;Q9BPZ2	Q99865;Q9BPZ2	SPI2A_HUMAN;SPI2B_HUMAN	SPIN2A;SPIN2B	Spindlin-2A
1.01948	0.107121	Q9NXS2	Q9NXS2	QPCTL_HUMAN	QPCTL	Glutaminyl-peptide cyclotransferase-like protein
0.26102	0.106889	P20749	P20749	BCL3_HUMAN	BCL3	B-cell lymphoma 3 protein
1.28206	0.106882	Q15172	Q15172	2A5A_HUMAN	PPP2R5A	Serine/threonine-protein phosphatase 2A 56 kDa regulatory subunit alpha isoform
0.109735	0.106863	P36406	P36406	TRI23_HUMAN	TRIM23	E3 ubiquitin-protein ligase TRIM23
0.401272	0.106821	Q9UBK9	Q9UBK9	UXT_HUMAN	UXT	Protein UXT
0.474662	0.106802	Q99715	Q99715	COCA1_HUMAN	COL12A1	Collagen alpha-1(XII) chain
0.375253	0.106788	Q96ST8	Q96ST8	CEP89_HUMAN	CEP89	Centrosomal protein of 89 kDa
0.543872	0.106746	Q86T03	Q86T03	PP4P1_HUMAN	PIP4P1	Type 1 phosphatidylinositol 4,5-bisphosphate 4-phosphatase
0.225434	0.106701	Q969W9	Q969W9	PMEPA_HUMAN	PMEPA1	Protein TMEPAI
0.630465	0.106664	Q96S19	Q96S19	MTL26_HUMAN	METTL26	Methyltransferase-like 26
1.64835	0.10654	Q96F07	Q96F07	CYFP2_HUMAN	CYFIP2	Cytoplasmic FMR1-interacting protein 2
0.203464	0.106532	Q8TDC3	Q8TDC3	BRSK1_HUMAN	BRSK1	Serine/threonine-protein kinase BRSK1
1.25208	0.106485	O76054	O76054	S14L2_HUMAN	SEC14L2	SEC14-like protein 2
0.370983	0.106479	Q15274	Q15274	NADC_HUMAN	QPRT	Nicotinate-nucleotide pyrophosphorylase [carboxylating]
2.29193	0.106457	P41567	O60739;P41567	EIF1_HUMAN	EIF1	Eukaryotic translation initiation factor 1
1.31019	0.106421	Q9BQE5	Q9BQE5	APOL2_HUMAN	APOL2	Apolipoprotein L2
0.570803	0.106367	Q9HCH5	Q9HCH5	SYTL2_HUMAN	SYTL2	Synaptotagmin-like protein 2
0.182926	0.106246	Q49B96	Q49B96	COX19_HUMAN	COX19	Cytochrome c oxidase assembly protein COX19
0.195931	0.106119	Q7Z4K8	Q7Z4K8	TRI46_HUMAN	TRIM46	Tripartite motif-containing protein 46
0.82548	0.106027	O60518	O60518	RNBP6_HUMAN	RANBP6	Ran-binding protein 6
1.22111	0.106007	Q9BXI6	Q9BXI6	TB10A_HUMAN	TBC1D10A	TBC1 domain family member 10A
0.330035	0.105948	Q8N4T8	Q8N4T8	CBR4_HUMAN	CBR4	3-oxoacyl-[acyl-carrier-protein] reductase
2.33613	0.105917	O76024	O76024	WFS1_HUMAN	WFS1	Wolframin
0.381614	0.105875	Q5TA31	Q5TA31	RN187_HUMAN	RNF187	E3 ubiquitin-protein ligase RNF187
1.21992	0.105763	P45877	P45877	PPIC_HUMAN	PPIC	Peptidyl-prolyl cis-trans isomerase C
0.502161	0.1057	Q9ULL1	Q9ULL1	PKHG1_HUMAN	PLEKHG1	Pleckstrin homology domain-containing family G member 1
2.05033	0.105648	P27144	P27144;A0A8I5KW96	KAD4_HUMAN	AK4	Adenylate kinase 4, mitochondrial
0.511024	0.10564	P16455	P16455	MGMT_HUMAN	MGMT	Methylated-DNA--protein-cysteine methyltransferase
0.553211	0.105631	O60486	O60486	PLXC1_HUMAN	PLXNC1	Plexin-C1
0.442258	0.105612	P58557	P58557	YBEY_HUMAN	YBEY	Endoribonuclease YbeY
1.39487	0.105496	P07093	P07093	GDN_HUMAN	SERPINE2	Glia-derived nexin
0.540735	0.105442	Q96EY5	Q96EY5	MB12A_HUMAN	MVB12A	Multivesicular body subunit 12A
1.60525	0.105371	Q8WYA0	Q8WYA0	IFT81_HUMAN	IFT81	Intraflagellar transport protein 81 homolog
0.363326	0.105319	Q13424	Q13424	SNTA1_HUMAN	SNTA1	Alpha-1-syntrophin
1.75636	0.105272	Q68DA7	Q68DA7	FMN1_HUMAN	FMN1	Formin-1
0.573254	0.105194	Q96NA2	Q96NA2	RILP_HUMAN	RILP	Rab-interacting lysosomal protein
0.475382	0.105149	Q6UUV9	Q6UUV9	CRTC1_HUMAN	CRTC1	CREB-regulated transcription coactivator 1
1.82663	0.105081	Q86XA9	Q86XA9	HTR5A_HUMAN	HEATR5A	HEAT repeat-containing protein 5A
0.875071	0.10502	Q9H1B5	Q9H1B5	XYLT2_HUMAN	XYLT2	Xylosyltransferase 2
0.685591	0.105016	O60547	O60547	GMDS_HUMAN	GMDS	GDP-mannose 4,6 dehydratase
0.649959	0.104697	P10636	P10636	TAU_HUMAN	MAPT	Microtubule-associated protein tau
0.488394	0.104678	Q96GS4	Q96GS4	BORC6_HUMAN	BORCS6	BLOC-1-related complex subunit 6
2.25894	0.104656	Q5VZK9	Q5VZK9	CARL1_HUMAN	CARMIL1	F-actin-uncapping protein LRRC16A
0.858703	0.104647	Q4ZG55	Q4ZG55	GREB1_HUMAN	GREB1	Protein GREB1
0.955431	0.104644	P00750	P00750	TPA_HUMAN	PLAT	Tissue-type plasminogen activator
0.553445	0.104601	Q6AZZ1	Q6AZZ1	TRI68_HUMAN	TRIM68	E3 ubiquitin-protein ligase TRIM68
1.74307	0.104561	Q9UDT6	Q9UDT6	CLIP2_HUMAN	CLIP2	CAP-Gly domain-containing linker protein 2
0.188663	0.104326	Q9NP90	Q9NP90	RAB9B_HUMAN	RAB9B	Ras-related protein Rab-9B
0.190295	0.104083	Q6ZN54	Q6ZN54	DEFI8_HUMAN	DEF8	Differentially expressed in FDCP 8 homolog
0.976851	0.103804	Q96EB1	Q96EB1	ELP4_HUMAN	ELP4	Elongator complex protein 4
3.74588	0.103797	P49327	P49327	FAS_HUMAN	FASN	Fatty acid synthase
0.681287	0.103765	O75521	O75521	ECI2_HUMAN	ECI2	Enoyl-CoA delta isomerase 2
0.487243	0.103707	Q86V88	Q86V88	MGDP1_HUMAN	MDP1	Magnesium-dependent phosphatase 1
0.416099	0.103678	Q9UH03	Q9UH03	SEPT3_HUMAN	SEPTIN3	Neuronal-specific septin-3
1.13249	0.103664	P13686	P13686	PPA5_HUMAN	ACP5	Tartrate-resistant acid phosphatase type 5
0.152332	0.103652	A8MPP1	A8MPP1;Q92771	D11L8_HUMAN	DDX11L8	Putative ATP-dependent RNA helicase DDX11-like protein 8
1.13955	0.103541	Q7Z5Q1	Q7Z5Q1;Q17RY0;Q8NE35	CPEB2_HUMAN	CPEB2	Cytoplasmic polyadenylation element-binding protein 2
0.176062	0.103524	P02462	P02462;P29400	CO4A1_HUMAN	COL4A1	Collagen alpha-1(IV) chain
0.544434	0.103515	Q9Y6P5	Q9Y6P5	SESN1_HUMAN	SESN1	Sestrin-1
1.2595	0.103497	P09525	P09525	ANXA4_HUMAN	ANXA4	Annexin A4
0.906941	0.103399	Q6P2P2	Q6P2P2	ANM9_HUMAN	PRMT9	Protein arginine N-methyltransferase 9
2.16127	0.103376	Q02952	Q02952	AKA12_HUMAN	AKAP12	A-kinase anchor protein 12
2.18733	0.103352	P00338	P00338	LDHA_HUMAN	LDHA	L-lactate dehydrogenase A chain
0.322906	0.103329	Q6UXH1	Q6UXH1	CREL2_HUMAN	CRELD2	Protein disulfide isomerase CRELD2
0.39202	0.10329	Q5T4F4	Q5T4F4	ZFY27_HUMAN	ZFYVE27	Protrudin
0.145701	0.103282	Q86UL8	Q86UL8	MAGI2_HUMAN	MAGI2	Membrane-associated guanylate kinase, WW and PDZ domain-containing protein 2
0.524748	0.103244	P13994	P13994	YJU2B_HUMAN	YJU2B	Probable splicing factor YJU2B
0.733047	0.103201	Q8TDB6	Q8TDB6	DTX3L_HUMAN	DTX3L	E3 ubiquitin-protein ligase DTX3L
0.200246	0.103187	Q2V2M9	Q2V2M9	FHOD3_HUMAN	FHOD3	FH1/FH2 domain-containing protein 3
0.914665	0.103142	Q13557	Q13557	KCC2D_HUMAN	CAMK2D	Calcium/calmodulin-dependent protein kinase type II subunit delta
0.247127	0.103116	O14683	O14683	P5I11_HUMAN	TP53I11	Tumor protein p53-inducible protein 11
1.95409	0.102967	Q5SYE7	Q5SYE7	NHSL1_HUMAN	NHSL1	NHS-like protein 1
1.03946	0.10284	Q9Y6B6	Q9Y6B6	SAR1B_HUMAN	SAR1B	GTP-binding protein SAR1b
0.666679	0.102718	Q9NQ29	Q9NQ29	LUC7L_HUMAN	LUC7L	Putative RNA-binding protein Luc7-like 1
1.3658	0.102662	P52209	P52209	6PGD_HUMAN	PGD	6-phosphogluconate dehydrogenase, decarboxylating
0.558492	0.10265	Q9UK99	Q9UK99	FBX3_HUMAN	FBXO3	F-box only protein 3
0.19006	0.10262	Q499Z4	Q499Z4	ZN672_HUMAN	ZNF672	Zinc finger protein 672
1.83696	0.102613	Q9Y250	Q9Y250	LZTS1_HUMAN	LZTS1	Leucine zipper putative tumor suppressor 1
0.446083	0.102564	Q12866	Q12866	MERTK_HUMAN	MERTK	Tyrosine-protein kinase Mer
0.39929	0.102469	O60353	O60353	FZD6_HUMAN	FZD6	Frizzled-6
2.79434	0.10246	Q9P2E9	Q9P2E9	RRBP1_HUMAN	RRBP1	Ribosome-binding protein 1
0.943808	0.102327	Q5HYK3	Q5HYK3	COQ5_HUMAN	COQ5	2-methoxy-6-polyprenyl-1,4-benzoquinol methylase, mitochondrial
0.459295	0.102325	Q86U28	Q86U28	ISCA2_HUMAN	ISCA2	Iron-sulfur cluster assembly 2 homolog, mitochondrial
0.844164	0.102309	P17301	P17301	ITA2_HUMAN	ITGA2	Integrin alpha-2
1.38299	0.102298	Q03518	Q03518	TAP1_HUMAN	TAP1	Antigen peptide transporter 1
1.05187	0.102266	Q96N46	Q96N46	TTC14_HUMAN	TTC14	Tetratricopeptide repeat protein 14
2.03262	0.102179	Q9H270	Q9H270	VPS11_HUMAN	VPS11	Vacuolar protein sorting-associated protein 11 homolog
0.932766	0.102156	O14678	O14678	ABCD4_HUMAN	ABCD4	Lysosomal cobalamin transporter ABCD4
0.928598	0.10182	O95297	O95297	MPZL1_HUMAN	MPZL1	Myelin protein zero-like protein 1
0.317207	0.10182	Q8TAC2	Q8TAC2	JOS2_HUMAN	JOSD2	Josephin-2
0.438258	0.101786	Q969F1	Q969F1	TF3C6_HUMAN	GTF3C6	General transcription factor 3C polypeptide 6
0.421808	0.101762	Q9H1K1	Q9H1K1	ISCU_HUMAN	ISCU	Iron-sulfur cluster assembly enzyme ISCU
0.695296	0.101673	Q86YT6	Q86YT6	MIB1_HUMAN	MIB1	E3 ubiquitin-protein ligase MIB1
0.773901	0.101644	Q9NPL8	Q9NPL8	TIDC1_HUMAN	TIMMDC1	Complex I assembly factor TIMMDC1, mitochondrial
0.692764	0.10164	Q96P53	Q96P53	WDFY2_HUMAN	WDFY2	WD repeat and FYVE domain-containing protein 2
0.929687	0.101624	P31751	P31751	AKT2_HUMAN	AKT2	RAC-beta serine/threonine-protein kinase
0.56269	0.10152	P17026	P17026	ZNF22_HUMAN	ZNF22	Zinc finger protein 22
2.43669	0.101492	P07339	P07339	CATD_HUMAN	CTSD	Cathepsin D
0.446638	0.101479	P62699	P62699	YPEL5_HUMAN	YPEL5	Protein yippee-like 5
0.66674	0.101386	O95208	O95208	EPN2_HUMAN	EPN2	Epsin-2
0.593668	0.101346	P07197	P07197	NFM_HUMAN	NEFM	Neurofilament medium polypeptide
1.15253	0.101259	Q9P2D0	Q9P2D0	IBTK_HUMAN	IBTK	Inhibitor of Bruton tyrosine kinase
0.521054	0.101049	Q8IXZ2	Q8IXZ2	ZC3H3_HUMAN	ZC3H3	Zinc finger CCCH domain-containing protein 3
0.825614	0.100992	Q7Z4W1	Q7Z4W1	DCXR_HUMAN	DCXR	L-xylulose reductase
1.56511	0.100964	Q9Y4C2	Q9Y4C2	TCAF1_HUMAN	TCAF1	TRPM8 channel-associated factor 1
0.275716	0.10094	Q8TC44	Q8TC44	POC1B_HUMAN	POC1B	POC1 centriolar protein homolog B
0.294454	0.100811	Q13433	Q13433	S39A6_HUMAN	SLC39A6	Zinc transporter ZIP6
1.07524	0.100639	Q9UI09	Q9UI09	NDUAC_HUMAN	NDUFA12	NADH dehydrogenase [ubiquinone] 1 alpha subcomplex subunit 12
1.02246	0.10057	P12235	P12235	ADT1_HUMAN	SLC25A4	ADP/ATP translocase 1
1.73951	0.100391	P21283	P21283	VATC1_HUMAN	ATP6V1C1	V-type proton ATPase subunit C 1
0.194511	0.100334	O00399	O00399	DCTN6_HUMAN	DCTN6	Dynactin subunit 6
1.03371	0.100262	Q674X7	Q674X7	KAZRN_HUMAN	KAZN	Kazrin
2.59943	0.100206	Q8IY17	Q6ZV29;Q8IY17	PLPL6_HUMAN	PNPLA6	Patatin-like phospholipase domain-containing protein 6
0.549851	0.100196	O43529	O43529	CHSTA_HUMAN	CHST10	Carbohydrate sulfotransferase 10
0.479041	0.0999389	P43694	P43694;Q92908	GATA4_HUMAN	GATA4	Transcription factor GATA-4
1.09736	0.0998726	Q3KQV9	Q3KQV9	UAP1L_HUMAN	UAP1L1	UDP-N-acetylhexosamine pyrophosphorylase-like protein 1
0.772748	0.0998716	Q9Y6I3	Q9Y6I3	EPN1_HUMAN	EPN1	Epsin-1
1.05252	0.0998602	Q9BQD3	Q9BQD3	KXDL1_HUMAN	KXD1	KxDL motif-containing protein 1
0.909075	0.0998144	P78381	P78381	S35A2_HUMAN	SLC35A2	UDP-galactose translocator
0.196879	0.0997801	Q96T83	Q96T83	SL9A7_HUMAN	SLC9A7	Sodium/hydrogen exchanger 7
0.987438	0.099721	P47736	P47736	RPGP1_HUMAN	RAP1GAP	Rap1 GTPase-activating protein 1
2.03723	0.0995231	Q9BXC9	Q9BXC9	BBS2_HUMAN	BBS2	Bardet-Biedl syndrome 2 protein
0.616475	0.0994291	Q9UJW0	Q9UJW0	DCTN4_HUMAN	DCTN4	Dynactin subunit 4
0.387102	0.0994272	Q96A46	Q96A46	MFRN2_HUMAN	SLC25A28	Mitoferrin-2
0.664956	0.0993786	O15484	O15484	CAN5_HUMAN	CAPN5	Calpain-5
0.678093	0.0993023	P34896	P34896	GLYC_HUMAN	SHMT1	Serine hydroxymethyltransferase, cytosolic
1.15388	0.099225	Q9NUM4	Q9NUM4	T106B_HUMAN	TMEM106B	Transmembrane protein 106B
3.7615	0.0991602	Q6P1M0	Q6P1M0	S27A4_HUMAN	SLC27A4	Long-chain fatty acid transport protein 4
0.393751	0.0991454	Q9NV64	Q9NV64	TM39A_HUMAN	TMEM39A	Transmembrane protein 39A
0.992834	0.0991416	Q9NPF5	Q9NPF5	DMAP1_HUMAN	DMAP1	DNA methyltransferase 1-associated protein 1
0.353798	0.0991306	Q96MX0	Q96MX0	CKLF3_HUMAN	CMTM3	CKLF-like MARVEL transmembrane domain-containing protein 3
0.688222	0.0991135	P09493	P09493;P06753	TPM1_HUMAN	TPM1	Tropomyosin alpha-1 chain
0.911682	0.0990744	Q9NR48	Q9NR48	ASH1L_HUMAN	ASH1L	Histone-lysine N-methyltransferase ASH1L
0.227309	0.0990648	Q9C0J9	Q9C0J9	BHE41_HUMAN	BHLHE41	Class E basic helix-loop-helix protein 41
1.10518	0.0990634	Q9NQZ2	Q9NQZ2	SAS10_HUMAN	UTP3	Something about silencing protein 10
0.676235	0.0989199	Q9H2T7	Q9H2T7	RBP17_HUMAN	RANBP17	Ran-binding protein 17
0.221506	0.0988417	O00391	O00391	QSOX1_HUMAN	QSOX1	Sulfhydryl oxidase 1
0.894375	0.0987945	Q13029	Q13029	PRDM2_HUMAN	PRDM2	PR domain zinc finger protein 2
1.38846	0.0987821	P12532	P12532	KCRU_HUMAN	CKMT1B	Creatine kinase U-type, mitochondrial
1.20227	0.0987663	Q86VN1	Q86VN1	VPS36_HUMAN	VPS36	Vacuolar protein-sorting-associated protein 36
0.224672	0.0987477	O94916	O94916	NFAT5_HUMAN	NFAT5	Nuclear factor of activated T-cells 5
0.222083	0.0986967	Q8TD22	Q8TD22	SFXN5_HUMAN	SFXN5	Sideroflexin-5
0.559369	0.0986481	Q5T440	Q5T440	CAF17_HUMAN	IBA57	Putative transferase CAF17, mitochondrial
1.42506	0.0986319	Q8NEF9	Q8NEF9	SRFB1_HUMAN	SRFBP1	Serum response factor-binding protein 1
0.707925	0.0986004	Q12766	Q12766	HMGX3_HUMAN	HMGXB3	HMG domain-containing protein 3
0.363263	0.0985899	P62310	P62310	LSM3_HUMAN	LSM3	U6 snRNA-associated Sm-like protein LSm3
0.928841	0.0985746	O75896	O75896	TUSC2_HUMAN	TUSC2	Tumor suppressor candidate 2
0.625239	0.0985713	P48509	P48509	CD151_HUMAN	CD151	CD151 antigen
0.4066	0.0985451	Q7L8W6	Q7L8W6	DPH6_HUMAN	DPH6	Diphthine--ammonia ligase
0.323002	0.0984936	Q8NFT2	Q8NFT2	STEA2_HUMAN	STEAP2	Metalloreductase STEAP2
1.41797	0.0981069	Q9Y296	Q9Y296	TPPC4_HUMAN	TRAPPC4	Trafficking protein particle complex subunit 4
1.6837	0.0980725	Q9P0J0	Q9P0J0	NDUAD_HUMAN	NDUFA13	NADH dehydrogenase [ubiquinone] 1 alpha subcomplex subunit 13
0.325092	0.0980649	O75425	O75425	MSPD3_HUMAN	MOSPD3	Motile sperm domain-containing protein 3
0.582173	0.098062	P30613	P30613	KPYR_HUMAN	PKLR	Pyruvate kinase PKLR
0.717907	0.0980034	P53602	P53602	MVD1_HUMAN	MVD	Diphosphomevalonate decarboxylase
0.81474	0.0979586	Q92604	Q92604	LGAT1_HUMAN	LPGAT1	Acyl-CoA:lysophosphatidylglycerol acyltransferase 1
1.4075	0.0979362	P14550	P14550	AK1A1_HUMAN	AKR1A1	Aldo-keto reductase family 1 member A1
0.0969732	0.097846	Q9NPG8	Q9NPG8	ZDHC4_HUMAN	ZDHHC4	Palmitoyltransferase ZDHHC4
0.175594	0.097764	Q9UBP4	Q9UBP4	DKK3_HUMAN	DKK3	Dickkopf-related protein 3
1.72862	0.0976195	O60256	O60256	KPRB_HUMAN	PRPSAP2	Phosphoribosyl pyrophosphate synthase-associated protein 2
0.417957	0.0976105	Q96HA4	Q96HA4	CA159_HUMAN	C1orf159	Uncharacterized protein C1orf159
0.806743	0.0975976	Q8WTS6	Q8WTS6	SETD7_HUMAN	SETD7	Histone-lysine N-methyltransferase SETD7
0.236482	0.0974927	Q9C0B9	Q9C0B9	ZCHC2_HUMAN	ZCCHC2	Zinc finger CCHC domain-containing protein 2
0.149775	0.0974851	Q9BUT9	Q9BUT9	MCRI2_HUMAN	MCRIP2	MAPK regulated corepressor interacting protein 2
0.258991	0.0974269	Q5VTQ0	Q5VTQ0	TT39B_HUMAN	TTC39B	Tetratricopeptide repeat protein 39B
1.07506	0.0973639	Q9H9C1	Q9H9C1	SPE39_HUMAN	VIPAS39	Spermatogenesis-defective protein 39 homolog
2.56295	0.097362	P06396	P06396	GELS_HUMAN	GSN	Gelsolin
0.768439	0.0973473	P04792	P04792	HSPB1_HUMAN	HSPB1	Heat shock protein beta-1
1.22322	0.0972371	O00273	O00273	DFFA_HUMAN	DFFA	DNA fragmentation factor subunit alpha
2.18389	0.097199	P21281	P21281	VATB2_HUMAN	ATP6V1B2	V-type proton ATPase subunit B, brain isoform
1.19455	0.097188	Q9NZJ7	Q9NZJ7	MTCH1_HUMAN	MTCH1	Mitochondrial carrier homolog 1
1.64669	0.0971208	O60502	O60502	OGA_HUMAN	OGA	Protein O-GlcNAcase
0.293876	0.0968523	Q5TF21	Q5TF21	SOGA3_HUMAN	SOGA3	Protein SOGA3
0.375014	0.0968041	P15408	P15408	FOSL2_HUMAN	FOSL2	Fos-related antigen 2
0.741275	0.0966015	Q7L0J3	Q7L0J3	SV2A_HUMAN	SV2A	Synaptic vesicle glycoprotein 2A
0.985904	0.0965495	Q8WU76	Q8WU76	SCFD2_HUMAN	SCFD2	Sec1 family domain-containing protein 2
0.702225	0.0962214	Q13442	Q13442	HAP28_HUMAN	PDAP1	28 kDa heat- and acid-stable phosphoprotein
0.329616	0.0961719	Q15125	Q15125	EBP_HUMAN	EBP	3-beta-hydroxysteroid-Delta(8),Delta(7)-isomerase
0.163723	0.0961614	Q8N3C7	Q8N3C7	CLIP4_HUMAN	CLIP4	CAP-Gly domain-containing linker protein 4
0.438618	0.0961556	O94830	O94830	DDHD2_HUMAN	DDHD2	Phospholipase DDHD2
0.433311	0.095983	Q02447	Q02447	SP3_HUMAN	SP3	Transcription factor Sp3
0.495051	0.0959663	A8MW92	A8MW92	P20L1_HUMAN	PHF20L1	PHD finger protein 20-like protein 1
1.09031	0.0958495	Q93063	Q93063	EXT2_HUMAN	EXT2	Exostosin-2
1.10357	0.0957317	Q8IWW6	Q8IWW6	RHG12_HUMAN	ARHGAP12	Rho GTPase-activating protein 12
0.482828	0.0956712	Q9UET6	Q9UET6	TRM7_HUMAN	FTSJ1	tRNA (cytidine(32)/guanosine(34)-2'-O)-methyltransferase
2.49302	0.0956578	Q15311	Q15311	RBP1_HUMAN	RALBP1	RalA-binding protein 1
0.410718	0.0956054	Q16774	Q16774	KGUA_HUMAN	GUK1	Guanylate kinase
0.456952	0.0955591	Q96IG2	Q96IG2	FXL20_HUMAN	FBXL20	F-box/LRR-repeat protein 20
0.285889	0.0955396	P49006	P49006	MRP_HUMAN	MARCKSL1	MARCKS-related protein
0.84106	0.0955071	Q13362	Q13362	2A5G_HUMAN	PPP2R5C	Serine/threonine-protein phosphatase 2A 56 kDa regulatory subunit gamma isoform
0.585559	0.0954299	Q6DN90	Q6DN90	IQEC1_HUMAN	IQSEC1	IQ motif and SEC7 domain-containing protein 1
1.31619	0.0953126	Q8IWJ2	Q8IWJ2	GCC2_HUMAN	GCC2	GRIP and coiled-coil domain-containing protein 2
0.36848	0.0952325	P62266	P62266	RS23_HUMAN	RPS23	Small ribosomal subunit protein uS12
1.10135	0.0952163	Q15434	Q15434	RBMS2_HUMAN	RBMS2	RNA-binding motif, single-stranded-interacting protein 2
0.487574	0.0951834	Q8IVW6	Q8IVW6	ARI3B_HUMAN	ARID3B	AT-rich interactive domain-containing protein 3B
1.19118	0.0951672	Q9H9T3	Q9H9T3	ELP3_HUMAN	ELP3	Elongator complex protein 3
0.599571	0.0950923	Q96A25	Q96A25	T106A_HUMAN	TMEM106A	Transmembrane protein 106A
1.12499	0.0950575	O95391	O95391	SLU7_HUMAN	SLU7	Pre-mRNA-splicing factor SLU7
0.948506	0.0949883	Q9Y6Q9	Q9Y6Q9	NCOA3_HUMAN	NCOA3	Nuclear receptor coactivator 3
1.46689	0.0949764	Q9BQS8	Q9BQS8	FYCO1_HUMAN	FYCO1	FYVE and coiled-coil domain-containing protein 1
0.402205	0.0949683	Q03113	Q03113	GNA12_HUMAN	GNA12	Guanine nucleotide-binding protein subunit alpha-12
0.85717	0.0948853	Q9NQ48	Q9NQ48	LZTL1_HUMAN	LZTFL1	Leucine zipper transcription factor-like protein 1
0.898962	0.0948787	O14966	O14966	RAB7L_HUMAN	RAB29	Ras-related protein Rab-7L1
0.300494	0.0948057	Q04771	Q04771	ACVR1_HUMAN	ACVR1	Activin receptor type-1
2.79552	0.0947914	O43242	O43242	PSMD3_HUMAN	PSMD3	26S proteasome non-ATPase regulatory subunit 3
1.35997	0.094789	P49023	P49023	PAXI_HUMAN	PXN	Paxillin
0.815903	0.0946298	P53805	P53805	RCAN1_HUMAN	RCAN1	Calcipressin-1
0.100068	0.0946126	Q53GL0	Q53GL0	PKHO1_HUMAN	PLEKHO1	Pleckstrin homology domain-containing family O member 1
1.02307	0.0946026	Q9HBM6	Q9HBM6	TAF9B_HUMAN	TAF9B	Transcription initiation factor TFIID subunit 9B
0.893503	0.0945811	Q9HBL7	Q9HBL7	PLRKT_HUMAN	PLGRKT	Plasminogen receptor (KT)
1.09224	0.0945787	P43121	P43121	MUC18_HUMAN	MCAM	Cell surface glycoprotein MUC18
0.619526	0.094563	P61026	P61026	RAB10_HUMAN	RAB10	Ras-related protein Rab-10
0.497409	0.0944514	P42025	P42025	ACTY_HUMAN	ACTR1B	Beta-centractin
0.479417	0.094429	Q5T5C0	Q5T5C0	STXB5_HUMAN	STXBP5	Syntaxin-binding protein 5
0.660295	0.0943966	Q13574	Q13574;O75912	DGKZ_HUMAN	DGKZ	Diacylglycerol kinase zeta
0.224339	0.0941701	Q6QNY1	Q6QNY1	BL1S2_HUMAN	BLOC1S2	Biogenesis of lysosome-related organelles complex 1 subunit 2
1.95837	0.0941458	Q9NVJ2	Q9NVJ2	ARL8B_HUMAN	ARL8B	ADP-ribosylation factor-like protein 8B
0.745054	0.0941129	Q13207	Q13207	TBX2_HUMAN	TBX2	T-box transcription factor TBX2
1.30527	0.0940442	Q06323	Q06323	PSME1_HUMAN	PSME1	Proteasome activator complex subunit 1
0.78499	0.0940032	Q9C040	Q9C040	TRIM2_HUMAN	TRIM2	Tripartite motif-containing protein 2
0.303362	0.0939703	Q9NUL5	Q9NUL5	SHFL_HUMAN	SHFL	Shiftless antiviral inhibitor of ribosomal frameshifting protein
0.461446	0.0938034	Q15573	Q15573	TAF1A_HUMAN	TAF1A	TATA box-binding protein-associated factor RNA polymerase I subunit A
0.43068	0.0937896	Q8TCA0	Q8TCA0	LRC20_HUMAN	LRRC20	Leucine-rich repeat-containing protein 20
0.306941	0.0937166	Q9UN70	Q9Y5G1;Q9Y5H3;Q9Y5H2;Q9Y5F7;Q9Y5G9;Q9Y5G0;Q9UN70;Q9Y5F8;Q9Y5G4;Q9UN71;Q9Y5H1;Q9Y5F9;Q9Y5H0;O60330;Q9Y5G3;Q9Y5G8;Q9Y5H4;Q9Y5F6;Q9Y5G6;Q9Y5G2;Q9Y5G7;Q9Y5G5	PCDGK_HUMAN	PCDHGC3	Protocadherin gamma-C3
0.423981	0.0936637	Q9H6K4	Q9H6K4	OPA3_HUMAN	OPA3	Optic atrophy 3 protein
0.362851	0.0936117	P53803	P53803	RPAB4_HUMAN	POLR2K	DNA-directed RNA polymerases I, II, and III subunit RPABC4
0.663427	0.0934973	Q9NVE5	Q9NVE5	UBP40_HUMAN	USP40	Ubiquitin carboxyl-terminal hydrolase 40
1.37888	0.0934458	Q5T3I0	Q5T3I0	GPTC4_HUMAN	GPATCH4	G patch domain-containing protein 4
1.1019	0.0932875	Q13217	Q13217	DNJC3_HUMAN	DNAJC3	DnaJ homolog subfamily C member 3
0.0903003	0.0931599	P02774	P02774	VTDB_HUMAN	GC	Vitamin D-binding protein
0.186429	0.0931535	P63272	P63272	SPT4H_HUMAN	SUPT4H1	Transcription elongation factor SPT4
0.242199	0.0931096	Q9BW30	Q9BW30	TPPP3_HUMAN	TPPP3	Tubulin polymerization-promoting protein family member 3
0.529867	0.0931082	Q9UBS0	Q9UBS0	KS6B2_HUMAN	RPS6KB2	Ribosomal protein S6 kinase beta-2
0.0967604	0.0930641	Q6ZMT4	Q6ZMT4	KDM7A_HUMAN	KDM7A	Lysine-specific demethylase 7A
1.32176	0.0929985	P09417	P09417	DHPR_HUMAN	QDPR	Dihydropteridine reductase
0.508441	0.0929804	Q8IUX1	Q8IUX1	T126B_HUMAN	TMEM126B	Complex I assembly factor TMEM126B, mitochondrial
0.258633	0.0929594	Q8WUJ1	Q8WUJ1	NEUFC_HUMAN	CYB5D2	Neuferricin
0.774861	0.0929542	Q07889	Q07890;Q07889	SOS1_HUMAN	SOS1	Son of sevenless homolog 1
0.272962	0.092948	O95271	O95271;Q9H2K2	TNKS1_HUMAN	TNKS	Poly [ADP-ribose] polymerase tankyrase-1
0.556479	0.0928922	Q07617	Q07617	SPAG1_HUMAN	SPAG1	Sperm-associated antigen 1
1.98954	0.0928564	Q9Y217	Q9Y217	MTMR6_HUMAN	MTMR6	Myotubularin-related protein 6
0.165668	0.0928164	Q8N2H4	Q8N2H4	SYS1_HUMAN	SYS1	Protein SYS1 homolog
0.174718	0.092808	P42679	P42679	MATK_HUMAN	MATK	Megakaryocyte-associated tyrosine-protein kinase
1.31172	0.0926771	Q6ZSR9	Q6ZSR9	YJ005_HUMAN		Uncharacterized protein FLJ45252
0.577543	0.0926347	P35670	P35670	ATP7B_HUMAN	ATP7B	Copper-transporting ATPase 2
0.432453	0.0925798	Q4VC31	Q4VC31	MIX23_HUMAN	MIX23	Protein MIX23
1.77796	0.0925727	P31942	P31942	HNRH3_HUMAN	HNRNPH3	Heterogeneous nuclear ribonucleoprotein H3
1.22915	0.0925407	Q6PI78	Q6PI78	TMM65_HUMAN	TMEM65	Transmembrane protein 65
0.992105	0.0924339	P18124	P18124	RL7_HUMAN	RPL7	Large ribosomal subunit protein uL30
1.8535	0.0923605	O94804	O94804	STK10_HUMAN	STK10	Serine/threonine-protein kinase 10
0.970142	0.0922718	Q13405	Q13405	RM49_HUMAN	MRPL49	Large ribosomal subunit protein mL49
0.298319	0.0922322	O43731	O43731;P33947	ERD23_HUMAN	KDELR3	ER lumen protein-retaining receptor 3
2.14408	0.0921917	Q13796	Q13796	SHRM2_HUMAN	SHROOM2	Protein Shroom2
0.73484	0.0921183	Q9UGP4	Q9UGP4	LIMD1_HUMAN	LIMD1	LIM domain-containing protein 1
0.177902	0.0920086	Q8IUZ5	Q8IUZ5	AT2L2_HUMAN	PHYKPL	5-phosphohydroxy-L-lysine phospho-lyase
0.599141	0.0920014	Q9UKT5	Q9UKT5	FBX4_HUMAN	FBXO4	F-box only protein 4
2.82025	0.0919766	O95573	O95573	ACSL3_HUMAN	ACSL3	Fatty acid CoA ligase Acsl3
0.844866	0.0917983	P37802	P37802	TAGL2_HUMAN	TAGLN2	Transgelin-2
1.34594	0.0917606	P54922	P54922	ADPRH_HUMAN	ADPRH	ADP-ribosylhydrolase ARH1
1.06157	0.0917296	Q15654	Q15654	TRIP6_HUMAN	TRIP6	Thyroid receptor-interacting protein 6
0.662482	0.0917206	P22061	P22061	PIMT_HUMAN	PCMT1	Protein-L-isoaspartate(D-aspartate) O-methyltransferase
0.232625	0.0916834	Q9BRV3	Q9BRV3	SWET1_HUMAN	SLC50A1	Sugar transporter SWEET1
0.344559	0.09168	Q9BZF2	Q9BZF2	OSBL7_HUMAN	OSBPL7	Oxysterol-binding protein-related protein 7
0.163824	0.0915771	Q9H8W3	Q9H8W3	F204A_HUMAN	FAM204A	Protein FAM204A
0.376362	0.0914841	P17010	P17010	ZFX_HUMAN	ZFX	Zinc finger X-chromosomal protein
1.01677	0.0914521	Q13885	Q13885	TBB2A_HUMAN	TUBB2A	Tubulin beta-2A chain
0.807841	0.091373	O75695	O75695	XRP2_HUMAN	RP2	Protein XRP2
0.321336	0.0913568	Q5U5Q3	Q6ZN04;Q86XN8;Q5U5Q3;A1L020	MEX3C_HUMAN	MEX3C	RNA-binding E3 ubiquitin-protein ligase MEX3C
1.26228	0.0912905	Q9H1D9	Q9H1D9	RPC6_HUMAN	POLR3F	DNA-directed RNA polymerase III subunit RPC6
0.653721	0.0912499	O75208	O75208	COQ9_HUMAN	COQ9	Ubiquinone biosynthesis protein COQ9, mitochondrial
0.648677	0.0912228	P56556	P56556	NDUA6_HUMAN	NDUFA6	NADH dehydrogenase [ubiquinone] 1 alpha subcomplex subunit 6
0.0778804	0.0912201	Q9NRQ2	Q9NRQ2	PLS4_HUMAN	PLSCR4	Phospholipid scramblase 4
3.1727	0.0912061	O95817	O95817	BAG3_HUMAN	BAG3	BAG family molecular chaperone regulator 3
0.429858	0.0910983	O43293	O43293	DAPK3_HUMAN	DAPK3	Death-associated protein kinase 3
0.66292	0.0910163	P02511	P02511	CRYAB_HUMAN	CRYAB	Alpha-crystallin B chain
0.78013	0.0910072	Q15119	Q15119	PDK2_HUMAN	PDK2	[Pyruvate dehydrogenase (acetyl-transferring)] kinase isozyme 2, mitochondrial
0.357771	0.0909781	Q96CT2	Q96CT2	KLH29_HUMAN	KLHL29	Kelch-like protein 29
0.337579	0.090951	P51825	P51825	AFF1_HUMAN	AFF1	AF4/FMR2 family member 1
0.834553	0.0908108	P10253	P10253	LYAG_HUMAN	GAA	Lysosomal alpha-glucosidase
0.424426	0.0907269	Q9UI95	Q9UI95	MD2L2_HUMAN	MAD2L2	Mitotic spindle assembly checkpoint protein MAD2B
0.288628	0.0906181	P51795	P51795	CLCN5_HUMAN	CLCN5	H(+)/Cl(-) exchange transporter 5
2.48168	0.0905766	P49721	P49721	PSB2_HUMAN	PSMB2	Proteasome subunit beta type-2
1.20469	0.0905213	O75131	O75131	CPNE3_HUMAN	CPNE3	Copine-3
0.537381	0.0905151	O00442	O00442	RTCA_HUMAN	RTCA	RNA 3'-terminal phosphate cyclase
1.5751	0.0904713	Q14764	Q14764	MVP_HUMAN	MVP	Major vault protein
1.28959	0.0904617	P43490	P43490	NAMPT_HUMAN	NAMPT	Nicotinamide phosphoribosyltransferase
0.216413	0.0904098	Q9H2F5	Q9H2F5	EPC1_HUMAN	EPC1	Enhancer of polycomb homolog 1
0.86874	0.0904093	O00534	O00534	VMA5A_HUMAN	VWA5A	von Willebrand factor A domain-containing protein 5A
0.547641	0.0903563	Q9Y3D0	Q9Y3D0	CIA2B_HUMAN	CIAO2B	Cytosolic iron-sulfur assembly component 2B
0.895098	0.0902867	Q9Y5Y5	Q9Y5Y5	PEX16_HUMAN	PEX16	Peroxisomal membrane protein PEX16
0.280976	0.0902686	Q6NUN9	Q6NUN9;Q8TD17;Q9UDV7;Q9UDV6;Q6ZMS7;Q75MW2	ZN746_HUMAN	ZNF746	Zinc finger protein 746
0.225545	0.0902371	Q9P0S9	Q9P0S9	TM14C_HUMAN	TMEM14C	Transmembrane protein 14C
0.153751	0.0902348	Q9P1U0	Q9P1U0	RPA12_HUMAN	POLR1H	DNA-directed RNA polymerase I subunit RPA12
1.17074	0.0902019	P51571	P51571	SSRD_HUMAN	SSR4	Translocon-associated protein subunit delta
0.52994	0.0901561	Q9BTV6	Q9BTV6	DPH7_HUMAN	DPH7	Diphthine methyltransferase
0.485768	0.0901508	Q8IX07	Q8IX07	FOG1_HUMAN	ZFPM1	Zinc finger protein ZFPM1
0.395604	0.0901365	Q14457	Q14457	BECN1_HUMAN	BECN1	Beclin-1
0.613095	0.0901084	Q12770	Q12770	SCAP_HUMAN	SCAP	Sterol regulatory element-binding protein cleavage-activating protein
4.31857	0.0899339	P02545	P02545	LMNA_HUMAN	LMNA	Prelamin-A/C
1.0269	0.0899239	Q8N9R8	Q8N9R8	SCAI_HUMAN	SCAI	Protein SCAI
0.300057	0.0898681	P49768	P49768	PSN1_HUMAN	PSEN1	Presenilin-1
1.24299	0.0898542	Q9UDY8	Q9UDY8	MALT1_HUMAN	MALT1	Mucosa-associated lymphoid tissue lymphoma translocation protein 1
0.437709	0.0898099	Q5H9R4	Q5H9R4	ARMX4_HUMAN	ARMCX4	Armadillo repeat-containing X-linked protein 4
2.24268	0.0897865	Q9Y371	Q9Y371	SHLB1_HUMAN	SH3GLB1	Endophilin-B1
0.87769	0.0897532	Q9H1E5	Q9H1E5	TMX4_HUMAN	TMX4	Thioredoxin-related transmembrane protein 4
0.77508	0.0896893	Q9UIC8	Q9UIC8	LCMT1_HUMAN	LCMT1	Leucine carboxyl methyltransferase 1
0.582638	0.0896754	Q8NCJ5	Q8NCJ5	SPRY3_HUMAN	SPRYD3	SPRY domain-containing protein 3
0.620444	0.089664	Q8IWQ3	Q8IWQ3	BRSK2_HUMAN	BRSK2	Serine/threonine-protein kinase BRSK2
0.631458	0.0896049	Q96GK7	Q96GK7;Q6P2I3	FAH2A_HUMAN	FAHD2A	Fumarylacetoacetate hydrolase domain-containing protein 2A
1.67541	0.0895581	Q9Y5B8	Q9Y5B8	NDK7_HUMAN	NME7	Nucleoside diphosphate kinase 7
1.40171	0.0895433	P14649	P14649	MYL6B_HUMAN	MYL6B	Myosin light chain 6B
0.349322	0.0895281	Q86VP3	Q86VP3	PACS2_HUMAN	PACS2	Phosphofurin acidic cluster sorting protein 2
0.194376	0.0895119	Q96BR6	Q96BR6	ZN669_HUMAN	ZNF669	Zinc finger protein 669
1.80498	0.0895081	Q96IJ6	Q96IJ6	GMPPA_HUMAN	GMPPA	Mannose-1-phosphate guanyltransferase alpha
0.342656	0.0894856	Q8NDN9	Q8NDN9	RCBT1_HUMAN	RCBTB1	RCC1 and BTB domain-containing protein 1
0.883812	0.0894547	P61758	P61758	PFD3_HUMAN	VBP1	Prefoldin subunit 3
0.573228	0.0894537	Q9NXU5	Q9NXU5	ARL15_HUMAN	ARL15	ADP-ribosylation factor-like protein 15
0.526345	0.0894494	Q8IUF1;Q9BRT8	Q8IUF1;Q5RIA9;Q9BRT8;Q4V339;Q5JTY5	ZNG1A_HUMAN;ZNG1B_HUMAN	ZNG1A;ZNG1B	Zinc-regulated GTPase metalloprotein activator 1B
2.53896	0.0894365	Q8ND30	Q8ND30	LIPB2_HUMAN	PPFIBP2	Liprin-beta-2
0.264676	0.0894055	Q5SWH9	Q5SWH9	TMM69_HUMAN	TMEM69	Transmembrane protein 69
0.500997	0.0893984	P0CG38	Q6S8J3;P0CG38;A5A3E0;P0CG39;Q9BYX7	POTEI_HUMAN	POTEI	POTE ankyrin domain family member I
0.679293	0.0893621	Q96DZ1	Q96DZ1	ERLEC_HUMAN	ERLEC1	Endoplasmic reticulum lectin 1
0.218119	0.0893083	P56385	P56385	ATP5I_HUMAN	ATP5ME	ATP synthase subunit e, mitochondrial
1.52055	0.0892038	Q15118	Q15118	PDK1_HUMAN	PDK1	[Pyruvate dehydrogenase (acetyl-transferring)] kinase isozyme 1, mitochondrial
1.04046	0.0891924	Q15436	Q15436	SC23A_HUMAN	SEC23A	Protein transport protein Sec23A
1.90065	0.0891781	Q8WUY3	Q8WUY3	PRUN2_HUMAN	PRUNE2	Protein prune homolog 2
1.37046	0.0891709	O14907	O14907	TX1B3_HUMAN	TAX1BP3	Tax1-binding protein 3
1.82418	0.0890856	Q96CN9	Q96CN9	GCC1_HUMAN	GCC1	GRIP and coiled-coil domain-containing protein 1
0.663527	0.0890727	P00813	P00813	ADA_HUMAN	ADA	Adenosine deaminase
0.926341	0.0889482	Q9UKY7	Q9UKY7	CDV3_HUMAN	CDV3	Protein CDV3 homolog
0.142207	0.0888638	Q96I36	Q96I36	COX14_HUMAN	COX14	Cytochrome c oxidase assembly protein COX14
1.12814	0.0888333	P62263	P62263	RS14_HUMAN	RPS14	Small ribosomal subunit protein uS11
1.10558	0.0888324	Q9NNW5	Q9NNW5	WDR6_HUMAN	WDR6	tRNA (34-2'-O)-methyltransferase regulator WDR6
0.32519	0.0887923	Q8N490	Q8N490	PNKD_HUMAN	PNKD	Probable hydrolase PNKD
0.684474	0.088758	Q8IUR0	Q8IUR0	TPPC5_HUMAN	TRAPPC5	Trafficking protein particle complex subunit 5
0.443803	0.0886698	Q9BRT3	Q9BRT3	MIEN1_HUMAN	MIEN1	Migration and invasion enhancer 1
1.64719	0.0886583	Q92823	Q92823	NRCAM_HUMAN	NRCAM	Neuronal cell adhesion molecule
1.07696	0.0886092	P51570	P51570	GALK1_HUMAN	GALK1	Galactokinase
1.07228	0.0885611	P07741	P07741	APT_HUMAN	APRT	Adenine phosphoribosyltransferase
0.0937113	0.0885344	Q9H7X0	Q9H7X0	NAA60_HUMAN	NAA60	N-alpha-acetyltransferase 60
1.16363	0.0885315	P60981	P60981	DEST_HUMAN	DSTN	Destrin
2.41392	0.0885205	P51648	P51648	AL3A2_HUMAN	ALDH3A2	Aldehyde dehydrogenase family 3 member A2
1.89387	0.0884418	Q96AX1	Q96AX1	VP33A_HUMAN	VPS33A	Vacuolar protein sorting-associated protein 33A
0.758175	0.0884018	Q92831	Q92831	KAT2B_HUMAN	KAT2B	Histone acetyltransferase KAT2B
0.140765	0.0883913	Q9BXX0	Q9BXX0	EMIL2_HUMAN	EMILIN2	EMILIN-2
1.28824	0.0883551	P43235	P43235	CATK_HUMAN	CTSK	Cathepsin K
0.57353	0.0883441	Q9Y333	Q9Y333	LSM2_HUMAN	LSM2	U6 snRNA-associated Sm-like protein LSm2
0.617368	0.0883355	Q9UL25	Q9UL25	RAB21_HUMAN	RAB21	Ras-related protein Rab-21
1.01662	0.0883069	Q86U44	Q86U44	MTA70_HUMAN	METTL3	N6-adenosine-methyltransferase catalytic subunit
0.364677	0.0883017	P56557	P56557	TM50B_HUMAN	TMEM50B	Transmembrane protein 50B
0.534921	0.0881476	P10415	P10415	BCL2_HUMAN	BCL2	Apoptosis regulator Bcl-2
1.17356	0.0881472	P62258	P62258	1433E_HUMAN	YWHAE	14-3-3 protein epsilon
0.232369	0.0881162	Q8TBK6	Q8TBK6	ZCH10_HUMAN	ZCCHC10	Zinc finger CCHC domain-containing protein 10
0.926083	0.0880108	Q6ULP2	Q6ULP2	AFTIN_HUMAN	AFTPH	Aftiphilin
1.14374	0.0879416	O43252	O43252	PAPS1_HUMAN	PAPSS1	Bifunctional 3'-phosphoadenosine 5'-phosphosulfate synthase 1
0.542497	0.0878296	O15230	O15230	LAMA5_HUMAN	LAMA5	Laminin subunit alpha-5
0.241166	0.0877934	Q9UIF7	Q9UIF7	MUTYH_HUMAN	MUTYH	Adenine DNA glycosylase
0.0923754	0.0877748	P15153	P15153	RAC2_HUMAN	RAC2	Ras-related C3 botulinum toxin substrate 2
0.152111	0.0877399	O43490	O43490	PROM1_HUMAN	PROM1	Prominin-1
1.44651	0.0877275	Q8N612	Q8N612	FHI1B_HUMAN	FHIP1B	FHF complex subunit HOOK-interacting protein 1B
0.837753	0.0877271	Q9BXX2	Q9BXX3;Q9BXX2	AN30B_HUMAN	ANKRD30B	Ankyrin repeat domain-containing protein 30B
0.679929	0.0877233	P27105	P27105	STOM_HUMAN	STOM	Stomatin
0.937349	0.087647	Q6ZRV2	Q6ZRV2	FA83H_HUMAN	FAM83H	Protein FAM83H
1.28355	0.0875616	P63279	P63279	UBC9_HUMAN	UBE2I	SUMO-conjugating enzyme UBC9
0.888011	0.0874348	Q8IWL3	Q8IWL3	HSC20_HUMAN	HSCB	Iron-sulfur cluster co-chaperone protein HscB
1.15267	0.087378	Q6SZW1	Q6SZW1	SARM1_HUMAN	SARM1	NAD(+) hydrolase SARM1
[truncated: 7,345 more rows]

## Sheet: Fig. 5i. 72h_NK266 vs DMSO
-LOG(P-value)	Difference	Protein.Group	Protein.Ids	Protein.Names	Genes	First.Protein.Description
5.7496	2.37267	Q99541	Q99541	PLIN2_HUMAN	PLIN2	Perilipin-2
7.15997	2.34652	P12532	P12532	KCRU_HUMAN	CKMT1B	Creatine kinase U-type, mitochondrial
5.31712	2.20214	Q16352	Q16352	AINX_HUMAN	INA	Alpha-internexin
3.00289	2.03908	P29323	P29323;P54762	EPHB2_HUMAN	EPHB2	Ephrin type-B receptor 2
3.63795	1.95676	P29373	P29373	RABP2_HUMAN	CRABP2	Cellular retinoic acid-binding protein 2
6.56134	1.84843	Q96DR4	Q96DR4	STAR4_HUMAN	STARD4	StAR-related lipid transfer protein 4
1.48923	1.75107	C9JRZ8	C9JRZ8;O60218	AK1BF_HUMAN	AKR1B15	Aldo-keto reductase family 1 member B15
6.56797	1.7003	P12277	P12277	KCRB_HUMAN	CKB	Creatine kinase B-type
8.01357	1.64091	Q7L513	Q7L513	FCRLA_HUMAN	FCRLA	Fc receptor-like A
3.29298	1.64023	Q5TAT6	Q5TAT6	CODA1_HUMAN	COL13A1	Collagen alpha-1(XIII) chain
6.04179	1.61982	Q58EX2	Q58EX2	SDK2_HUMAN	SDK2	Protein sidekick-2
4.50478	1.61892	Q9BX46	Q9BX46	RBM24_HUMAN	RBM24	RNA-binding protein 24
4.82896	1.59353	Q9BUP0	Q9BUP0	EFHD1_HUMAN	EFHD1	EF-hand domain-containing protein D1
1.38949	1.55766	P36575	P36575	ARRC_HUMAN	ARR3	Arrestin-C
3.39473	1.53818	Q9UK22	Q9UK22	FBX2_HUMAN	FBXO2	F-box only protein 2
0.56375	1.52951	Q0P670	Q0P670	SPEM2_HUMAN	SPEM2	Uncharacterized protein SPEM2
5.15085	1.49741	O14810	O14810	CPLX1_HUMAN	CPLX1	Complexin-1
5.06329	1.49719	Q9UJ98	Q9UJ98	STAG3_HUMAN	STAG3	Cohesin subunit SA-3
2.5175	1.48116	Q92626	Q92626	PXDN_HUMAN	PXDN	Peroxidasin homolog
0.51743	1.47572	P83881	P83881	RL36A_HUMAN	RPL36A	Large ribosomal subunit protein eL42
0.684251	1.47141	Q96BR9	Q96BR9	ZBT8A_HUMAN	ZBTB8A	Zinc finger and BTB domain-containing protein 8A
4.95775	1.46063	O14862	O14862	AIM2_HUMAN	AIM2	Interferon-inducible protein AIM2
0.385218	1.4583	O15198	O15198	SMAD9_HUMAN	SMAD9	Mothers against decapentaplegic homolog 9
7.92491	1.44196	Q14315	Q14315	FLNC_HUMAN	FLNC	Filamin-C
6.22716	1.43795	P49918	P49918	CDN1C_HUMAN	CDKN1C	Cyclin-dependent kinase inhibitor 1C
4.53369	1.41072	Q8N4X5	Q8N4X5	AF1L2_HUMAN	AFAP1L2	Actin filament-associated protein 1-like 2
4.72721	1.41045	Q92913	Q92913	FGF13_HUMAN	FGF13	Fibroblast growth factor 13
4.39583	1.40252	Q92826	Q92826	HXB13_HUMAN	HOXB13	Homeobox protein Hox-B13
0.683838	1.39165	Q9NP84	Q9NP84	TNR12_HUMAN	TNFRSF12A	Tumor necrosis factor receptor superfamily member 12A
3.53499	1.39071	Q9UBP4	Q9UBP4	DKK3_HUMAN	DKK3	Dickkopf-related protein 3
2.63336	1.37245	Q96D96	Q96D96	HVCN1_HUMAN	HVCN1	Voltage-gated hydrogen channel 1
0.571792	1.36463	Q9Y2E6	Q9Y2E6	DTX4_HUMAN	DTX4	E3 ubiquitin-protein ligase DTX4
4.78408	1.36142	P27701	P27701	CD82_HUMAN	CD82	CD82 antigen
6.53674	1.35764	Q53GA4	Q53GA4	PHLA2_HUMAN	PHLDA2	Pleckstrin homology-like domain family A member 2
5.62105	1.35269	Q16799	Q16799	RTN1_HUMAN	RTN1	Reticulon-1
3.7672	1.33571	Q96MY1	Q96MY1	NOL4L_HUMAN	NOL4L	Nucleolar protein 4-like
4.1109	1.33115	Q8WTS1	Q8WTS1	ABHD5_HUMAN	ABHD5	1-acylglycerol-3-phosphate O-acyltransferase ABHD5
4.66531	1.31425	Q9UH03	Q9UH03	SEPT3_HUMAN	SEPTIN3	Neuronal-specific septin-3
4.60449	1.31226	Q8N474	Q8N474	SFRP1_HUMAN	SFRP1	Secreted frizzled-related protein 1
3.63735	1.30107	Q9H2F3	Q9H2F3	3BHS7_HUMAN	HSD3B7	3 beta-hydroxysteroid dehydrogenase type 7
6.21807	1.30103	P02511	P02511	CRYAB_HUMAN	CRYAB	Alpha-crystallin B chain
1.57959	1.2982	P42658	P42658	DPP6_HUMAN	DPP6	Dipeptidyl aminopeptidase-like protein 6
0.665844	1.2978	Q5TF39	Q5TF39	MFS4B_HUMAN	MFSD4B	Sodium-dependent glucose transporter 1
0.766706	1.29534	Q12882	Q12882	DPYD_HUMAN	DPYD	Dihydropyrimidine dehydrogenase [NADP(+)]
6.2999	1.29471	P38936	P38936	CDN1A_HUMAN	CDKN1A	Cyclin-dependent kinase inhibitor 1
3.49763	1.29367	P15924	P15924	DESP_HUMAN	DSP	Desmoplakin
1.80492	1.28809	Q8TF72	Q8TF72	SHRM3_HUMAN	SHROOM3	Protein Shroom3
2.8897	1.28369	Q9C0H9	Q9C0H9	SRCN1_HUMAN	SRCIN1	SRC kinase signaling inhibitor 1
0.265976	1.27486	A0A024R1R8;Q9Y2S6	Q9Y2S6;A0A024R1R8	TMA7B_HUMAN;TMA7_HUMAN	TMA7;TMA7B	Translation machinery-associated protein 7B
5.82184	1.27178	Q5TF21	Q5TF21	SOGA3_HUMAN	SOGA3	Protein SOGA3
2.85888	1.25848	P16066	P16066	ANPRA_HUMAN	NPR1	Atrial natriuretic peptide receptor 1
0.602219	1.25335	P15954	P15954	COX7C_HUMAN	COX7C	Cytochrome c oxidase subunit 7C, mitochondrial
2.60988	1.25277	Q96J92	Q96J92	WNK4_HUMAN	WNK4	Serine/threonine-protein kinase WNK4
2.21194	1.24397	Q96AH8	Q96AH8	RAB7B_HUMAN	RAB7B	Ras-related protein Rab-7b
6.11186	1.24245	Q96AD5	Q96AD5	PLPL2_HUMAN	PNPLA2	Patatin-like phospholipase domain-containing protein 2
3.63809	1.23361	P41182	P41182	BCL6_HUMAN	BCL6	B-cell lymphoma 6 protein
3.9295	1.23064	Q969L2	Q969L2	MAL2_HUMAN	MAL2	Protein MAL2
0.823211	1.21418	Q9NWT8	Q9NWT8	AKIP_HUMAN	AURKAIP1	Small ribosomal subunit protein mS38
3.88873	1.20653	P51511	P51511	MMP15_HUMAN	MMP15	Matrix metalloproteinase-15
1.83297	1.20621	Q9NQ35	Q9NQ35	NRIP3_HUMAN	NRIP3	Nuclear receptor-interacting protein 3
6.13705	1.19967	Q8TF66	Q8TF66	LRC15_HUMAN	LRRC15	Leucine-rich repeat-containing protein 15
6.532	1.18692	O43294	O43294	TGFI1_HUMAN	TGFB1I1	Transforming growth factor beta-1-induced transcript 1 protein
9.0491	1.18336	P46821	P46821	MAP1B_HUMAN	MAP1B	Microtubule-associated protein 1B
0.433213	1.18101	P14543	P14543	NID1_HUMAN	NID1	Nidogen-1
0.415413	1.14794	Q7LFL8	Q7LFL8	CXXC5_HUMAN	CXXC5	CXXC-type zinc finger protein 5
9.55074	1.14486	Q16850	Q16850	CP51A_HUMAN	CYP51A1	Lanosterol 14-alpha demethylase
4.29489	1.14197	Q9NYA1	Q9NYA1	SPHK1_HUMAN	SPHK1	Sphingosine kinase 1
1.1511	1.13684	P34820;Q7Z5Y6	Q7Z5Y6;P34820	BMP8A_HUMAN;BMP8B_HUMAN	BMP8A;BMP8B	Bone morphogenetic protein 8B
0.984719	1.1362	P56181	P56181	NDUV3_HUMAN	NDUFV3	NADH dehydrogenase [ubiquinone] flavoprotein 3, mitochondrial
5.24006	1.13566	P50749	P50749	RASF2_HUMAN	RASSF2	Ras association domain-containing protein 2
1.99765	1.1312	Q9Y2T7	Q9Y2T7	YBOX2_HUMAN	YBX2	Y-box-binding protein 2
0.672812	1.13088	Q8IYM0	Q8IYM0	F186B_HUMAN	FAM186B	Protein FAM186B
1.7088	1.12767	Q08174	Q08174	PCDH1_HUMAN	PCDH1	Protocadherin-1
4.42648	1.12116	Q9UM19	Q9UM19	HPCL4_HUMAN	HPCAL4	Hippocalcin-like protein 4
3.70933	1.10395	Q05193	Q05193	DYN1_HUMAN	DNM1	Dynamin-1
2.48574	1.10305	P08910	P08910	ABHD2_HUMAN	ABHD2	Monoacylglycerol lipase ABHD2
0.7597	1.10288	Q96LD8	Q96LD8	SENP8_HUMAN	SENP8	Sentrin-specific protease 8
3.80515	1.10246	O14683	O14683	P5I11_HUMAN	TP53I11	Tumor protein p53-inducible protein 11
4.79536	1.09953	P14923	P14923	PLAK_HUMAN	JUP	Junction plakoglobin
3.43363	1.08832	Q9NR34	Q9NR34	MA1C1_HUMAN	MAN1C1	Mannosyl-oligosaccharide 1,2-alpha-mannosidase IC
6.08925	1.0842	P26006	P26006	ITA3_HUMAN	ITGA3	Integrin alpha-3
5.07247	1.08236	P12109	P12109	CO6A1_HUMAN	COL6A1	Collagen alpha-1(VI) chain
7.62313	1.07763	P05362	P05362	ICAM1_HUMAN	ICAM1	Intercellular adhesion molecule 1
7.4227	1.07294	Q15067	Q15067	ACOX1_HUMAN	ACOX1	Peroxisomal acyl-coenzyme A oxidase 1
2.9701	1.06964	Q96LD4	Q96LD4	TRI47_HUMAN	TRIM47	E3 ubiquitin-protein ligase TRIM47
5.9328	1.06849	Q9BQI0	Q9BQI0	AIF1L_HUMAN	AIF1L	Allograft inflammatory factor 1-like
2.35101	1.06454	O94921	O94921	CDK14_HUMAN	CDK14	Cyclin-dependent kinase 14
1.60821	1.06364	O00194	O00194	RB27B_HUMAN	RAB27B	Ras-related protein Rab-27B
3.15467	1.06133	Q9UKU0	Q9UKU0	ACSL6_HUMAN	ACSL6	Long-chain-fatty-acid--CoA ligase 6
2.59159	1.05728	P12036	P12036	NFH_HUMAN	NEFH	Neurofilament heavy polypeptide
6.41657	1.05227	Q709F0	Q709F0	ACD11_HUMAN	ACAD11	Acyl-CoA dehydrogenase family member 11
3.15145	1.04681	O75689	O75689	ADAP1_HUMAN	ADAP1	Arf-GAP with dual PH domain-containing protein 1
2.10837	1.04567	P18075	P18075	BMP7_HUMAN	BMP7	Bone morphogenetic protein 7
7.45432	1.04503	P12110	P12110	CO6A2_HUMAN	COL6A2	Collagen alpha-2(VI) chain
2.84194	1.0436	Q9NZ72	Q9NZ72	STMN3_HUMAN	STMN3	Stathmin-3
1.66849	1.04294	Q92908	Q92908	GATA6_HUMAN	GATA6	Transcription factor GATA-6
6.20914	1.03166	P50895	P50895	BCAM_HUMAN	BCAM	Basal cell adhesion molecule
0.976508	1.02941	Q5TEC3	Q5TEC3	ZN697_HUMAN	ZNF697	Zinc finger protein 697
3.43377	1.02699	P51178	P51178	PLCD1_HUMAN	PLCD1	1-phosphatidylinositol 4,5-bisphosphate phosphodiesterase delta-1
6.26479	1.02687	Q92597	Q92597	NDRG1_HUMAN	NDRG1	Protein NDRG1
3.14704	1.02403	P53675	P53675	CLH2_HUMAN	CLTCL1	Clathrin heavy chain 2
6.54702	1.02294	Q12756	Q12756	KIF1A_HUMAN	KIF1A	Kinesin-like protein KIF1A
2.09584	1.02164	Q96DZ5	Q96DZ5	CLIP3_HUMAN	CLIP3	CAP-Gly domain-containing linker protein 3
6.90963	1.01614	Q99685	Q99685	MGLL_HUMAN	MGLL	Monoglyceride lipase
2.4862	1.01556	P31271	P31271	HXA13_HUMAN	HOXA13	Homeobox protein Hox-A13
4.87085	1.01004	P24385	P24385	CCND1_HUMAN	CCND1	G1/S-specific cyclin-D1
4.60366	1.0092	Q8WXS3	Q8WXS3	BAALC_HUMAN	BAALC	Brain and acute leukemia cytoplasmic protein
4.68153	0.992221	Q9Y6N5	Q9Y6N5	SQOR_HUMAN	SQOR	Sulfide:quinone oxidoreductase, mitochondrial
0.80729	0.989453	Q96I36	Q96I36	COX14_HUMAN	COX14	Cytochrome c oxidase assembly protein COX14
1.43778	0.985263	Q8NF50	Q8NF50	DOCK8_HUMAN	DOCK8	Dedicator of cytokinesis protein 8
3.64946	0.984687	P54753	P54753	EPHB3_HUMAN	EPHB3	Ephrin type-B receptor 3
5.19588	0.984268	Q8WY21	Q8WY21	SORC1_HUMAN	SORCS1	VPS10 domain-containing receptor SorCS1
2.96512	0.984231	Q8N2R8	Q8N2R8;Q6ZT52	FA43A_HUMAN	FAM43A	Protein FAM43A
4.49952	0.979764	Q13641	Q13641	TPBG_HUMAN	TPBG	Trophoblast glycoprotein
3.83703	0.977627	P16112	P16112	PGCA_HUMAN	ACAN	Aggrecan core protein
5.5282	0.973941	P28289	P28289	TMOD1_HUMAN	TMOD1	Tropomodulin-1
2.99005	0.97305	Q96GR2	Q96GR2	ACBG1_HUMAN	ACSBG1	Long-chain-fatty-acid--CoA ligase ACSBG1
4.0905	0.971964	Q8NBJ9	Q8NBJ9	SIDT2_HUMAN	SIDT2	SID1 transmembrane family member 2
5.06513	0.963996	P27338	P27338	AOFB_HUMAN	MAOB	Amine oxidase [flavin-containing] B
4.5277	0.962044	P26022	P26022	PTX3_HUMAN	PTX3	Pentraxin-related protein PTX3
1.42921	0.959178	Q9H939	Q9H939	PPIP2_HUMAN	PSTPIP2	Proline-serine-threonine phosphatase-interacting protein 2
2.41628	0.959097	Q9UBG0	Q9UBG0	MRC2_HUMAN	MRC2	C-type mannose receptor 2
4.49175	0.955966	P01889	P01889	HLAB_HUMAN	HLA-B	HLA class I histocompatibility antigen, B alpha chain
2.36293	0.953358	Q9Y467	Q9Y467	SALL2_HUMAN	SALL2	Sal-like protein 2
4.27701	0.952856	Q5TA50	Q5TA50	CPTP_HUMAN	CPTP	Ceramide-1-phosphate transfer protein
3.89921	0.950502	P01008	P01008	ANT3_HUMAN	SERPINC1	Antithrombin-III
2.49234	0.94871	Q6P1M3	Q6P1M3	L2GL2_HUMAN	LLGL2	LLGL scribble cell polarity complex component 2
2.59968	0.947302	Q9UHC9	Q9UHC9	NPCL1_HUMAN	NPC1L1	NPC1-like intracellular cholesterol transporter 1
0.73273	0.943023	Q9NWS9	Q9NWS9	ZN446_HUMAN	ZNF446	Zinc finger protein 446
2.63579	0.940425	O76062	O76062	ERG24_HUMAN	TM7SF2	Delta(14)-sterol reductase TM7SF2
0.977697	0.939056	Q6ZQX7	Q6ZQX7	LIAT1_HUMAN	LIAT1	Protein LIAT1
2.80551	0.937972	Q9UMX3	Q9UMX3	BOK_HUMAN	BOK	Bcl-2-related ovarian killer protein
0.971566	0.937557	Q5U4P2	Q5U4P2	ASPH1_HUMAN	ASPHD1	Aspartate beta-hydroxylase domain-containing protein 1
0.398529	0.935108	Q6BCY4	Q6BCY4	NB5R2_HUMAN	CYB5R2	NADH-cytochrome b5 reductase 2
1.30615	0.934624	Q14624	Q14624	ITIH4_HUMAN	ITIH4	Inter-alpha-trypsin inhibitor heavy chain H4
1.22943	0.934193	O60229	O60229	KALRN_HUMAN	KALRN	Kalirin
1.15845	0.934055	Q8WXI4	Q8WXI4	ACO11_HUMAN	ACOT11	Acyl-coenzyme A thioesterase 11
0.514951	0.931304	Q496Y0	Q496Y0	LONF3_HUMAN	LONRF3	LON peptidase N-terminal domain and RING finger protein 3
1.41756	0.92896	P15153	P15153	RAC2_HUMAN	RAC2	Ras-related C3 botulinum toxin substrate 2
4.22808	0.921952	P98172	P98172	EFNB1_HUMAN	EFNB1	Ephrin-B1
4.53597	0.914302	P57073	P57073	SOX8_HUMAN	SOX8	Transcription factor SOX-8
2.94859	0.914223	Q4VCS5	Q4VCS5	AMOT_HUMAN	AMOT	Angiomotin
0.916526	0.913242	P49716	P49716	CEBPD_HUMAN	CEBPD	CCAAT/enhancer-binding protein delta
2.32485	0.906462	Q96IF1	Q96IF1	AJUBA_HUMAN	AJUBA	LIM domain-containing protein ajuba
1.39605	0.906035	Q16658	Q16658	FSCN1_HUMAN	FSCN1	Fascin
1.62136	0.902204	P60880	P60880	SNP25_HUMAN	SNAP25	Synaptosomal-associated protein 25
1.80558	0.894087	P52951	Q14549;P52951	GBX2_HUMAN	GBX2	Homeobox protein GBX-2
6.47868	0.893984	P52943	P52943	CRIP2_HUMAN	CRIP2	Cysteine-rich protein 2
3.5031	0.890975	Q8N5J2	Q8N5J2	MINY1_HUMAN	MINDY1	Ubiquitin carboxyl-terminal hydrolase MINDY-1
6.20264	0.881399	O15075	O15075	DCLK1_HUMAN	DCLK1	Serine/threonine-protein kinase DCLK1
4.06147	0.880743	O94856	O94856	NFASC_HUMAN	NFASC	Neurofascin
3.54067	0.880122	Q15124	Q15124	PGM5_HUMAN	PGM5	Phosphoglucomutase-like protein 5
0.983995	0.879622	Q99715	Q99715	COCA1_HUMAN	COL12A1	Collagen alpha-1(XII) chain
0.707472	0.879162	P55771	P15863;P55771	PAX9_HUMAN	PAX9	Paired box protein Pax-9
0.363315	0.878626	Q86VZ6	Q86VZ6	JAZF1_HUMAN	JAZF1	Juxtaposed with another zinc finger protein 1
2.72954	0.87809	Q14123	Q14123	PDE1C_HUMAN	PDE1C	Dual specificity calcium/calmodulin-dependent 3',5'-cyclic nucleotide phosphodiesterase 1C
4.81491	0.876952	Q969G5	Q969G5	CAVN3_HUMAN	CAVIN3	Caveolae-associated protein 3
3.17971	0.871576	P55899	P55899	FCGRN_HUMAN	FCGRT	IgG receptor FcRn large subunit p51
1.23254	0.870919	Q9H246	Q9H246	CA021_HUMAN	C1orf21	Uncharacterized protein C1orf21
3.08067	0.870081	Q96RU7	Q96RU7	TRIB3_HUMAN	TRIB3	Tribbles homolog 3
4.39539	0.868479	P39059	P39059	COFA1_HUMAN	COL15A1	Collagen alpha-1(XV) chain
2.94355	0.86386	Q86UL8	Q86UL8	MAGI2_HUMAN	MAGI2	Membrane-associated guanylate kinase, WW and PDZ domain-containing protein 2
1.82577	0.862907	Q5VW00	Q5VW00	DC122_HUMAN	DCAF12L2	DDB1- and CUL4-associated factor 12-like protein 2
2.02396	0.862201	O43581	O43581	SYT7_HUMAN	SYT7	Synaptotagmin-7
3.00145	0.859191	O15217	O15217	GSTA4_HUMAN	GSTA4	Glutathione S-transferase A4
3.10992	0.858255	O95057	O95057	DIRA1_HUMAN	DIRAS1	GTP-binding protein Di-Ras1
1.16745	0.858217	Q9Y4F9	Q9Y4F9	RIPR2_HUMAN	RIPOR2	Rho family-interacting cell polarization regulator 2
5.51801	0.853455	P00750	P00750	TPA_HUMAN	PLAT	Tissue-type plasminogen activator
6.01894	0.843654	P23381	P23381	SYWC_HUMAN	WARS1	Tryptophan--tRNA ligase, cytoplasmic
4.42973	0.838744	Q9H4G4	Q9H4G4	GAPR1_HUMAN	GLIPR2	Golgi-associated plant pathogenesis-related protein 1
4.5708	0.838242	P10301	P10301	RRAS_HUMAN	RRAS	Ras-related protein R-Ras
3.5544	0.836226	O60282	O60282	KIF5C_HUMAN	KIF5C	Kinesin heavy chain isoform 5C
2.15385	0.835554	Q9UQF2	Q9UQF2	JIP1_HUMAN	MAPK8IP1	C-Jun-amino-terminal kinase-interacting protein 1
3.55211	0.832407	P26010	P26010	ITB7_HUMAN	ITGB7	Integrin beta-7
2.41698	0.832405	P35568	P35568	IRS1_HUMAN	IRS1	Insulin receptor substrate 1
0.525935	0.828727	P11217	P11217	PYGM_HUMAN	PYGM	Glycogen phosphorylase, muscle form
3.9045	0.824574	P04156	P04156	PRIO_HUMAN	PRNP	Major prion protein
4.55745	0.821094	Q9UBX1	Q9UBX1	CATF_HUMAN	CTSF	Cathepsin F
3.9497	0.817052	Q16143	Q16143;O76070	SYUB_HUMAN	SNCB	Beta-synuclein
4.47864	0.816527	Q9BRS8	Q9BRS8	LARP6_HUMAN	LARP6	La-related protein 6
5.86958	0.815375	P58215	P58215	LOXL3_HUMAN	LOXL3	Lysyl oxidase homolog 3
0.495796	0.815025	Q14526	Q14526	HIC1_HUMAN	HIC1	Hypermethylated in cancer 1 protein
1.27387	0.811947	P98169	P98168;P98169	ZXDB_HUMAN	ZXDB	Zinc finger X-linked protein ZXDB
6.26862	0.811742	P10636	P10636	TAU_HUMAN	MAPT	Microtubule-associated protein tau
7.17076	0.81094	Q8WWI1	Q8WWI1	LMO7_HUMAN	LMO7	LIM domain only protein 7
2.69748	0.809743	Q9UQ03	Q9UQ03	COR2B_HUMAN	CORO2B	Coronin-2B
6.1889	0.809697	Q6NZI2	Q6NZI2	CAVN1_HUMAN	CAVIN1	Caveolae-associated protein 1
4.18365	0.80892	Q9UQL6	Q9UQL6	HDAC5_HUMAN	HDAC5	Histone deacetylase 5
4.17636	0.801323	P08138	P08138	TNR16_HUMAN	NGFR	Tumor necrosis factor receptor superfamily member 16
3.10166	0.801011	P80404	P80404	GABT_HUMAN	ABAT	4-aminobutyrate aminotransferase, mitochondrial
0.787264	0.800177	Q5JY77	Q5JY77	GASP1_HUMAN	GPRASP1	G-protein coupled receptor-associated sorting protein 1
6.36455	0.799329	Q9H5H4	Q9H5H4	ZN768_HUMAN	ZNF768	Zinc finger protein 768
2.4414	0.797959	P23378	P23378	GCSP_HUMAN	GLDC	Glycine dehydrogenase (decarboxylating), mitochondrial
0.896586	0.797114	Q9H3S4	Q9H3S4	TPK1_HUMAN	TPK1	Thiamin pyrophosphokinase 1
5.30383	0.79005	P33908	P33908	MA1A1_HUMAN	MAN1A1	Mannosyl-oligosaccharide 1,2-alpha-mannosidase IA
2.55601	0.789263	Q6P597	Q6P597	KLC3_HUMAN	KLC3	Kinesin light chain 3
3.78887	0.787527	O75911	O75911	DHRS3_HUMAN	DHRS3	Short-chain dehydrogenase/reductase 3
4.50031	0.787413	P00966	P00966	ASSY_HUMAN	ASS1	Argininosuccinate synthase
4.93459	0.787039	Q9NZU5	Q9NZU5	LMCD1_HUMAN	LMCD1	LIM and cysteine-rich domains protein 1
2.63369	0.783279	Q70JA7	Q70JA7	CHSS3_HUMAN	CHSY3	Chondroitin sulfate synthase 3
3.00264	0.782368	P51888	P51888	PRELP_HUMAN	PRELP	Prolargin
3.61184	0.782312	Q8TF64	Q8TF64	GIPC3_HUMAN	GIPC3	PDZ domain-containing protein GIPC3
2.85846	0.781043	Q8N584	Q8N584	TT39C_HUMAN	TTC39C	Tetratricopeptide repeat protein 39C
3.11343	0.7804	Q9NQZ7	Q9NQZ7	ENTP7_HUMAN	ENTPD7	Ectonucleoside triphosphate diphosphohydrolase 7
0.871767	0.779689	B3KNS4	B3KNS4	B3KNS4_HUMAN	ERVK3-1	Endogenous retrovirus group K3 member 1
3.20657	0.778139	P23469	P23469	PTPRE_HUMAN	PTPRE	Receptor-type tyrosine-protein phosphatase epsilon
6.18552	0.777078	P98160	P98160	PGBM_HUMAN	HSPG2	Basement membrane-specific heparan sulfate proteoglycan core protein
2.94761	0.776704	Q6YI46	Q6YI46	TMM64_HUMAN	TMEM64	Transmembrane protein 64
0.734728	0.772232	P17661	P17661	DESM_HUMAN	DES	Desmin
1.46517	0.771259	Q92851	Q92851	CASPA_HUMAN	CASP10	Caspase-10
3.70886	0.771117	Q8IZQ5	Q8IZQ5	SELH_HUMAN	SELENOH	Selenoprotein H
1.03901	0.770555	Q86WK9	Q86WK9	PAQR7_HUMAN	PAQR7	Membrane progestin receptor alpha
3.29862	0.770063	P05771	P05771	KPCB_HUMAN	PRKCB	Protein kinase C beta type
0.607957	0.768576	O15178	O15178	TBXT_HUMAN	TBXT	T-box transcription factor T
2.05098	0.765811	Q92556	Q92556	ELMO1_HUMAN	ELMO1	Engulfment and cell motility protein 1
3.59973	0.764714	P84022	P84022	SMAD3_HUMAN	SMAD3	Mothers against decapentaplegic homolog 3
0.400623	0.763879	Q96KV7	Q96KV7	WDR90_HUMAN	WDR90	WD repeat-containing protein 90
4.41761	0.759095	P00734	P00734	THRB_HUMAN	F2	Prothrombin
3.13985	0.757839	O75923	O75923	DYSF_HUMAN	DYSF	Dysferlin
3.50953	0.753436	Q9UPT9	A6NNY8;Q9UPT9	UBP22_HUMAN	USP22	Ubiquitin carboxyl-terminal hydrolase 22
5.27522	0.752808	O75781	O75781	PALM_HUMAN	PALM	Paralemmin-1
2.90355	0.752516	Q92828	Q92828	COR2A_HUMAN	CORO2A	Coronin-2A
2.17685	0.751132	O43474	O43474	KLF4_HUMAN	KLF4	Krueppel-like factor 4
4.79916	0.751024	P40261	P40261	NNMT_HUMAN	NNMT	Nicotinamide N-methyltransferase
0.385522	0.749173	Q99865;Q9BPZ2	Q99865;Q9BPZ2	SPI2A_HUMAN;SPI2B_HUMAN	SPIN2A;SPIN2B	Spindlin-2A
4.78763	0.748263	Q8ND90	Q8ND90	PNMA1_HUMAN	PNMA1	Paraneoplastic antigen Ma1
0.488738	0.746463	Q9Y6J8	Q9Y6J8	STYL1_HUMAN	STYXL1	Serine/threonine/tyrosine-interacting-like protein 1
3.43744	0.744922	Q9Y6U3	Q9Y6U3	SCIN_HUMAN	SCIN	Scinderin
4.56585	0.744352	O94851	O94851	MICA2_HUMAN	MICAL2	[F-actin]-monooxygenase MICAL2
6.2385	0.744241	Q6PCE3	Q6PCE3	PGM2L_HUMAN	PGM2L1	Glucose 1,6-bisphosphate synthase
1.79932	0.741862	P0CW24	P0CW24	PNM6A_HUMAN	PNMA6A	Paraneoplastic antigen-like protein 6A
1.73735	0.741529	Q96A00	Q96A00	PP14A_HUMAN	PPP1R14A	Protein phosphatase 1 regulatory subunit 14A
3.83794	0.740271	Q8N9F7	Q8N9F7	GDPD1_HUMAN	GDPD1	Lysophospholipase D GDPD1
1.03189	0.739508	P43363	P43363	MAGAA_HUMAN	MAGEA10	Melanoma-associated antigen 10
1.1277	0.738709	Q8N8Q3	Q8N8Q3	ENDOV_HUMAN	ENDOV	Endonuclease V
4.10473	0.73821	Q9UKG9	Q9UKG9	OCTC_HUMAN	CROT	Peroxisomal carnitine O-octanoyltransferase
2.10568	0.73816	Q5VV41	Q5VV41	ARHGG_HUMAN	ARHGEF16	Rho guanine nucleotide exchange factor 16
2.80232	0.737764	Q12778	Q12778	FOXO1_HUMAN	FOXO1	Forkhead box protein O1
3.43746	0.736492	Q9UJY1	Q9UJY1	HSPB8_HUMAN	HSPB8	Heat shock protein beta-8
2.59723	0.736093	Q5EBM0	Q5EBM0	CMPK2_HUMAN	CMPK2	UMP-CMP kinase 2, mitochondrial
6.00046	0.732893	Q02952	Q02952	AKA12_HUMAN	AKAP12	A-kinase anchor protein 12
0.768038	0.732175	O14957	O14957	QCR10_HUMAN	UQCR11	Cytochrome b-c1 complex subunit 10
3.1144	0.731648	P06703	P06703	S10A6_HUMAN	S100A6	Protein S100-A6
2.15709	0.73002	O94827	O94827	PKHG5_HUMAN	PLEKHG5	Pleckstrin homology domain-containing family G member 5
4.52879	0.728889	Q8WUY3	Q8WUY3	PRUN2_HUMAN	PRUNE2	Protein prune homolog 2
2.35735	0.728355	O95872	O95872	GPAN1_HUMAN	GPANK1	G patch domain and ankyrin repeat-containing protein 1
3.70744	0.723879	Q5SGD2	Q5SGD2	PPM1L_HUMAN	PPM1L	Protein phosphatase 1L
0.37883	0.723358	Q9NSN8	Q9NSN8	SNTG1_HUMAN	SNTG1	Gamma-1-syntrophin
0.60234	0.72251	Q99697	Q99697;O75364	PITX2_HUMAN	PITX2	Pituitary homeobox 2
1.63065	0.721355	Q9BZ76	Q96NU0;A0A1B0GTE1;Q9BZ76	CNTP3_HUMAN	CNTNAP3	Contactin-associated protein-like 3
2.2634	0.721236	Q9ULU8	Q9ULU8	CAPS1_HUMAN	CADPS	Calcium-dependent secretion activator 1
1.4921	0.720517	Q03405	Q03405	UPAR_HUMAN	PLAUR	Urokinase plasminogen activator surface receptor
1.18775	0.71876	Q8IUS5	Q8IUS5	EPHX4_HUMAN	EPHX4	Epoxide hydrolase 4
4.47313	0.718406	Q9NZN4	Q9NZN4	EHD2_HUMAN	EHD2	EH domain-containing protein 2
1.65536	0.718085	Q9ULK2	Q9ULK2	AT7L1_HUMAN	ATXN7L1	Ataxin-7-like protein 1
0.785451	0.717273	Q96HZ4	Q96HZ4	HES6_HUMAN	HES6	Transcription cofactor HES-6
4.25335	0.71628	Q08209	Q08209	PP2BA_HUMAN	PPP3CA	Protein phosphatase 3 catalytic subunit alpha
1.21925	0.715404	Q2QGD7	P98168;Q2QGD7;P98169	ZXDC_HUMAN	ZXDC	Zinc finger protein ZXDC
5.26073	0.712754	P55268	P55268	LAMB2_HUMAN	LAMB2	Laminin subunit beta-2
1.63144	0.710933	P42679	P42679	MATK_HUMAN	MATK	Megakaryocyte-associated tyrosine-protein kinase
3.5371	0.709866	Q12860	Q12860	CNTN1_HUMAN	CNTN1	Contactin-1
2.85495	0.708772	P98155	P98155	VLDLR_HUMAN	VLDLR	Very low-density lipoprotein receptor
4.25071	0.708123	Q5VUB5	Q5VUB5	F1711_HUMAN	FAM171A1	Protein FAM171A1
4.1348	0.70663	O14684	O14684	PTGES_HUMAN	PTGES	Prostaglandin E synthase
3.39459	0.706176	Q86V59	Q86V59	PNM8A_HUMAN	PNMA8A	Paraneoplastic antigen-like protein 8A
0.530683	0.704915	Q6ZNC4	Q6ZNC4	ZN704_HUMAN	ZNF704	Zinc finger protein 704
4.70882	0.703923	Q03135	Q03135	CAV1_HUMAN	CAV1	Caveolin-1
2.07472	0.702711	Q9BRL6	Q9BRL6	SRSF8_HUMAN	SRSF8	Serine/arginine-rich splicing factor 8
4.32242	0.702401	Q5JRK9;Q7Z2X7	Q5JRK9;Q7Z2X7	GGEE3_HUMAN;PAGE2_HUMAN	PAGE2;PAGE2B	Putative G antigen family E member 3
1.38603	0.70189	Q14802	Q14802	FXYD3_HUMAN	FXYD3	FXYD domain-containing ion transport regulator 3
2.92698	0.701067	Q9UPV0	Q9UPV0	CE164_HUMAN	CEP164	Centrosomal protein of 164 kDa
3.98814	0.70073	Q14865	Q14865	ARI5B_HUMAN	ARID5B	AT-rich interactive domain-containing protein 5B
1.33231	0.700188	Q6L9W6	Q6L9W6	B4GN3_HUMAN	B4GALNT3	Beta-1,4-N-acetylgalactosaminyltransferase 3
2.42381	0.698168	Q6ZSS7	Q6ZSS7	MFSD6_HUMAN	MFSD6	Major facilitator superfamily domain-containing protein 6
0.952482	0.696795	Q8N8E2	Q8N8E2	ZN513_HUMAN	ZNF513	Zinc finger protein 513
1.82371	0.695363	Q96EE4	Q96EE4	CC126_HUMAN	CCDC126	Coiled-coil domain-containing protein 126
2.49223	0.69523	Q14563	Q14563	SEM3A_HUMAN	SEMA3A	Semaphorin-3A
4.42889	0.693867	Q96KN1	Q96KN1	LRAT2_HUMAN	LRATD2	Protein LRATD2
3.12927	0.692877	Q9NT99	Q9HBW1;Q9HCJ2;Q9NT99	LRC4B_HUMAN	LRRC4B	Leucine-rich repeat-containing protein 4B
4.77695	0.69278	P04080	P04080	CYTB_HUMAN	CSTB	Cystatin-B
3.63573	0.691239	Q99956	Q99956	DUS9_HUMAN	DUSP9	Dual specificity protein phosphatase 9
0.981052	0.689227	P22352	P22352	GPX3_HUMAN	GPX3	Glutathione peroxidase 3
7.17681	0.689059	Q9Y6K8	Q9Y6K8	KAD5_HUMAN	AK5	Adenylate kinase isoenzyme 5
3.6201	0.688779	Q99719	Q99719	SEPT5_HUMAN	SEPTIN5	Septin-5
2.69133	0.688402	O75881	O75881	CP7B1_HUMAN	CYP7B1	Cytochrome P450 7B1
3.3875	0.687861	Q86YB8	Q86YB8	ERO1B_HUMAN	ERO1B	ERO1-like protein beta
0.443324	0.684813	P84101	P84101	SERF2_HUMAN	SERF2	Small EDRK-rich factor 2
1.55643	0.681756	P62714	P62714	PP2AB_HUMAN	PPP2CB	Serine/threonine-protein phosphatase 2A catalytic subunit beta isoform
1.77748	0.680712	Q86TX2	Q86TX2	ACOT1_HUMAN	ACOT1	Acyl-coenzyme A thioesterase 1
3.97555	0.680152	Q6PCB0	Q6PCB0	VWA1_HUMAN	VWA1	von Willebrand factor A domain-containing protein 1
4.96673	0.679916	O15484	O15484	CAN5_HUMAN	CAPN5	Calpain-5
3.23719	0.677057	Q96S99	Q96S99	PKHF1_HUMAN	PLEKHF1	Pleckstrin homology domain-containing family F member 1
1.99123	0.676896	Q99650	Q99650	OSMR_HUMAN	OSMR	Oncostatin-M-specific receptor subunit beta
4.4086	0.675869	Q8N5X7	Q8N5X7	IF4E3_HUMAN	EIF4E3	Eukaryotic translation initiation factor 4E type 3
2.40089	0.672256	P01033	P01033	TIMP1_HUMAN	TIMP1	Metalloproteinase inhibitor 1
1.02087	0.671166	Q9BWG4	Q9BWG4	SSBP4_HUMAN	SSBP4	Single-stranded DNA-binding protein 4
1.67254	0.670734	P54687	P54687	BCAT1_HUMAN	BCAT1	Branched-chain-amino-acid aminotransferase, cytosolic
1.39572	0.670543	Q96NM4	Q96NM4	TOX2_HUMAN	TOX2	TOX high mobility group box family member 2
3.96863	0.667298	P05413	P05413	FABPH_HUMAN	FABP3	Fatty acid-binding protein, heart
5.47031	0.662474	P47895	P30837;P47895	AL1A3_HUMAN	ALDH1A3	Retinaldehyde dehydrogenase 3
0.795292	0.661865	Q9HCG1	Q5HY98;Q96SE7;Q9HCG1	ZN160_HUMAN	ZNF160	Zinc finger protein 160
2.64403	0.661476	P02647	P02647	APOA1_HUMAN	APOA1	Apolipoprotein A-I
2.23332	0.660433	Q9Y5Q0	Q9Y5Q0	FADS3_HUMAN	FADS3	Fatty acid desaturase 3
4.37211	0.660407	O00468	O00468	AGRIN_HUMAN	AGRN	Agrin
3.99035	0.659256	O75298	O75298	RTN2_HUMAN	RTN2	Reticulon-2
5.02676	0.659073	Q99439	Q99439	CNN2_HUMAN	CNN2	Calponin-2
3.91321	0.657151	P38571	P38571	LICH_HUMAN	LIPA	Lysosomal acid lipase/cholesteryl ester hydrolase
6.04453	0.655827	P39060	P39060	COIA1_HUMAN	COL18A1	Collagen alpha-1(XVIII) chain
5.30657	0.653208	O15240	O15240	VGF_HUMAN	VGF	Neurosecretory protein VGF
3.93469	0.652934	Q9Y5V3	Q9Y5V3	MAGD1_HUMAN	MAGED1	Melanoma-associated antigen D1
0.983733	0.652102	Q969K4	Q969K4	ABTB1_HUMAN	ABTB1	Ankyrin repeat and BTB/POZ domain-containing protein 1
4.14433	0.651502	Q99584	Q99584	S10AD_HUMAN	S100A13	Protein S100-A13
2.2915	0.650825	Q2M3G4	Q2M3G4	SHRM1_HUMAN	SHROOM1	Protein Shroom1
4.3372	0.647802	Q9C004	Q9C004	SPY4_HUMAN	SPRY4	Protein sprouty homolog 4
2.24615	0.646617	Q96DC9	Q96DC9	OTUB2_HUMAN	OTUB2	Ubiquitin thioesterase OTUB2
5.7605	0.645227	O43310	O43310	CTIF_HUMAN	CTIF	CBP80/20-dependent translation initiation factor
3.33538	0.645184	Q8N4N3	Q8N4N3	KLH36_HUMAN	KLHL36	Kelch-like protein 36
3.09503	0.644787	P23471	P23471	PTPRZ_HUMAN	PTPRZ1	Receptor-type tyrosine-protein phosphatase zeta
2.46274	0.64319	Q6P9A2	Q6P9A2	GLT18_HUMAN	GALNT18	Polypeptide N-acetylgalactosaminyltransferase 18
0.911582	0.643133	O14628	O14628	ZN195_HUMAN	ZNF195	Zinc finger protein 195
2.52083	0.642962	Q9NXJ5	Q9NXJ5	PGPI_HUMAN	PGPEP1	Pyroglutamyl-peptidase 1
3.47849	0.641985	P08493	P08493	MGP_HUMAN	MGP	Matrix Gla protein
5.63605	0.641335	O94808	O94808	GFPT2_HUMAN	GFPT2	Glutamine--fructose-6-phosphate aminotransferase [isomerizing] 2
1.18324	0.639035	Q9UIK4	Q9UIK4	DAPK2_HUMAN	DAPK2	Death-associated protein kinase 2
2.16961	0.636596	P42772	P42772	CDN2B_HUMAN	CDKN2B	Cyclin-dependent kinase 4 inhibitor B
3.44358	0.636236	Q96C10	Q96C10	DHX58_HUMAN	DHX58	ATP-dependent RNA helicase DHX58
2.28532	0.636045	Q8IVT5	Q8IVT5	KSR1_HUMAN	KSR1	Kinase suppressor of Ras 1
0.667814	0.63564	P51687	P51687	SUOX_HUMAN	SUOX	Sulfite oxidase, mitochondrial
0.625642	0.633764	O75192	O75192	PX11A_HUMAN	PEX11A	Peroxisomal membrane protein 11A
0.612066	0.632586	A2VDF0	A2VDF0	FUCM_HUMAN	FUOM	Fucose mutarotase
5.70394	0.630718	P27105	P27105	STOM_HUMAN	STOM	Stomatin
2.40173	0.629157	Q9NZ56	Q9NZ56	FMN2_HUMAN	FMN2	Formin-2
4.15909	0.628822	Q9NYJ7	Q9NYJ7	DLL3_HUMAN	DLL3	Delta-like protein 3
1.1311	0.62834	Q9H0I2	Q9H0I2	ENKD1_HUMAN	ENKD1	Enkurin domain-containing protein 1
1.21059	0.622622	P43005	P43005	EAA3_HUMAN	SLC1A1	Excitatory amino acid transporter 3
0.936662	0.622013	P49184	P49184	DNSL1_HUMAN	DNASE1L1	Deoxyribonuclease-1-like 1
5.56621	0.620635	Q13469	Q13469	NFAC2_HUMAN	NFATC2	Nuclear factor of activated T-cells, cytoplasmic 2
7.66667	0.620602	O60861	O60861	GAS7_HUMAN	GAS7	Growth arrest-specific protein 7
3.2386	0.620358	P23297	P23297	S10A1_HUMAN	S100A1	Protein S100-A1
1.91228	0.619867	A0A590UJ96	A0A590UJ96	A0A590UJ96_HUMAN	LOC122526780	Uncharacterized protein
4.27141	0.619432	O15427	O15427	MOT4_HUMAN	SLC16A3	Monocarboxylate transporter 4
4.47309	0.619344	P35052	P35052	GPC1_HUMAN	GPC1	Glypican-1
3.70223	0.617231	P04792	P04792	HSPB1_HUMAN	HSPB1	Heat shock protein beta-1
1.11965	0.616499	Q3ZCT1	Q3ZCT1	ZN260_HUMAN	ZNF260	Zinc finger protein 260
2.62029	0.616295	Q9UI15	Q9UI15	TAGL3_HUMAN	TAGLN3	Transgelin-3
2.20574	0.615796	Q9BZM5	Q6H3X3;Q9BZM5;Q5VY80	ULBP2_HUMAN	ULBP2	UL16-binding protein 2
1.86441	0.614551	Q5JWR5	Q5JWR5	DOP1_HUMAN	DOP1A	Protein dopey-1
2.32722	0.613821	Q9H2L5	Q9H2L5	RASF4_HUMAN	RASSF4	Ras association domain-containing protein 4
4.61991	0.613245	Q14814	Q02078;Q14814;Q06413	MEF2D_HUMAN	MEF2D	Myocyte-specific enhancer factor 2D
6.27302	0.611791	P29317	P29317	EPHA2_HUMAN	EPHA2	Ephrin type-A receptor 2
2.04074	0.611224	Q9H299	Q9H299	SH3L3_HUMAN	SH3BGRL3	SH3 domain-binding glutamic acid-rich-like protein 3
1.22768	0.609783	Q17RB0	Q17RB0	RTL8B_HUMAN	RTL8B	Retrotransposon Gag-like protein 8B
0.498343	0.609521	Q96BY9	Q96BY9	SARAF_HUMAN	SARAF	Store-operated calcium entry-associated regulatory factor
3.67564	0.606088	Q6ZRY4	Q6ZRY4	RBPS2_HUMAN	RBPMS2	RNA-binding protein with multiple splicing 2
3.95434	0.605666	P07858	P07858	CATB_HUMAN	CTSB	Cathepsin B
5.56165	0.605059	Q07954	Q07954	LRP1_HUMAN	LRP1	Prolow-density lipoprotein receptor-related protein 1
3.51121	0.605038	Q9C0C4	Q9C0C4	SEM4C_HUMAN	SEMA4C	Semaphorin-4C
5.0767	0.60378	P36959	P36959	GMPR1_HUMAN	GMPR	GMP reductase 1
1.63397	0.603406	Q96DD7	Q96DD7	SHSA4_HUMAN	SHISA4	Protein shisa-4
4.75331	0.602689	Q8TCU6	Q8TCU6	PREX1_HUMAN	PREX1	Phosphatidylinositol 3,4,5-trisphosphate-dependent Rac exchanger 1 protein
2.85016	0.601538	Q96GW7	Q96GW7	PGCB_HUMAN	BCAN	Brevican core protein
0.975189	0.60143	Q9BQJ4	Q9BQJ4	TMM47_HUMAN	TMEM47	Transmembrane protein 47
1.81229	0.600976	A6NNY8	A6NNY8	UBP27_HUMAN	USP27X	Ubiquitin carboxyl-terminal hydrolase 27
3.8475	0.600345	Q9BZ67	Q9BZ67	FRMD8_HUMAN	FRMD8	FERM domain-containing protein 8
1.60084	0.600252	Q8TEJ3	Q8TEJ3	SH3R3_HUMAN	SH3RF3	E3 ubiquitin-protein ligase SH3RF3
2.82754	0.593163	P31641	P31641	SC6A6_HUMAN	SLC6A6	Sodium- and chloride-dependent taurine transporter
0.946314	0.592565	Q7Z3G6	Q7Z3G6	PRIC2_HUMAN	PRICKLE2	Prickle-like protein 2
5.6249	0.591432	Q9HCD6	Q9HCD6	TANC2_HUMAN	TANC2	Protein TANC2
1.8317	0.591385	Q9Y4K1	Q9Y4K1	CRBG1_HUMAN	CRYBG1	Beta/gamma crystallin domain-containing protein 1
5.69334	0.590209	Q9HCH5	Q9HCH5	SYTL2_HUMAN	SYTL2	Synaptotagmin-like protein 2
2.49973	0.590057	P09486	P09486	SPRC_HUMAN	SPARC	SPARC
3.23571	0.589044	Q9P299	Q9P299	COPZ2_HUMAN	COPZ2	Coatomer subunit zeta-2
4.72549	0.588352	Q9H6X2	Q9H6X2;P58335	ANTR1_HUMAN	ANTXR1	Anthrax toxin receptor 1
5.6549	0.587764	O15118	O15118	NPC1_HUMAN	NPC1	NPC intracellular cholesterol transporter 1
3.74126	0.587499	Q13822	Q13822	ENPP2_HUMAN	ENPP2	Ectonucleotide pyrophosphatase/phosphodiesterase family member 2
2.13584	0.587364	P54284	P54284	CACB3_HUMAN	CACNB3	Voltage-dependent L-type calcium channel subunit beta-3
5.47794	0.586856	Q13796	Q13796	SHRM2_HUMAN	SHROOM2	Protein Shroom2
2.57968	0.586764	O43731	O43731;P33947	ERD23_HUMAN	KDELR3	ER lumen protein-retaining receptor 3
1.21855	0.586331	Q5TBA9	Q5TBA9	FRY_HUMAN	FRY	Protein furry homolog
1.79549	0.585394	P0C0L4	P0C0L4;P0C0L5	CO4A_HUMAN	C4A	Complement C4-A
3.27546	0.584985	O95477	O95477	ABCA1_HUMAN	ABCA1	Phospholipid-transporting ATPase ABCA1
2.32386	0.584698	O75365	O75365	TP4A3_HUMAN	PTP4A3	Protein tyrosine phosphatase type IVA 3
4.46006	0.584426	Q58EX7	Q58EX7	PKHG4_HUMAN	PLEKHG4	Puratrophin-1
7.71357	0.584208	O00151	O00151	PDLI1_HUMAN	PDLIM1	PDZ and LIM domain protein 1
2.11416	0.583935	P42568	P42568	AF9_HUMAN	MLLT3	Protein AF-9
2.66003	0.582448	P05090	P05090	APOD_HUMAN	APOD	Apolipoprotein D
5.07819	0.581659	Q9BVA1	Q13885;Q9BVA1	TBB2B_HUMAN	TUBB2B	Tubulin beta-2B chain
1.83835	0.581409	P05412	P05412	JUN_HUMAN	JUN	Transcription factor Jun
6.17862	0.581024	Q08495	Q08495	DEMA_HUMAN	DMTN	Dematin
1.75609	0.580236	Q8N6N6	Q8N6N6	NATD1_HUMAN	NATD1	Protein NATD1
2.36658	0.578937	O15230	O15230	LAMA5_HUMAN	LAMA5	Laminin subunit alpha-5
2.75043	0.578459	P29762	P29762	RABP1_HUMAN	CRABP1	Cellular retinoic acid-binding protein 1
1.01309	0.574661	P43355	P43355	MAGA1_HUMAN	MAGEA1	Melanoma-associated antigen 1
1.63076	0.57404	Q9H8W3	Q9H8W3	F204A_HUMAN	FAM204A	Protein FAM204A
3.57068	0.572563	Q14934	Q14934	NFAC4_HUMAN	NFATC4	Nuclear factor of activated T-cells, cytoplasmic 4
3.64331	0.571572	P00918	P00918	CAH2_HUMAN	CA2	Carbonic anhydrase 2
3.5946	0.571444	A6ND36	A6ND36	FA83G_HUMAN	FAM83G	Protein FAM83G
5.87975	0.570268	O75110	O75110	ATP9A_HUMAN	ATP9A	Probable phospholipid-transporting ATPase IIA
0.807893	0.569862	Q9UBS5	Q9UBS5	GABR1_HUMAN	GABBR1	Gamma-aminobutyric acid type B receptor subunit 1
4.21722	0.569675	Q8IV08	Q8IV08	PLD3_HUMAN	PLD3	5'-3' exonuclease PLD3
2.50324	0.569668	P54253	P54253	ATX1_HUMAN	ATXN1	Ataxin-1
1.78768	0.568565	A6XGL0	A6XGL0	YJEN3_HUMAN	YJEFN3	YjeF N-terminal domain-containing protein 3
2.42045	0.568429	Q8TB45	Q8TB45	DPTOR_HUMAN	DEPTOR	DEP domain-containing mTOR-interacting protein
1.93414	0.568421	O14832	O14832	PAHX_HUMAN	PHYH	Phytanoyl-CoA dioxygenase, peroxisomal
0.787182	0.566461	O75051	O75051;Q9HCM2	PLXA2_HUMAN	PLXNA2	Plexin-A2
1.46178	0.56645	Q9UNQ0	Q9UNQ0	ABCG2_HUMAN	ABCG2	Broad substrate specificity ATP-binding cassette transporter ABCG2
1.10595	0.566176	Q13886	Q13886	KLF9_HUMAN	KLF9	Krueppel-like factor 9
1.47609	0.564361	Q8TDM0	Q8TDM0	BCAS4_HUMAN	BCAS4	Breast carcinoma-amplified sequence 4
2.90694	0.563352	Q92754	Q92754	AP2C_HUMAN	TFAP2C	Transcription factor AP-2 gamma
4.35318	0.562389	Q9Y6R0	Q9Y6R0	NUMBL_HUMAN	NUMBL	Numb-like protein
1.50023	0.562111	Q0ZGT2	Q0ZGT2	NEXN_HUMAN	NEXN	Nexilin
3.1788	0.561509	P63165	G2XKQ0;P63165	SUMO1_HUMAN	SUMO1	Small ubiquitin-related modifier 1
2.06151	0.560992	Q9H2G4	Q9H2G4	TSYL2_HUMAN	TSPYL2	Testis-specific Y-encoded-like protein 2
0.893663	0.560503	P31371	P31371	FGF9_HUMAN	FGF9	Fibroblast growth factor 9
1.93679	0.558596	O15069	O15069	NACAD_HUMAN	NACAD	NAC-alpha domain-containing protein 1
2.26264	0.557504	A0AV96	A0AV96	RBM47_HUMAN	RBM47	RNA-binding protein 47
0.322025	0.555935	Q6UXY1	Q6UXY1	BI2L2_HUMAN	BAIAP2L2	Brain-specific angiogenesis inhibitor 1-associated protein 2-like protein 2
2.69823	0.555896	Q99742	Q99742	NPAS1_HUMAN	NPAS1	Neuronal PAS domain-containing protein 1
3.31569	0.555602	Q5TGY3	Q5TGY3	AHDC1_HUMAN	AHDC1	Transcription factor Gibbin
2.96152	0.55308	Q9Y6X8	Q9Y6X8	ZHX2_HUMAN	ZHX2	Zinc fingers and homeoboxes protein 2
1.87222	0.552953	Q13480	Q13480	GAB1_HUMAN	GAB1	GRB2-associated-binding protein 1
1.26543	0.55263	Q5TCQ9	Q5TCQ9	MAGI3_HUMAN	MAGI3	Membrane-associated guanylate kinase, WW and PDZ domain-containing protein 3
0.904685	0.552607	O14576	O14576	DC1I1_HUMAN	DYNC1I1	Cytoplasmic dynein 1 intermediate chain 1
2.58421	0.552023	O95319	O95319	CELF2_HUMAN	CELF2	CUGBP Elav-like family member 2
5.37062	0.551846	Q9UDT6	Q9UDT6	CLIP2_HUMAN	CLIP2	CAP-Gly domain-containing linker protein 2
2.21705	0.551748	Q92633	Q92633	LPAR1_HUMAN	LPAR1	Lysophosphatidic acid receptor 1
2.3641	0.551575	P50219	P50219	MNX1_HUMAN	MNX1	Motor neuron and pancreas homeobox protein 1
0.424796	0.551163	P60673	P60673	PROF3_HUMAN	PFN3	Profilin-3
2.44734	0.5503	P02792	P02792	FRIL_HUMAN	FTL	Ferritin light chain
0.988793	0.549195	O15079	O15079	SNPH_HUMAN	SNPH	Syntaphilin
4.03365	0.548882	O15056	O15056	SYNJ2_HUMAN	SYNJ2	Synaptojanin-2
1.88841	0.548778	Q9NYS0	Q9NYS0	KBRS1_HUMAN	NKIRAS1	NF-kappa-B inhibitor-interacting Ras-like protein 1
4.05779	0.548615	P24821	P24821	TENA_HUMAN	TNC	Tenascin
1.72362	0.548341	Q96F45	Q96F45	ZN503_HUMAN	ZNF503	Zinc finger protein 503
1.1579	0.54816	Q53QV2	Q53QV2	LBH_HUMAN	LBH	Protein LBH
3.6518	0.546394	P05026	P05026	AT1B1_HUMAN	ATP1B1	Sodium/potassium-transporting ATPase subunit beta-1
1.86518	0.546104	Q13829	Q13829	BACD2_HUMAN	TNFAIP1	BTB/POZ domain-containing adapter for CUL3-mediated RhoA degradation protein 2
2.31223	0.545206	Q96E09	Q96E09	PBIR1_HUMAN	PABIR1	PPP2R1A-PPP2R2A-interacting phosphatase regulator 1
3.40224	0.543607	Q96S97	Q96S97	MYADM_HUMAN	MYADM	Myeloid-associated differentiation marker
2.44272	0.541664	Q8N328	Q8N328	PGBD3_HUMAN	PGBD3	PiggyBac transposable element-derived protein 3
2.55259	0.54142	Q07352	Q07352	TISB_HUMAN	ZFP36L1	mRNA decay activator protein ZFP36L1
3.59161	0.541313	O95644	O95644	NFAC1_HUMAN	NFATC1	Nuclear factor of activated T-cells, cytoplasmic 1
4.05527	0.540516	P17931	P17931	LEG3_HUMAN	LGALS3	Galectin-3
4.09063	0.539808	P40121	P40121	CAPG_HUMAN	CAPG	Macrophage-capping protein
1.37039	0.539784	O14503	O14503	BHE40_HUMAN	BHLHE40	Class E basic helix-loop-helix protein 40
3.38433	0.538031	Q15052	Q15052	ARHG6_HUMAN	ARHGEF6	Rho guanine nucleotide exchange factor 6
2.15556	0.537663	P34913	P34913	HYES_HUMAN	EPHX2	Bifunctional epoxide hydrolase 2
2.39901	0.537329	Q13797	Q13797	ITA9_HUMAN	ITGA9	Integrin alpha-9
2.92675	0.53706	Q5T9C2	Q5T9C2	EEIG1_HUMAN	EEIG1	Early estrogen-induced gene 1 protein
4.24279	0.535968	Q16877	Q16877	F264_HUMAN	PFKFB4	6-phosphofructo-2-kinase/fructose-2,6-bisphosphatase 4
3.46165	0.532561	P61587	P61587	RND3_HUMAN	RND3	Rho-related GTP-binding protein RhoE
1.03453	0.531559	Q9NYQ6	Q9NYQ6	CELR1_HUMAN	CELSR1	Cadherin EGF LAG seven-pass G-type receptor 1
0.487631	0.531199	P19883	P19883	FST_HUMAN	FST	Follistatin
2.52078	0.530197	P14209	P14209	CD99_HUMAN	CD99	CD99 antigen
4.2326	0.528303	Q92619	Q92619	HMHA1_HUMAN	ARHGAP45	Rho GTPase-activating protein 45
0.384537	0.527386	Q8IZV2	Q8IZV2	CKLF8_HUMAN	CMTM8	CKLF-like MARVEL transmembrane domain-containing protein 8
1.8501	0.527357	Q6UX53	Q6UX53	TMT1B_HUMAN	TMT1B	Thiol S-methyltransferase TMT1B
4.07362	0.52712	Q92823	Q92823	NRCAM_HUMAN	NRCAM	Neuronal cell adhesion molecule
0.521422	0.52692	Q9BU20	Q9BU20	CPLN2_HUMAN	CPLANE2	Ciliogenesis and planar polarity effector 2
1.7075	0.526748	Q96DB2	Q96DB2	HDA11_HUMAN	HDAC11	Histone deacetylase 11
4.29891	0.526365	Q9UPW6	Q01826;Q9UPW6	SATB2_HUMAN	SATB2	DNA-binding protein SATB2
1.80312	0.525729	Q14192	Q14192	FHL2_HUMAN	FHL2	Four and a half LIM domains protein 2
3.84211	0.525578	Q06889	Q06889	EGR3_HUMAN	EGR3	Early growth response protein 3
1.97118	0.524856	O14595	O14595	CTDS2_HUMAN	CTDSP2	Carboxy-terminal domain RNA polymerase II polypeptide A small phosphatase 2
4.76469	0.524221	Q9H4G0	Q9H4G0	E41L1_HUMAN	EPB41L1	Band 4.1-like protein 1
2.75235	0.523712	P02649	P02649	APOE_HUMAN	APOE	Apolipoprotein E
1.70239	0.523584	O75084	O75084	FZD7_HUMAN	FZD7	Frizzled-7
0.768321	0.520533	Q01826	Q01826	SATB1_HUMAN	SATB1	DNA-binding protein SATB1
0.45324	0.519282	Q9NRZ5	Q9NRZ5	PLCD_HUMAN	AGPAT4	1-acyl-sn-glycerol-3-phosphate acyltransferase delta
3.16096	0.519209	Q9UPQ0	Q9UPQ0	LIMC1_HUMAN	LIMCH1	LIM and calponin homology domains-containing protein 1
1.06321	0.517564	Q765P7	Q765P7	MTSS2_HUMAN	MTSS2	Protein MTSS 2
5.6423	0.515687	Q15057	Q15057	ACAP2_HUMAN	ACAP2	Arf-GAP with coiled-coil, ANK repeat and PH domain-containing protein 2
0.981322	0.515601	P19484	P19484	TFEB_HUMAN	TFEB	Transcription factor EB
3.01792	0.515363	Q9HBA0	Q9HBA0	TRPV4_HUMAN	TRPV4	Transient receptor potential cation channel subfamily V member 4
0.397	0.514959	Q9HCJ5	Q9HCJ5	ZSWM6_HUMAN	ZSWIM6	Zinc finger SWIM domain-containing protein 6
3.30236	0.513177	Q9BYK8	Q9BYK8	HELZ2_HUMAN	HELZ2	Helicase with zinc finger domain 2
3.2197	0.512449	Q92692	Q92692	NECT2_HUMAN	NECTIN2	Nectin-2
2.11042	0.511579	Q9NSC2	Q9BXA9;Q9NSC2;Q9Y467	SALL1_HUMAN	SALL1	Sal-like protein 1
1.39023	0.511511	Q9BR09	Q9BR09	NEUL2_HUMAN	NEURL2	Neuralized-like protein 2
2.97587	0.511391	Q9H7C9	Q9H7C9	AAMDC_HUMAN	AAMDC	Mth938 domain-containing protein
1.35274	0.51132	Q02078	Q02078	MEF2A_HUMAN	MEF2A	Myocyte-specific enhancer factor 2A
5.32024	0.511094	Q9UDY2	Q9UDY2	ZO2_HUMAN	TJP2	Tight junction protein ZO-2
4.14819	0.510839	Q5TEJ8	Q5TEJ8	THMS2_HUMAN	THEMIS2	Protein THEMIS2
0.46563	0.51069	O14519	O14519	CDKA1_HUMAN	CDK2AP1	Cyclin-dependent kinase 2-associated protein 1
3.74639	0.510525	Q9BRK5	Q9BRK5	CAB45_HUMAN	SDF4	45 kDa calcium-binding protein
1.87077	0.510427	O95136	O95136	S1PR2_HUMAN	S1PR2	Sphingosine 1-phosphate receptor 2
5.10498	0.510036	O94955	O94955	RHBT3_HUMAN	RHOBTB3	Rho-related BTB domain-containing protein 3
3.60132	0.509645	A6NFQ2	A6NFQ2	TCAF2_HUMAN	TCAF2	TRPM8 channel-associated factor 2
3.37231	0.508685	Q9BS40	Q9BS40	LXN_HUMAN	LXN	Latexin
4.44765	0.508151	O00273	O00273	DFFA_HUMAN	DFFA	DNA fragmentation factor subunit alpha
3.701	0.508143	Q15173	Q15173	2A5B_HUMAN	PPP2R5B	Serine/threonine-protein phosphatase 2A 56 kDa regulatory subunit beta isoform
1.62122	0.507635	O14807	O14807	RASM_HUMAN	MRAS	Ras-related protein M-Ras
3.19629	0.50734	O95865	O95865	DDAH2_HUMAN	DDAH2	N(G),N(G)-dimethylarginine dimethylaminohydrolase 2
0.357111	0.507083	Q9UMS5	Q9UMS5	PHTF1_HUMAN	PHTF1	Protein PHTF1
1.70789	0.506974	Q16890	Q16890	TPD53_HUMAN	TPD52L1	Tumor protein D53
3.8516	0.506489	Q9UPY8	Q9UPY8	MARE3_HUMAN	MAPRE3	Microtubule-associated protein RP/EB family member 3
3.30205	0.506413	Q16363	Q16363	LAMA4_HUMAN	LAMA4	Laminin subunit alpha-4
1.54964	0.506253	Q5RL73	Q5RL73	RBM48_HUMAN	RBM48	RNA-binding protein 48
2.00342	0.505488	Q7L804	Q7L804	RFIP2_HUMAN	RAB11FIP2	Rab11 family-interacting protein 2
1.53235	0.505122	P19438	P19438	TNR1A_HUMAN	TNFRSF1A	Tumor necrosis factor receptor superfamily member 1A
1.38408	0.504591	Q9UPI3	Q9UPI3	FLVC2_HUMAN	FLVCR2	Heme transporter FLVCR2
2.29791	0.50455	Q96CT2	Q96CT2	KLH29_HUMAN	KLHL29	Kelch-like protein 29
1.51885	0.504454	Q8IV20	Q8IV20	LACC1_HUMAN	LACC1	Purine nucleoside phosphorylase LACC1
1.23462	0.503668	Q6UX71	Q6UX71	PXDC2_HUMAN	PLXDC2	Plexin domain-containing protein 2
2.48963	0.502762	P01023	P01023	A2MG_HUMAN	A2M	Alpha-2-macroglobulin
0.9522	0.502421	Q9UNL4	Q9UNL4	ING4_HUMAN	ING4	Inhibitor of growth protein 4
3.20015	0.502143	O95147	O95147	DUS14_HUMAN	DUSP14	Dual specificity protein phosphatase 14
1.32829	0.501466	P28472	P28472;P18505;P47870	GBRB3_HUMAN	GABRB3	Gamma-aminobutyric acid receptor subunit beta-3
0.590659	0.500294	P02452	P02452	CO1A1_HUMAN	COL1A1	Collagen alpha-1(I) chain
1.74962	0.49964	Q5JSJ4	Q5JSJ4	INT6L_HUMAN	INTS6L	Integrator complex subunit 6-like
2.28928	0.499588	Q6ZUJ8	Q6ZUJ8	BCAP_HUMAN	PIK3AP1	Phosphoinositide 3-kinase adapter protein 1
0.52888	0.498702	Q9UKV0	Q9UKV0	HDAC9_HUMAN	HDAC9	Histone deacetylase 9
2.16293	0.498508	P11831	P11831	SRF_HUMAN	SRF	Serum response factor
4.28117	0.498435	Q9UK99	Q9UK99	FBX3_HUMAN	FBXO3	F-box only protein 3
5.77049	0.497561	P18031	P18031	PTN1_HUMAN	PTPN1	Tyrosine-protein phosphatase non-receptor type 1
3.03623	0.496672	P23142	P23142	FBLN1_HUMAN	FBLN1	Fibulin-1
4.17697	0.496365	O95757	O95757	HS74L_HUMAN	HSPA4L	Heat shock 70 kDa protein 4L
3.55855	0.493535	O00764	O00764	PDXK_HUMAN	PDXK	Pyridoxal kinase
2.61814	0.49315	P61966	P61966	AP1S1_HUMAN	AP1S1	AP-1 complex subunit sigma-1A
4.25934	0.492956	Q9Y646	Q9Y646	CBPQ_HUMAN	CPQ	Carboxypeptidase Q
4.47956	0.49262	Q16270	Q16270	IBP7_HUMAN	IGFBP7	Insulin-like growth factor-binding protein 7
0.658509	0.491967	Q5W0Q7	Q5W0Q7	USPL1_HUMAN	USPL1	SUMO-specific isopeptidase USPL1
0.385927	0.491838	Q8WVN8	Q8WVN8	UB2Q2_HUMAN	UBE2Q2	Ubiquitin-conjugating enzyme E2 Q2
3.01777	0.491719	Q6NSJ2	Q6NSJ2	PHLB3_HUMAN	PHLDB3	Pleckstrin homology-like domain family B member 3
1.39122	0.491715	Q9P227	Q9P227	RHG23_HUMAN	ARHGAP23	Rho GTPase-activating protein 23
3.86223	0.491597	Q9UN36	Q9UN36	NDRG2_HUMAN	NDRG2	Protein NDRG2
1.02026	0.491534	A8MTT3	A8MTT3	CEBOS_HUMAN	CEBPZOS	Protein CEBPZOS
0.550449	0.491181	Q8WWW0	Q8WWW0	RASF5_HUMAN	RASSF5	Ras association domain-containing protein 5
0.515903	0.491102	Q16787	Q16787	LAMA3_HUMAN	LAMA3	Laminin subunit alpha-3
5.59361	0.490329	Q13509	Q13509	TBB3_HUMAN	TUBB3	Tubulin beta-3 chain
2.46338	0.489562	P21926	P21926	CD9_HUMAN	CD9	CD9 antigen
3.47453	0.489458	P30711	P30711	GSTT1_HUMAN	GSTT1	Glutathione S-transferase theta-1
2.04291	0.489148	Q8WUH6	Q8WUH6	TM263_HUMAN	TMEM263	Transmembrane protein 263
2.56634	0.488783	P21860	P21860	ERBB3_HUMAN	ERBB3	Receptor tyrosine-protein kinase erbB-3
3.37552	0.488413	P80217	P80217	IN35_HUMAN	IFI35	Interferon-induced 35 kDa protein
1.08212	0.485904	Q9BYX2	Q9BYX2	TBD2A_HUMAN	TBC1D2	TBC1 domain family member 2A
1.11928	0.485632	Q9H161	Q9H161	ALX4_HUMAN	ALX4	Homeobox protein aristaless-like 4
2.83008	0.485617	Q86WR7	Q86WR7	PRSR2_HUMAN	PROSER2	Proline and serine-rich protein 2
3.35305	0.485495	Q9UGJ0	Q9UGJ0	AAKG2_HUMAN	PRKAG2	5'-AMP-activated protein kinase subunit gamma-2
1.06546	0.485414	O14775	O14775	GNB5_HUMAN	GNB5	Guanine nucleotide-binding protein subunit beta-5
0.949328	0.48498	A0A8I5KY20	A0A8I5KY20	CC92B_HUMAN	CCDC92B	Coiled-coil domain-containing 92B
2.04305	0.484805	Q8N1Q1	Q8N1Q1	CAH13_HUMAN	CA13	Carbonic anhydrase 13
3.42504	0.483951	Q05513	Q05513	KPCZ_HUMAN	PRKCZ	Protein kinase C zeta type
0.844529	0.483855	Q9BYX7	Q9BYX7	ACTBM_HUMAN	POTEKP	Putative beta-actin-like protein 3
3.84823	0.483734	Q9P1Z0	Q8NAP3;Q9P1Z0	ZBTB4_HUMAN	ZBTB4	Zinc finger and BTB domain-containing protein 4
2.55858	0.483335	Q9NQ86	Q9NQ86	TRI36_HUMAN	TRIM36	E3 ubiquitin-protein ligase TRIM36
1.2511	0.483077	Q969W9	Q969W9	PMEPA_HUMAN	PMEPA1	Protein TMEPAI
3.41286	0.482744	Q5VWQ8	Q5VWQ8	DAB2P_HUMAN	DAB2IP	Disabled homolog 2-interacting protein
1.5296	0.481726	Q13002	Q13002	GRIK2_HUMAN	GRIK2	Glutamate receptor ionotropic, kainate 2
3.58106	0.481499	Q14244	Q14244	MAP7_HUMAN	MAP7	Ensconsin
0.487644	0.481247	Q9P0J7	Q9P0J7	KCMF1_HUMAN	KCMF1	E3 ubiquitin-protein ligase KCMF1
2.95204	0.480296	Q13576	Q13576	IQGA2_HUMAN	IQGAP2	Ras GTPase-activating-like protein IQGAP2
3.44385	0.479664	Q9NZN3	Q9NZN3	EHD3_HUMAN	EHD3	EH domain-containing protein 3
3.26931	0.479489	Q96PE2	Q96PE2	ARHGH_HUMAN	ARHGEF17	Rho guanine nucleotide exchange factor 17
1.0167	0.479159	Q969U6	Q969U6	FBXW5_HUMAN	FBXW5	F-box/WD repeat-containing protein 5
0.294799	0.478642	Q9BW72	Q9BW72	HIG2A_HUMAN	HIGD2A	HIG1 domain family member 2A, mitochondrial
2.95443	0.47833	Q99572	Q99572	P2RX7_HUMAN	P2RX7	P2X purinoceptor 7
1.65132	0.478329	Q53H76	Q53H76	PLA1A_HUMAN	PLA1A	Phospholipase A1 member A
0.414325	0.477825	Q8TF32	Q8TF32	ZN431_HUMAN	ZNF431	Zinc finger protein 431
5.28479	0.47772	P00491	P00491	PNPH_HUMAN	PNP	Purine nucleoside phosphorylase
2.41254	0.476334	Q96CG8	Q96CG8	CTHR1_HUMAN	CTHRC1	Collagen triple helix repeat-containing protein 1
5.06206	0.476303	Q9Y2H0	Q9Y2H0	DLGP4_HUMAN	DLGAP4	Disks large-associated protein 4
3.00485	0.475937	Q13885	Q13885	TBB2A_HUMAN	TUBB2A	Tubulin beta-2A chain
5.00975	0.47522	P04062	P04062	GBA1_HUMAN	GBA1	Lysosomal acid glucosylceramidase
0.608588	0.473745	P09603	P09603	CSF1_HUMAN	CSF1	Macrophage colony-stimulating factor 1
2.40544	0.473383	P15822	P15822	ZEP1_HUMAN	HIVEP1	Zinc finger protein 40
0.286056	0.473235	Q8WTX7	Q8WTX7	CAST1_HUMAN	CASTOR1	Cytosolic arginine sensor for mTORC1 subunit 1
6.28802	0.4731	O76054	O76054	S14L2_HUMAN	SEC14L2	SEC14-like protein 2
2.59538	0.473086	Q00978	Q00978	IRF9_HUMAN	IRF9	Interferon regulatory factor 9
2.20819	0.4729	Q96KR6	Q96KR6	F210B_HUMAN	FAM210B	Protein FAM210B, mitochondrial
4.64571	0.472436	Q9Y3Q8	Q9Y3Q8	T22D4_HUMAN	TSC22D4	TSC22 domain family protein 4
3.59976	0.470569	O00141	O00141	SGK1_HUMAN	SGK1	Serine/threonine-protein kinase Sgk1
4.46534	0.470107	P02751	P02751	FINC_HUMAN	FN1	Fibronectin
4.08182	0.468806	Q96K49	Q96K49	TM87B_HUMAN	TMEM87B	Transmembrane protein 87B
3.1144	0.468711	Q92484	Q92484	ASM3A_HUMAN	SMPDL3A	Acid sphingomyelinase-like phosphodiesterase 3a
2.25751	0.467789	O15068	O15068	MCF2L_HUMAN	MCF2L	Guanine nucleotide exchange factor DBS
3.56486	0.466996	Q9NQX7	Q9NQX7	ITM2C_HUMAN	ITM2C	Integral membrane protein 2C
0.868726	0.466652	Q76G19	Q76G19	PDZD4_HUMAN	PDZD4	PDZ domain-containing protein 4
0.781067	0.466028	Q5SXH7	Q5SXH7	PKHS1_HUMAN	PLEKHS1	Pleckstrin homology domain-containing family S member 1
3.67344	0.465647	Q14847	Q14847	LASP1_HUMAN	LASP1	LIM and SH3 domain protein 1
5.23396	0.465519	O00499	O00499	BIN1_HUMAN	BIN1	Myc box-dependent-interacting protein 1
3.0571	0.462517	P08183	P08183	MDR1_HUMAN	ABCB1	ATP-dependent translocase ABCB1
3.5021	0.462144	O94760	O94760	DDAH1_HUMAN	DDAH1	N(G),N(G)-dimethylarginine dimethylaminohydrolase 1
5.53773	0.461758	Q9UM54	Q9UM54	MYO6_HUMAN	MYO6	Unconventional myosin-VI
4.26426	0.46102	O14531	O14531	DPYL4_HUMAN	DPYSL4	Dihydropyrimidinase-related protein 4
3.46696	0.460948	Q8NFH8	Q8NFH8	REPS2_HUMAN	REPS2	RalBP1-associated Eps domain-containing protein 2
1.25959	0.460191	Q8NA03	Q8NA03	FSIP1_HUMAN	FSIP1	Fibrous sheath-interacting protein 1
3.60357	0.459995	Q9NP80	Q9NP80	PLPL8_HUMAN	PNPLA8	Calcium-independent phospholipase A2-gamma
1.81999	0.459678	A6NGB9	A6NGB9	WIPF3_HUMAN	WIPF3	WAS/WASL-interacting protein family member 3
2.15171	0.458961	Q8N565	Q8N565	MREG_HUMAN	MREG	Melanoregulin
2.28701	0.458326	Q5TH69	Q5TH69	BIG3_HUMAN	ARFGEF3	Brefeldin A-inhibited guanine nucleotide-exchange protein 3
4.26132	0.457776	Q8TER5	Q8TER5	ARH40_HUMAN	ARHGEF40	Rho guanine nucleotide exchange factor 40
1.66883	0.456911	Q6AWC2	Q6AWC2	WWC2_HUMAN	WWC2	Protein WWC2
5.54947	0.456462	O15460	O15460	P4HA2_HUMAN	P4HA2	Prolyl 4-hydroxylase subunit alpha-2
0.552261	0.456379	Q8TC71	Q8TC71	MIEAP_HUMAN	SPATA18	Mitochondria-eating protein
2.20369	0.456141	Q9Y2D0	Q9Y2D0	CAH5B_HUMAN	CA5B	Carbonic anhydrase 5B, mitochondrial
1.9552	0.455511	P42229	P42229	STA5A_HUMAN	STAT5A	Signal transducer and activator of transcription 5A
1.69246	0.455029	O75953	O75953	DNJB5_HUMAN	DNAJB5	DnaJ homolog subfamily B member 5
3.28149	0.454998	O94992	O94992	HEXI1_HUMAN	HEXIM1	Protein HEXIM1
5.28465	0.454844	Q9Y3Z3	Q9Y3Z3	SAMH1_HUMAN	SAMHD1	Deoxynucleoside triphosphate triphosphohydrolase SAMHD1
3.81549	0.454454	Q13568	Q13568	IRF5_HUMAN	IRF5	Interferon regulatory factor 5
5.89335	0.453737	P04040	P04040	CATA_HUMAN	CAT	Catalase
1.85655	0.453604	P35556	P35556	FBN2_HUMAN	FBN2	Fibrillin-2
1.30535	0.453374	Q9GZX3	Q9GZX3	CHST6_HUMAN	CHST6	Carbohydrate sulfotransferase 6
2.50684	0.452951	P56199	P56199	ITA1_HUMAN	ITGA1	Integrin alpha-1
1.33592	0.452915	P54219	P54219	VMAT1_HUMAN	SLC18A1	Chromaffin granule amine transporter
3.00918	0.452879	Q14141	Q14141	SEPT6_HUMAN	SEPTIN6	Septin-6
3.65921	0.452661	P51649	P51649	SSDH_HUMAN	ALDH5A1	Succinate-semialdehyde dehydrogenase, mitochondrial
3.363	0.452494	P35612	P35612	ADDB_HUMAN	ADD2	Beta-adducin
3.40764	0.452023	Q9Y4B5	Q9Y4B5	MTCL1_HUMAN	MTCL1	Microtubule cross-linking factor 1
3.62002	0.451232	P36969	P36969	GPX4_HUMAN	GPX4	Phospholipid hydroperoxide glutathione peroxidase
1.61505	0.450866	P08697	P08697	A2AP_HUMAN	SERPINF2	Alpha-2-antiplasmin
1.91803	0.450327	Q99538	Q99538	LGMN_HUMAN	LGMN	Legumain
2.55419	0.449726	P25189	P25189	MYP0_HUMAN	MPZ	Myelin protein P0
1.00191	0.448006	Q96DX8	Q96DX8	RTP4_HUMAN	RTP4	Receptor-transporting protein 4
1.19539	0.447244	Q10588	Q10588	BST1_HUMAN	BST1	ADP-ribosyl cyclase/cyclic ADP-ribose hydrolase 2
2.29627	0.446716	Q9UJ78	Q9UJ78	ZMYM5_HUMAN	ZMYM5	Zinc finger MYM-type protein 5
3.63832	0.446635	O43157	O43157	PLXB1_HUMAN	PLXNB1	Plexin-B1
1.64564	0.446517	Q86SK9	Q86SK9	SCD5_HUMAN	SCD5	Stearoyl-CoA desaturase 5
1.37884	0.445756	Q7RTV5	Q7RTV5	PXL2C_HUMAN	PRXL2C	Peroxiredoxin-like 2C
3.20835	0.444063	O43759	O43759	SNG1_HUMAN	SYNGR1	Synaptogyrin-1
2.97461	0.443953	Q9Y365	Q9Y365	STA10_HUMAN	STARD10	START domain-containing protein 10
3.40046	0.443685	P49407	P49407	ARRB1_HUMAN	ARRB1	Beta-arrestin-1
4.46574	0.443051	Q00653	Q00653	NFKB2_HUMAN	NFKB2	Nuclear factor NF-kappa-B p100 subunit
2.07165	0.44296	Q6STE5	Q6STE5	SMRD3_HUMAN	SMARCD3	SWI/SNF-related matrix-associated actin-dependent regulator of chromatin subfamily D member 3
1.03003	0.442149	Q9BWW4	Q9BWW4	SSBP3_HUMAN	SSBP3	Single-stranded DNA-binding protein 3
3.5033	0.441379	O15228	O15228	GNPAT_HUMAN	GNPAT	Dihydroxyacetone phosphate acyltransferase
3.84726	0.440911	O43306	O43306	ADCY6_HUMAN	ADCY6	Adenylate cyclase type 6
1.11168	0.44088	Q92796	Q92796	DLG3_HUMAN	DLG3	Disks large homolog 3
1.37966	0.440613	P13497	P13497	BMP1_HUMAN	BMP1	Bone morphogenetic protein 1
3.32133	0.440603	Q53TN4	Q53TN4	CYBR1_HUMAN	CYBRD1	Plasma membrane ascorbate-dependent reductase CYBRD1
0.608173	0.439482	Q3ZCX4	Q3ZCX4	ZN568_HUMAN	ZNF568	Zinc finger protein 568
4.91088	0.438811	O60664	O60664	PLIN3_HUMAN	PLIN3	Perilipin-3
2.07447	0.43855	Q9BPU6	Q9BPU6	DPYL5_HUMAN	DPYSL5	Dihydropyrimidinase-related protein 5
0.65479	0.438008	B2RBV5	B2RBV5	MR1L2_HUMAN	MRFAP1L2	MORF4 family associated protein 1 like 2
3.47117	0.437927	P50479	P50479	PDLI4_HUMAN	PDLIM4	PDZ and LIM domain protein 4
1.0149	0.437788	P08134	P08134	RHOC_HUMAN	RHOC	Rho-related GTP-binding protein RhoC
2.08328	0.437181	P15882	P15882	CHIN_HUMAN	CHN1	N-chimaerin
2.28662	0.436616	Q9UF83	Q9UF83	YM012_HUMAN		Uncharacterized protein DKFZp434B061
1.43568	0.435048	Q08117	Q08117	TLE5_HUMAN	TLE5	TLE family member 5
4.98704	0.435006	P52630	P52630	STAT2_HUMAN	STAT2	Signal transducer and activator of transcription 2
1.24245	0.434456	Q96CD0	Q96CD0	FBXL8_HUMAN	FBXL8	F-box/LRR-repeat protein 8
5.02755	0.434422	P09936	P09936	UCHL1_HUMAN	UCHL1	Ubiquitin carboxyl-terminal hydrolase isozyme L1
5.1977	0.433825	O95817	O95817	BAG3_HUMAN	BAG3	BAG family molecular chaperone regulator 3
4.60062	0.433544	A6NHX0	A6NHX0	CAST2_HUMAN	CASTOR2	Cytosolic arginine sensor for mTORC1 subunit 2
5.53809	0.433231	Q53EL6	Q53EL6	PDCD4_HUMAN	PDCD4	Programmed cell death protein 4
1.56893	0.432928	Q9NWQ4	Q9NWQ4	GPT2L_HUMAN	GPATCH2L	G patch domain-containing protein 2-like
4.69543	0.432709	P50452	P50452	SPB8_HUMAN	SERPINB8	Serpin B8
0.659167	0.432343	P78317	P78317	RNF4_HUMAN	RNF4	E3 ubiquitin-protein ligase RNF4
0.730957	0.431742	Q8IUW5	Q8IUW5	RELL1_HUMAN	RELL1	RELT-like protein 1
4.85748	0.431306	P07196	P07196	NFL_HUMAN	NEFL	Neurofilament light polypeptide
0.378175	0.430977	Q9HCU8	Q9HCU8	DPOD4_HUMAN	POLD4	DNA polymerase delta subunit 4
1.18247	0.430594	Q96GS6	Q6PCB6;Q96GS6	AB17A_HUMAN	ABHD17A	Alpha/beta hydrolase domain-containing protein 17A
1.87576	0.430482	P51825	P51825	AFF1_HUMAN	AFF1	AF4/FMR2 family member 1
5.21812	0.43019	Q6ZMZ3	Q6ZMZ3	SYNE3_HUMAN	SYNE3	Nesprin-3
0.53528	0.429757	P51843	P51843	NR0B1_HUMAN	NR0B1	Nuclear receptor subfamily 0 group B member 1
2.21882	0.429344	P01034	P01034	CYTC_HUMAN	CST3	Cystatin-C
3.71717	0.429244	Q7L266	Q7L266	ASGL1_HUMAN	ASRGL1	Isoaspartyl peptidase/L-asparaginase
0.815475	0.42902	Q9Y4D2	Q9Y4D2	DGLA_HUMAN	DAGLA	Diacylglycerol lipase-alpha
2.33438	0.428622	Q96B70	Q96B70	LENG9_HUMAN	LENG9	Leukocyte receptor cluster member 9
0.292565	0.428073	Q9H7X0	Q9H7X0	NAA60_HUMAN	NAA60	N-alpha-acetyltransferase 60
1.93652	0.427045	P19021	P19021	AMD_HUMAN	PAM	Peptidyl-glycine alpha-amidating monooxygenase
0.674221	0.42685	O60234	O60234	GMFG_HUMAN	GMFG	Glia maturation factor gamma
2.19968	0.426225	P09958	P09958	FURIN_HUMAN	FURIN	Furin
3.39414	0.425499	P07203	P07203	GPX1_HUMAN	GPX1	Glutathione peroxidase 1
5.15057	0.425362	Q13153	Q13153	PAK1_HUMAN	PAK1	Serine/threonine-protein kinase PAK 1
3.8493	0.42534	Q96MH6	Q96MH6	TMM68_HUMAN	TMEM68	Monoacylglycerol/Diacylglycerol O-acyltransferase
1.50134	0.424266	Q8NAP3	Q8NAP3	ZBT38_HUMAN	ZBTB38	Zinc finger and BTB domain-containing protein 38
2.6976	0.424232	O14939	O14939	PLD2_HUMAN	PLD2	Phospholipase D2
4.643	0.424069	Q9UMR5	Q9UMR5	PPT2_HUMAN	PPT2	Lysosomal thioesterase PPT2
0.567146	0.424046	P02462	P02462;P29400	CO4A1_HUMAN	COL4A1	Collagen alpha-1(IV) chain
6.95646	0.423875	Q9H4M9	Q9H4M9;Q9NZN3	EHD1_HUMAN	EHD1	EH domain-containing protein 1
4.01126	0.423671	Q96QD9	Q96QD9	UIF_HUMAN	FYTTD1	UAP56-interacting factor
3.25142	0.423483	Q9NP61	Q9NP61	ARFG3_HUMAN	ARFGAP3	ADP-ribosylation factor GTPase-activating protein 3
2.30211	0.423097	O43164	O43164	PJA2_HUMAN	PJA2	E3 ubiquitin-protein ligase Praja-2
1.96762	0.422375	Q9Y625	Q9Y625	GPC6_HUMAN	GPC6	Glypican-6
0.995529	0.422243	Q9UPW5	Q9UPW5	CBPC1_HUMAN	AGTPBP1	Cytosolic carboxypeptidase 1
1.76274	0.422146	Q9H477	Q9H477	RBSK_HUMAN	RBKS	Ribokinase
4.12012	0.42166	P23634	P23634;P20020	AT2B4_HUMAN	ATP2B4	Plasma membrane calcium-transporting ATPase 4
2.37419	0.420886	O75348	O75348	VATG1_HUMAN	ATP6V1G1	V-type proton ATPase subunit G 1
0.401819	0.420325	Q5HY92	Q5HY92	FIGN_HUMAN	FIGN	Fidgetin
[truncated: 8,663 more rows]

## Sheet: Fig. 5j. 6h_NK192 vs DMSO
-LOG(P-value)	Difference	Protein.Group	Protein.Ids	Protein.Names	Genes	First.Protein.Description
[truncated: 9,344 more rows]

[truncated: 2 more sheets: Fig. 5k. 24h_NK192 vs DMSO, Fig. 5l. 72h_NK192 vs DMSO]
