# Supplementary material for: Targeted degradation of USP7 in solid cancer cells reveals distinct effects of deubiquitinase degraders and inhibitors
Source: Nat Commun. 2026 May 13;17:4331. doi: 10.1038/s41467-026-72295-x (PMC13172357; doi:10.1038/s41467-026-72295-x)
Supplement: Supplementary file 5 — Supplementary Data 4 [file 41467_2026_72295_MOESM5_ESM.xlsx]

## Sheet: Supp.Fig. 4a. 6h_NK250 vs DMSO
-LOG(P-value)	Difference	Protein IDs	Majority protein IDs	Protein names	Gene names
0.722663	1.70906	P62891;Q59GN2	P62891;Q59GN2	60S ribosomal protein L39;Putative 60S ribosomal protein L39-like 5	RPL39;RPL39P5
0.412795	1.699	P06703	P06703	Protein S100-A6	S100A6
0.509741	1.69258	P84243	P84243	Histone H3.3	H3F3A
0.968634	1.55503	Q86TI0	Q86TI0	TBC1 domain family member 1	TBC1D1
0.591004	1.44056	P56134	P56134	ATP synthase subunit f, mitochondrial	ATP5J2
0.736269	1.41362	Q9BQ75	Q9BQ75	Protein CMSS1	CMSS1
0.322969	1.39934	P09104	P09104	Gamma-enolase	ENO2
0.861903	1.39642	O95297	O95297	Myelin protein zero-like protein 1	MPZL1
0.639218	1.38067	Q96A26	Q96A26	Protein FAM162A	FAM162A
0.383421	1.36716	Q6BDS2	Q6BDS2	UHRF1-binding protein 1	UHRF1BP1
0.215793	1.26089	Q8IYT4	Q8IYT4	Katanin p60 ATPase-containing subunit A-like 2	KATNAL2
0.5368	1.17915	Q96IX5	Q96IX5	Up-regulated during skeletal muscle growth protein 5	USMG5
0.933617	1.16213	Q9P2X0	Q9P2X0	Dolichol-phosphate mannosyltransferase subunit 3	DPM3
0.483775	1.06981	Q05655;Q04759	Q05655	Protein kinase C delta type;Protein kinase C delta type regulatory subunit;Protein kinase C delta type catalytic subunit	PRKCD
0.412382	1.04357	Q9NZN5	Q9NZN5	Rho guanine nucleotide exchange factor 12	ARHGEF12
0.559627	1.02566	P08174	P08174	Complement decay-accelerating factor	CD55
0.784869	0.994487	P84022;O15198	P84022	Mothers against decapentaplegic homolog 3	SMAD3
0.772431	0.994146	P43362	P43362	Melanoma-associated antigen 9	MAGEA9
1.30226	0.990146	Q7Z7H8	Q7Z7H8	39S ribosomal protein L10, mitochondrial	MRPL10
1.07465	0.980952	Q9P0U1	Q9P0U1	Mitochondrial import receptor subunit TOM7 homolog	TOMM7
0.395588	0.960398	Q9BSH4	Q9BSH4	Translational activator of cytochrome c oxidase 1	TACO1
0.933947	0.936011	Q9Y6H1;Q5T1J5	Q9Y6H1;Q5T1J5	Coiled-coil-helix-coiled-coil-helix domain-containing protein 2;Putative coiled-coil-helix-coiled-coil-helix domain-containing protein CHCHD2P9, mitochondrial	CHCHD2;CHCHD2P9
1.67731	0.930959	Q4VC31	Q4VC31	Coiled-coil domain-containing protein 58	CCDC58
0.59925	0.912458	Q9BYC9	Q9BYC9	39S ribosomal protein L20, mitochondrial	MRPL20
0.966375	0.908162	Q8N1G0	Q8N1G0	Zinc finger protein 687	ZNF687
1.55422	0.907253	O14561	O14561	Acyl carrier protein, mitochondrial	NDUFAB1
0.540406	0.903782	A6NIH7	A6NIH7	Protein unc-119 homolog B	UNC119B
0.479532	0.888976	Q9H0R6	Q9H0R6	Glutamyl-tRNA(Gln) amidotransferase subunit A, mitochondrial	QRSL1
0.547041	0.877617	Q96Q05	Q96Q05	Trafficking protein particle complex subunit 9	TRAPPC9
0.514963	0.862751	Q9NYL2	Q9NYL2	Mitogen-activated protein kinase kinase kinase MLT	ZAK
0.709287	0.852501	Q86WR0	Q86WR0	Coiled-coil domain-containing protein 25	CCDC25
0.861608	0.847827	Q9H9Q2	Q9H9Q2	COP9 signalosome complex subunit 7b	COPS7B
0.448702	0.829389	Q13769	Q13769	THO complex subunit 5 homolog	THOC5
0.910042	0.814756	Q9Y296	Q9Y296	Trafficking protein particle complex subunit 4	TRAPPC4
0.859815	0.808424	O60462	O60462	Neuropilin-2	NRP2
0.354786	0.807225	Q71DI3	Q71DI3	Histone H3.2	HIST2H3A
0.65399	0.805621	Q6P3X3	Q6P3X3	Tetratricopeptide repeat protein 27	TTC27
0.831905	0.803144	Q9UER7	Q9UER7	Death domain-associated protein 6	DAXX
0.711524	0.79982	P05386	P05386	60S acidic ribosomal protein P1	RPLP1
0.582473	0.797401	Q96H20	Q96H20	Vacuolar-sorting protein SNF8	SNF8
1.23292	0.795573	Q16342	Q16342	Programmed cell death protein 2	PDCD2
1.7368	0.793612	Q9P1F3	Q9P1F3	Costars family protein ABRACL	ABRACL
1.50519	0.785331	P60903	P60903	Protein S100-A10	S100A10
0.187291	0.781254	P07108	P07108	Acyl-CoA-binding protein	DBI
0.368944	0.767265	Q9NWU1	Q9NWU1	3-oxoacyl-[acyl-carrier-protein] synthase, mitochondrial	OXSM
1.6048	0.758983	Q15643	Q15643	Thyroid receptor-interacting protein 11	TRIP11
0.224025	0.748298	P52298	P52298	Nuclear cap-binding protein subunit 2	NCBP2
0.98149	0.700488	Q969G5	Q969G5	Protein kinase C delta-binding protein	PRKCDBP
0.687205	0.686126	P51553	P51553	Isocitrate dehydrogenase [NAD] subunit gamma, mitochondrial	IDH3G
0.75595	0.683989	P13987	P13987	CD59 glycoprotein	CD59
0.666459	0.681418	Q9H490	Q9H490	Phosphatidylinositol glycan anchor biosynthesis class U protein	PIGU
0.540005	0.666794	Q9HD15	Q9HD15	Steroid receptor RNA activator 1	SRA1
0.468907	0.664528	Q2TAA2	Q2TAA2	Isoamyl acetate-hydrolyzing esterase 1 homolog	IAH1
0.848682	0.662477	O75607	O75607	Nucleoplasmin-3	NPM3
0.610496	0.657652	Q9H4I3	Q9H4I3	TraB domain-containing protein	TRABD
0.345832	0.654898	Q9Y241;A8MV81	Q9Y241	HIG1 domain family member 1A, mitochondrial	HIGD1A
1.2065	0.652924	O14548	O14548	Cytochrome c oxidase subunit 7A-related protein, mitochondrial	COX7A2L
0.479439	0.649512	Q13330	Q13330	Metastasis-associated protein MTA1	MTA1
0.711821	0.642211	Q8TB72	Q8TB72	Pumilio homolog 2	PUM2
0.512243	0.641968	Q9NVJ2	Q9NVJ2	ADP-ribosylation factor-like protein 8B	ARL8B
0.620748	0.64018	P13489	P13489	Ribonuclease inhibitor	RNH1
1.42276	0.634533	Q5XKP0	Q5XKP0	Protein QIL1	QIL1
1.17316	0.621919	Q9NRY4	Q9NRY4	Rho GTPase-activating protein 35	ARHGAP35
1.39308	0.603092	Q8NB37	Q8NB37	Parkinson disease 7 domain-containing protein 1	PDDC1
0.495195	0.594545	Q86UE8	Q86UE8	Serine/threonine-protein kinase tousled-like 2	TLK2
0.670698	0.590519	P21953	P21953	2-oxoisovalerate dehydrogenase subunit beta, mitochondrial	BCKDHB
1.09549	0.589868	Q8NEZ2	Q8NEZ2	Vacuolar protein sorting-associated protein 37A	VPS37A
1.87562	0.589184	Q9P260	Q9P260	LisH domain and HEAT repeat-containing protein KIAA1468	KIAA1468
1.78576	0.588711	Q9Y3D6	Q9Y3D6	Mitochondrial fission 1 protein	FIS1
0.577869	0.577964	Q9HD33	Q9HD33	39S ribosomal protein L47, mitochondrial	MRPL47
0.907844	0.574535	Q9NXV2	Q9NXV2	BTB/POZ domain-containing protein KCTD5	KCTD5
0.416358	0.570496	Q8NFV4	Q8NFV4	Alpha/beta hydrolase domain-containing protein 11	ABHD11
0.927018	0.567393	P34059	P34059	N-acetylgalactosamine-6-sulfatase	GALNS
0.618035	0.561093	Q13158	Q13158	FAS-associated death domain protein	FADD
0.623817	0.559492	Q2TAA5	Q2TAA5	GDP-Man:Man(3)GlcNAc(2)-PP-Dol alpha-1,2-mannosyltransferase	ALG11
0.462931	0.55934	P0DPB6	P0DPB6
0.297015	0.556665	Q9Y3Q3	Q9Y3Q3	Transmembrane emp24 domain-containing protein 3	TMED3
1.15975	0.555908	P49458	P49458	Signal recognition particle 9 kDa protein	SRP9
0.395524	0.552701	Q93100	Q93100	Phosphorylase b kinase regulatory subunit beta	PHKB
0.440737	0.552601	Q9ULC3	Q9ULC3	Ras-related protein Rab-23	RAB23
0.0977854	0.538052	P52564	P52564	Dual specificity mitogen-activated protein kinase kinase 6	MAP2K6
0.231177	0.534067	Q8WXI4	Q8WXI4	Acyl-coenzyme A thioesterase 11	ACOT11
0.589988	0.531376	Q13443	Q13443	Disintegrin and metalloproteinase domain-containing protein 9	ADAM9
0.861127	0.530114	P80723	P80723	Brain acid soluble protein 1	BASP1
0.449231	0.528233	P29323;P54762	P29323	Ephrin type-B receptor 2	EPHB2
0.957289	0.527566	P21964	P21964	Catechol O-methyltransferase	COMT
2.27862	0.524995	P04183	P04183	Thymidine kinase, cytosolic	TK1
0.855991	0.520234	P62888	P62888	60S ribosomal protein L30	RPL30
1.39782	0.518804	Q9UL15	Q9UL15	BAG family molecular chaperone regulator 5	BAG5
0.973569	0.513382	Q6P1X6	Q6P1X6	UPF0598 protein C8orf82	C8orf82
0.69669	0.511581	Q6PJI9	Q6PJI9	WD repeat-containing protein 59	WDR59
1.75709	0.508478	P50148	P50148	Guanine nucleotide-binding protein G(q) subunit alpha	GNAQ
1.06735	0.505228	P12236	P12236	ADP/ATP translocase 3;ADP/ATP translocase 3, N-terminally processed	SLC25A6
1.12968	0.504665	O75348;O95670	O75348	V-type proton ATPase subunit G 1	ATP6V1G1
1.47315	0.504601	P27635;Q96L21	P27635	60S ribosomal protein L10	RPL10
2.29732	0.503433	Q6ZXV5	Q6ZXV5	Transmembrane and TPR repeat-containing protein 3	TMTC3
0.306988	0.500503	P09132	P09132	Signal recognition particle 19 kDa protein	SRP19
0.648331	0.499383	Q9H0X9	Q9H0X9	Oxysterol-binding protein-related protein 5	OSBPL5
1.07158	0.498235	P30536	P30536	Translocator protein	TSPO
0.354173	0.496774	P56589	P56589	Peroxisomal biogenesis factor 3	PEX3
0.813526	0.493455	O75608	O75608	Acyl-protein thioesterase 1	LYPLA1
0.699188	0.492455	Q9HAN9	Q9HAN9	Nicotinamide/nicotinic acid mononucleotide adenylyltransferase 1	NMNAT1
0.805456	0.492019	Q99584	Q99584	Protein S100-A13	S100A13
1.12316	0.486544	P23368	P23368	NAD-dependent malic enzyme, mitochondrial	ME2
1.30417	0.483539	Q6JQN1	Q6JQN1	Acyl-CoA dehydrogenase family member 10	ACAD10
1.00457	0.477927	P62857	P62857	40S ribosomal protein S28	RPS28
0.857642	0.475052	Q99643	Q99643	Succinate dehydrogenase cytochrome b560 subunit, mitochondrial	SDHC
1.88323	0.468974	Q6ZUM4	Q6ZUM4	Rho GTPase-activating protein 27	ARHGAP27
1.89556	0.468393	P14406	P14406	Cytochrome c oxidase subunit 7A2, mitochondrial	COX7A2
0.266537	0.465308	Q9NVN8	Q9NVN8	Guanine nucleotide-binding protein-like 3-like protein	GNL3L
0.697372	0.463629	Q8IUR0	Q8IUR0	Trafficking protein particle complex subunit 5	TRAPPC5
0.818579	0.462778	Q13325	Q13325	Interferon-induced protein with tetratricopeptide repeats 5	IFIT5
0.464119	0.461263	Q8TEW0	Q8TEW0	Partitioning defective 3 homolog	PARD3
0.783029	0.460279	P83881	P83881	60S ribosomal protein L36a	RPL36A
0.44233	0.457487	Q15650	Q15650	Activating signal cointegrator 1	TRIP4
1.19686	0.453485	Q6Y1H2	Q6Y1H2	Very-long-chain (3R)-3-hydroxyacyl-CoA dehydratase 2	HACD2
0.258849	0.453315	Q8N5M1	Q8N5M1	ATP synthase mitochondrial F1 complex assembly factor 2	ATPAF2
0.852363	0.4477	P68363;Q9H853	P68363	Tubulin alpha-1B chain	TUBA1B
0.584822	0.445226	Q9NR77	Q9NR77	Peroxisomal membrane protein 2	PXMP2
0.927864	0.443131	Q10472;Q8IUC8	Q10472	Polypeptide N-acetylgalactosaminyltransferase 1;Polypeptide N-acetylgalactosaminyltransferase 1 soluble form	GALNT1
0.198881	0.441768	Q8NHP6	Q8NHP6	Motile sperm domain-containing protein 2	MOSPD2
0.242359	0.439169	Q6NXR4	Q6NXR4	TELO2-interacting protein 2	TTI2
1.57375	0.437599	Q02543	Q02543	60S ribosomal protein L18a	RPL18A
0.992213	0.435239	Q8N271	Q8N271	Prominin-2	PROM2
0.359223	0.432037	Q99943	Q99943	1-acyl-sn-glycerol-3-phosphate acyltransferase alpha	AGPAT1
0.545666	0.4318	Q3B7T1	Q3B7T1	Erythroid differentiation-related factor 1	EDRF1
0.589096	0.430464	Q5VTL8	Q5VTL8	Pre-mRNA-splicing factor 38B	PRPF38B
2.36065	0.429831	Q9P0S9	Q9P0S9	Transmembrane protein 14C	TMEM14C
0.447933	0.42878	P49902	P49902	Cytosolic purine 5-nucleotidase	NT5C2
2.82086	0.428287	P55769	P55769	NHP2-like protein 1;NHP2-like protein 1, N-terminally processed	NHP2L1
1.5906	0.428222	O00483	O00483	Cytochrome c oxidase subunit NDUFA4	NDUFA4
0.470973	0.427057	Q9H267	Q9H267	Vacuolar protein sorting-associated protein 33B	VPS33B
2.12941	0.425029	P99999	P99999	Cytochrome c	CYCS
0.605292	0.422589	Q8WUX9	Q8WUX9	Charged multivesicular body protein 7	CHMP7
1.44254	0.422481	P52815	P52815	39S ribosomal protein L12, mitochondrial	MRPL12
1.15713	0.420472	Q86SX6	Q86SX6	Glutaredoxin-related protein 5, mitochondrial	GLRX5
0.832992	0.419609	Q9Y3B3	Q9Y3B3	Transmembrane emp24 domain-containing protein 7	TMED7
0.618079	0.416439	Q6P9B9	Q6P9B9	Integrator complex subunit 5	INTS5
0.439823	0.415007	Q9NWT6	Q9NWT6	Hypoxia-inducible factor 1-alpha inhibitor	HIF1AN
1.35163	0.411532	O15145	O15145	Actin-related protein 2/3 complex subunit 3	ARPC3
2.5247	0.411318	Q16850	Q16850	Lanosterol 14-alpha demethylase	CYP51A1
1.16195	0.408925	O75438	O75438	NADH dehydrogenase [ubiquinone] 1 beta subcomplex subunit 1	NDUFB1
0.797366	0.403424	Q8TEA1	Q8TEA1	Putative methyltransferase NSUN6	NSUN6
1.70864	0.401817	Q96B26	Q96B26	Exosome complex component RRP43	EXOSC8
0.832165	0.399952	P35520	P35520	Cystathionine beta-synthase	CBS
0.722999	0.398963	P80188	P80188	Neutrophil gelatinase-associated lipocalin	LCN2
1.12615	0.393892	Q9BXS6	Q9BXS6	Nucleolar and spindle-associated protein 1	NUSAP1
1.60357	0.38702	O75330	O75330	Hyaluronan mediated motility receptor	HMMR
0.878517	0.386583	P62318	P62318	Small nuclear ribonucleoprotein Sm D3	SNRPD3
1.10791	0.386418	Q01658	Q01658	Protein Dr1	DR1
1.74335	0.383138	Q14344	Q14344	Guanine nucleotide-binding protein subunit alpha-13	GNA13
0.239391	0.382561	Q7Z6E9	Q7Z6E9	E3 ubiquitin-protein ligase RBBP6	RBBP6
0.549446	0.38252	Q14119	Q14119	Vascular endothelial zinc finger 1	VEZF1
0.841902	0.380744	Q16270	Q16270	Insulin-like growth factor-binding protein 7	IGFBP7
1.58413	0.378355	Q99638	Q99638	Cell cycle checkpoint control protein RAD9A	RAD9A
0.738941	0.375365	Q5QJ74	Q5QJ74	Tubulin-specific chaperone cofactor E-like protein	TBCEL
0.31194	0.373458	O95407	O95407	Tumor necrosis factor receptor superfamily member 6B	TNFRSF6B
0.588391	0.373155	Q70CQ2	Q70CQ2	Ubiquitin carboxyl-terminal hydrolase 34	USP34
0.902413	0.372844	Q17RY6	Q17RY6	Lymphocyte antigen 6K	LY6K
1.54165	0.370127	P63279	P63279	SUMO-conjugating enzyme UBC9	UBE2I
1.07556	0.36942	Q9BRR6	Q9BRR6	ADP-dependent glucokinase	ADPGK
1.6832	0.36907	Q56VL3	Q56VL3	OCIA domain-containing protein 2	OCIAD2
0.139352	0.368141	O00214	O00214	Galectin-8	LGALS8
1.20745	0.366167	P42126	P42126	Enoyl-CoA delta isomerase 1, mitochondrial	ECI1
0.0928018	0.365594	Q2KHT3	Q2KHT3	Protein CLEC16A	CLEC16A
1.10615	0.365054	Q9UIJ7	Q9UIJ7	GTP:AMP phosphotransferase AK3, mitochondrial	AK3
0.402077	0.362667	Q9HD45	Q9HD45	Transmembrane 9 superfamily member 3	TM9SF3
1.47072	0.362048	Q9Y3D0	Q9Y3D0	Mitotic spindle-associated MMXD complex subunit MIP18	FAM96B
0.910392	0.361761	Q86TN4	Q86TN4	tRNA 2-phosphotransferase 1	TRPT1
0.865446	0.361639	O60232	O60232	Sjoegren syndrome/scleroderma autoantigen 1	SSSCA1
0.551205	0.359945	P23458	P23458	Tyrosine-protein kinase JAK1	JAK1
0.996057	0.359066	Q9H1K1	Q9H1K1	Iron-sulfur cluster assembly enzyme ISCU, mitochondrial	ISCU
0.927721	0.357715	Q5R3I4	Q5R3I4	Tetratricopeptide repeat protein 38	TTC38
0.786811	0.357004	Q93074	Q93074	Mediator of RNA polymerase II transcription subunit 12	MED12
0.254798	0.355514	Q6GQQ9	Q6GQQ9	OTU domain-containing protein 7B	OTUD7B
2.91231	0.354444	P08473	P08473	Neprilysin	MME
1.66527	0.352572	Q9H270	Q9H270	Vacuolar protein sorting-associated protein 11 homolog	VPS11
0.29582	0.351582	Q9BRP1	Q9BRP1	Programmed cell death protein 2-like	PDCD2L
1.10199	0.350551	Q05209	Q05209	Tyrosine-protein phosphatase non-receptor type 12	PTPN12
0.359653	0.349643	Q9NWV4	Q9NWV4	UPF0587 protein C1orf123	C1orf123
1.3778	0.349634	Q9H3K6	Q9H3K6	BolA-like protein 2	BOLA2
0.777216	0.349378	Q9H1E5	Q9H1E5	Thioredoxin-related transmembrane protein 4	TMX4
1.5685	0.349338	Q00535	Q00535	Cyclin-dependent-like kinase 5	CDK5
1.55056	0.347086	Q9BVJ7	Q9BVJ7	Dual specificity protein phosphatase 23	DUSP23
0.13537	0.346067	Q96EL2	Q96EL2	28S ribosomal protein S24, mitochondrial	MRPS24
2.65876	0.341142	Q9HBL8	Q9HBL8	NmrA-like family domain-containing protein 1	NMRAL1
0.554504	0.340962	Q9H4Z3	Q9H4Z3	Phosphorylated CTD-interacting factor 1	PCIF1
1.62807	0.340458	Q9Y2G5	Q9Y2G5	GDP-fucose protein O-fucosyltransferase 2	POFUT2
1.35926	0.33807	Q96RU2	Q96RU2	Ubiquitin carboxyl-terminal hydrolase 28	USP28
0.475033	0.337844	Q8WUA7	Q8WUA7	TBC1 domain family member 22A	TBC1D22A
1.58221	0.336932	P51970	P51970	NADH dehydrogenase [ubiquinone] 1 alpha subcomplex subunit 8	NDUFA8
1.08254	0.336795	P60468	P60468	Protein transport protein Sec61 subunit beta	SEC61B
0.632543	0.336143	P60033	P60033	CD81 antigen	CD81
1.14484	0.33388	Q8IYS2	Q8IYS2	Uncharacterized protein KIAA2013	KIAA2013
0.348638	0.331596	O00217	O00217	NADH dehydrogenase [ubiquinone] iron-sulfur protein 8, mitochondrial	NDUFS8
1.59755	0.331173	O60476	O60476	Mannosyl-oligosaccharide 1,2-alpha-mannosidase IB	MAN1A2
0.742037	0.329845	Q9H6T0	Q9H6T0	Epithelial splicing regulatory protein 2	ESRP2
1.05545	0.329575	Q9Y3E0	Q9Y3E0	Vesicle transport protein GOT1B	GOLT1B
1.37466	0.329564	Q6ZS17	Q6ZS17	Protein FAM65A	FAM65A
0.123249	0.329447	P60602	P60602	Reactive oxygen species modulator 1	ROMO1
0.887108	0.327361	Q7RTV0	Q7RTV0	PHD finger-like domain-containing protein 5A	PHF5A
0.189587	0.327238	Q15653	Q15653	NF-kappa-B inhibitor beta	NFKBIB
0.825982	0.325828	Q9HCN8	Q9HCN8	Stromal cell-derived factor 2-like protein 1	SDF2L1
0.773993	0.324926	P55327	P55327	Tumor protein D52	TPD52
0.2401	0.324327	Q99442	Q99442	Translocation protein SEC62	SEC62
0.891036	0.322349	O15511	O15511	Actin-related protein 2/3 complex subunit 5	ARPC5
1.0686	0.32074	Q9Y3L5;P10114	Q9Y3L5	Ras-related protein Rap-2c	RAP2C
0.500766	0.320289	P12830	P12830	Cadherin-1;E-Cad/CTF1;E-Cad/CTF2;E-Cad/CTF3	CDH1
0.628987	0.32024	Q9P0J0	Q9P0J0	NADH dehydrogenase [ubiquinone] 1 alpha subcomplex subunit 13	NDUFA13
1.10193	0.319918	P50914	P50914	60S ribosomal protein L14	RPL14
0.38481	0.318425	P20674	P20674	Cytochrome c oxidase subunit 5A, mitochondrial	COX5A
1.16115	0.318053	Q96EK6	Q96EK6	Glucosamine 6-phosphate N-acetyltransferase	GNPNAT1
0.646399	0.317997	Q9Y6J9	Q9Y6J9	TAF6-like RNA polymerase II p300/CBP-associated factor-associated factor 65 kDa subunit 6L	TAF6L
1.11177	0.317242	P82664	P82664	28S ribosomal protein S10, mitochondrial	MRPS10
0.979402	0.316924	Q96QR8	Q96QR8	Transcriptional activator protein Pur-beta	PURB
0.857799	0.316082	Q9HCY8	Q9HCY8	Protein S100-A14	S100A14
1.0213	0.315505	P49247	P49247	Ribose-5-phosphate isomerase	RPIA
0.383811	0.314148	Q96EU6	Q96EU6	Ribosomal RNA processing protein 36 homolog	RRP36
0.509988	0.313853	Q9Y291	Q9Y291	28S ribosomal protein S33, mitochondrial	MRPS33
0.533643	0.313705	Q9P107	Q9P107	GEM-interacting protein	GMIP
1.02642	0.313231	O15260	O15260	Surfeit locus protein 4	SURF4
0.800763	0.311765	P17931	P17931	Galectin-3	LGALS3
0.398406	0.311051	P30825;P52569	P30825	High affinity cationic amino acid transporter 1	SLC7A1
0.90718	0.311046	Q16890	Q16890	Tumor protein D53	TPD52L1
1.61758	0.309125	Q9NWS8	Q9NWS8	Required for meiotic nuclear division protein 1 homolog	RMND1
1.67253	0.30858	P37802;Q9UI15	P37802	Transgelin-2	TAGLN2
0.645175	0.307817	Q8WVJ2	Q8WVJ2	NudC domain-containing protein 2	NUDCD2
2.46996	0.305395	Q7Z6B7;O43295	Q7Z6B7	SLIT-ROBO Rho GTPase-activating protein 1	SRGAP1
1.13652	0.303288	O60678	O60678	Protein arginine N-methyltransferase 3	PRMT3
0.303303	0.303029	Q7Z5G4;Q2TAP0	Q7Z5G4	Golgin subfamily A member 7	GOLGA7
0.131997	0.302384	P23443	P23443	Ribosomal protein S6 kinase beta-1	RPS6KB1
0.560288	0.302379	Q96AQ6	Q96AQ6	Pre-B-cell leukemia transcription factor-interacting protein 1	PBXIP1
1.13998	0.302327	Q96EP5	Q96EP5	DAZ-associated protein 1	DAZAP1
0.438709	0.301351	O75494;Q8WXF0	O75494	Serine/arginine-rich splicing factor 10	SRSF10
0.175784	0.300922	Q9Y3D3	Q9Y3D3	28S ribosomal protein S16, mitochondrial	MRPS16
0.470803	0.30077	Q8N983	Q8N983	39S ribosomal protein L43, mitochondrial	MRPL43
0.416018	0.300482	Q71UI9;P0C0S5	Q71UI9;P0C0S5	Histone H2A.V;Histone H2A.Z	H2AFV;H2AFZ
0.352854	0.299663	Q9HD23	Q9HD23	Magnesium transporter MRS2 homolog, mitochondrial	MRS2
0.54752	0.29715	P12235	P12235	ADP/ATP translocase 1	SLC25A4
0.704096	0.297132	Q9NUM4	Q9NUM4	Transmembrane protein 106B	TMEM106B
0.557448	0.295467	Q13642	Q13642	Four and a half LIM domains protein 1	FHL1
0.491652	0.295407	Q9Y2H6	Q9Y2H6	Fibronectin type-III domain-containing protein 3A	FNDC3A
0.601302	0.295381	Q9H6R4	Q9H6R4	Nucleolar protein 6	NOL6
0.124512	0.29513	Q9NRX2	Q9NRX2	39S ribosomal protein L17, mitochondrial	MRPL17
0.92883	0.294548	O60885	O60885	Bromodomain-containing protein 4	BRD4
0.612897	0.293667	Q96DV4	Q96DV4	39S ribosomal protein L38, mitochondrial	MRPL38
0.994127	0.293413	O95674	O95674	Phosphatidate cytidylyltransferase 2	CDS2
0.431783	0.293232	Q9P031	Q9P031	Thyroid transcription factor 1-associated protein 26	CCDC59
0.668005	0.291084	Q86TG7	Q86TG7	Retrotransposon-derived protein PEG10	PEG10
0.386524	0.291017	Q9UHN6	Q9UHN6	Transmembrane protein 2	TMEM2
0.722511	0.289444	P61916	P61916	Epididymal secretory protein E1	NPC2
0.710616	0.288239	P15153	P15153	Ras-related C3 botulinum toxin substrate 2	RAC2
2.10052	0.287709	Q96HP0	Q96HP0	Dedicator of cytokinesis protein 6	DOCK6
1.12441	0.287576	Q96DA6	Q96DA6	Mitochondrial import inner membrane translocase subunit TIM14	DNAJC19
0.987243	0.287317	Q9UM00	Q9UM00	Transmembrane and coiled-coil domain-containing protein 1	TMCO1
0.682978	0.285494	O95563	O95563	Mitochondrial pyruvate carrier 2	MPC2
1.13738	0.284873	P31949	P31949	Protein S100-A11;Protein S100-A11, N-terminally processed	S100A11
0.797575	0.284622	Q9UHV9	Q9UHV9	Prefoldin subunit 2	PFDN2
0.722247	0.284123	Q96FJ2	Q96FJ2	Dynein light chain 2, cytoplasmic	DYNLL2
0.913595	0.283257	Q6UW63	Q6UW63	KDEL motif-containing protein 1	KDELC1
0.5975	0.282624	Q8TB52	Q8TB52	F-box only protein 30	FBXO30
0.285693	0.281491	O94880	O94880	PHD finger protein 14	PHF14
0.331845	0.281423	P98179	P98179	RNA-binding protein 3	RBM3
0.681966	0.281015	Q9H5Q4	Q9H5Q4	Dimethyladenosine transferase 2, mitochondrial	TFB2M
0.86167	0.280403	P04899	P04899	Guanine nucleotide-binding protein G(i) subunit alpha-2	GNAI2
1.04717	0.280161	Q13405	Q13405	39S ribosomal protein L49, mitochondrial	MRPL49
0.510412	0.279771	Q8WWN8	Q8WWN8	Arf-GAP with Rho-GAP domain, ANK repeat and PH domain-containing protein 3	ARAP3
0.727524	0.279297	Q9NZL4	Q9NZL4	Hsp70-binding protein 1	HSPBP1
1.01596	0.279241	Q2NKX8	Q2NKX8	DNA excision repair protein ERCC-6-like	ERCC6L
0.957882	0.279029	Q14571	Q14571	Inositol 1,4,5-trisphosphate receptor type 2	ITPR2
0.440988	0.278946	P63167	P63167	Dynein light chain 1, cytoplasmic	DYNLL1
0.253604	0.278878	O75449	O75449	Katanin p60 ATPase-containing subunit A1	KATNA1
0.689325	0.27752	Q12923	Q12923	Tyrosine-protein phosphatase non-receptor type 13	PTPN13
1.26943	0.275743	Q9Y3B7	Q9Y3B7	39S ribosomal protein L11, mitochondrial	MRPL11
1.62482	0.275538	P00973	P00973	2-5-oligoadenylate synthase 1	OAS1
0.510931	0.273374	P13598	P13598	Intercellular adhesion molecule 2	ICAM2
0.46193	0.273277	O43572	O43572	A-kinase anchor protein 10, mitochondrial	AKAP10
0.863176	0.272891	Q9NX14	Q9NX14	NADH dehydrogenase [ubiquinone] 1 beta subcomplex subunit 11, mitochondrial	NDUFB11
0.99669	0.272702	Q9Y256	Q9Y256	CAAX prenyl protease 2	RCE1
0.88268	0.272407	Q96MW5	Q96MW5	Conserved oligomeric Golgi complex subunit 8	COG8
1.14444	0.272344	Q9NZ52	Q9NZ52	ADP-ribosylation factor-binding protein GGA3	GGA3
0.677961	0.272103	O43291	O43291	Kunitz-type protease inhibitor 2	SPINT2
0.621622	0.272028	P67870	P67870	Casein kinase II subunit beta	CSNK2B
1.399	0.268657	P68036;A0A1B0GUS4	P68036;A0A1B0GUS4	Ubiquitin-conjugating enzyme E2 L3	UBE2L3
1.08126	0.268449	P09382	P09382	Galectin-1	LGALS1
0.742619	0.268348	O14672	O14672	Disintegrin and metalloproteinase domain-containing protein 10	ADAM10
0.738616	0.266865	Q9BVL2	Q9BVL2	Nucleoporin p58/p45	NUPL1
0.263193	0.266612	Q9NUL3	Q9NUL3	Double-stranded RNA-binding protein Staufen homolog 2	STAU2
0.772069	0.26654	O60783	O60783	28S ribosomal protein S14, mitochondrial	MRPS14
0.377277	0.266027	O75448	O75448	Mediator of RNA polymerase II transcription subunit 24	MED24
1.25433	0.265656	Q8NDA8	Q8NDA8	Maestro heat-like repeat-containing protein family member 1	MROH1
0.582672	0.265528	P31483	P31483	Nucleolysin TIA-1 isoform p40	TIA1
1.28134	0.265002	Q9ULH0	Q9ULH0	Kinase D-interacting substrate of 220 kDa	KIDINS220
1.27091	0.263507	P50336	P50336	Protoporphyrinogen oxidase	PPOX
1.03436	0.263487	P62140	P62140	Serine/threonine-protein phosphatase PP1-beta catalytic subunit	PPP1CB
0.503385	0.263104	Q14116	Q14116	Interleukin-18	IL18
0.911323	0.262881	P62304	P62304	Small nuclear ribonucleoprotein E	SNRPE
0.64282	0.260773	Q9BVT8	Q9BVT8	Transmembrane and ubiquitin-like domain-containing protein 1	TMUB1
0.435182	0.260565	P62714	P62714	Serine/threonine-protein phosphatase 2A catalytic subunit beta isoform	PPP2CB
1.11984	0.259017	Q9UNI6	Q9UNI6	Dual specificity protein phosphatase 12	DUSP12
0.44449	0.258918	O15085	O15085	Rho guanine nucleotide exchange factor 11	ARHGEF11
0.865635	0.258695	P48651	P48651	Phosphatidylserine synthase 1	PTDSS1
0.691095	0.25833	Q6GMV3	Q6GMV3	Putative peptidyl-tRNA hydrolase PTRHD1	PTRHD1
0.408338	0.258251	P63000;P60763	P63000;P60763	Ras-related C3 botulinum toxin substrate 1;Ras-related C3 botulinum toxin substrate 3	RAC1;RAC3
0.441398	0.258237	P03905	P03905	NADH-ubiquinone oxidoreductase chain 4	MT-ND4
0.289626	0.257957	Q9H5X1	Q9H5X1	MIP18 family protein FAM96A	FAM96A
1.5716	0.257476	Q9Y617	Q9Y617	Phosphoserine aminotransferase	PSAT1
0.36435	0.257009	Q8IWV8	Q8IWV8	E3 ubiquitin-protein ligase UBR2	UBR2
0.865409	0.255433	Q96RD7	Q96RD7	Pannexin-1	PANX1
0.667056	0.255209	Q9BWJ5	Q9BWJ5	Splicing factor 3B subunit 5	SF3B5
0.887993	0.255031	Q8N183	Q8N183	Mimitin, mitochondrial	NDUFAF2
2.12865	0.254646	Q99470	Q99470	Stromal cell-derived factor 2	SDF2
0.165718	0.253959	Q9BSH5	Q9BSH5	Haloacid dehalogenase-like hydrolase domain-containing protein 3	HDHD3
0.447504	0.253943	O43156	O43156	TELO2-interacting protein 1 homolog	TTI1
0.761092	0.253329	P83436	P83436	Conserved oligomeric Golgi complex subunit 7	COG7
0.637682	0.253255	P03886	P03886	NADH-ubiquinone oxidoreductase chain 1	MT-ND1
1.03531	0.253009	O15533	O15533	Tapasin	TAPBP
2.8262	0.252228	Q13144	Q13144	Translation initiation factor eIF-2B subunit epsilon	EIF2B5
0.439275	0.250334	Q68CZ6	Q68CZ6	HAUS augmin-like complex subunit 3	HAUS3
0.178429	0.250257	O14874	O14874	[3-methyl-2-oxobutanoate dehydrogenase [lipoamide]] kinase, mitochondrial	BCKDK
0.673341	0.247927	Q8TF05	Q8TF05	Serine/threonine-protein phosphatase 4 regulatory subunit 1	PPP4R1
0.944533	0.246946	P07942	P07942	Laminin subunit beta-1	LAMB1
0.90184	0.246623	Q9NRK6	Q9NRK6	ATP-binding cassette sub-family B member 10, mitochondrial	ABCB10
0.560115	0.246546	P49773	P49773	Histidine triad nucleotide-binding protein 1	HINT1
1.30173	0.245531	Q14146	Q14146	Unhealthy ribosome biogenesis protein 2 homolog	URB2
0.741452	0.244692	O00442	O00442	RNA 3-terminal phosphate cyclase	RTCA
0.171417	0.243345	O75940	O75940	Survival of motor neuron-related-splicing factor 30	SMNDC1
0.231772	0.243264	P62879	P62879	Guanine nucleotide-binding protein G(I)/G(S)/G(T) subunit beta-2	GNB2
1.39799	0.242538	Q8IYB1	Q8IYB1	Protein MB21D2	MB21D2
1.09756	0.24215	Q16762	Q16762	Thiosulfate sulfurtransferase	TST
0.184373	0.240088	Q9Y3B2	Q9Y3B2	Exosome complex component CSL4	EXOSC1
1.19936	0.238837	Q53H12	Q53H12	Acylglycerol kinase, mitochondrial	AGK
0.779404	0.23837	P11182	P11182	Lipoamide acyltransferase component of branched-chain alpha-keto acid dehydrogenase complex, mitochondrial	DBT
0.519869	0.237559	Q96GD0	Q96GD0	Pyridoxal phosphate phosphatase	PDXP
0.889658	0.23632	O43929	O43929	Origin recognition complex subunit 4	ORC4
1.17012	0.236307	Q9Y320	Q9Y320	Thioredoxin-related transmembrane protein 2	TMX2
0.425661	0.236053	Q15118	Q15118	[Pyruvate dehydrogenase (acetyl-transferring)] kinase isozyme 1, mitochondrial	PDK1
1.77199	0.23555	Q05048	Q05048	Cleavage stimulation factor subunit 1	CSTF1
2.10123	0.235321	Q92508	Q92508	Piezo-type mechanosensitive ion channel component 1	PIEZO1
0.699081	0.235309	Q9BQ67	Q9BQ67	Glutamate-rich WD repeat-containing protein 1	GRWD1
1.01724	0.233976	P46736	P46736	Lys-63-specific deubiquitinase BRCC36	BRCC3
0.608961	0.233821	Q96GX9	Q96GX9	Methylthioribulose-1-phosphate dehydratase	APIP
1.02365	0.233356	Q9UH99	Q9UH99	SUN domain-containing protein 2	SUN2
0.922204	0.23302	Q9Y3B4	Q9Y3B4	Splicing factor 3B subunit 6	SF3B6
1.88101	0.231485	A0AV96	A0AV96	RNA-binding protein 47	RBM47
0.43264	0.231146	Q08752	Q08752	Peptidyl-prolyl cis-trans isomerase D	PPID
1.18652	0.230586	Q9H9T3	Q9H9T3	Elongator complex protein 3	ELP3
0.738551	0.230128	Q96BN8	Q96BN8	Ubiquitin thioesterase otulin	OTULIN
0.363235	0.229963	O43665	O43665	Regulator of G-protein signaling 10	RGS10
0.29746	0.229552	A8MXV4	A8MXV4	Nucleoside diphosphate-linked moiety X motif 19, mitochondrial	NUDT19
0.642928	0.229248	Q9BUZ4	Q9BUZ4	TNF receptor-associated factor 4	TRAF4
0.585553	0.228764	P28702	P28702	Retinoic acid receptor RXR-beta	RXRB
0.574326	0.228703	P13473	P13473	Lysosome-associated membrane glycoprotein 2	LAMP2
1.08151	0.227011	Q9UHA4	Q9UHA4	Ragulator complex protein LAMTOR3	LAMTOR3
0.741458	0.226985	P56537	P56537	Eukaryotic translation initiation factor 6	EIF6
0.666314	0.226984	Q9NX47	Q9NX47	E3 ubiquitin-protein ligase MARCH5	MARCH5
1.11232	0.22695	P63220	P63220	40S ribosomal protein S21	RPS21
1.24596	0.226921	Q9H0F7	Q9H0F7	ADP-ribosylation factor-like protein 6	ARL6
1.13105	0.226889	Q9P015	Q9P015	39S ribosomal protein L15, mitochondrial	MRPL15
1.14104	0.226357	Q9GZT3	Q9GZT3	SRA stem-loop-interacting RNA-binding protein, mitochondrial	SLIRP
0.579913	0.226214	O43252	O43252	Bifunctional 3-phosphoadenosine 5-phosphosulfate synthase 1;Sulfate adenylyltransferase;Adenylyl-sulfate kinase	PAPSS1
0.737374	0.226158	P15289	P15289	Arylsulfatase A;Arylsulfatase A component B;Arylsulfatase A component C	ARSA
0.845471	0.226106	O75911	O75911	Short-chain dehydrogenase/reductase 3	DHRS3
0.57368	0.225744	Q9NQX7	Q9NQX7	Integral membrane protein 2C;CT-BRI3	ITM2C
0.666326	0.225401	Q9H9F9	Q9H9F9	Actin-related protein 5	ACTR5
1.91292	0.225022	Q6IQ22	Q6IQ22	Ras-related protein Rab-12	RAB12
0.575373	0.224513	O00299	O00299	Chloride intracellular channel protein 1	CLIC1
0.617944	0.224236	Q9UL26	Q9UL26	Ras-related protein Rab-22A	RAB22A
0.452885	0.224191	P52630	P52630	Signal transducer and activator of transcription 2	STAT2
0.588756	0.224111	Q9H1Y0	Q9H1Y0	Autophagy protein 5	ATG5
1.75514	0.22365	Q5RI15	Q5RI15	Cytochrome c oxidase protein 20 homolog	COX20
0.136147	0.223414	P04264	P04264	Keratin, type II cytoskeletal 1	KRT1
1.19945	0.221167	Q96FQ6	Q96FQ6	Protein S100-A16	S100A16
1.01103	0.221093	O95219	O95219	Sorting nexin-4	SNX4
0.762339	0.220835	Q9Y4P8	Q9Y4P8	WD repeat domain phosphoinositide-interacting protein 2	WIPI2
1.36965	0.220592	P31150	P31150	Rab GDP dissociation inhibitor alpha	GDI1
0.736267	0.219505	Q16540	Q16540	39S ribosomal protein L23, mitochondrial	MRPL23
0.724276	0.219423	Q15648	Q15648	Mediator of RNA polymerase II transcription subunit 1	MED1
1.19534	0.219364	Q9HAV7	Q9HAV7	GrpE protein homolog 1, mitochondrial	GRPEL1
0.82143	0.21935	Q4V328	Q4V328	GRIP1-associated protein 1	GRIPAP1
2.72048	0.219237	Q14155	Q14155	Rho guanine nucleotide exchange factor 7	ARHGEF7
1.00286	0.218676	P61970	P61970	Nuclear transport factor 2	NUTF2
1.53642	0.218145	P18754	P18754	Regulator of chromosome condensation	RCC1
0.449567	0.218099	Q9NP61	Q9NP61	ADP-ribosylation factor GTPase-activating protein 3	ARFGAP3
1.38654	0.217912	P48739	P48739	Phosphatidylinositol transfer protein beta isoform	PITPNB
0.540235	0.217688	P63165;G2XKQ0	P63165	Small ubiquitin-related modifier 1	SUMO1
0.795841	0.217389	P00568;Q9Y6K8	P00568	Adenylate kinase isoenzyme 1	AK1
0.350604	0.216934	O14653	O14653	Golgi SNAP receptor complex member 2	GOSR2
0.869218	0.21687	O43422	O43422	52 kDa repressor of the inhibitor of the protein kinase	PRKRIR
0.731999	0.216825	P61353	P61353	60S ribosomal protein L27	RPL27
0.493015	0.216392	Q9NVU0	Q9NVU0	DNA-directed RNA polymerase III subunit RPC5	POLR3E
0.334132	0.215861	O15357	O15357	Phosphatidylinositol 3,4,5-trisphosphate 5-phosphatase 2	INPPL1
1.11027	0.215643	O00400	O00400	Acetyl-coenzyme A transporter 1	SLC33A1
0.839881	0.215575	Q9NPH0	Q9NPH0	Lysophosphatidic acid phosphatase type 6	ACP6
1.60033	0.2152	P04080	P04080	Cystatin-B	CSTB
0.55003	0.214872	P15559	P15559	NAD(P)H dehydrogenase [quinone] 1	NQO1
1.56719	0.214831	O95571	O95571	Persulfide dioxygenase ETHE1, mitochondrial	ETHE1
0.650757	0.214707	Q9NX18	Q9NX18	Succinate dehydrogenase assembly factor 2, mitochondrial	SDHAF2
0.839451	0.214582	P46776	P46776	60S ribosomal protein L27a	RPL27A
0.343292	0.213984	P61513;A6NKH3	P61513	60S ribosomal protein L37a	RPL37A
0.982289	0.213921	P53004	P53004	Biliverdin reductase A	BLVRA
0.543232	0.213804	P17612	P17612	cAMP-dependent protein kinase catalytic subunit alpha	PRKACA
0.378718	0.213638	Q9Y6W3	Q9Y6W3	Calpain-7	CAPN7
0.159229	0.212513	Q8NDH3	Q8NDH3	Probable aminopeptidase NPEPL1	NPEPL1
1.55022	0.21188	P60660	P60660	Myosin light polypeptide 6	MYL6
0.799343	0.211801	Q8IZV5	Q8IZV5	Retinol dehydrogenase 10	RDH10
0.635053	0.211173	Q7Z5K2	Q7Z5K2	Wings apart-like protein homolog	WAPAL
0.327478	0.210808	Q8N5K1	Q8N5K1	CDGSH iron-sulfur domain-containing protein 2	CISD2
1.11881	0.210474	Q9UID3	Q9UID3	Vacuolar protein sorting-associated protein 51 homolog	VPS51
1.64337	0.209984	Q8N201	Q8N201	Integrator complex subunit 1	INTS1
0.437022	0.209982	Q7L592	Q7L592	NADH dehydrogenase [ubiquinone] complex I, assembly factor 7	NDUFAF7
2.26861	0.20938	Q92769	Q92769	Histone deacetylase 2	HDAC2
0.653789	0.207884	Q6ZN28	Q6ZN28	Metastasis-associated in colon cancer protein 1	MACC1
0.639471	0.207876	O76070	O76070	Gamma-synuclein	SNCG
0.494372	0.20778	Q9H0H5	Q9H0H5	Rac GTPase-activating protein 1	RACGAP1
0.574956	0.206855	P16219	P16219	Short-chain specific acyl-CoA dehydrogenase, mitochondrial	ACADS
0.693806	0.20602	Q9C0H2	Q9C0H2	Protein tweety homolog 3	TTYH3
0.582	0.20546	P25398	P25398	40S ribosomal protein S12	RPS12
0.865666	0.205342	Q9BSC4	Q9BSC4	Nucleolar protein 10	NOL10
0.155427	0.204801	O60353	O60353	Frizzled-6	FZD6
0.46785	0.204745	O00273	O00273	DNA fragmentation factor subunit alpha	DFFA
0.612296	0.204369	P60059	P60059	Protein transport protein Sec61 subunit gamma	SEC61G
0.184181	0.204226	O95707	O95707	Ribonuclease P protein subunit p29	POP4
0.463056	0.203438	P10768	P10768	S-formylglutathione hydrolase	ESD
0.742011	0.203308	Q9NRY5	Q9NRY5	Protein FAM114A2	FAM114A2
0.837198	0.203099	Q9H4G0	Q9H4G0	Band 4.1-like protein 1	EPB41L1
0.272805	0.203023	Q9Y6A4	Q9Y6A4	Cilia- and flagella-associated protein 20	CFAP20
0.123381	0.202455	Q8WXA9	Q8WXA9	Splicing regulatory glutamine/lysine-rich protein 1	SREK1
1.102	0.202417	P40925	P40925	Malate dehydrogenase, cytoplasmic	MDH1
1.07649	0.202294	P42858	P42858	Huntingtin	HTT
0.682804	0.201514	O95292	O95292	Vesicle-associated membrane protein-associated protein B/C	VAPB
0.769277	0.201291	Q9Y4P3	Q9Y4P3	Transducin beta-like protein 2	TBL2
0.363139	0.20052	Q8IYD1	Q8IYD1	Eukaryotic peptide chain release factor GTP-binding subunit ERF3B	GSPT2
0.668242	0.200093	Q9BSL1	Q9BSL1	Ubiquitin-associated domain-containing protein 1	UBAC1
0.858536	0.200062	Q7L3T8	Q7L3T8	Probable proline--tRNA ligase, mitochondrial	PARS2
0.795287	0.200045	Q9UHY1	Q9UHY1	Nuclear receptor-binding protein	NRBP1
0.995603	0.199772	O95453	O95453	Poly(A)-specific ribonuclease PARN	PARN
0.53117	0.199473	Q15628	Q15628	Tumor necrosis factor receptor type 1-associated DEATH domain protein	TRADD
0.966208	0.199136	P62942;Q5VVH2	P62942	Peptidyl-prolyl cis-trans isomerase FKBP1A	FKBP1A
0.754209	0.198426	P36578	P36578	60S ribosomal protein L4	RPL4
1.21791	0.198069	P19404	P19404	NADH dehydrogenase [ubiquinone] flavoprotein 2, mitochondrial	NDUFV2
2.22743	0.198037	P61224;A6NIZ1	P61224;A6NIZ1	Ras-related protein Rap-1b;Ras-related protein Rap-1b-like protein	RAP1B
0.887248	0.197559	P53367	P53367	Arfaptin-1	ARFIP1
0.454679	0.197511	O60936	O60936	Nucleolar protein 3	NOL3
0.786351	0.197335	O43159	O43159	Ribosomal RNA-processing protein 8	RRP8
0.553593	0.196655	Q53H96	Q53H96	Pyrroline-5-carboxylate reductase 3	PYCRL
0.624158	0.196289	Q9BVG4	Q9BVG4	Protein PBDC1	PBDC1
0.300034	0.196019	Q9H2P9	Q9H2P9	Diphthine synthase	DPH5
0.361645	0.195815	Q9NPE3	Q9NPE3	H/ACA ribonucleoprotein complex subunit 3	NOP10
0.729149	0.195672	Q2TAZ0	Q2TAZ0	Autophagy-related protein 2 homolog A	ATG2A
0.828711	0.195513	Q32P44	Q32P44	Echinoderm microtubule-associated protein-like 3	EML3
0.665525	0.19481	Q13459	Q13459	Unconventional myosin-IXb	MYO9B
1.15596	0.194427	O43172	O43172	U4/U6 small nuclear ribonucleoprotein Prp4	PRPF4
0.594664	0.194278	Q86W50	Q86W50	Methyltransferase-like protein 16	METTL16
0.87762	0.194003	Q99627	Q99627	COP9 signalosome complex subunit 8	COPS8
0.974065	0.19367	P48047	P48047	ATP synthase subunit O, mitochondrial	ATP5O
0.179377	0.193383	Q7L5Y9	Q7L5Y9	Macrophage erythroblast attacher	MAEA
1.02381	0.193368	Q9Y547	Q9Y547	Intraflagellar transport protein 25 homolog	HSPB11
0.667579	0.193234	Q86U90	Q86U90	YrdC domain-containing protein, mitochondrial	YRDC
0.402535	0.191893	P68402	P68402	Platelet-activating factor acetylhydrolase IB subunit beta	PAFAH1B2
1.04213	0.191336	Q8IXM3	Q8IXM3	39S ribosomal protein L41, mitochondrial	MRPL41
0.382871	0.191009	Q9UN37	Q9UN37	Vacuolar protein sorting-associated protein 4A	VPS4A
0.774982	0.190866	Q8TED4	Q8TED4	Sugar phosphate exchanger 2	SLC37A2
0.887212	0.190149	O15439	O15439	Multidrug resistance-associated protein 4	ABCC4
1.33553	0.189943	P22307	P22307	Non-specific lipid-transfer protein	SCP2
0.599542	0.188744	Q9Y4X5	Q9Y4X5	E3 ubiquitin-protein ligase ARIH1	ARIH1
0.396049	0.188565	Q66K74	Q66K74	Microtubule-associated protein 1S;MAP1S heavy chain;MAP1S light chain	MAP1S
0.509536	0.188408	Q15126	Q15126	Phosphomevalonate kinase	PMVK
0.920108	0.188319	Q8TBC4	Q8TBC4	NEDD8-activating enzyme E1 catalytic subunit	UBA3
1.7959	0.188235	Q7L2H7	Q7L2H7	Eukaryotic translation initiation factor 3 subunit M	EIF3M
0.817544	0.187333	Q9Y673	Q9Y673	Dolichyl-phosphate beta-glucosyltransferase	ALG5
0.136927	0.187294	P49914	P49914	5-formyltetrahydrofolate cyclo-ligase	MTHFS
3.02346	0.187101	Q9UJA5	Q9UJA5	tRNA (adenine(58)-N(1))-methyltransferase non-catalytic subunit TRM6	TRMT6
0.653113	0.18706	P38571	P38571	Lysosomal acid lipase/cholesteryl ester hydrolase	LIPA
0.159506	0.186888	P09913	P09913	Interferon-induced protein with tetratricopeptide repeats 2	IFIT2
0.587609	0.186849	Q8IWA4	Q8IWA4	Mitofusin-1	MFN1
0.25367	0.186308	P35354	P35354	Prostaglandin G/H synthase 2	PTGS2
0.909119	0.186084	P53384	P53384	Cytosolic Fe-S cluster assembly factor NUBP1	NUBP1
0.54067	0.186003	Q8WU76	Q8WU76	Sec1 family domain-containing protein 2	SCFD2
0.857648	0.185967	P51649	P51649	Succinate-semialdehyde dehydrogenase, mitochondrial	ALDH5A1
1.47502	0.185894	Q6YN16	Q6YN16	Hydroxysteroid dehydrogenase-like protein 2	HSDL2
1.18483	0.185641	P07339	P07339	Cathepsin D;Cathepsin D light chain;Cathepsin D heavy chain	CTSD
1.30344	0.185582	Q14534	Q14534	Squalene monooxygenase	SQLE
0.472462	0.185133	O00629	O00629	Importin subunit alpha-3	KPNA4
0.562717	0.184971	P41240	P41240	Tyrosine-protein kinase CSK	CSK
1.57378	0.184197	Q9HCC0	Q9HCC0	Methylcrotonoyl-CoA carboxylase beta chain, mitochondrial	MCCC2
1.03258	0.184159	P05026	P05026	Sodium/potassium-transporting ATPase subunit beta-1	ATP1B1
0.687539	0.183692	Q8TDP1	Q8TDP1	Ribonuclease H2 subunit C	RNASEH2C
0.674164	0.183183	Q9UBT7	Q9UBT7	Alpha-catulin	CTNNAL1
0.154212	0.183166	Q9H2V7	Q9H2V7	Protein spinster homolog 1	SPNS1
0.209613	0.18306	Q96FJ0	Q96FJ0	AMSH-like protease	STAMBPL1
1.02158	0.183	Q8NBT2	Q8NBT2	Kinetochore protein Spc24	SPC24
0.711752	0.182607	Q8NCW5	Q8NCW5	NAD(P)H-hydrate epimerase	APOA1BP
1.43063	0.182255	O15111	O15111	Inhibitor of nuclear factor kappa-B kinase subunit alpha	CHUK
0.691966	0.182241	P00505	P00505	Aspartate aminotransferase, mitochondrial	GOT2
0.403849	0.181648	Q8N4T8	Q8N4T8	Carbonyl reductase family member 4	CBR4
0.534714	0.18149	P63244	P63244	Guanine nucleotide-binding protein subunit beta-2-like 1;Guanine nucleotide-binding protein subunit beta-2-like 1, N-terminally processed	GNB2L1
1.20473	0.181273	Q15477	Q15477	Helicase SKI2W	SKIV2L
0.660773	0.181222	Q99797	Q99797	Mitochondrial intermediate peptidase	MIPEP
0.402662	0.180888	Q96G21	Q96G21	U3 small nucleolar ribonucleoprotein protein IMP4	IMP4
0.696887	0.180832	O95372	O95372	Acyl-protein thioesterase 2	LYPLA2
0.719667	0.180715	Q96FC9;A8MPP1	Q96FC9;A8MPP1	Probable ATP-dependent RNA helicase DDX11;Putative ATP-dependent RNA helicase DDX11-like protein 8	DDX11;DDX11L8
0.718709	0.180713	Q9BZZ5	Q9BZZ5	Apoptosis inhibitor 5	API5
0.438539	0.1806	Q5VTR2	Q5VTR2	E3 ubiquitin-protein ligase BRE1A	RNF20
0.383531	0.180127	O75818	O75818	Ribonuclease P protein subunit p40	RPP40
1.33796	0.179607	Q8IXT5	Q8IXT5	RNA-binding protein 12B	RBM12B
0.923308	0.178962	Q16537	Q16537	Serine/threonine-protein phosphatase 2A 56 kDa regulatory subunit epsilon isoform	PPP2R5E
1.65261	0.178746	Q9H488	Q9H488	GDP-fucose protein O-fucosyltransferase 1	POFUT1
0.544084	0.178649	P62917	P62917	60S ribosomal protein L8	RPL8
0.746064	0.178214	P22681	P22681	E3 ubiquitin-protein ligase CBL	CBL
0.54999	0.178212	Q9H074	Q9H074	Polyadenylate-binding protein-interacting protein 1	PAIP1
1.23188	0.177612	O75947	O75947	ATP synthase subunit d, mitochondrial	ATP5H
0.454621	0.177089	P15121	P15121	Aldose reductase	AKR1B1
1.14729	0.176601	Q92542	Q92542	Nicastrin	NCSTN
0.706281	0.176597	Q9BUK6	Q9BUK6	Protein misato homolog 1	MSTO1
0.460316	0.17658	Q13444	Q13444	Disintegrin and metalloproteinase domain-containing protein 15	ADAM15
0.542672	0.176505	Q9UKZ1	Q9UKZ1	CCR4-NOT transcription complex subunit 11	CNOT11
1.1232	0.176343	O76054;Q9UDX4	O76054	SEC14-like protein 2	SEC14L2
0.611583	0.176195	Q9H8Y5	Q9H8Y5	Ankyrin repeat and zinc finger domain-containing protein 1	ANKZF1
0.522973	0.175297	P61586	P61586	Transforming protein RhoA	RHOA
0.634978	0.175176	Q9H0E2	Q9H0E2	Toll-interacting protein	TOLLIP
1.40482	0.175067	Q8IYB8	Q8IYB8	ATP-dependent RNA helicase SUPV3L1, mitochondrial	SUPV3L1
0.669962	0.173601	P27348	P27348	14-3-3 protein theta	YWHAQ
0.319436	0.172969	Q8NI27	Q8NI27	THO complex subunit 2	THOC2
0.39209	0.171621	Q9Y3I1	Q9Y3I1	F-box only protein 7	FBXO7
1.68208	0.171588	Q9BTT0	Q9BTT0	Acidic leucine-rich nuclear phosphoprotein 32 family member E	ANP32E
4.47591	0.171306	Q13671	Q13671	Ras and Rab interactor 1	RIN1
0.648475	0.171151	Q9NP66	Q9NP66	High mobility group protein 20A	HMG20A
0.260672	0.170526	Q9Y5N5	Q9Y5N5	HemK methyltransferase family member 2	N6AMT1
0.282047	0.169974	O75629	O75629	Protein CREG1	CREG1
0.872648	0.169937	Q86U38	Q86U38	Nucleolar protein 9	NOP9
0.106212	0.169426	Q9Y2H1	Q9Y2H1	Serine/threonine-protein kinase 38-like	STK38L
0.786745	0.16928	P55010	P55010	Eukaryotic translation initiation factor 5	EIF5
0.944963	0.168621	P35052	P35052	Glypican-1;Secreted glypican-1	GPC1
0.567926	0.168551	P10619	P10619	Lysosomal protective protein;Lysosomal protective protein 32 kDa chain;Lysosomal protective protein 20 kDa chain	CTSA
0.0997018	0.168461	Q96MW1	Q96MW1	Coiled-coil domain-containing protein 43	CCDC43
0.465012	0.168458	Q9UGK3	Q9UGK3	Signal-transducing adaptor protein 2	STAP2
1.39357	0.168454	O00469	O00469	Procollagen-lysine,2-oxoglutarate 5-dioxygenase 2	PLOD2
0.288866	0.168332	Q9BQI0	Q9BQI0	Allograft inflammatory factor 1-like	AIF1L
1.01861	0.168121	Q9H3N1	Q9H3N1	Thioredoxin-related transmembrane protein 1	TMX1
1.11432	0.168055	O00625	O00625	Pirin	PIR
0.19746	0.168036	P83916	P83916	Chromobox protein homolog 1	CBX1
1.11019	0.167871	P35268	P35268	60S ribosomal protein L22	RPL22
0.646104	0.167278	Q15287	Q15287	RNA-binding protein with serine-rich domain 1	RNPS1
0.318724	0.167246	Q3B726	Q3B726	DNA-directed RNA polymerase I subunit RPA43	TWISTNB
0.666919	0.167133	Q96PY5;Q8IVF7	Q96PY5	Formin-like protein 2	FMNL2
0.254125	0.16712	Q9P032	Q9P032	NADH dehydrogenase [ubiquinone] 1 alpha subcomplex assembly factor 4	NDUFAF4
0.835135	0.166851	O95470	O95470	Sphingosine-1-phosphate lyase 1	SGPL1
0.8925	0.166385	P20936	P20936	Ras GTPase-activating protein 1	RASA1
0.261868	0.165897	Q9BX69	Q9BX69	Caspase recruitment domain-containing protein 6	CARD6
0.792733	0.165684	Q9NVS2	Q9NVS2	28S ribosomal protein S18a, mitochondrial	MRPS18A
0.471975	0.165638	Q9BSD7	Q9BSD7	Cancer-related nucleoside-triphosphatase	NTPCR
0.122068	0.165389	Q9H788	Q9H788	SH2 domain-containing protein 4A	SH2D4A
0.829654	0.165224	Q99569	Q99569	Plakophilin-4	PKP4
0.227234	0.165139	Q96SB3	Q96SB3	Neurabin-2	PPP1R9B
0.624678	0.164989	P21589	P21589	5-nucleotidase	NT5E
0.510906	0.164891	Q96SK2	Q96SK2	Transmembrane protein 209	TMEM209
0.818314	0.164848	Q8NEZ5	Q8NEZ5	F-box only protein 22	FBXO22
0.6551	0.16478	P49354	P49354	Protein farnesyltransferase/geranylgeranyltransferase type-1 subunit alpha	FNTA
0.79805	0.164767	P62136	P62136	Serine/threonine-protein phosphatase PP1-alpha catalytic subunit	PPP1CA
0.39189	0.164537	P42330	P42330	Aldo-keto reductase family 1 member C3	AKR1C3
0.263043	0.164528	Q92530	Q92530	Proteasome inhibitor PI31 subunit	PSMF1
0.552689	0.164122	P67812;P0C7V7	P67812	Signal peptidase complex catalytic subunit SEC11A	SEC11A
0.579157	0.164066	O14802	O14802	DNA-directed RNA polymerase III subunit RPC1	POLR3A
0.631635	0.164035	Q96PZ2	Q96PZ2	Protein FAM111A	FAM111A
0.891758	0.163351	Q96SY0	Q96SY0	von Willebrand factor A domain-containing protein 9	VWA9
0.836775	0.163165	Q96S59	Q96S59	Ran-binding protein 9	RANBP9
0.140722	0.162844	O60888	O60888	Protein CutA	CUTA
1.5777	0.162813	P35790	P35790	Choline kinase alpha	CHKA
0.713735	0.162515	P04062	P04062	Glucosylceramidase	GBA
0.844693	0.162505	Q9Y4A5	Q9Y4A5	Transformation/transcription domain-associated protein	TRRAP
0.163567	0.162504	Q9BRZ2	Q9BRZ2	E3 ubiquitin-protein ligase TRIM56	TRIM56
0.385112	0.162406	Q9BTU6	Q9BTU6	Phosphatidylinositol 4-kinase type 2-alpha	PI4K2A
0.952779	0.162323	Q9UIV1	Q9UIV1	CCR4-NOT transcription complex subunit 7	CNOT7
0.37397	0.162188	P61803	P61803	Dolichyl-diphosphooligosaccharide--protein glycosyltransferase subunit DAD1	DAD1
1.72888	0.161587	Q9NYK5	Q9NYK5	39S ribosomal protein L39, mitochondrial	MRPL39
0.35838	0.161286	Q9H6U6	Q9H6U6	Breast carcinoma-amplified sequence 3	BCAS3
0.223334	0.160949	Q9HB19	Q9HB19	Pleckstrin homology domain-containing family A member 2	PLEKHA2
1.02413	0.160939	P22234	P22234	Multifunctional protein ADE2;Phosphoribosylaminoimidazole-succinocarboxamide synthase;Phosphoribosylaminoimidazole carboxylase	PAICS
0.633495	0.160909	Q9BQC3	Q9BQC3	Diphthamide biosynthesis protein 2	DPH2
0.828816	0.16015	Q99805	Q99805	Transmembrane 9 superfamily member 2	TM9SF2
0.749945	0.159551	Q9BRK5	Q9BRK5	45 kDa calcium-binding protein	SDF4
0.354786	0.159492	Q05519	Q05519	Serine/arginine-rich splicing factor 11	SRSF11
0.464846	0.159215	Q9Y6K9	Q9Y6K9	NF-kappa-B essential modulator	IKBKG
1.37934	0.15916	Q96CW5	Q96CW5	Gamma-tubulin complex component 3	TUBGCP3
1.10446	0.159062	P43003;P48664	P43003	Excitatory amino acid transporter 1	SLC1A3
0.335437	0.159	Q5XXA6	Q5XXA6	Anoctamin-1	ANO1
1.27545	0.158967	Q9Y6C9	Q9Y6C9	Mitochondrial carrier homolog 2	MTCH2
0.112156	0.158484	Q9NSI2	Q9NSI2	Protein FAM207A	FAM207A
0.961898	0.158259	Q9BYN0	Q9BYN0	Sulfiredoxin-1	SRXN1
0.856104	0.158238	P62993	P62993	Growth factor receptor-bound protein 2	GRB2
1.34179	0.158231	P56962	P56962	Syntaxin-17	STX17
0.770332	0.158127	P54819	P54819	Adenylate kinase 2, mitochondrial;Adenylate kinase 2, mitochondrial, N-terminally processed	AK2
0.38722	0.158102	Q96KQ7	Q96KQ7	Histone-lysine N-methyltransferase EHMT2	EHMT2
1.28164	0.158021	Q96RQ3	Q96RQ3	Methylcrotonoyl-CoA carboxylase subunit alpha, mitochondrial	MCCC1
0.811852	0.157985	Q8TEU7;Q9Y4G8	Q8TEU7	Rap guanine nucleotide exchange factor 6	RAPGEF6
0.708562	0.157953	Q96KN1	Q96KN1	Protein FAM84B	FAM84B
0.222148	0.157687	Q9Y3A2	Q9Y3A2	Probable U3 small nucleolar RNA-associated protein 11	UTP11L
0.566776	0.15762	Q8IX01	Q8IX01	SURP and G-patch domain-containing protein 2	SUGP2
0.791706	0.157437	Q5VWZ2	Q5VWZ2	Lysophospholipase-like protein 1	LYPLAL1
0.491694	0.157398	P10620	P10620	Microsomal glutathione S-transferase 1	MGST1
0.847832	0.157311	Q9NUB1	Q9NUB1	Acetyl-coenzyme A synthetase 2-like, mitochondrial	ACSS1
0.396122	0.157122	Q7Z4Q2	Q7Z4Q2	HEAT repeat-containing protein 3	HEATR3
0.268242	0.156141	Q9Y5T5	Q9Y5T5	Ubiquitin carboxyl-terminal hydrolase 16	USP16
1.73542	0.155754	O60573	O60573	Eukaryotic translation initiation factor 4E type 2	EIF4E2
0.770422	0.155451	Q9Y3D9	Q9Y3D9	28S ribosomal protein S23, mitochondrial	MRPS23
0.835489	0.155442	Q9BYD1	Q9BYD1	39S ribosomal protein L13, mitochondrial	MRPL13
0.78969	0.155352	O95486	O95486	Protein transport protein Sec24A	SEC24A
1.10663	0.155282	P29992;O95837	P29992	Guanine nucleotide-binding protein subunit alpha-11	GNA11
0.450533	0.155234	P10696	P10696	Alkaline phosphatase, placental-like	ALPPL2
0.962479	0.154547	Q9UIG0	Q9UIG0	Tyrosine-protein kinase BAZ1B	BAZ1B
0.108342	0.15447	O94927	O94927	HAUS augmin-like complex subunit 5	HAUS5
0.356767	0.154444	O95302;Q75LS8	O95302	Peptidyl-prolyl cis-trans isomerase FKBP9	FKBP9
0.873642	0.154364	Q99873	Q99873	Protein arginine N-methyltransferase 1	PRMT1
2.80207	0.153786	Q96IR7	Q96IR7	4-hydroxyphenylpyruvate dioxygenase-like protein	HPDL
0.938193	0.153718	P57088	P57088	Transmembrane protein 33	TMEM33
1.44839	0.153628	Q96CU9	Q96CU9	FAD-dependent oxidoreductase domain-containing protein 1	FOXRED1
0.806181	0.153588	O00443	O00443	Phosphatidylinositol 4-phosphate 3-kinase C2 domain-containing subunit alpha	PIK3C2A
1.34565	0.15344	Q16795	Q16795	NADH dehydrogenase [ubiquinone] 1 alpha subcomplex subunit 9, mitochondrial	NDUFA9
0.433697	0.1533	P07858	P07858	Cathepsin B;Cathepsin B light chain;Cathepsin B heavy chain	CTSB
0.600446	0.153174	Q8NDI1	Q8NDI1	EH domain-binding protein 1	EHBP1
0.227632	0.152644	P14649	P14649	Myosin light chain 6B	MYL6B
0.689768	0.152624	Q1ED39	Q1ED39	Lysine-rich nucleolar protein 1	KNOP1
0.471002	0.151911	Q99471	Q99471	Prefoldin subunit 5	PFDN5
0.29973	0.15186	Q7L1V2	Q7L1V2	Vacuolar fusion protein MON1 homolog B	MON1B
0.217423	0.151582	Q8IVP5	Q8IVP5	FUN14 domain-containing protein 1	FUNDC1
0.333308	0.151238	O00411	O00411	DNA-directed RNA polymerase, mitochondrial	POLRMT
0.911209	0.151132	P04114	P04114	Apolipoprotein B-100;Apolipoprotein B-48	APOB
1.35321	0.150968	P61088	P61088	Ubiquitin-conjugating enzyme E2 N	UBE2N
0.494398	0.150544	P14927	P14927	Cytochrome b-c1 complex subunit 7	UQCRB
0.867089	0.150351	Q16740	Q16740	ATP-dependent Clp protease proteolytic subunit, mitochondrial	CLPP
1.58895	0.150184	O00505	O00505	Importin subunit alpha-4	KPNA3
0.436656	0.150101	P56937	P56937	3-keto-steroid reductase	HSD17B7
0.536444	0.150008	P11274;Q12979	P11274	Breakpoint cluster region protein	BCR
0.325921	0.149856	P61225	P61225	Ras-related protein Rap-2b	RAP2B
1.46911	0.149848	P11047;Q9Y6N6	P11047	Laminin subunit gamma-1	LAMC1
0.753591	0.149796	O95352	O95352	Ubiquitin-like modifier-activating enzyme ATG7	ATG7
0.641403	0.149725	O75347	O75347	Tubulin-specific chaperone A	TBCA
0.829678	0.149606	Q9P035	Q9P035	Very-long-chain (3R)-3-hydroxyacyl-CoA dehydratase 3	HACD3
0.320244	0.149115	Q9Y276	Q9Y276	Mitochondrial chaperone BCS1	BCS1L
0.395767	0.149054	Q96J01	Q96J01	THO complex subunit 3	THOC3
0.233779	0.148988	O94886	O94886	CSC1-like protein 1	TMEM63A
0.834807	0.148194	P61158;Q9P1U1;Q9C0K3	P61158	Actin-related protein 3	ACTR3
0.518419	0.148163	Q9Y3E5	Q9Y3E5	Peptidyl-tRNA hydrolase 2, mitochondrial	PTRH2
0.65859	0.14809	P10398	P10398	Serine/threonine-protein kinase A-Raf	ARAF
0.156709	0.147975	O60830	O60830	Mitochondrial import inner membrane translocase subunit Tim17-B	TIMM17B
0.320204	0.147421	P43487	P43487	Ran-specific GTPase-activating protein	RANBP1
0.223692	0.147058	P57764	P57764	Gasdermin-D	GSDMD
0.294583	0.146811	P42695	P42695	Condensin-2 complex subunit D3	NCAPD3
0.278608	0.146605	P27707	P27707	Deoxycytidine kinase	DCK
0.356208	0.146242	P23919	P23919	Thymidylate kinase	DTYMK
0.555606	0.145712	A1L0T0	A1L0T0	Acetolactate synthase-like protein	ILVBL
2.09103	0.145465	P23381	P23381	Tryptophan--tRNA ligase, cytoplasmic;T1-TrpRS;T2-TrpRS	WARS
0.607735	0.145303	O43681	O43681	ATPase ASNA1	ASNA1
0.573107	0.14522	P00390	P00390	Glutathione reductase, mitochondrial	GSR
2.06552	0.144832	Q96C90	Q96C90	Protein phosphatase 1 regulatory subunit 14B	PPP1R14B
0.1796	0.144275	Q86YN1	Q86YN1	Dolichyldiphosphatase 1	DOLPP1
0.527069	0.144159	Q9NX20	Q9NX20	39S ribosomal protein L16, mitochondrial	MRPL16
0.289954	0.143774	O43719	O43719	HIV Tat-specific factor 1	HTATSF1
0.736755	0.143717	Q53GS9	Q53GS9	U4/U6.U5 tri-snRNP-associated protein 2	USP39
1.14501	0.143682	Q9NQR4	Q9NQR4	Omega-amidase NIT2	NIT2
0.571232	0.143229	Q9NXX6;Q8N140	Q9NXX6	Non-structural maintenance of chromosomes element 4 homolog A	NSMCE4A
0.673531	0.143177	O75792	O75792	Ribonuclease H2 subunit A	RNASEH2A
0.409282	0.143132	Q9GZU8	Q9GZU8	Protein FAM192A	FAM192A
0.599213	0.143024	Q8N5N7	Q8N5N7	39S ribosomal protein L50, mitochondrial	MRPL50
0.921607	0.142979	P18085	P18085	ADP-ribosylation factor 4	ARF4
0.529273	0.142415	Q9UHD9	Q9UHD9	Ubiquilin-2	UBQLN2
0.766414	0.142375	Q9UH17;P31941	Q9UH17	DNA dC->dU-editing enzyme APOBEC-3B	APOBEC3B
0.508399	0.142294	P30050	P30050	60S ribosomal protein L12	RPL12
0.207866	0.14225	P37840	P37840	Alpha-synuclein	SNCA
0.111758	0.142106	Q9H0X4	Q9H0X4	Protein ITFG3	ITFG3
0.413901	0.141886	Q9NPL8	Q9NPL8	Complex I assembly factor TIMMDC1, mitochondrial	TIMMDC1
0.835415	0.14185	P53701	P53701	Cytochrome c-type heme lyase	HCCS
0.336308	0.141683	Q03519	Q03519	Antigen peptide transporter 2	TAP2
0.215611	0.140972	Q9NXH8	Q9NXH8	Torsin-4A	TOR4A
0.597214	0.140609	Q8NFW8	Q8NFW8	N-acylneuraminate cytidylyltransferase	CMAS
1.16325	0.140519	Q9NY12	Q9NY12	H/ACA ribonucleoprotein complex subunit 1	GAR1
0.979689	0.140411	P07437	P07437	Tubulin beta chain	TUBB
0.979225	0.140344	Q8WVX9	Q8WVX9	Fatty acyl-CoA reductase 1	FAR1
0.467247	0.13993	Q9Y2R9	Q9Y2R9	28S ribosomal protein S7, mitochondrial	MRPS7
0.7555	0.139874	P12004	P12004	Proliferating cell nuclear antigen	PCNA
0.521756	0.138907	P78536	P78536	Disintegrin and metalloproteinase domain-containing protein 17	ADAM17
1.47646	0.138511	Q9Y512	Q9Y512	Sorting and assembly machinery component 50 homolog	SAMM50
0.556019	0.138132	P43034	P43034	Platelet-activating factor acetylhydrolase IB subunit alpha	PAFAH1B1
0.246205	0.137816	O95049	O95049	Tight junction protein ZO-3	TJP3
0.467809	0.137565	Q8IYU8	Q8IYU8	Calcium uptake protein 2, mitochondrial	MICU2
0.603287	0.1373	Q9NZL9	Q9NZL9	Methionine adenosyltransferase 2 subunit beta	MAT2B
0.715303	0.137213	Q14738	Q14738	Serine/threonine-protein phosphatase 2A 56 kDa regulatory subunit delta isoform	PPP2R5D
0.454566	0.136995	Q8IVD9	Q8IVD9	NudC domain-containing protein 3	NUDCD3
0.42656	0.136711	Q9UBV8	Q9UBV8	Peflin	PEF1
0.311262	0.136429	Q15434	Q15434	RNA-binding motif, single-stranded-interacting protein 2	RBMS2
0.632088	0.13556	Q14451	Q14451	Growth factor receptor-bound protein 7	GRB7
0.336526	0.135547	Q9ULH7	Q9ULH7	MKL/myocardin-like protein 2	MKL2
0.337376	0.135406	P49590	P49590	Probable histidine--tRNA ligase, mitochondrial	HARS2
0.799872	0.135062	Q96EY8	Q96EY8	Cob(I)yrinic acid a,c-diamide adenosyltransferase, mitochondrial	MMAB
0.805917	0.134881	P11441	P11441	Ubiquitin-like protein 4A	UBL4A
0.429384	0.134636	Q9BZG8	Q9BZG8	Diphthamide biosynthesis protein 1	DPH1
0.573243	0.134501	Q643R3	Q643R3	Lysophospholipid acyltransferase LPCAT4	LPCAT4
0.522683	0.134232	P01130	P01130	Low-density lipoprotein receptor	LDLR
0.217355	0.134219	Q9H4L7	Q9H4L7	SWI/SNF-related matrix-associated actin-dependent regulator of chromatin subfamily A containing DEAD/H box 1	SMARCAD1
0.276413	0.134135	Q9UMZ2	Q9UMZ2	Synergin gamma	SYNRG
0.651122	0.134064	Q99439	Q99439	Calponin-2	CNN2
0.316671	0.134005	Q5VYY1	Q5VYY1	Ankyrin repeat domain-containing protein 22	ANKRD22
0.261735	0.133811	Q9H9H4	Q9H9H4	Vacuolar protein sorting-associated protein 37B	VPS37B
0.195327	0.133726	Q9H900	Q9H900	Protein zwilch homolog	ZWILCH
0.814815	0.133367	Q3YEC7	Q3YEC7	Rab-like protein 6	RABL6
0.59785	0.133312	P18074	P18074	TFIIH basal transcription factor complex helicase XPD subunit	ERCC2
0.636568	0.132511	Q9BXS5	Q9BXS5	AP-1 complex subunit mu-1	AP1M1
1.05246	0.132494	Q9NRG9	Q9NRG9	Aladin	AAAS
0.358726	0.132463	Q7L211	Q7L211	Alpha/beta hydrolase domain-containing protein 13	ABHD13
0.482432	0.131984	P09884	P09884	DNA polymerase alpha catalytic subunit	POLA1
0.597286	0.131851	P63173	P63173	60S ribosomal protein L38	RPL38
0.714414	0.13175	P57729	P57729	Ras-related protein Rab-38	RAB38
0.182034	0.131494	O95716	O95716	Ras-related protein Rab-3D	RAB3D
0.340411	0.131438	Q11206	Q11206	CMP-N-acetylneuraminate-beta-galactosamide-alpha-2,3-sialyltransferase 4	ST3GAL4
0.868553	0.131264	Q92506	Q92506	Estradiol 17-beta-dehydrogenase 8	HSD17B8
0.307465	0.130516	Q9UHY7	Q9UHY7	Enolase-phosphatase E1	ENOPH1
0.467195	0.130506	Q9BUQ8	Q9BUQ8	Probable ATP-dependent RNA helicase DDX23	DDX23
0.747339	0.130479	Q9Y315	Q9Y315	Deoxyribose-phosphate aldolase	DERA
1.07103	0.130402	Q96AY3	Q96AY3	Peptidyl-prolyl cis-trans isomerase FKBP10	FKBP10
0.435091	0.129787	Q8NAV1	Q8NAV1	Pre-mRNA-splicing factor 38A	PRPF38A
0.519291	0.129194	Q9UGV2	Q9UGV2	Protein NDRG3	NDRG3
0.45442	0.12905	Q6YHU6	Q6YHU6	Thyroid adenoma-associated protein	THADA
0.200085	0.128966	Q5TDH0	Q5TDH0	Protein DDI1 homolog 2	DDI2
0.694709	0.128867	Q13155	Q13155	Aminoacyl tRNA synthase complex-interacting multifunctional protein 2	AIMP2
0.257991	0.128866	Q9BU23	Q9BU23	Lipase maturation factor 2	LMF2
0.716865	0.128783	Q8NBM4	Q8NBM4	Ubiquitin-associated domain-containing protein 2	UBAC2
0.400619	0.128624	P29728	P29728	2-5-oligoadenylate synthase 2	OAS2
0.896229	0.128584	Q03701	Q03701	CCAAT/enhancer-binding protein zeta	CEBPZ
0.955601	0.12786	Q00534	Q00534	Cyclin-dependent kinase 6	CDK6
0.948137	0.127796	Q92979	Q92979	Ribosomal RNA small subunit methyltransferase NEP1	EMG1
0.474312	0.127247	Q6P9B6	Q6P9B6	TLD domain-containing protein 1	TLDC1
0.341478	0.127173	P60866	P60866	40S ribosomal protein S20	RPS20
0.340568	0.126736	Q9UJ70	Q9UJ70	N-acetyl-D-glucosamine kinase	NAGK
0.191046	0.126511	Q14376	Q14376	UDP-glucose 4-epimerase	GALE
1.01541	0.126459	O75396	O75396	Vesicle-trafficking protein SEC22b	SEC22B
0.195206	0.126381	P29373;P29762	P29373	Cellular retinoic acid-binding protein 2	CRABP2
0.53912	0.125935	Q92990	Q92990	Glomulin	GLMN
0.485599	0.125892	Q9BPX5	Q9BPX5	Actin-related protein 2/3 complex subunit 5-like protein	ARPC5L
0.314021	0.125867	Q96HA7	Q96HA7	Tonsoku-like protein	TONSL
0.198032	0.125462	Q9BXW6	Q9BXW6	Oxysterol-binding protein-related protein 1	OSBPL1A
0.99369	0.125296	Q00796	Q00796	Sorbitol dehydrogenase	SORD
0.971418	0.124723	P59998	P59998	Actin-related protein 2/3 complex subunit 4	ARPC4
0.622856	0.124607	Q9NX62	Q9NX62	Inositol monophosphatase 3	IMPAD1
0.48641	0.123723	Q9BRS2	Q9BRS2	Serine/threonine-protein kinase RIO1	RIOK1
0.568621	0.123616	Q9NX58	Q9NX58	Cell growth-regulating nucleolar protein	LYAR
0.213948	0.12304	P49366	P49366	Deoxyhypusine synthase	DHPS
0.487435	0.122923	Q9P206	Q9P206	Uncharacterized protein KIAA1522	KIAA1522
0.913872	0.122874	Q9BQ52	Q9BQ52	Zinc phosphodiesterase ELAC protein 2	ELAC2
0.379683	0.122776	Q8WX93	Q8WX93	Palladin	PALLD
0.204216	0.122497	Q8N1B4	Q8N1B4	Vacuolar protein sorting-associated protein 52 homolog	VPS52
0.397963	0.12242	Q13442	Q13442	28 kDa heat- and acid-stable phosphoprotein	PDAP1
0.723288	0.122415	Q06830	Q06830	Peroxiredoxin-1	PRDX1
0.67744	0.122352	Q9Y6D6	Q9Y6D6	Brefeldin A-inhibited guanine nucleotide-exchange protein 1	ARFGEF1
0.596829	0.1221	A0PJW6	A0PJW6	Transmembrane protein 223	TMEM223
0.349149	0.121893	Q9UHI6	Q9UHI6	Probable ATP-dependent RNA helicase DDX20	DDX20
0.480044	0.121851	O95159	O95159	Zinc finger protein-like 1	ZFPL1
0.424556	0.121624	Q7L5N1	Q7L5N1	COP9 signalosome complex subunit 6	COPS6
0.348837	0.121454	P48556	P48556	26S proteasome non-ATPase regulatory subunit 8	PSMD8
0.398375	0.121402	P40818	P40818	Ubiquitin carboxyl-terminal hydrolase 8	USP8
0.413431	0.121371	O43292	O43292	Glycosylphosphatidylinositol anchor attachment 1 protein	GPAA1
0.509493	0.121201	Q8WW33	Q8WW33	Gametocyte-specific factor 1	GTSF1
0.815723	0.120445	Q9H7D0	Q9H7D0	Dedicator of cytokinesis protein 5	DOCK5
0.814973	0.120325	P16930	P16930	Fumarylacetoacetase	FAH
0.346951	0.120231	O00161	O00161	Synaptosomal-associated protein 23	SNAP23
0.37375	0.119938	Q13523	Q13523	Serine/threonine-protein kinase PRP4 homolog	PRPF4B
0.464945	0.119827	P11766	P11766	Alcohol dehydrogenase class-3	ADH5
0.738872	0.119672	Q13724	Q13724	Mannosyl-oligosaccharide glucosidase	MOGS
0.203781	0.119268	Q00587	Q00587	Cdc42 effector protein 1	CDC42EP1
0.212036	0.119232	Q9Y4R8	Q9Y4R8	Telomere length regulation protein TEL2 homolog	TELO2
0.800922	0.119165	O75964	O75964	ATP synthase subunit g, mitochondrial	ATP5L
0.145955	0.119128	Q9UNN8	Q9UNN8	Endothelial protein C receptor	PROCR
0.630592	0.119098	Q9Y3T9	Q9Y3T9	Nucleolar complex protein 2 homolog	NOC2L
0.601944	0.118919	Q96AB3	Q96AB3	Isochorismatase domain-containing protein 2, mitochondrial	ISOC2
0.534918	0.118566	Q96FW1	Q96FW1	Ubiquitin thioesterase OTUB1	OTUB1
0.428791	0.118345	Q9H5Z1	Q9H5Z1	Probable ATP-dependent RNA helicase DHX35	DHX35
0.257255	0.118104	P19793	P19793	Retinoic acid receptor RXR-alpha	RXRA
0.790123	0.117946	P62308;A8MWD9	P62308;A8MWD9	Small nuclear ribonucleoprotein G;Putative small nuclear ribonucleoprotein G-like protein 15	SNRPG;SNRPGP15
0.899138	0.11794	Q8IXB1	Q8IXB1	DnaJ homolog subfamily C member 10	DNAJC10
0.388796	0.117917	O75934	O75934	Pre-mRNA-splicing factor SPF27	BCAS2
1.00322	0.117431	Q9BQA1	Q9BQA1	Methylosome protein 50	WDR77
0.47809	0.117234	Q12929	Q12929	Epidermal growth factor receptor kinase substrate 8	EPS8
0.531793	0.117035	P55145	P55145	Mesencephalic astrocyte-derived neurotrophic factor	MANF
0.466525	0.116955	P60953	P60953	Cell division control protein 42 homolog	CDC42
0.640944	0.116767	Q92896	Q92896	Golgi apparatus protein 1	GLG1
0.277584	0.116271	P14635	P14635	G2/mitotic-specific cyclin-B1	CCNB1
0.138026	0.116234	Q13485	Q13485	Mothers against decapentaplegic homolog 4	SMAD4
1.01416	0.116032	Q9HBI6;Q08477;Q9HCS2;P78329	Q9HBI6	Phylloquinone omega-hydroxylase CYP4F11	CYP4F11
0.377217	0.115955	Q9Y333	Q9Y333	U6 snRNA-associated Sm-like protein LSm2	LSM2
0.497473	0.115849	O95639	O95639	Cleavage and polyadenylation specificity factor subunit 4	CPSF4
0.827244	0.115804	Q14149	Q14149	MORC family CW-type zinc finger protein 3	MORC3
0.31659	0.115711	P82675	P82675	28S ribosomal protein S5, mitochondrial	MRPS5
0.113566	0.115428	P0DPD7;P0DPD8	P0DPD7;P0DPD8
0.852644	0.115147	P28340	P28340	DNA polymerase delta catalytic subunit	POLD1
0.388201	0.115082	Q9H8T0	Q9H8T0	AKT-interacting protein	AKTIP
1.16634	0.115013	P37198	P37198	Nuclear pore glycoprotein p62	NUP62
0.231273	0.114892	Q13740	Q13740	CD166 antigen	ALCAM
0.680306	0.114616	Q6ZRP7	Q6ZRP7	Sulfhydryl oxidase 2	QSOX2
0.58276	0.114005	Q92576	Q92576	PHD finger protein 3	PHF3
0.530091	0.113989	P52306	P52306	Rap1 GTPase-GDP dissociation stimulator 1	RAP1GDS1
0.317919	0.113989	Q9UBI1	Q9UBI1	COMM domain-containing protein 3	COMMD3
0.330978	0.113285	Q9UIU6	Q9UIU6	Homeobox protein SIX4	SIX4
0.712242	0.113175	Q08345	Q08345	Epithelial discoidin domain-containing receptor 1	DDR1
0.226336	0.112785	Q99707	Q99707	Methionine synthase	MTR
0.757836	0.112767	Q8IWA5	Q8IWA5	Choline transporter-like protein 2	SLC44A2
0.42309	0.112762	P17900	P17900	Ganglioside GM2 activator;Ganglioside GM2 activator isoform short	GM2A
0.364812	0.112716	Q9UK59	Q9UK59	Lariat debranching enzyme	DBR1
0.454036	0.112683	Q5VT52	Q5VT52	Regulation of nuclear pre-mRNA domain-containing protein 2	RPRD2
0.46921	0.112673	P78330	P78330	Phosphoserine phosphatase	PSPH
0.586348	0.112605	Q86XI2	Q86XI2	Condensin-2 complex subunit G2	NCAPG2
0.340984	0.112253	P07951	P07951	Tropomyosin beta chain	TPM2
0.537061	0.112153	Q9UNE7	Q9UNE7	E3 ubiquitin-protein ligase CHIP	STUB1
0.276687	0.112067	Q8TCG2	Q8TCG2	Phosphatidylinositol 4-kinase type 2-beta	PI4K2B
0.258268	0.111651	Q15058	Q15058	Kinesin-like protein KIF14	KIF14
0.761739	0.111084	P07355	P07355	Annexin A2	ANXA2
1.16106	0.110962	Q14CX7	Q14CX7	N-alpha-acetyltransferase 25, NatB auxiliary subunit	NAA25
0.409797	0.110824	P11717	P11717	Cation-independent mannose-6-phosphate receptor	IGF2R
0.567155	0.110796	Q9NZJ7	Q9NZJ7	Mitochondrial carrier homolog 1	MTCH1
0.465278	0.110474	Q9Y6K5	Q9Y6K5	2-5-oligoadenylate synthase 3	OAS3
0.405608	0.110296	P38432	P38432	Coilin	COIL
0.143833	0.110157	Q16836	Q16836	Hydroxyacyl-coenzyme A dehydrogenase, mitochondrial	HADH
0.0477035	0.109834	Q9Y324	Q9Y324	rRNA-processing protein FCF1 homolog	FCF1
0.567725	0.109661	P68366	P68366	Tubulin alpha-4A chain	TUBA4A
0.344968	0.109418	Q9NZI7	Q9NZI7	Upstream-binding protein 1	UBP1
0.584843	0.109398	Q9UI12	Q9UI12	V-type proton ATPase subunit H	ATP6V1H
0.274912	0.109341	Q86X10	Q86X10	Ral GTPase-activating protein subunit beta	RALGAPB
1.1447	0.109293	Q8N6M0	Q8N6M0	OTU domain-containing protein 6B	OTUD6B
0.71777	0.108867	Q13555	Q13555	Calcium/calmodulin-dependent protein kinase type II subunit gamma	CAMK2G
0.196121	0.108844	Q96GQ5	Q96GQ5	RUS1 family protein C16orf58	C16orf58
0.616281	0.108842	Q96EY1	Q96EY1	DnaJ homolog subfamily A member 3, mitochondrial	DNAJA3
0.19782	0.108833	P62310	P62310	U6 snRNA-associated Sm-like protein LSm3	LSM3
0.301822	0.108753	Q7KZN9	Q7KZN9	Cytochrome c oxidase assembly protein COX15 homolog	COX15
0.210283	0.108617	Q15386	Q15386	Ubiquitin-protein ligase E3C	UBE3C
1.16655	0.108512	Q12768	Q12768	WASH complex subunit strumpellin	KIAA0196
0.298044	0.108252	Q9H2J4	Q9H2J4	Phosducin-like protein 3	PDCL3
0.239752	0.108208	Q86UT6	Q86UT6	NLR family member X1	NLRX1
0.456574	0.108003	P28676	P28676	Grancalcin	GCA
0.758381	0.107965	Q9UJX3	Q9UJX3	Anaphase-promoting complex subunit 7	ANAPC7
0.546114	0.107666	P16278	P16278	Beta-galactosidase	GLB1
0.354216	0.107438	Q9BST9	Q9BST9	Rhotekin	RTKN
0.62129	0.107427	Q9UGJ1	Q9UGJ1	Gamma-tubulin complex component 4	TUBGCP4
0.268087	0.10738	Q15800	Q15800	Methylsterol monooxygenase 1	MSMO1
0.270206	0.107362	O43865;Q96HN2	O43865	Putative adenosylhomocysteinase 2	AHCYL1
0.385537	0.107351	O75531	O75531	Barrier-to-autointegration factor;Barrier-to-autointegration factor, N-terminally processed	BANF1
0.267394	0.10718	Q9Y2Q5	Q9Y2Q5	Ragulator complex protein LAMTOR2	LAMTOR2
0.295143	0.107062	Q13595	Q13595	Transformer-2 protein homolog alpha	TRA2A
0.304911	0.10663	O14684	O14684	Prostaglandin E synthase	PTGES
0.686897	0.10626	Q96TC7	Q96TC7	Regulator of microtubule dynamics protein 3	RMDN3
0.251153	0.106161	Q9H857	Q9H857	5-nucleotidase domain-containing protein 2	NT5DC2
0.408814	0.106035	Q12800;Q9NZI6	Q12800	Alpha-globin transcription factor CP2	TFCP2
0.317937	0.106029	O43818	O43818	U3 small nucleolar RNA-interacting protein 2	RRP9
0.298809	0.105999	O95140	O95140	Mitofusin-2	MFN2
0.234146	0.10588	O94842;O15405;O94900;Q96NM4	O94842	TOX high mobility group box family member 4	TOX4
0.309518	0.105821	Q96JG6	Q96JG6	Coiled-coil domain-containing protein 132	CCDC132
0.417712	0.105696	P08236	P08236	Beta-glucuronidase	GUSB
0.634695	0.105684	Q9BXK5	Q9BXK5	Bcl-2-like protein 13	BCL2L13
0.70808	0.105635	P35270	P35270	Sepiapterin reductase	SPR
0.284745	0.10559	Q9UBF2	Q9UBF2	Coatomer subunit gamma-2	COPG2
0.393811	0.105347	Q6UXH1	Q6UXH1	Cysteine-rich with EGF-like domain protein 2	CRELD2
0.263596	0.105317	Q96I25	Q96I25	Splicing factor 45	RBM17
0.733608	0.105273	Q13505	Q13505	Metaxin-1	MTX1
0.386114	0.105154	Q9UMS4	Q9UMS4	Pre-mRNA-processing factor 19	PRPF19
0.808096	0.105103	O00186	O00186	Syntaxin-binding protein 3	STXBP3
0.370257	0.105029	Q6ISB3	Q6ISB3	Grainyhead-like protein 2 homolog	GRHL2
0.282801	0.104752	Q9ULJ7	Q9ULJ7	Ankyrin repeat domain-containing protein 50	ANKRD50
0.45964	0.104707	Q7Z4H8	Q7Z4H8	KDEL motif-containing protein 2	KDELC2
1.15745	0.104673	Q9BVI4	Q9BVI4	Nucleolar complex protein 4 homolog	NOC4L
0.942893	0.104496	Q92552	Q92552	28S ribosomal protein S27, mitochondrial	MRPS27
0.185697	0.104088	P61421	P61421	V-type proton ATPase subunit d 1	ATP6V0D1
0.106844	0.104043	Q5T9L3	Q5T9L3	Protein wntless homolog	WLS
0.827485	0.103946	O43175	O43175	D-3-phosphoglycerate dehydrogenase	PHGDH
0.305985	0.10392	Q6P587	Q6P587	Acylpyruvase FAHD1, mitochondrial	FAHD1
0.201095	0.103858	Q9NWU5	Q9NWU5	39S ribosomal protein L22, mitochondrial	MRPL22
0.379632	0.103586	O75787	O75787	Renin receptor	ATP6AP2
1.3552	0.103221	Q9HDC9	Q9HDC9	Adipocyte plasma membrane-associated protein	APMAP
1.17829	0.102701	Q9Y619	Q9Y619	Mitochondrial ornithine transporter 1	SLC25A15
0.910259	0.102586	Q8IUF8	Q8IUF8	Bifunctional lysine-specific demethylase and histidyl-hydroxylase MINA	MINA
0.607692	0.102562	P55268	P55268	Laminin subunit beta-2	LAMB2
0.284474	0.102075	Q14677	Q14677	Clathrin interactor 1	CLINT1
0.264788	0.102037	O00220	O00220	Tumor necrosis factor receptor superfamily member 10A	TNFRSF10A
0.392084	0.101959	P83731	P83731	60S ribosomal protein L24	RPL24
0.464407	0.101954	P05556	P05556	Integrin beta-1	ITGB1
0.493398	0.101942	Q5T1V6	Q5T1V6	Probable ATP-dependent RNA helicase DDX59	DDX59
0.215478	0.10182	P37235;P84074;P61601	P37235;P84074	Hippocalcin-like protein 1;Neuron-specific calcium-binding protein hippocalcin	HPCAL1;HPCA
0.275045	0.101755	O00459	O00459	Phosphatidylinositol 3-kinase regulatory subunit beta	PIK3R2
0.0769374	0.101466	Q8IZ73	Q8IZ73	RNA pseudouridylate synthase domain-containing protein 2	RPUSD2
0.226874	0.101445	P52732	P52732	Kinesin-like protein KIF11	KIF11
0.215259	0.101388	O00192	O00192	Armadillo repeat protein deleted in velo-cardio-facial syndrome	ARVCF
0.363347	0.101299	P28062	P28062	Proteasome subunit beta type-8	PSMB8
0.961529	0.101192	P35251	P35251	Replication factor C subunit 1	RFC1
0.461853	0.101192	Q460N5	Q460N5	Poly [ADP-ribose] polymerase 14	PARP14
0.293265	0.101111	O14981	O14981	TATA-binding protein-associated factor 172	BTAF1
0.89194	0.10098	Q86TB9	Q86TB9	Protein PAT1 homolog 1	PATL1
0.242252	0.100847	Q6YP21	Q6YP21	Kynurenine--oxoglutarate transaminase 3	CCBL2
0.117694	0.100739	P04350;A6NNZ2	P04350	Tubulin beta-4A chain	TUBB4A
0.686742	0.100654	Q9NSE4	Q9NSE4	Isoleucine--tRNA ligase, mitochondrial	IARS2
0.600332	0.100467	Q9Y570	Q9Y570	Protein phosphatase methylesterase 1	PPME1
0.450095	0.100442	O60244	O60244	Mediator of RNA polymerase II transcription subunit 14	MED14
0.715294	0.100355	P55809;Q9BYC2	P55809	Succinyl-CoA:3-ketoacid coenzyme A transferase 1, mitochondrial	OXCT1
0.581298	0.10035	Q9Y2Q9	Q9Y2Q9	28S ribosomal protein S28, mitochondrial	MRPS28
2.68895	0.100265	P52209	P52209	6-phosphogluconate dehydrogenase, decarboxylating	PGD
0.351575	0.100253	O14880	O14880	Microsomal glutathione S-transferase 3	MGST3
0.361312	0.100151	O15382	O15382	Branched-chain-amino-acid aminotransferase, mitochondrial	BCAT2
0.405907	0.0998755	Q8NB46	Q8NB46	Serine/threonine-protein phosphatase 6 regulatory ankyrin repeat subunit C	ANKRD52
2.35222	0.099678	P00387	P00387	NADH-cytochrome b5 reductase 3;NADH-cytochrome b5 reductase 3 membrane-bound form;NADH-cytochrome b5 reductase 3 soluble form	CYB5R3
0.218776	0.0996656	Q99836	Q99836	Myeloid differentiation primary response protein MyD88	MYD88
0.64065	0.099503	P27695	P27695	DNA-(apurinic or apyrimidinic site) lyase;DNA-(apurinic or apyrimidinic site) lyase, mitochondrial	APEX1
0.374455	0.0993657	Q9Y2B0	Q9Y2B0	Protein canopy homolog 2	CNPY2
0.211538	0.0993056	O94903	O94903	Proline synthase co-transcribed bacterial homolog protein	PROSC
0.219501	0.0991683	O95248	O95248	Myotubularin-related protein 5	SBF1
0.37292	0.0990872	Q9HCK8	Q9HCK8	Chromodomain-helicase-DNA-binding protein 8	CHD8
0.751754	0.0989833	Q9BPW9	Q9BPW9	Dehydrogenase/reductase SDR family member 9	DHRS9
0.452833	0.0988083	O43809	O43809	Cleavage and polyadenylation specificity factor subunit 5	NUDT21
0.924695	0.098701	Q9P016	Q9P016	Thymocyte nuclear protein 1	THYN1
0.356819	0.0980754	P52701	P52701	DNA mismatch repair protein Msh6	MSH6
0.431295	0.0978923	Q01804	Q01804	OTU domain-containing protein 4	OTUD4
0.671855	0.0977726	O00264	O00264	Membrane-associated progesterone receptor component 1	PGRMC1
0.783053	0.0977621	Q5TEC6	Q5TEC6	Histone H3	HIST2H3PS2
0.302183	0.0977287	P62253	P62253	Ubiquitin-conjugating enzyme E2 G1;Ubiquitin-conjugating enzyme E2 G1, N-terminally processed	UBE2G1
1.10493	0.0976901	P28288	P28288	ATP-binding cassette sub-family D member 3	ABCD3
0.7164	0.0975275	Q96C36	Q96C36	Pyrroline-5-carboxylate reductase 2	PYCR2
0.404448	0.0974627	Q15050	Q15050	Ribosome biogenesis regulatory protein homolog	RRS1
0.363873	0.0974555	P05166	P05166	Propionyl-CoA carboxylase beta chain, mitochondrial	PCCB
1.09264	0.0971422	P09110	P09110	3-ketoacyl-CoA thiolase, peroxisomal	ACAA1
0.549568	0.0970263	Q9UNH7;Q86XE0	Q9UNH7	Sorting nexin-6;Sorting nexin-6, N-terminally processed	SNX6
0.310316	0.096972	Q9C0E2	Q9C0E2	Exportin-4	XPO4
0.349654	0.0969629	Q14435;Q8NCL4	Q14435	Polypeptide N-acetylgalactosaminyltransferase 3	GALNT3
0.456412	0.0969429	Q86W42	Q86W42	THO complex subunit 6 homolog	THOC6
0.546997	0.0967231	P62280	P62280	40S ribosomal protein S11	RPS11
0.416028	0.0966187	Q13362	Q13362	Serine/threonine-protein phosphatase 2A 56 kDa regulatory subunit gamma isoform	PPP2R5C
0.877791	0.0963564	P19623	P19623	Spermidine synthase	SRM
0.375044	0.0961027	Q5VV41	Q5VV41	Rho guanine nucleotide exchange factor 16	ARHGEF16
0.189274	0.0960469	P17706	P17706	Tyrosine-protein phosphatase non-receptor type 2	PTPN2
0.211957	0.0960317	Q9BXR0	Q9BXR0	Queuine tRNA-ribosyltransferase	QTRT1
0.237543	0.0959435	Q9HA77	Q9HA77	Probable cysteine--tRNA ligase, mitochondrial	CARS2
0.261078	0.0954056	P28072	P28072	Proteasome subunit beta type-6	PSMB6
0.564677	0.0953584	Q9UPT5	Q9UPT5	Exocyst complex component 7	EXOC7
1.5671	0.0952597	P68104;Q5VTE0	P68104;Q5VTE0	Elongation factor 1-alpha 1;Putative elongation factor 1-alpha-like 3	EEF1A1;EEF1A1P5
0.449822	0.0951405	Q9H0W8	Q9H0W8	Protein SMG9	SMG9
0.593587	0.0951324	P46063	P46063	ATP-dependent DNA helicase Q1	RECQL
0.378814	0.0946474	Q08AM6	Q08AM6	Protein VAC14 homolog	VAC14
0.583156	0.0946355	O76094	O76094	Signal recognition particle subunit SRP72	SRP72
0.794372	0.0937753	Q9UBM7	Q9UBM7	7-dehydrocholesterol reductase	DHCR7
0.416532	0.0936346	Q9Y3C1	Q9Y3C1	Nucleolar protein 16	NOP16
0.417668	0.0935116	Q02127	Q02127	Dihydroorotate dehydrogenase (quinone), mitochondrial	DHODH
0.264238	0.0934114	Q12980	Q12980	Nitrogen permease regulator 3-like protein	NPRL3
0.309222	0.093401	Q9P0V9	Q9P0V9	Septin-10	2010-09-01
0.58182	0.09338	P08397	P08397	Porphobilinogen deaminase	HMBS
0.357959	0.0933647	Q99700	Q99700	Ataxin-2	ATXN2
0.673716	0.0931606	Q15365	Q15365	Poly(rC)-binding protein 1	PCBP1
0.629755	0.0930123	Q6NUM9	Q6NUM9	All-trans-retinol 13,14-reductase	RETSAT
0.492334	0.0929399	Q9UDW1	Q9UDW1	Cytochrome b-c1 complex subunit 9	UQCR10
0.777283	0.0928736	Q6XQN6	Q6XQN6	Nicotinate phosphoribosyltransferase	NAPRT
0.278908	0.0927591	Q3SXM5	Q3SXM5	Inactive hydroxysteroid dehydrogenase-like protein 1	HSDL1
1.0934	0.0926642	Q15005	Q15005	Signal peptidase complex subunit 2	SPCS2
0.40924	0.092648	Q9Y530	Q9Y530	O-acetyl-ADP-ribose deacetylase 1	OARD1
0.314761	0.0924797	P25098	P25098	Beta-adrenergic receptor kinase 1	ADRBK1
0.287089	0.0924444	Q5JSZ5	Q5JSZ5	Protein PRRC2B	PRRC2B
0.271913	0.0924363	Q04726	Q04726	Transducin-like enhancer protein 3	TLE3
0.758643	0.092382	Q96QD8	Q96QD8	Sodium-coupled neutral amino acid transporter 2	SLC38A2
0.340754	0.0922112	Q9Y4Z0	Q9Y4Z0	U6 snRNA-associated Sm-like protein LSm4	LSM4
0.464812	0.0920663	Q13416	Q13416	Origin recognition complex subunit 2	ORC2
0.252805	0.0920453	Q9BQ95	Q9BQ95	Evolutionarily conserved signaling intermediate in Toll pathway, mitochondrial	ECSIT
0.216315	0.0918846	Q86X83	Q86X83	COMM domain-containing protein 2	COMMD2
0.205261	0.0917864	Q9H2K8	Q9H2K8	Serine/threonine-protein kinase TAO3	TAOK3
0.311094	0.0917201	Q14696	Q14696	LDLR chaperone MESD	MESDC2
0.359471	0.0917172	Q7L2J0	Q7L2J0	7SK snRNA methylphosphate capping enzyme	MEPCE
0.450054	0.0916548	Q9UM54	Q9UM54	Unconventional myosin-VI	MYO6
0.312072	0.0914283	P50613	P50613	Cyclin-dependent kinase 7	CDK7
0.294988	0.0914054	P30626	P30626	Sorcin	SRI
0.49523	0.0913682	O43399	O43399	Tumor protein D54	TPD52L2
0.444405	0.0912113	Q99714	Q99714	3-hydroxyacyl-CoA dehydrogenase type-2	HSD17B10
0.576592	0.0910931	P48643	P48643	T-complex protein 1 subunit epsilon	CCT5
1.29158	0.0908551	P26641	P26641	Elongation factor 1-gamma	EEF1G
0.743208	0.0908513	Q9Y6Q5	Q9Y6Q5	AP-1 complex subunit mu-2	AP1M2
0.539162	0.09056	P11172	P11172	Uridine 5-monophosphate synthase;Orotate phosphoribosyltransferase;Orotidine 5-phosphate decarboxylase	UMPS
0.517353	0.0904469	Q5T5P2	Q5T5P2	Sickle tail protein homolog	KIAA1217
0.505458	0.089879	P51151	P51151	Ras-related protein Rab-9A	RAB9A
0.424109	0.0898075	P40306	P40306	Proteasome subunit beta type-10	PSMB10
0.741526	0.0897651	Q6P1N0	Q6P1N0	Coiled-coil and C2 domain-containing protein 1A	CC2D1A
0.341248	0.089684	O75489	O75489	NADH dehydrogenase [ubiquinone] iron-sulfur protein 3, mitochondrial	NDUFS3
0.152855	0.0896311	O00743	O00743	Serine/threonine-protein phosphatase 6 catalytic subunit;Serine/threonine-protein phosphatase 6 catalytic subunit, N-terminally processed	PPP6C
0.399896	0.0896025	Q6PJG2	Q6PJG2	ELM2 and SANT domain-containing protein 1	ELMSAN1
0.155018	0.0895343	Q16773	Q16773	Kynurenine--oxoglutarate transaminase 1	CCBL1
0.371571	0.0894709	O95630	O95630	STAM-binding protein	STAMBP
0.339468	0.0894403	Q9Y5K6	Q9Y5K6	CD2-associated protein	CD2AP
0.48944	0.0892839	Q5TFE4	Q5TFE4	5-nucleotidase domain-containing protein 1	NT5DC1
0.162844	0.089231	Q9NW82	Q9NW82	WD repeat-containing protein 70	WDR70
0.290895	0.0892119	Q9UPN9	Q9UPN9	E3 ubiquitin-protein ligase TRIM33	TRIM33
0.112475	0.0889554	Q8IXQ6	Q8IXQ6	Poly [ADP-ribose] polymerase 9	PARP9
0.500476	0.088891	Q00577	Q00577	Transcriptional activator protein Pur-alpha	PURA
0.662153	0.0887332	Q9Y263	Q9Y263	Phospholipase A-2-activating protein	PLAA
0.322571	0.0885868	O43488;Q8NHP1;O95154	O43488	Aflatoxin B1 aldehyde reductase member 2	AKR7A2
0.798057	0.0883651	Q9Y5Y2	Q9Y5Y2	Cytosolic Fe-S cluster assembly factor NUBP2	NUBP2
0.3649	0.0882983	Q15370	Q15370	Transcription elongation factor B polypeptide 2	TCEB2
0.150629	0.088274	O75688	O75688	Protein phosphatase 1B	PPM1B
0.822497	0.088264	P07741	P07741	Adenine phosphoribosyltransferase	APRT
0.869703	0.088141	P82933	P82933	28S ribosomal protein S9, mitochondrial	MRPS9
0.238476	0.0877228	O60443	O60443	Non-syndromic hearing impairment protein 5	DFNA5
0.208527	0.0875988	P62873	P62873	Guanine nucleotide-binding protein G(I)/G(S)/G(T) subunit beta-1	GNB1
0.742516	0.0874386	Q9BV40	Q9BV40	Vesicle-associated membrane protein 8	VAMP8
0.400137	0.0871787	O95336	O95336	6-phosphogluconolactonase	PGLS
0.417346	0.0871601	O75569	O75569	Interferon-inducible double-stranded RNA-dependent protein kinase activator A	PRKRA
0.275338	0.0869632	Q9NZD2	Q9NZD2	Glycolipid transfer protein	GLTP
0.211865	0.0869484	P19971	P19971	Thymidine phosphorylase	TYMP
0.313414	0.0867314	P30405	P30405	Peptidyl-prolyl cis-trans isomerase F, mitochondrial	PPIF
0.681316	0.0867176	Q9NVD7	Q9NVD7	Alpha-parvin	PARVA
0.630389	0.086513	Q12765	Q12765	Secernin-1	SCRN1
0.533012	0.0863228	Q6ZNJ1	Q6ZNJ1	Neurobeachin-like protein 2	NBEAL2
0.706494	0.0862885	Q92615	Q92615	La-related protein 4B	LARP4B
0.249346	0.0861349	O43447	O43447	Peptidyl-prolyl cis-trans isomerase H	PPIH
0.119448	0.0860915	Q8TCD5	Q8TCD5	5(3)-deoxyribonucleotidase, cytosolic type	NT5C
0.120214	0.0860753	Q14691	Q14691	DNA replication complex GINS protein PSF1	GINS1
0.394128	0.085906	Q9C0C9	Q9C0C9	E2/E3 hybrid ubiquitin-protein ligase UBE2O	UBE2O
0.466723	0.0858932	P56545	P56545	C-terminal-binding protein 2	CTBP2
0.687374	0.0858345	Q9Y606	Q9Y606	tRNA pseudouridine synthase A, mitochondrial	PUS1
0.362451	0.08568	O75027	O75027	ATP-binding cassette sub-family B member 7, mitochondrial	ABCB7
0.200623	0.0855412	Q86UU0	Q86UU0	B-cell CLL/lymphoma 9-like protein	BCL9L
0.241715	0.085465	P51003;Q9NRJ5	P51003	Poly(A) polymerase alpha	PAPOLA
0.360457	0.0853901	A6NGR9	A6NGR9	Maestro heat-like repeat-containing protein family member 6	MROH6
0.568209	0.0853252	Q92888	Q92888	Rho guanine nucleotide exchange factor 1	ARHGEF1
0.381485	0.0852613	Q7Z2W9	Q7Z2W9	39S ribosomal protein L21, mitochondrial	MRPL21
0.282894	0.0851154	P01889	P01889	HLA class I histocompatibility antigen, B-7 alpha chain	HLA-B
0.277948	0.0850058	Q9Y2X0	Q9Y2X0	Mediator of RNA polymerase II transcription subunit 16	MED16
0.339169	0.0849552	P53602	P53602	Diphosphomevalonate decarboxylase	MVD
0.378619	0.0848475	Q9Y6I4	Q9Y6I4	Ubiquitin carboxyl-terminal hydrolase 3	USP3
0.587124	0.0848308	P61289	P61289	Proteasome activator complex subunit 3	PSME3
0.499877	0.0844975	Q9Y3I0	Q9Y3I0	tRNA-splicing ligase RtcB homolog	RTCB
0.228618	0.0844212	O00462	O00462	Beta-mannosidase	MANBA
0.294459	0.0842409	Q9BZV1	Q9BZV1	UBX domain-containing protein 6	UBXN6
1.79317	0.0841403	O75352	O75352	Mannose-P-dolichol utilization defect 1 protein	MPDU1
0.289051	0.0840955	O43808	O43808	Peroxisomal membrane protein PMP34	SLC25A17
0.23546	0.0840549	O75909	O75909	Cyclin-K	CCNK
0.308392	0.0839496	Q9NPD8	Q9NPD8	Ubiquitin-conjugating enzyme E2 T	UBE2T
0.514778	0.0839162	Q96A35	Q96A35	39S ribosomal protein L24, mitochondrial	MRPL24
0.0995125	0.0838628	Q8NCE0	Q8NCE0	tRNA-splicing endonuclease subunit Sen2	TSEN2
0.405907	0.0837674	O95777	O95777	U6 snRNA-associated Sm-like protein LSm8	LSM8
0.304874	0.083673	Q9BX68	Q9BX68	Histidine triad nucleotide-binding protein 2, mitochondrial	HINT2
0.0835868	0.0836625	Q8IWZ3	Q8IWZ3	Ankyrin repeat and KH domain-containing protein 1	ANKHD1
0.408164	0.0836244	Q10713	Q10713	Mitochondrial-processing peptidase subunit alpha	PMPCA
0.405667	0.0835075	P60900	P60900	Proteasome subunit alpha type-6	PSMA6
0.493424	0.0831165	Q96T76	Q96T76	MMS19 nucleotide excision repair protein homolog	MMS19
0.375394	0.0824571	Q9Y6I3	Q9Y6I3	Epsin-1	EPN1
0.226458	0.0819826	P29372	P29372	DNA-3-methyladenine glycosylase	MPG
0.70942	0.0818133	Q5T0W9	Q5T0W9	Protein FAM83B	FAM83B
0.616524	0.0817394	P51398	P51398	28S ribosomal protein S29, mitochondrial	DAP3
1.61972	0.0815077	P34897	P34897	Serine hydroxymethyltransferase, mitochondrial	SHMT2
0.464453	0.0813541	O95394	O95394	Phosphoacetylglucosamine mutase	PGM3
0.392838	0.0813375	Q9UKM7	Q9UKM7	Endoplasmic reticulum mannosyl-oligosaccharide 1,2-alpha-mannosidase	MAN1B1
0.338274	0.0812931	O75592	O75592	E3 ubiquitin-protein ligase MYCBP2	MYCBP2
0.136239	0.0810809	Q86TU7	Q86TU7	Histone-lysine N-methyltransferase setd3	SETD3
0.406646	0.0809484	Q9Y2X7	Q9Y2X7	ARF GTPase-activating protein GIT1	GIT1
0.242431	0.080894	P55735	P55735	Protein SEC13 homolog	SEC13
0.250911	0.0808249	P60981	P60981	Destrin	DSTN
0.285819	0.0805902	P40937	P40937	Replication factor C subunit 5	RFC5
0.324176	0.0802236	P49189	P49189	4-trimethylaminobutyraldehyde dehydrogenase	ALDH9A1
0.816977	0.0798221	Q8NFJ5	Q8NFJ5	Retinoic acid-induced protein 3	GPRC5A
0.266366	0.0797586	Q08AF3	Q08AF3	Schlafen family member 5	SLFN5
0.342249	0.079639	Q9Y4B6	Q9Y4B6	Protein VPRBP	VPRBP
0.494752	0.0795608	Q9NP58	Q9NP58	ATP-binding cassette sub-family B member 6, mitochondrial	ABCB6
0.802355	0.0794401	Q9P258	Q9P258	Protein RCC2	RCC2
0.421363	0.0792494	Q9H4A6	Q9H4A6	Golgi phosphoprotein 3	GOLPH3
0.468893	0.0792379	Q99832	Q99832	T-complex protein 1 subunit eta	CCT7
0.263706	0.0791936	O43760	O43760	Synaptogyrin-2	SYNGR2
0.68861	0.0790191	Q9BYD2	Q9BYD2	39S ribosomal protein L9, mitochondrial	MRPL9
0.342276	0.0790105	O14841	O14841	5-oxoprolinase	OPLAH
0.457426	0.0789022	Q9H078	Q9H078	Caseinolytic peptidase B protein homolog	CLPB
0.647839	0.0788507	Q9BVJ6;Q5TAP6	Q9BVJ6	U3 small nucleolar RNA-associated protein 14 homolog A	UTP14A
0.189863	0.0786214	P61024	P61024	Cyclin-dependent kinases regulatory subunit 1	CKS1B
0.222634	0.0785642	Q16637	Q16637	Survival motor neuron protein	SMN1
0.461282	0.0785608	P38117	P38117	Electron transfer flavoprotein subunit beta	ETFB
0.393613	0.0782642	P19784	P19784	Casein kinase II subunit alpha	CSNK2A2
1.50211	0.0781703	Q15181	Q15181	Inorganic pyrophosphatase	PPA1
0.432192	0.0779982	Q15397	Q15397	Pumilio domain-containing protein KIAA0020	KIAA0020
0.47545	0.0778575	Q68EM7	Q68EM7	Rho GTPase-activating protein 17	ARHGAP17
0.530084	0.0777597	Q9HCS7	Q9HCS7	Pre-mRNA-splicing factor SYF1	XAB2
0.600744	0.0771403	O95299	O95299	NADH dehydrogenase [ubiquinone] 1 alpha subcomplex subunit 10, mitochondrial	NDUFA10
0.182499	0.077116	Q8WV22	Q8WV22	Non-structural maintenance of chromosomes element 1 homolog	NSMCE1
0.409425	0.0769305	Q9BW92	Q9BW92	Threonine--tRNA ligase, mitochondrial	TARS2
0.351556	0.0765657	P15374	P15374	Ubiquitin carboxyl-terminal hydrolase isozyme L3	UCHL3
0.212695	0.0764017	Q9UDT6	Q9UDT6	CAP-Gly domain-containing linker protein 2	CLIP2
0.157557	0.0763369	Q96JC1	Q96JC1	Vam6/Vps39-like protein	VPS39
0.212094	0.076046	Q8IY37	Q8IY37	Probable ATP-dependent RNA helicase DHX37	DHX37
0.306706	0.0759382	Q9Y624	Q9Y624	Junctional adhesion molecule A	F11R
0.609329	0.0758777	O95487	O95487	Protein transport protein Sec24B	SEC24B
0.291583	0.0757937	P20585	P20585	DNA mismatch repair protein Msh3	MSH3
0.236619	0.075428	O60518	O60518	Ran-binding protein 6	RANBP6
0.214089	0.0752087	Q86V85	Q86V85	Integral membrane protein GPR180	GPR180
0.661699	0.0751033	Q8NCG7	Q8NCG7	Sn1-specific diacylglycerol lipase beta	DAGLB
0.144639	0.0750227	O00762	O00762	Ubiquitin-conjugating enzyme E2 C	UBE2C
0.852169	0.0750065	P04844	P04844	Dolichyl-diphosphooligosaccharide--protein glycosyltransferase subunit 2	RPN2
0.457463	0.0748644	Q13126	Q13126	S-methyl-5-thioadenosine phosphorylase	MTAP
0.416317	0.0747876	Q2M2I8	Q2M2I8	AP2-associated protein kinase 1	AAK1
0.409139	0.0747108	Q9NZI8	Q9NZI8	Insulin-like growth factor 2 mRNA-binding protein 1	IGF2BP1
1.39053	0.07446	Q9NZN4	Q9NZN4	EH domain-containing protein 2	EHD2
0.536367	0.0741434	P61106	P61106	Ras-related protein Rab-14	RAB14
0.217813	0.0738578	Q9P0I2	Q9P0I2	ER membrane protein complex subunit 3	EMC3
0.278956	0.0738497	Q6P996;Q6P474	Q6P996	Pyridoxal-dependent decarboxylase domain-containing protein 1	PDXDC1
0.227167	0.0738182	Q13206	Q13206	Probable ATP-dependent RNA helicase DDX10	DDX10
0.208944	0.0737143	Q9UHL4	Q9UHL4	Dipeptidyl peptidase 2	DPP7
0.100129	0.0737085	P25789	P25789	Proteasome subunit alpha type-4	PSMA4
0.428268	0.0736561	Q96ME1	Q96ME1	F-box/LRR-repeat protein 18	FBXL18
0.160157	0.073597	Q13049	Q13049	E3 ubiquitin-protein ligase TRIM32	TRIM32
0.331769	0.0734515	Q9Y2R4	Q9Y2R4	Probable ATP-dependent RNA helicase DDX52	DDX52
0.347385	0.073195	Q9NS86	Q9NS86	LanC-like protein 2	LANCL2
0.432737	0.0731888	P54920	P54920	Alpha-soluble NSF attachment protein	NAPA
0.252449	0.0731497	Q9Y376	Q9Y376	Calcium-binding protein 39	CAB39
0.209185	0.073092	Q12860	Q12860	Contactin-1	CNTN1
0.217805	0.0730839	Q9UKG1	Q9UKG1	DCC-interacting protein 13-alpha	APPL1
0.376354	0.073072	P51648	P51648	Fatty aldehyde dehydrogenase	ALDH3A2
0.372231	0.0729733	P49005	P49005	DNA polymerase delta subunit 2	POLD2
0.342247	0.0729604	Q14807	Q14807	Kinesin-like protein KIF22	KIF22
0.113968	0.0728664	P53582	P53582	Methionine aminopeptidase 1	METAP1
0.43869	0.0728469	Q12996	Q12996	Cleavage stimulation factor subunit 3	CSTF3
0.621229	0.0728388	O95793	O95793	Double-stranded RNA-binding protein Staufen homolog 1	STAU1
0.165842	0.0728335	P08651;Q14938	P08651	Nuclear factor 1 C-type	NFIC
0.336127	0.0728283	Q9NRG4	Q9NRG4	N-lysine methyltransferase SMYD2	SMYD2
0.375271	0.0727925	O75400	O75400	Pre-mRNA-processing factor 40 homolog A	PRPF40A
0.32891	0.0724797	Q9NQ88	Q9NQ88	Fructose-2,6-bisphosphatase TIGAR	TIGAR
0.236711	0.0723505	O43660	O43660	Pleiotropic regulator 1	PLRG1
0.208619	0.0722809	Q9NZD8	Q9NZD8	Maspardin	SPG21
0.0776851	0.0722599	Q9Y5B0	Q9Y5B0	RNA polymerase II subunit A C-terminal domain phosphatase	CTDP1
0.440324	0.0721908	Q8IZL8	Q8IZL8	Proline-, glutamic acid- and leucine-rich protein 1	PELP1
0.379463	0.0718098	Q92544	Q92544	Transmembrane 9 superfamily member 4	TM9SF4
1.20009	0.0717492	O94905	O94905	Erlin-2	ERLIN2
0.345979	0.0717359	P49643	P49643	DNA primase large subunit	PRIM2
0.251968	0.0714855	P10599	P10599	Thioredoxin	TXN
0.158558	0.0711899	Q96RQ1	Q96RQ1	Endoplasmic reticulum-Golgi intermediate compartment protein 2	ERGIC2
0.190333	0.0710931	Q9NQH7	Q9NQH7	Probable Xaa-Pro aminopeptidase 3	XPNPEP3
0.39443	0.0701804	Q96Q11	Q96Q11	CCA tRNA nucleotidyltransferase 1, mitochondrial	TRNT1
0.501744	0.0700793	Q9BU89	Q9BU89	Deoxyhypusine hydroxylase	DOHH
0.405585	0.0700645	Q9ULW0	Q9ULW0	Targeting protein for Xklp2	TPX2
0.409164	0.0696626	Q12894	Q12894	Interferon-related developmental regulator 2	IFRD2
1.30899	0.0696421	P30040	P30040	Endoplasmic reticulum resident protein 29	ERP29
0.279795	0.0695543	Q15003	Q15003	Condensin complex subunit 2	NCAPH
0.352636	0.0694909	Q9H2H8	Q9H2H8	Peptidyl-prolyl cis-trans isomerase-like 3	PPIL3
0.093813	0.0694404	Q01469;A8MUU1	Q01469	Fatty acid-binding protein, epidermal	FABP5
0.462436	0.0691891	P36915	P36915	Guanine nucleotide-binding protein-like 1	GNL1
0.111394	0.0690012	Q8IWV7	Q8IWV7	E3 ubiquitin-protein ligase UBR1	UBR1
0.349548	0.0689702	Q6P1M0	Q6P1M0	Long-chain fatty acid transport protein 4	SLC27A4
0.354577	0.0689082	P01040	P01040	Cystatin-A;Cystatin-A, N-terminally processed	CSTA
0.253089	0.0687203	Q6P2C8	Q6P2C8	Mediator of RNA polymerase II transcription subunit 27	MED27
0.194715	0.0686612	Q5T3J3	Q5T3J3	Ligand-dependent nuclear receptor-interacting factor 1	LRIF1
1.06857	0.0685234	Q9NY33	Q9NY33	Dipeptidyl peptidase 3	DPP3
0.337939	0.0684834	P30622	P30622	CAP-Gly domain-containing linker protein 1	CLIP1
0.675133	0.0683565	Q96BP3	Q96BP3	Peptidylprolyl isomerase domain and WD repeat-containing protein 1	PPWD1
0.142763	0.0683064	Q06546	Q06546	GA-binding protein alpha chain	GABPA
0.729778	0.0681276	Q12789	Q12789	General transcription factor 3C polypeptide 1	GTF3C1
0.232652	0.0679865	Q9BRT9	Q9BRT9	DNA replication complex GINS protein SLD5;DNA replication complex GINS protein SLD5, N-terminally processed	GINS4
0.161541	0.0676932	Q99418;O43739;Q15438	Q99418;O43739;Q15438	Cytohesin-2;Cytohesin-3;Cytohesin-1	CYTH2;CYTH3;CYTH1
0.477437	0.0676708	P49736	P49736	DNA replication licensing factor MCM2	MCM2
0.674158	0.0676479	Q5JTV8	Q5JTV8	Torsin-1A-interacting protein 1	TOR1AIP1
0.143263	0.0676084	Q01968	Q01968	Inositol polyphosphate 5-phosphatase OCRL-1	OCRL
0.169162	0.067337	Q9ULC4;A0A3B3IRV3	Q9ULC4;A0A3B3IRV3	Malignant T-cell-amplified sequence 1	MCTS1
0.416285	0.0672698	Q9UIQ6	Q9UIQ6	Leucyl-cystinyl aminopeptidase;Leucyl-cystinyl aminopeptidase, pregnancy serum form	LNPEP
0.211844	0.0672278	O43615	O43615	Mitochondrial import inner membrane translocase subunit TIM44	TIMM44
0.150161	0.06708	O75368	O75368	SH3 domain-binding glutamic acid-rich-like protein	SH3BGRL
0.662447	0.0670252	Q12965;O00160	Q12965	Unconventional myosin-Ie	MYO1E
0.0801611	0.0669703	O95273	O95273	Cyclin-D1-binding protein 1	CCNDBP1
0.205339	0.066618	Q13614	Q13614	Myotubularin-related protein 2	MTMR2
0.401575	0.0666137	Q9H9Y6	Q9H9Y6	DNA-directed RNA polymerase I subunit RPA2	POLR1B
0.036122	0.0665479	Q96J42	Q96J42	Thioredoxin domain-containing protein 15	TXNDC15
0.550877	0.0664387	Q15269	Q15269	Periodic tryptophan protein 2 homolog	PWP2
0.680017	0.0663195	Q9NWU2	Q9NWU2	Glucose-induced degradation protein 8 homolog	GID8
0.123185	0.065805	Q9NXR1;Q9GZM8	Q9NXR1;Q9GZM8	Nuclear distribution protein nudE homolog 1;Nuclear distribution protein nudE-like 1	NDE1;NDEL1
0.340661	0.0657053	Q06323	Q06323	Proteasome activator complex subunit 1	PSME1
0.200245	0.0656538	O96008	O96008	Mitochondrial import receptor subunit TOM40 homolog	TOMM40
0.318513	0.065567	P49589	P49589	Cysteine--tRNA ligase, cytoplasmic	CARS
0.343654	0.0654187	Q9NZ01	Q9NZ01	Very-long-chain enoyl-CoA reductase	TECR
0.399139	0.0652456	Q9UMX0	Q9UMX0	Ubiquilin-1	UBQLN1
0.287477	0.0652199	Q9BPX3	Q9BPX3	Condensin complex subunit 3	NCAPG
0.256415	0.0652127	Q96CN7	Q96CN7	Isochorismatase domain-containing protein 1	ISOC1
0.384999	0.0651999	O43776	O43776	Asparagine--tRNA ligase, cytoplasmic	NARS
0.407867	0.0651913	O94901	O94901	SUN domain-containing protein 1	SUN1
0.235748	0.0651422	Q13017	Q13017	Rho GTPase-activating protein 5	ARHGAP5
0.466537	0.0650496	Q9UNX4	Q9UNX4	WD repeat-containing protein 3	WDR3
0.267449	0.0649862	P55039	P55039	Developmentally-regulated GTP-binding protein 2	DRG2
0.2108	0.0649457	Q14145	Q14145	Kelch-like ECH-associated protein 1	KEAP1
0.173567	0.0648298	O75146	O75146	Huntingtin-interacting protein 1-related protein	HIP1R
0.373835	0.0646539	Q9H3P7	Q9H3P7	Golgi resident protein GCP60	ACBD3
0.183307	0.0643892	Q01433	Q01433	AMP deaminase 2	AMPD2
0.27942	0.0643635	Q9UJX2	Q9UJX2	Cell division cycle protein 23 homolog	CDC23
0.131234	0.0643549	P30046;A6NHG4	P30046;A6NHG4	D-dopachrome decarboxylase;D-dopachrome decarboxylase-like protein	DDT;DDTL
0.182346	0.0642843	Q16718	Q16718	NADH dehydrogenase [ubiquinone] 1 alpha subcomplex subunit 5	NDUFA5
0.312185	0.0641665	Q8IXI2	Q8IXI2	Mitochondrial Rho GTPase 1	RHOT1
0.411566	0.0640821	Q8NF37	Q8NF37	Lysophosphatidylcholine acyltransferase 1	LPCAT1
0.322363	0.0639877	Q9BTV4	Q9BTV4	Transmembrane protein 43	TMEM43
0.405048	0.0638399	O75663	O75663	TIP41-like protein	TIPRL
0.250661	0.0637755	Q96BJ8	Q96BJ8	Engulfment and cell motility protein 3	ELMO3
0.0452513	0.0637655	P98196	P98196	Probable phospholipid-transporting ATPase IH	ATP11A
0.561981	0.0632734	Q96CS3	Q96CS3	FAS-associated factor 2	FAF2
0.319695	0.0632486	Q969X5	Q969X5	Endoplasmic reticulum-Golgi intermediate compartment protein 1	ERGIC1
0.580344	0.0631113	P42226	P42226	Signal transducer and activator of transcription 6	STAT6
0.309811	0.063077	A3KMH1	A3KMH1	von Willebrand factor A domain-containing protein 8	VWA8
0.149942	0.0630393	Q2M389	Q2M389	WASH complex subunit 7	KIAA1033
0.445451	0.0630383	Q92797	Q92797	Symplekin	SYMPK
0.290167	0.0629582	P54725	P54725	UV excision repair protein RAD23 homolog A	RAD23A
0.105671	0.06285	P16383	P16383	GC-rich sequence DNA-binding factor 2	GCFC2
0.134867	0.0627918	Q5VZE5	Q5VZE5	N-alpha-acetyltransferase 35, NatC auxiliary subunit	NAA35
0.216522	0.0626974	Q5TZA2;Q86T23	Q5TZA2	Rootletin	CROCC
0.288095	0.0626612	O95197	O95197	Reticulon-3	RTN3
0.30069	0.0626082	O15446	O15446	DNA-directed RNA polymerase I subunit RPA34	CD3EAP
0.154795	0.0625906	Q9UI30	Q9UI30	Multifunctional methyltransferase subunit TRM112-like protein	TRMT112
0.371804	0.0624413	Q9H8H2	Q9H8H2	Probable ATP-dependent RNA helicase DDX31	DDX31
0.152296	0.0622292	Q9UKD2	Q9UKD2	mRNA turnover protein 4 homolog	MRTO4
0.190787	0.0620441	Q9Y2R5	Q9Y2R5	28S ribosomal protein S17, mitochondrial	MRPS17
0.241985	0.061841	Q9Y5B6	Q9Y5B6	PAX3- and PAX7-binding protein 1	PAXBP1
0.555573	0.0616717	Q96N67	Q96N67	Dedicator of cytokinesis protein 7	DOCK7
0.117123	0.0615849	Q13418	Q13418	Integrin-linked protein kinase	ILK
0.352665	0.0615368	Q15436	Q15436	Protein transport protein Sec23A	SEC23A
0.337111	0.0615258	P51116	P51116	Fragile X mental retardation syndrome-related protein 2	FXR2
0.13296	0.0613713	Q9BW91	Q9BW91	ADP-ribose pyrophosphatase, mitochondrial	NUDT9
1.08544	0.0612283	P25325	P25325	3-mercaptopyruvate sulfurtransferase	MPST
0.357602	0.0609441	P50897	P50897	Palmitoyl-protein thioesterase 1	PPT1
0.231368	0.0607657	Q8N684	Q8N684	Cleavage and polyadenylation specificity factor subunit 7	CPSF7
0.322419	0.0603733	Q8N6H7	Q8N6H7	ADP-ribosylation factor GTPase-activating protein 2	ARFGAP2
0.143083	0.0601411	Q9HA65	Q9HA65	TBC1 domain family member 17	TBC1D17
0.554284	0.0600233	Q8NB90	Q8NB90	Spermatogenesis-associated protein 5	SPATA5
0.198352	0.059938	Q9H9P8	Q9H9P8	L-2-hydroxyglutarate dehydrogenase, mitochondrial	L2HGDH
0.150586	0.059866	Q5JRA6	Q5JRA6	Melanoma inhibitory activity protein 3	MIA3
0.457107	0.0598059	P40926	P40926	Malate dehydrogenase, mitochondrial	MDH2
0.438191	0.0598054	Q9Y4P1	Q9Y4P1	Cysteine protease ATG4B	ATG4B
0.0908814	0.0597987	Q9UPN7	Q9UPN7	Serine/threonine-protein phosphatase 6 regulatory subunit 1	PPP6R1
0.241934	0.0597386	Q13557;Q9UQM7	Q13557	Calcium/calmodulin-dependent protein kinase type II subunit delta	CAMK2D
0.150779	0.0597348	Q01543;P11308	Q01543	Friend leukemia integration 1 transcription factor	FLI1
0.281739	0.0596666	Q9H4L4	Q9H4L4	Sentrin-specific protease 3	SENP3
0.289986	0.0596609	Q9BWF3	Q9BWF3	RNA-binding protein 4	RBM4
0.432939	0.0595207	Q9Y678	Q9Y678	Coatomer subunit gamma-1	COPG1
0.321623	0.0593791	O75131;O95741	O75131	Copine-3	CPNE3
0.170293	0.0592971	Q13421	Q13421	Mesothelin;Megakaryocyte-potentiating factor;Mesothelin, cleaved form	MSLN
0.636869	0.0592394	Q9H7B2	Q9H7B2	Ribosome production factor 2 homolog	RPF2
0.173324	0.059186	Q15382	Q15382	GTP-binding protein Rheb	RHEB
0.0867608	0.0588136	Q14919	Q14919	Dr1-associated corepressor	DRAP1
0.326179	0.05864	P10321	P10321	HLA class I histocompatibility antigen, Cw-7 alpha chain	HLA-C
0.350837	0.0586252	Q9BS26	Q9BS26	Endoplasmic reticulum resident protein 44	ERP44
0.288846	0.05862	O75381	O75381	Peroxisomal membrane protein PEX14	PEX14
0.252962	0.0585771	Q9UEW8	Q9UEW8	STE20/SPS1-related proline-alanine-rich protein kinase	STK39
0.22772	0.0585089	P49459	P49459	Ubiquitin-conjugating enzyme E2 A	UBE2A
0.455003	0.0584435	P00533	P00533	Epidermal growth factor receptor	EGFR
0.384124	0.0583682	Q8IXI1	Q8IXI1	Mitochondrial Rho GTPase 2	RHOT2
0.100054	0.058248	Q9BXS4	Q9BXS4	Transmembrane protein 59	TMEM59
0.21736	0.0580654	P50452	P50452	Serpin B8	SERPINB8
0.18653	0.0579081	Q969X1	Q969X1	Protein lifeguard 3	TMBIM1
0.177308	0.0577159	Q9HCD5	Q9HCD5	Nuclear receptor coactivator 5	NCOA5
0.251194	0.0576248	Q5JPH6	Q5JPH6	Probable glutamate--tRNA ligase, mitochondrial	EARS2
0.211273	0.0575809	Q53FT3	Q53FT3	Protein Hikeshi	C11orf73
0.212149	0.0573874	O60568	O60568	Procollagen-lysine,2-oxoglutarate 5-dioxygenase 3	PLOD3
0.333293	0.0573077	Q99570	Q99570	Phosphoinositide 3-kinase regulatory subunit 4	PIK3R4
0.170541	0.0572805	P43405	P43405	Tyrosine-protein kinase SYK	SYK
0.367151	0.0572605	Q15008	Q15008	26S proteasome non-ATPase regulatory subunit 6	PSMD6
0.175458	0.0572376	O75427	O75427	Leucine-rich repeat and calponin homology domain-containing protein 4	LRCH4
0.138841	0.057178	P42696	P42696	RNA-binding protein 34	RBM34
0.26704	0.0566359	O75251	O75251	NADH dehydrogenase [ubiquinone] iron-sulfur protein 7, mitochondrial	NDUFS7
0.233113	0.0564418	Q9NVU7	Q9NVU7	Protein SDA1 homolog	SDAD1
0.233475	0.0564256	P53992	P53992	Protein transport protein Sec24C	SEC24C
0.113767	0.0561776	Q9C0B5	Q9C0B5	Palmitoyltransferase ZDHHC5	ZDHHC5
0.187823	0.0561695	Q9H9A6	Q9H9A6	Leucine-rich repeat-containing protein 40	LRRC40
0.22256	0.0559177	P25685	P25685	DnaJ homolog subfamily B member 1	DNAJB1
0.454112	0.0556788	Q9UPU5	Q9UPU5	Ubiquitin carboxyl-terminal hydrolase 24	USP24
0.149944	0.0556245	O14639	O14639	Actin-binding LIM protein 1	ABLIM1
0.192044	0.0555892	Q9Y5X2	Q9Y5X2	Sorting nexin-8	SNX8
0.311647	0.0554986	P53597	P53597	Succinyl-CoA ligase [ADP/GDP-forming] subunit alpha, mitochondrial	SUCLG1
0.155481	0.0554681	P61599	P61599	N-alpha-acetyltransferase 20	NAA20
0.214126	0.0551329	Q8WWC4	Q8WWC4	Uncharacterized protein C2orf47, mitochondrial	C2orf47
0.211044	0.0550461	O96007	O96007	Molybdopterin synthase catalytic subunit	MOCS2
0.153084	0.0549927	Q8NBN3	Q8NBN3	Transmembrane protein 87A	TMEM87A
0.333582	0.0549607	Q9Y5M8	Q9Y5M8	Signal recognition particle receptor subunit beta	SRPRB
0.343076	0.0549502	P62906	P62906	60S ribosomal protein L10a	RPL10A
0.240602	0.0549436	Q2TAL8	Q2TAL8	Glutamine-rich protein 1	QRICH1
0.761978	0.0548658	Q8NBS9	Q8NBS9	Thioredoxin domain-containing protein 5	TXNDC5
0.212536	0.0548201	Q8TCJ2	Q8TCJ2	Dolichyl-diphosphooligosaccharide--protein glycosyltransferase subunit STT3B	STT3B
0.2047	0.054749	Q9BV20	Q9BV20	Methylthioribose-1-phosphate isomerase	MRI1
0.706037	0.0546598	Q86Y56	Q86Y56	Dynein assembly factor 5, axonemal	DNAAF5
0.1996	0.0546331	P07686	P07686	Beta-hexosaminidase subunit beta;Beta-hexosaminidase subunit beta chain B;Beta-hexosaminidase subunit beta chain A	HEXB
0.0998525	0.0545487	Q96RT7	Q96RT7	Gamma-tubulin complex component 6	TUBGCP6
0.28637	0.0545421	P46976	P46976	Glycogenin-1	GYG1
0.208508	0.0544977	P14678;P63162	P14678;P63162	Small nuclear ribonucleoprotein-associated proteins B and B;Small nuclear ribonucleoprotein-associated protein N	SNRPB;SNRPN
0.231339	0.0542145	P36404	P36404	ADP-ribosylation factor-like protein 2	ARL2
1.24341	0.0540185	O15479;O15481;Q96LZ2;Q9UBF1	O15479	Melanoma-associated antigen B2	MAGEB2
0.321007	0.0539618	Q9UNZ2	Q9UNZ2	NSFL1 cofactor p47	NSFL1C
0.21779	0.0539265	O95983	O95983	Methyl-CpG-binding domain protein 3	MBD3
0.183059	0.0538912	Q9BT09	Q9BT09	Protein canopy homolog 3	CNPY3
0.219844	0.0538855	Q96DB5	Q96DB5	Regulator of microtubule dynamics protein 1	RMDN1
0.222914	0.0538521	O15264;P53778	O15264	Mitogen-activated protein kinase 13	MAPK13
0.298182	0.053802	Q9NQW7	Q9NQW7	Xaa-Pro aminopeptidase 1	XPNPEP1
0.208984	0.0537782	Q63HN8	Q63HN8	E3 ubiquitin-protein ligase RNF213	RNF213
0.304222	0.0537772	O43747	O43747	AP-1 complex subunit gamma-1	AP1G1
0.644138	0.0537109	Q69YN4	Q69YN4	Protein virilizer homolog	KIAA1429
0.165753	0.0536819	Q96A49	Q96A49	Synapse-associated protein 1	SYAP1
0.375183	0.0536027	Q9ULK4	Q9ULK4	Mediator of RNA polymerase II transcription subunit 23	MED23
0.277166	0.0535932	O75051	O75051	Plexin-A2	PLXNA2
0.362566	0.0534868	Q6KC79	Q6KC79	Nipped-B-like protein	NIPBL
0.149604	0.0534534	Q9NQW6	Q9NQW6	Actin-binding protein anillin	ANLN
0.211187	0.0534234	P35613	P35613	Basigin	BSG
0.261045	0.0534086	P51991	P51991	Heterogeneous nuclear ribonucleoprotein A3	HNRNPA3
0.118884	0.0533042	Q92604	Q92604	Acyl-CoA:lysophosphatidylglycerol acyltransferase 1	LPGAT1
0.596598	0.0532041	Q15758	Q15758	Neutral amino acid transporter B(0)	SLC1A5
0.423168	0.0529914	Q13601	Q13601	KRR1 small subunit processome component homolog	KRR1
0.177858	0.0529532	A6NDG6	A6NDG6	Phosphoglycolate phosphatase	PGP
0.149693	0.0528727	Q16643	Q16643	Drebrin	DBN1
0.153996	0.0528512	Q04206	Q04206	Transcription factor p65	RELA
0.257116	0.0528107	Q04323	Q04323	UBX domain-containing protein 1	UBXN1
0.209374	0.0527997	Q96QC0	Q96QC0	Serine/threonine-protein phosphatase 1 regulatory subunit 10	PPP1R10
0.154109	0.052772	Q9BTY7	Q9BTY7	Protein HGH1 homolog	HGH1
0.0841084	0.0525603	P62877	P62877	E3 ubiquitin-protein ligase RBX1;E3 ubiquitin-protein ligase RBX1, N-terminally processed	RBX1
0.090545	0.0525384	Q9H1A4	Q9H1A4	Anaphase-promoting complex subunit 1	ANAPC1
0.47155	0.052423	O95757	O95757	Heat shock 70 kDa protein 4L	HSPA4L
0.598668	0.0523682	Q8N766	Q8N766	ER membrane protein complex subunit 1	EMC1
0.238973	0.0523176	Q92600	Q92600	Cell differentiation protein RCD1 homolog	RQCD1
0.132083	0.0520506	Q00613	Q00613	Heat shock factor protein 1	HSF1
0.244864	0.0519314	Q9UBU8	Q9UBU8	Mortality factor 4-like protein 1	MORF4L1
0.370383	0.0519156	P78344	P78344	Eukaryotic translation initiation factor 4 gamma 2	EIF4G2
0.318345	0.0514946	Q16401	Q16401	26S proteasome non-ATPase regulatory subunit 5	PSMD5
1.4213	0.0514126	Q02218;Q9ULD0	Q02218	2-oxoglutarate dehydrogenase, mitochondrial	OGDH
0.292734	0.0514016	Q96RT1	Q96RT1	Protein LAP2	ERBB2IP
0.0992676	0.0513525	Q9Y5Y0	Q9Y5Y0	Feline leukemia virus subgroup C receptor-related protein 1	FLVCR1
0.137986	0.0511203	Q9UGR2	Q9UGR2	Zinc finger CCCH domain-containing protein 7B	ZC3H7B
0.102345	0.0506649	O14933	O14933	Ubiquitin/ISG15-conjugating enzyme E2 L6	UBE2L6
0.354686	0.0505729	O95155	O95155	Ubiquitin conjugation factor E4 B	UBE4B
0.178792	0.0505414	O43598	O43598	2-deoxynucleoside 5-phosphate N-hydrolase 1	DNPH1
0.275679	0.0504994	Q96HY6	Q96HY6	DDRGK domain-containing protein 1	DDRGK1
0.118595	0.0504503	Q15036	Q15036	Sorting nexin-17	SNX17
0.277472	0.0503211	P06748	P06748	Nucleophosmin	NPM1
0.142128	0.050303	Q8IYI6	Q8IYI6	Exocyst complex component 8	EXOC8
0.157677	0.0502453	Q7L1Q6	Q7L1Q6	Basic leucine zipper and W2 domain-containing protein 1	BZW1
0.0986684	0.0502133	Q03169	Q03169	Tumor necrosis factor alpha-induced protein 2	TNFAIP2
0.373352	0.0501008	O75179	O75179	Ankyrin repeat domain-containing protein 17	ANKRD17
0.437665	0.0499287	Q9Y5L0	Q9Y5L0	Transportin-3	TNPO3
0.141946	0.0499187	P01112	P01112	GTPase HRas;GTPase HRas, N-terminally processed	HRAS
0.341017	0.0498939	Q9UI09	Q9UI09	NADH dehydrogenase [ubiquinone] 1 alpha subcomplex subunit 12	NDUFA12
0.323887	0.0497904	Q9NY93	Q9NY93	Probable ATP-dependent RNA helicase DDX56	DDX56
0.197519	0.0495224	P49916	P49916	DNA ligase 3	LIG3
0.210656	0.0494733	Q8TCG1	Q8TCG1	Protein CIP2A	KIAA1524
0.285514	0.0494142	Q08380	Q08380	Galectin-3-binding protein	LGALS3BP
0.427456	0.0493426	Q8TEX9	Q8TEX9	Importin-4	IPO4
0.203507	0.0492353	P13726	P13726	Tissue factor	F3
0.240671	0.0492306	Q13363	Q13363	C-terminal-binding protein 1	CTBP1
0.787905	0.049129	Q9HB40	Q9HB40	Retinoid-inducible serine carboxypeptidase	SCPEP1
0.268008	0.0490675	Q9UFC0	Q9UFC0	Leucine-rich repeat and WD repeat-containing protein 1	LRWD1
0.333052	0.0490098	Q8NFF5	Q8NFF5	FAD synthase;Molybdenum cofactor biosynthesis protein-like region;FAD synthase region	FLAD1
0.1207	0.0488739	P49917	P49917	DNA ligase 4	LIG4
0.0144847	0.0487742	O75394	O75394	39S ribosomal protein L33, mitochondrial	MRPL33
0.136901	0.0487585	O15091	O15091	Mitochondrial ribonuclease P protein 3	KIAA0391
0.120965	0.0486155	P62753	P62753	40S ribosomal protein S6	RPS6
0.246833	0.048471	Q9UKV8	Q9UKV8	Protein argonaute-2	AGO2
0.223035	0.0484467	O15321	O15321	Transmembrane 9 superfamily member 1	TM9SF1
0.10498	0.04842	Q92625	Q92625	Ankyrin repeat and SAM domain-containing protein 1A	ANKS1A
0.266189	0.0483994	P15586	P15586	N-acetylglucosamine-6-sulfatase	GNS
0.28944	0.0482798	P11166	P11166	Solute carrier family 2, facilitated glucose transporter member 1	SLC2A1
0.288684	0.0481887	Q5SRE5	Q5SRE5	Nucleoporin NUP188 homolog	NUP188
0.238278	0.0481529	Q96DH6;O43347	Q96DH6	RNA-binding protein Musashi homolog 2	MSI2
0.137822	0.047812	P09525	P09525	Annexin A4	ANXA4
0.159562	0.0477271	P17812	P17812	CTP synthase 1	CTPS1
0.171076	0.0477047	P13498	P13498	Cytochrome b-245 light chain	CYBA
0.116633	0.047493	Q96G46	Q96G46	tRNA-dihydrouridine(47) synthase [NAD(P)(+)]-like	DUS3L
0.675969	0.0474372	P18621	P18621	60S ribosomal protein L17	RPL17
0.244114	0.0469522	Q92747	Q92747	Actin-related protein 2/3 complex subunit 1A	ARPC1A
0.0992078	0.0469141	Q9NR19	Q9NR19	Acetyl-coenzyme A synthetase, cytoplasmic	ACSS2
0.357393	0.046854	Q7L576	Q7L576	Cytoplasmic FMR1-interacting protein 1	CYFIP1
0.213805	0.0467563	P09001	P09001	39S ribosomal protein L3, mitochondrial	MRPL3
0.216786	0.0465684	Q14C86	Q14C86	GTPase-activating protein and VPS9 domain-containing protein 1	GAPVD1
0.46453	0.0464664	P14550	P14550	Alcohol dehydrogenase [NADP(+)]	AKR1A1
0.415871	0.0462852	Q7Z2Z2	Q7Z2Z2	Elongation factor Tu GTP-binding domain-containing protein 1	EFTUD1
0.226556	0.0461078	Q99595	Q99595	Mitochondrial import inner membrane translocase subunit Tim17-A	TIMM17A
0.224014	0.0457678	Q86WB0	Q86WB0	Nuclear-interacting partner of ALK	ZC3HC1
0.0188994	0.0457215	Q96LD4	Q96LD4	Tripartite motif-containing protein 47	TRIM47
0.170683	0.0456109	Q9UKY7	Q9UKY7	Protein CDV3 homolog	CDV3
0.302984	0.0451989	Q05639	Q05639	Elongation factor 1-alpha 2	EEF1A2
0.132993	0.0451231	Q9H3K2	Q9H3K2	Growth hormone-inducible transmembrane protein	GHITM
0.0820632	0.0450897	P16885	P16885	1-phosphatidylinositol 4,5-bisphosphate phosphodiesterase gamma-2	PLCG2
0.143424	0.0450439	Q9BYD3	Q9BYD3	39S ribosomal protein L4, mitochondrial	MRPL4
0.276986	0.0450325	P28482	P28482	Mitogen-activated protein kinase 1	MAPK1
0.1852	0.044919	P36507	P36507	Dual specificity mitogen-activated protein kinase kinase 2	MAP2K2
0.225642	0.0448093	P62241	P62241	40S ribosomal protein S8	RPS8
0.225449	0.0447989	O15042	O15042	U2 snRNP-associated SURP motif-containing protein	U2SURP
0.156813	0.0446486	Q9Y5P6	Q9Y5P6	Mannose-1-phosphate guanyltransferase beta	GMPPB
0.254966	0.0445709	P14923	P14923	Junction plakoglobin	JUP
0.299423	0.0443859	Q8WUA4	Q8WUA4	General transcription factor 3C polypeptide 2	GTF3C2
0.114943	0.0443406	Q99504	Q99504	Eyes absent homolog 3	EYA3
0.270276	0.0443053	Q9UL03;Q5JSJ4	Q9UL03	Integrator complex subunit 6	INTS6
0.266918	0.0443015	Q9BYX2	Q9BYX2	TBC1 domain family member 2A	TBC1D2
0.101386	0.0441279	Q5TBB1	Q5TBB1	Ribonuclease H2 subunit B	RNASEH2B
0.128134	0.0439892	Q8IYB3	Q8IYB3	Serine/arginine repetitive matrix protein 1	SRRM1
0.188679	0.0439801	Q15392	Q15392	Delta(24)-sterol reductase	DHCR24
0.105236	0.0438757	Q9GZZ9	Q9GZZ9	Ubiquitin-like modifier-activating enzyme 5	UBA5
0.118445	0.0437827	P42338;O00329	P42338	Phosphatidylinositol 4,5-bisphosphate 3-kinase catalytic subunit beta isoform	PIK3CB
0.115323	0.0437322	Q9UL46	Q9UL46	Proteasome activator complex subunit 2	PSME2
0.276355	0.0437202	Q8NBJ7	Q8NBJ7	Sulfatase-modifying factor 2	SUMF2
0.189551	0.0436912	P39748	P39748	Flap endonuclease 1	FEN1
0.271796	0.0436635	P27144;A0A8I5KW96	P27144;A0A8I5KW96	Adenylate kinase 4, mitochondrial	AK4
0.212302	0.0436616	P31937	P31937	3-hydroxyisobutyrate dehydrogenase, mitochondrial	HIBADH
1.4343	0.0434346	Q14166	Q14166	Tubulin--tyrosine ligase-like protein 12	TTLL12
0.149951	0.0434327	P50748	P50748	Kinetochore-associated protein 1	KNTC1
0.173757	0.0433455	Q16880	Q16880	2-hydroxyacylsphingosine 1-beta-galactosyltransferase	UGT8
0.24524	0.043149	Q9NP81	Q9NP81	Serine--tRNA ligase, mitochondrial	SARS2
0.220371	0.0430946	Q8TDX7	Q8TDX7	Serine/threonine-protein kinase Nek7	NEK7
0.698155	0.0429888	Q9UBB6	Q9UBB6	Neurochondrin	NCDN
0.246083	0.042973	P13807;P54840	P13807	Glycogen [starch] synthase, muscle	GYS1
0.20348	0.0429416	Q5VT79;P13928	Q5VT79;P13928	Annexin A8-like protein 2;Annexin A8	ANXA8L2;ANXA8
0.298186	0.0428371	Q70J99	Q70J99	Protein unc-13 homolog D	UNC13D
0.0944627	0.0427742	Q8IXQ4	Q8IXQ4	GPALPP motifs-containing protein 1	GPALPP1
0.348816	0.0427246	P48163;Q16798	P48163	NADP-dependent malic enzyme	ME1
0.821677	0.0425048	Q92621	Q92621	Nuclear pore complex protein Nup205	NUP205
0.208699	0.0424633	Q07020	Q07020	60S ribosomal protein L18	RPL18
0.123068	0.0420651	Q15059	Q15059	Bromodomain-containing protein 3	BRD3
0.0925083	0.0420637	P61966;P56377	P61966	AP-1 complex subunit sigma-1A	AP1S1
0.259606	0.0420346	O75113	O75113	NEDD4-binding protein 1	N4BP1
0.177349	0.0420108	Q8TC07	Q8TC07	TBC1 domain family member 15	TBC1D15
0.157521	0.0419865	Q12769	Q12769	Nuclear pore complex protein Nup160	NUP160
0.153516	0.0419564	Q9Y3F4	Q9Y3F4	Serine-threonine kinase receptor-associated protein	STRAP
0.0908119	0.0419116	Q92688	Q92688	Acidic leucine-rich nuclear phosphoprotein 32 family member B	ANP32B
0.098287	0.0416656	O43432	O43432	Eukaryotic translation initiation factor 4 gamma 3	EIF4G3
0.104426	0.0415525	P78346	P78346	Ribonuclease P protein subunit p30	RPP30
0.0774387	0.0415516	Q9Y3C6	Q9Y3C6	Peptidyl-prolyl cis-trans isomerase-like 1	PPIL1
0.338154	0.0415487	Q9UKS6	Q9UKS6	Protein kinase C and casein kinase substrate in neurons protein 3	PACSIN3
0.132613	0.0414486	O15213	O15213	WD repeat-containing protein 46	WDR46
0.340102	0.0414295	Q96JB5	Q96JB5	CDK5 regulatory subunit-associated protein 3	CDK5RAP3
0.427345	0.0412011	P18124	P18124	60S ribosomal protein L7	RPL7
0.0659866	0.0411835	P41223	P41223	Protein BUD31 homolog	BUD31
0.323968	0.0409985	Q15366;P57723	Q15366	Poly(rC)-binding protein 2	PCBP2
0.146254	0.0409822	Q8N2F6	Q8N2F6	Armadillo repeat-containing protein 10	ARMC10
0.0962298	0.0409513	P67936	P67936	Tropomyosin alpha-4 chain	TPM4
0.102758	0.0407605	Q12933	Q12933	TNF receptor-associated factor 2	TRAF2
0.411304	0.0406208	Q01581;P54868	Q01581	Hydroxymethylglutaryl-CoA synthase, cytoplasmic	HMGCS1
0.640282	0.0406075	O60256	O60256	Phosphoribosyl pyrophosphate synthase-associated protein 2	PRPSAP2
0.14235	0.040452	P61960	P61960	Ubiquitin-fold modifier 1	UFM1
0.155157	0.0404491	Q01844	Q01844	RNA-binding protein EWS	EWSR1
0.240604	0.0403862	P48449	P48449	Lanosterol synthase	LSS
0.273685	0.0403829	Q6PGP7	Q6PGP7	Tetratricopeptide repeat protein 37	TTC37
0.233958	0.0402231	Q9NZN8	Q9NZN8	CCR4-NOT transcription complex subunit 2	CNOT2
0.0787419	0.0401378	O15498	O15498	Synaptobrevin homolog YKT6	YKT6
0.211285	0.0400586	Q9NRR5	Q9NRR5	Ubiquilin-4	UBQLN4
0.184231	0.0398517	Q15813	Q15813	Tubulin-specific chaperone E	TBCE
0.164303	0.0397329	Q15773	Q15773	Myeloid leukemia factor 2	MLF2
0.127671	0.0395174	P16333	P16333	Cytoplasmic protein NCK1	NCK1
0.0880145	0.0394874	Q6ZRS2	Q6ZRS2	Helicase SRCAP	SRCAP
0.562894	0.0393658	Q96HE7	Q96HE7	ERO1-like protein alpha	ERO1L
0.163691	0.0393248	P61009	P61009	Signal peptidase complex subunit 3	SPCS3
0.168575	0.0393248	Q13404	Q13404	Ubiquitin-conjugating enzyme E2 variant 1	UBE2V1
0.132383	0.0392876	Q5VIR6	Q5VIR6	Vacuolar protein sorting-associated protein 53 homolog	VPS53
0.126822	0.0392008	O60493	O60493	Sorting nexin-3	SNX3
0.578106	0.0390821	Q92665	Q92665	28S ribosomal protein S31, mitochondrial	MRPS31
0.305085	0.0390534	P40939	P40939	Trifunctional enzyme subunit alpha, mitochondrial;Long-chain enoyl-CoA hydratase;Long chain 3-hydroxyacyl-CoA dehydrogenase	HADHA
0.154716	0.0390534	Q9Y2P8	Q9Y2P8	RNA 3-terminal phosphate cyclase-like protein	RCL1
0.14549	0.039001	Q13885	Q13885	Tubulin beta-2A chain	TUBB2A
0.265384	0.0389667	Q9Y2Z0	Q9Y2Z0	Suppressor of G2 allele of SKP1 homolog	SUGT1
0.594158	0.0389414	P19367;Q2TB90	P19367	Hexokinase-1	HK1
0.117746	0.0389028	P06400	P06400	Retinoblastoma-associated protein	RB1
0.248133	0.0388737	Q9Y295	Q9Y295	Developmentally-regulated GTP-binding protein 1	DRG1
0.114083	0.0388722	Q7L0Y3	Q7L0Y3	Mitochondrial ribonuclease P protein 1	TRMT10C
0.250864	0.0387907	P55786;A6NEC2	P55786	Puromycin-sensitive aminopeptidase	NPEPPS
0.229301	0.0387611	Q9BQ39	Q9BQ39	ATP-dependent RNA helicase DDX50	DDX50
0.220297	0.0386963	P34896	P34896	Serine hydroxymethyltransferase, cytosolic	SHMT1
0.15592	0.0385737	Q02338	Q02338	D-beta-hydroxybutyrate dehydrogenase, mitochondrial	BDH1
0.297423	0.0385494	P12268	P12268	Inosine-5-monophosphate dehydrogenase 2	IMPDH2
0.201583	0.0384898	Q5MIZ7	Q5MIZ7	Serine/threonine-protein phosphatase 4 regulatory subunit 3B	SMEK2
0.117495	0.0383177	Q9UJX4	Q9UJX4	Anaphase-promoting complex subunit 5	ANAPC5
0.322672	0.0382161	P40763	P40763	Signal transducer and activator of transcription 3	STAT3
0.21717	0.0380096	O00151	O00151	PDZ and LIM domain protein 1	PDLIM1
0.225998	0.0379295	P62277	P62277	40S ribosomal protein S13	RPS13
0.254699	0.0379114	Q8TBX8	Q8TBX8	Phosphatidylinositol 5-phosphate 4-kinase type-2 gamma	PIP4K2C
0.12339	0.037765	Q9BYN8	Q9BYN8	28S ribosomal protein S26, mitochondrial	MRPS26
0.11529	0.0375376	O95171	O95171	Sciellin	SCEL
0.215067	0.0373516	P29218	P29218	Inositol monophosphatase 1	IMPA1
0.187717	0.0373149	Q9NR31	Q9NR31	GTP-binding protein SAR1a	SAR1A
0.157339	0.0373144	P00441	P00441	Superoxide dismutase [Cu-Zn]	SOD1
0.595677	0.0371819	P26639	P26639	Threonine--tRNA ligase, cytoplasmic	TARS
0.327768	0.0370269	P16615;O14983;Q93084	P16615	Sarcoplasmic/endoplasmic reticulum calcium ATPase 2	ATP2A2
0.157106	0.0367532	Q9NVI7	Q9NVI7	ATPase family AAA domain-containing protein 3A	ATAD3A
0.228463	0.0367398	P31930	P31930	Cytochrome b-c1 complex subunit 1, mitochondrial	UQCRC1
0.103826	0.0363631	P49441	P49441	Inositol polyphosphate 1-phosphatase	INPP1
0.165403	0.0363488	Q9BTW9	Q9BTW9	Tubulin-specific chaperone D	TBCD
0.118959	0.0361695	P23193	P23193	Transcription elongation factor A protein 1	TCEA1
0.11011	0.03613	Q15654	Q15654	Thyroid receptor-interacting protein 6	TRIP6
0.0944549	0.0360017	Q9P1Y5	Q9P1Y5	Calmodulin-regulated spectrin-associated protein 3	CAMSAP3
0.338241	0.0359588	Q13057	Q13057	Bifunctional coenzyme A synthase;Phosphopantetheine adenylyltransferase;Dephospho-CoA kinase	COASY
0.142597	0.0358663	P49755	P49755	Transmembrane emp24 domain-containing protein 10	TMED10
0.0794682	0.0358586	O43752	O43752	Syntaxin-6	STX6
0.0712952	0.0356646	Q68CQ4	Q68CQ4	Digestive organ expansion factor homolog	DIEXF
0.515075	0.0355968	Q8NBJ5	Q8NBJ5	Procollagen galactosyltransferase 1	COLGALT1
0.142122	0.0355077	Q9ULA0	Q9ULA0	Aspartyl aminopeptidase	DNPEP
0.0797924	0.035428	P35269	P35269	General transcription factor IIF subunit 1	GTF2F1
0.401691	0.0353947	Q99880;Q93079;Q99877;P62807;P58876;O60814;Q5QNW6;Q99879;P57053;Q96A08	Q99880;Q93079;Q99877;P62807;P58876;O60814;Q5QNW6;Q99879;P57053;Q96A08	Histone H2B type 1-L;Histone H2B type 1-H;Histone H2B type 1-N;Histone H2B type 1-C/E/F/G/I;Histone H2B type 1-D;Histone H2B type 1-K;Histone H2B type 2-F;Histone H2B type 1-M;Histone H2B type F-S;Histone H2B type 1-A	HIST1H2BL;HIST1H2BH;HIST1H2BN;HIST1H2BC;HIST1H2BD;HIST1H2BK;HIST2H2BF;HIST1H2BM;H2BFS;HIST1H2BA
0.0919348	0.0351973	Q8IUI8	Q8IUI8	Cytokine receptor-like factor 3	CRLF3
0.0799804	0.0351033	Q09472	Q09472	Histone acetyltransferase p300	EP300
0.21685	0.0349727	P53396	P53396	ATP-citrate synthase	ACLY
0.140835	0.034914	Q08378	Q08378	Golgin subfamily A member 3	GOLGA3
0.302299	0.0347486	Q9NPJ3	Q9NPJ3	Acyl-coenzyme A thioesterase 13;Acyl-coenzyme A thioesterase 13, N-terminally processed	ACOT13
0.0207763	0.0346193	Q8N0X7	Q8N0X7	Spartin	SPG20
0.27014	0.0345054	P31040	P31040	Succinate dehydrogenase [ubiquinone] flavoprotein subunit, mitochondrial	SDHA
0.39202	0.0344057	Q16881	Q16881	Thioredoxin reductase 1, cytoplasmic	TXNRD1
0.0693257	0.0343323	Q8TDM6	Q8TDM6	Disks large homolog 5	DLG5
0.259756	0.0341578	O00410	O00410	Importin-5	IPO5
0.17798	0.0336041	Q9NYL9;Q9NZR1	Q9NYL9	Tropomodulin-3	TMOD3
0.203386	0.0335603	O60884	O60884	DnaJ homolog subfamily A member 2	DNAJA2
0.137683	0.0334263	P07602	P07602	Prosaposin;Saposin-A;Saposin-B-Val;Saposin-B;Saposin-C;Saposin-D	PSAP
0.0837635	0.0332942	Q9NQ29	Q9NQ29	Putative RNA-binding protein Luc7-like 1	LUC7L
0.247668	0.0331068	Q06210	Q06210	Glutamine--fructose-6-phosphate aminotransferase [isomerizing] 1	GFPT1
0.199919	0.0330815	Q96N66	Q96N66	Lysophospholipid acyltransferase 7	MBOAT7
0.176062	0.03303	Q9H8H0	Q9H8H0	Nucleolar protein 11	NOL11
0.224994	0.0327969	P62424	P62424	60S ribosomal protein L7a	RPL7A
0.220398	0.0327458	Q9Y4C8	Q9Y4C8	Probable RNA-binding protein 19	RBM19
0.0330922	0.0326905	Q9Y6R4	Q9Y6R4	Mitogen-activated protein kinase kinase kinase 4	MAP3K4
0.177684	0.0326657	Q86U42	Q86U42	Polyadenylate-binding protein 2	PABPN1
0.35726	0.0325856	Q9H9B4	Q9H9B4	Sideroflexin-1	SFXN1
0.24236	0.0325837	P32119	P32119	Peroxiredoxin-2	PRDX2
0.161827	0.0325441	O75367	O75367	Core histone macro-H2A.1	H2AFY
0.0809349	0.0325313	O14763	O14763	Tumor necrosis factor receptor superfamily member 10B	TNFRSF10B
0.092129	0.0325241	P46782	P46782	40S ribosomal protein S5;40S ribosomal protein S5, N-terminally processed	RPS5
0.136434	0.032414	P11177	P11177	Pyruvate dehydrogenase E1 component subunit beta, mitochondrial	PDHB
0.253251	0.0323877	Q8N3C0	Q8N3C0	Activating signal cointegrator 1 complex subunit 3	ASCC3
0.116157	0.0323777	O75674	O75674	TOM1-like protein 1	TOM1L1
0.117223	0.0323277	P28331	P28331	NADH-ubiquinone oxidoreductase 75 kDa subunit, mitochondrial	NDUFS1
0.185293	0.0322423	Q9Y2Q3	Q9Y2Q3	Glutathione S-transferase kappa 1	GSTK1
0.20003	0.0320897	Q9NXE4	Q9NXE4	Sphingomyelin phosphodiesterase 4	SMPD4
0.16868	0.0320172	Q6Y7W6	Q6Y7W6	PERQ amino acid-rich with GYF domain-containing protein 2	GIGYF2
0.0876484	0.0319352	Q9H0U6	Q9H0U6	39S ribosomal protein L18, mitochondrial	MRPL18
0.152367	0.0317736	Q8NBF2	Q8NBF2	NHL repeat-containing protein 2	NHLRC2
0.300239	0.0317407	P23396	P23396	40S ribosomal protein S3	RPS3
0.11138	0.0317063	Q14997	Q14997	Proteasome activator complex subunit 4	PSME4
0.0614107	0.0316296	O60828	O60828	Polyglutamine-binding protein 1	PQBP1
0.228496	0.0315704	P53621	P53621	Coatomer subunit alpha;Xenin;Proxenin	COPA
0.081933	0.031517	Q96SZ6	Q96SZ6	CDK5 regulatory subunit-associated protein 1	CDK5RAP1
0.0932015	0.0314188	P16403;Q02539;P22492	P16403	Histone H1.2	HIST1H1C
0.0957966	0.0313411	Q9NP72	Q9NP72	Ras-related protein Rab-18	RAB18
0.150242	0.0313182	Q9Y383	Q9Y383	Putative RNA-binding protein Luc7-like 2	LUC7L2
0.25653	0.0312862	Q03518	Q03518	Antigen peptide transporter 1	TAP1
0.275276	0.0312057	Q6P179	Q6P179	Endoplasmic reticulum aminopeptidase 2	ERAP2
0.0700854	0.0311818	Q8NEC7	Q8NEC7	Glutathione S-transferase C-terminal domain-containing protein	GSTCD
0.250273	0.0311732	Q93034	Q93034	Cullin-5	CUL5
0.186209	0.0311704	Q14498	Q14498	RNA-binding protein 39	RBM39
0.133184	0.0311542	Q9NQX3	Q9NQX3	Gephyrin;Molybdopterin adenylyltransferase;Molybdopterin molybdenumtransferase	GPHN
0.336201	0.0310078	Q9Y4E8	Q9Y4E8	Ubiquitin carboxyl-terminal hydrolase 15	USP15
0.0724984	0.0309339	Q14790	Q14790	Caspase-8;Caspase-8 subunit p18;Caspase-8 subunit p10	CASP8
0.0235254	0.0308371	Q5HYI7	Q5HYI7	Metaxin-3	MTX3
0.106799	0.0307717	Q14151	Q14151	Scaffold attachment factor B2	SAFB2
0.0879792	0.0307441	O15127	O15127	Secretory carrier-associated membrane protein 2	SCAMP2
0.169396	0.0306621	Q9UHD2	Q9UHD2	Serine/threonine-protein kinase TBK1	TBK1
0.130089	0.0306368	Q9ULZ3	Q9ULZ3	Apoptosis-associated speck-like protein containing a CARD	PYCARD
0.239218	0.0306282	Q9UIW2;P51805	Q9UIW2	Plexin-A1	PLXNA1
0.0459464	0.0306101	Q9C0B7	Q9C0B7	Transport and Golgi organization protein 6 homolog	TANGO6
0.11978	0.0306087	Q6UXV4	Q6UXV4	MICOS complex subunit MIC27	APOOL
0.330314	0.0305543	P13796	P13796	Plastin-2	LCP1
0.177188	0.0305195	P62937;F5H284;Q9Y536;P0DN26;A0A0B4J2A2;A0A075B767;A0A075B759;P0DN37	P62937	Peptidyl-prolyl cis-trans isomerase A;Peptidyl-prolyl cis-trans isomerase A, N-terminally processed	PPIA
0.208504	0.0304561	Q15020	Q15020	Squamous cell carcinoma antigen recognized by T-cells 3	SART3
0.116221	0.0304542	O95361;Q309B1	O95361	Tripartite motif-containing protein 16	TRIM16
0.188722	0.030426	P46109	P46109	Crk-like protein	CRKL
0.248357	0.0304012	Q7LBC6	Q7LBC6	Lysine-specific demethylase 3B	KDM3B
0.168819	0.0303974	P23229	P23229	Integrin alpha-6;Integrin alpha-6 heavy chain;Integrin alpha-6 light chain;Processed integrin alpha-6	ITGA6
0.105182	0.0303788	O14657	O14657	Torsin-1B	TOR1B
0.115444	0.0303402	Q15056	Q15056	Eukaryotic translation initiation factor 4H	EIF4H
0.205124	0.0302758	Q02809	Q02809	Procollagen-lysine,2-oxoglutarate 5-dioxygenase 1	PLOD1
0.114249	0.0302501	Q9UP83	Q9UP83	Conserved oligomeric Golgi complex subunit 5	COG5
0.0940704	0.0299196	Q13153	Q13153	Serine/threonine-protein kinase PAK 1	PAK1
0.151771	0.0296783	Q9BZJ0	Q9BZJ0	Crooked neck-like protein 1	CRNKL1
0.0879367	0.0296721	Q5VW36	Q5VW36	Focadhesin	FOCAD
0.125835	0.029551	P42574	P42574	Caspase-3;Caspase-3 subunit p17;Caspase-3 subunit p12	CASP3
0.12401	0.0294962	O14662	O14662	Syntaxin-16	STX16
0.208078	0.0294442	Q96S52	Q96S52	GPI transamidase component PIG-S	PIGS
0.14194	0.0293193	Q96P70	Q96P70	Importin-9	IPO9
0.115442	0.029295	Q9NXS2	Q9NXS2	Glutaminyl-peptide cyclotransferase-like protein	QPCTL
0.0680275	0.0291495	Q5JVF3	Q5JVF3	PCI domain-containing protein 2	PCID2
0.129329	0.028985	Q14694	Q14694	Ubiquitin carboxyl-terminal hydrolase 10	USP10
0.156315	0.0288877	P60174	P60174	Triosephosphate isomerase	TPI1
0.130685	0.0288119	Q8N3U4	Q8N3U4	Cohesin subunit SA-2	STAG2
0.197359	0.0287757	Q13085	Q13085	Acetyl-CoA carboxylase 1;Biotin carboxylase	ACACA
0.211855	0.0287495	Q27J81	Q27J81	Inverted formin-2	INF2
0.134913	0.0287309	Q96TA2	Q96TA2	ATP-dependent zinc metalloprotease YME1L1	YME1L1
0.160735	0.0284805	Q92973	Q92973	Transportin-1	TNPO1
0.0653277	0.0284629	Q8WUM9	Q8WUM9	Sodium-dependent phosphate transporter 1	SLC20A1
0.16183	0.0284252	Q9NZB2;Q5T035	Q9NZB2	Constitutive coactivator of PPAR-gamma-like protein 1	FAM120A
0.132182	0.0282021	O43264	O43264	Centromere/kinetochore protein zw10 homolog	ZW10
0.164493	0.0281715	Q10471;Q8N4A0	Q10471	Polypeptide N-acetylgalactosaminyltransferase 2;Polypeptide N-acetylgalactosaminyltransferase 2 soluble form	GALNT2
0.0760611	0.0281482	Q86UY6	Q86UY6	N-alpha-acetyltransferase 40	NAA40
0.0644184	0.0281038	Q8WVB6	Q8WVB6	Chromosome transmission fidelity protein 18 homolog	CHTF18
0.507568	0.028059	O14980	O14980	Exportin-1	XPO1
0.137464	0.0280585	P12955	P12955	Xaa-Pro dipeptidase	PEPD
0.065212	0.0279465	Q9UJC3	Q9UJC3	Protein Hook homolog 1	HOOK1
0.237108	0.0278497	Q5UIP0	Q5UIP0	Telomere-associated protein RIF1	RIF1
0.115031	0.027844	Q07812	Q07812	Apoptosis regulator BAX	BAX
0.0165354	0.0277224	Q9H944	Q9H944	Mediator of RNA polymerase II transcription subunit 20	MED20
0.138761	0.0276856	P78417	P78417	Glutathione S-transferase omega-1	GSTO1
0.136021	0.0276241	Q9NX24	Q9NX24	H/ACA ribonucleoprotein complex subunit 2	NHP2
0.0988704	0.0276041	Q9BRG2	Q9BRG2	SH2 domain-containing protein 3A	SH2D3A
0.0694561	0.027421	Q86YQ8	Q86YQ8	Copine-8	CPNE8
0.115279	0.0273995	Q13547	Q13547	Histone deacetylase 1	HDAC1
0.0560538	0.0273027	Q8IY17	Q8IY17	Neuropathy target esterase	PNPLA6
0.106791	0.0272083	Q969S9	Q969S9	Ribosome-releasing factor 2, mitochondrial	GFM2
0.2312	0.0271997	Q9UPN3	Q9UPN3	Microtubule-actin cross-linking factor 1, isoforms 1/2/3/5	MACF1
0.0374162	0.0267673	Q96GM8	Q96GM8	Target of EGR1 protein 1	TOE1
0.136031	0.0266056	Q5JRX3	Q5JRX3	Presequence protease, mitochondrial	PITRM1
0.153957	0.0265326	O75694	O75694	Nuclear pore complex protein Nup155	NUP155
0.0638661	0.0264416	Q99816	Q99816	Tumor susceptibility gene 101 protein	TSG101
0.105879	0.0264058	Q9NR09	Q9NR09	Baculoviral IAP repeat-containing protein 6	BIRC6
0.102155	0.0260201	Q99598	Q99598	Translin-associated protein X	TSNAX
0.142611	0.0258932	Q9UNF0	Q9UNF0	Protein kinase C and casein kinase substrate in neurons protein 2	PACSIN2
0.2792	0.0257726	O75165	O75165	DnaJ homolog subfamily C member 13	DNAJC13
0.112155	0.0257454	O75477	O75477	Erlin-1	ERLIN1
0.249022	0.0256958	Q6P1J9	Q6P1J9	Parafibromin	CDC73
0.118173	0.0253787	Q5SY16	Q5SY16	Polynucleotide 5-hydroxyl-kinase NOL9	NOL9
0.0974545	0.0252466	Q9BZE1	Q9BZE1	39S ribosomal protein L37, mitochondrial	MRPL37
0.0416513	0.0251207	Q96CX2	Q96CX2	BTB/POZ domain-containing protein KCTD12	KCTD12
0.125385	0.0251031	P47755	P47755	F-actin-capping protein subunit alpha-2	CAPZA2
0.0765634	0.0250936	Q96ST2	Q96ST2	Protein IWS1 homolog	IWS1
0.0995458	0.0250831	Q02252	Q02252	Methylmalonate-semialdehyde dehydrogenase [acylating], mitochondrial	ALDH6A1
0.0330566	0.025022	P51948	P51948	CDK-activating kinase assembly factor MAT1	MNAT1
0.0354189	0.0249796	Q15582	Q15582	Transforming growth factor-beta-induced protein ig-h3	TGFBI
0.0761824	0.0249648	O15173	O15173	Membrane-associated progesterone receptor component 2	PGRMC2
0.0723497	0.0249496	Q6PD74	Q6PD74	Alpha- and gamma-adaptin-binding protein p34	AAGAB
0.103886	0.0248432	P46013	P46013	Antigen KI-67	MKI67
0.0285313	0.0248084	Q13332	Q13332	Receptor-type tyrosine-protein phosphatase S	PTPRS
0.0487134	0.0246592	Q15070	Q15070	Mitochondrial inner membrane protein OXA1L	OXA1L
0.171712	0.0245481	P32969	P32969	60S ribosomal protein L9	RPL9
0.0585427	0.0245194	O95400	O95400	CD2 antigen cytoplasmic tail-binding protein 2	CD2BP2
0.10672	0.0244069	Q9NSD9	Q9NSD9	Phenylalanine--tRNA ligase beta subunit	FARSB
0.245238	0.024334	Q9NYY8	Q9NYY8	FAST kinase domain-containing protein 2	FASTKD2
0.190488	0.0242929	P30520;Q8N142	P30520	Adenylosuccinate synthetase isozyme 2	ADSS
0.08605	0.0239434	P20618	P20618	Proteasome subunit beta type-1	PSMB1
0.276352	0.023942	P68371	P68371	Tubulin beta-4B chain	TUBB4B
0.093455	0.023932	Q9ULX6	Q9ULX6	A-kinase anchor protein 8-like	AKAP8L
0.0864515	0.0239	Q15631	Q15631	Translin	TSN
0.157865	0.0238671	Q13123	Q13123	Protein Red	IK
0.083051	0.0237737	P60891;P21108	P60891	Ribose-phosphate pyrophosphokinase 1	PRPS1
0.0963545	0.0237217	P30084	P30084	Enoyl-CoA hydratase, mitochondrial	ECHS1
0.0654722	0.0237098	Q9Y316	Q9Y316	Protein MEMO1	MEMO1
0.125739	0.0235915	P62333	P62333	26S protease regulatory subunit 10B	PSMC6
0.0676914	0.0234313	Q8IZ83	Q8IZ83	Aldehyde dehydrogenase family 16 member A1	ALDH16A1
0.12369	0.023314	O15554	O15554	Intermediate conductance calcium-activated potassium channel protein 4	KCNN4
0.107759	0.0232921	O60343	O60343	TBC1 domain family member 4	TBC1D4
0.108635	0.0232387	Q04760	Q04760	Lactoylglutathione lyase	GLO1
0.0662035	0.0231543	Q13535	Q13535	Serine/threonine-protein kinase ATR	ATR
0.114296	0.0229421	P02794	P02794	Ferritin heavy chain;Ferritin heavy chain, N-terminally processed	FTH1
0.0881282	0.0228062	Q16822;P35558	Q16822	Phosphoenolpyruvate carboxykinase [GTP], mitochondrial	PCK2
0.0810384	0.0227776	Q15390	Q15390	Mitochondrial fission regulator 1	MTFR1
0.120117	0.0227528	O14964	O14964	Hepatocyte growth factor-regulated tyrosine kinase substrate	HGS
0.0494043	0.0227203	Q92879	Q92879	CUGBP Elav-like family member 1	CELF1
0.225214	0.0226831	P07900;Q14568	P07900	Heat shock protein HSP 90-alpha	HSP90AA1
0.471059	0.0226274	Q9NZ08	Q9NZ08	Endoplasmic reticulum aminopeptidase 1	ERAP1
0.0764482	0.0225835	P33121;Q9ULC5	P33121	Long-chain-fatty-acid--CoA ligase 1	ACSL1
0.0382248	0.0225759	P62910	P62910	60S ribosomal protein L32	RPL32
0.0831175	0.0225029	O95758	O95758	Polypyrimidine tract-binding protein 3	PTBP3
0.0532292	0.0224895	P04179	P04179	Superoxide dismutase [Mn], mitochondrial	SOD2
0.116269	0.022471	P42677	P42677	40S ribosomal protein S27	RPS27
0.212415	0.0223794	Q14692	Q14692	Ribosome biogenesis protein BMS1 homolog	BMS1
0.196164	0.0222549	P35573	P35573	Glycogen debranching enzyme;4-alpha-glucanotransferase;Amylo-alpha-1,6-glucosidase	AGL
0.281097	0.0221882	P35659	P35659	Protein DEK	DEK
0.0966528	0.0221848	P05423	P05423	DNA-directed RNA polymerase III subunit RPC4	POLR3D
0.286896	0.022099	P35249	P35249	Replication factor C subunit 4	RFC4
0.0784112	0.0220652	Q9UNP9	Q9UNP9	Peptidyl-prolyl cis-trans isomerase E	PPIE
0.186867	0.0220141	A0AVT1	A0AVT1	Ubiquitin-like modifier-activating enzyme 6	UBA6
0.0750489	0.0219779	Q5SSJ5	Q5SSJ5	Heterochromatin protein 1-binding protein 3	HP1BP3
0.127469	0.0218797	Q96AG4	Q96AG4	Leucine-rich repeat-containing protein 59	LRRC59
0.141977	0.0218463	P15880	P15880	40S ribosomal protein S2	RPS2
0.0900147	0.0217409	Q86UX7	Q86UX7	Fermitin family homolog 3	FERMT3
0.136102	0.021709	Q9UJS0	Q9UJS0	Calcium-binding mitochondrial carrier protein Aralar2	SLC25A13
0.0977747	0.0216503	P41247	P41247	Patatin-like phospholipase domain-containing protein 4	PNPLA4
0.0516712	0.0216336	O43314	O43314	Inositol hexakisphosphate and diphosphoinositol-pentakisphosphate kinase 2	PPIP5K2
0.170357	0.0214949	Q6DT37	Q6DT37	Serine/threonine-protein kinase MRCK gamma	CDC42BPG
0.0886196	0.0214801	P46459	P46459	Vesicle-fusing ATPase	NSF
0.097896	0.0213718	Q9BTE3	Q9BTE3	Mini-chromosome maintenance complex-binding protein	MCMBP
0.0838156	0.0213423	Q86WJ1	Q86WJ1	Chromodomain-helicase-DNA-binding protein 1-like	CHD1L
0.0708598	0.0212603	P23528	P23528	Cofilin-1	CFL1
0.112637	0.0211334	Q9BYT8	Q9BYT8	Neurolysin, mitochondrial	NLN
0.208342	0.0211196	Q96TA1	Q96TA1	Niban-like protein 1	FAM129B
0.224332	0.0210886	Q9H583	Q9H583	HEAT repeat-containing protein 1;HEAT repeat-containing protein 1, N-terminally processed	HEATR1
0.0487411	0.0208945	Q9NV31	Q9NV31	U3 small nucleolar ribonucleoprotein protein IMP3	IMP3
0.0613239	0.0207858	Q8NEJ9	Q8NEJ9	Neuroguidin	NGDN
0.161945	0.0206852	Q9NX02	Q9NX02	NACHT, LRR and PYD domains-containing protein 2	NLRP2
0.0501097	0.0203023	Q13309	Q13309	S-phase kinase-associated protein 2	SKP2
0.0967204	0.0201812	O95994;Q8TD06	O95994	Anterior gradient protein 2 homolog	AGR2
0.036014	0.0201588	Q9HD20	Q9HD20	Manganese-transporting ATPase 13A1	ATP13A1
0.0439729	0.0199604	P11234	P11234	Ras-related protein Ral-B	RALB
0.119332	0.0199466	Q9BSJ8	Q9BSJ8	Extended synaptotagmin-1	ESYT1
0.135186	0.019917	O14896	O14896	Interferon regulatory factor 6	IRF6
0.0435067	0.0198975	P53634	P53634	Dipeptidyl peptidase 1;Dipeptidyl peptidase 1 exclusion domain chain;Dipeptidyl peptidase 1 heavy chain;Dipeptidyl peptidase 1 light chain	CTSC
0.109777	0.0198722	P56192	P56192	Methionine--tRNA ligase, cytoplasmic	MARS
0.0929826	0.0197959	Q7Z3U7	Q7Z3U7	Protein MON2 homolog	MON2
0.0815957	0.0197926	Q96BM9	Q96BM9	ADP-ribosylation factor-like protein 8A	ARL8A
0.0759757	0.0197706	Q9UBL3	Q9UBL3	Set1/Ash2 histone methyltransferase complex subunit ASH2	ASH2L
0.13767	0.0197458	P57740	P57740	Nuclear pore complex protein Nup107	NUP107
0.0752455	0.0196552	Q5BKZ1	Q5BKZ1	DBIRD complex subunit ZNF326	ZNF326
0.0475352	0.0195842	Q13510	Q13510	Acid ceramidase;Acid ceramidase subunit alpha;Acid ceramidase subunit beta	ASAH1
0.125737	0.0192976	Q8N2K0	Q8N2K0	Monoacylglycerol lipase ABHD12	ABHD12
0.113172	0.0192003	Q9H4A4	Q9H4A4	Aminopeptidase B	RNPEP
0.150377	0.0191555	P14735	P14735	Insulin-degrading enzyme	IDE
0.108306	0.019105	P36542	P36542	ATP synthase subunit gamma, mitochondrial	ATP5C1
0.0589404	0.0190825	Q86WQ0	Q86WQ0	Nuclear receptor 2C2-associated protein	NR2C2AP
0.107744	0.0190654	P55084	P55084	Trifunctional enzyme subunit beta, mitochondrial;3-ketoacyl-CoA thiolase	HADHB
0.064736	0.0190377	Q96GW9	Q96GW9	Methionine--tRNA ligase, mitochondrial	MARS2
0.0924002	0.0188403	O95373	O95373	Importin-7	IPO7
0.0753104	0.0187893	P25440	P25440	Bromodomain-containing protein 2	BRD2
0.130971	0.0187206	Q92783	Q92783	Signal transducing adapter molecule 1	STAM
0.143834	0.0185719	Q9BZE4	Q9BZE4	Nucleolar GTP-binding protein 1	GTPBP4
0.135733	0.0185614	Q00325	Q00325	Phosphate carrier protein, mitochondrial	SLC25A3
0.0467574	0.0185084	Q8IXU6	Q8IXU6	Solute carrier family 35 member F2	SLC35F2
0.0464146	0.018384	Q9Y394	Q9Y394	Dehydrogenase/reductase SDR family member 7	DHRS7
0.0821492	0.0183196	P07099	P07099	Epoxide hydrolase 1	EPHX1
0.109522	0.018208	P12694	P12694	2-oxoisovalerate dehydrogenase subunit alpha, mitochondrial	BCKDHA
0.0354469	0.0181479	Q9Y3A4	Q9Y3A4	Ribosomal RNA-processing protein 7 homolog A	RRP7A
0.117853	0.0180163	Q96JB2	Q96JB2	Conserved oligomeric Golgi complex subunit 3	COG3
0.118099	0.0176239	O00429	O00429	Dynamin-1-like protein	DNM1L
0.0605158	0.0174799	Q9NQP4	Q9NQP4	Prefoldin subunit 4	PFDN4
0.0483766	0.0171208	Q96AA3	Q96AA3	Protein RFT1 homolog	RFT1
0.0903492	0.0170441	P61201	P61201	COP9 signalosome complex subunit 2	COPS2
0.0570089	0.0169659	Q8NC60	Q8NC60	Nitric oxide-associated protein 1	NOA1
0.126133	0.0169525	P24928	P24928	DNA-directed RNA polymerase II subunit RPB1	POLR2A
0.121965	0.0169058	O15031;O60486	O15031	Plexin-B2	PLXNB2
0.0536299	0.0167613	Q9H173	Q9H173	Nucleotide exchange factor SIL1	SIL1
0.0239967	0.0167294	P48200	P48200	Iron-responsive element-binding protein 2	IREB2
0.131339	0.0167003	P63010	P63010	AP-2 complex subunit beta	AP2B1
0.0704266	0.0166926	Q86V81	Q86V81	THO complex subunit 4	ALYREF
0.037875	0.0166025	P63098;Q96LZ3	P63098	Calcineurin subunit B type 1	PPP3R1
0.0567485	0.016571	Q7Z434	Q7Z434	Mitochondrial antiviral-signaling protein	MAVS
0.0385931	0.0164447	Q9HAB8	Q9HAB8	Phosphopantothenate--cysteine ligase	PPCS
0.0793237	0.0163679	P46777	P46777	60S ribosomal protein L5	RPL5
0.0694266	0.0163603	P55196	P55196	Afadin	MLLT4
0.042718	0.0162578	Q00169	Q00169	Phosphatidylinositol transfer protein alpha isoform	PITPNA
0.040751	0.0161567	O00562	O00562	Membrane-associated phosphatidylinositol transfer protein 1	PITPNM1
0.0891855	0.0160475	P46783;Q9NQ39	P46783	40S ribosomal protein S10	RPS10
0.0651709	0.0159388	Q9Y639	Q9Y639	Neuroplastin	NPTN
0.0516649	0.0158911	P63241;Q6IS14;Q9GZV4	P63241;Q6IS14	Eukaryotic translation initiation factor 5A-1;Eukaryotic translation initiation factor 5A-1-like	EIF5A;EIF5AL1
0.0515612	0.0157604	Q9NP79	Q9NP79	Vacuolar protein sorting-associated protein VTA1 homolog	VTA1
0.0804401	0.015749	Q12905	Q12905	Interleukin enhancer-binding factor 2	ILF2
0.0767109	0.0156446	P13674	P13674	Prolyl 4-hydroxylase subunit alpha-1	P4HA1
0.0652857	0.0156159	Q96KP1	Q96KP1	Exocyst complex component 2	EXOC2
0.146188	0.0154862	Q96KA5	Q96KA5	Cleft lip and palate transmembrane protein 1-like protein	CLPTM1L
0.0439061	0.015285	Q9NS69	Q9NS69	Mitochondrial import receptor subunit TOM22 homolog	TOMM22
0.0589986	0.0152426	Q14651	Q14651	Plastin-1	PLS1
0.0918988	0.0151024	Q14974	Q14974	Importin subunit beta-1	KPNB1
0.0310665	0.0149832	Q96DM3	Q96DM3	Uncharacterized protein C18orf8	C18orf8
0.11156	0.0149736	Q5T4S7	Q5T4S7	E3 ubiquitin-protein ligase UBR4	UBR4
0.0796175	0.0148616	O43396	O43396	Thioredoxin-like protein 1	TXNL1
0.081443	0.0148292	P98175	P98175	RNA-binding protein 10	RBM10
0.0481167	0.0148177	P08240	P08240	Signal recognition particle receptor subunit alpha	SRPR
0.0353047	0.0147581	P48735	P48735	Isocitrate dehydrogenase [NADP], mitochondrial	IDH2
0.0369177	0.0147376	P42694	P42694	Probable helicase with zinc finger domain	HELZ
0.0331418	0.0146542	Q8IV08	Q8IV08	Phospholipase D3	PLD3
0.210617	0.0146065	Q93008	Q93008	Probable ubiquitin carboxyl-terminal hydrolase FAF-X	USP9X
0.061959	0.0144572	Q96L92	Q96L92	Sorting nexin-27	SNX27
0.0264444	0.014317	Q96GA7	Q96GA7	Serine dehydratase-like	SDSL
0.0650584	0.0142851	P23526	P23526	Adenosylhomocysteinase	AHCY
0.0258336	0.0142779	Q96K37	Q96K37	Solute carrier family 35 member E1	SLC35E1
0.0702645	0.0142212	Q13315	Q13315	Serine-protein kinase ATM	ATM
0.0254733	0.0141749	Q8IW35	Q8IW35	Centrosomal protein of 97 kDa	CEP97
0.0232218	0.0140815	O75600	O75600	2-amino-3-ketobutyrate coenzyme A ligase, mitochondrial	GCAT
0.0794878	0.0140753	O60287	O60287	Nucleolar pre-ribosomal-associated protein 1	URB1
0.0659775	0.0140748	P52948	P52948	Nuclear pore complex protein Nup98-Nup96;Nuclear pore complex protein Nup98;Nuclear pore complex protein Nup96	NUP98
0.0344049	0.01402	Q86SQ0	Q86SQ0	Pleckstrin homology-like domain family B member 2	PHLDB2
0.0365856	0.0139866	O94952	O94952	F-box only protein 21	FBXO21
0.0340317	0.0139785	Q13043	Q13043	Serine/threonine-protein kinase 4;Serine/threonine-protein kinase 4 37kDa subunit;Serine/threonine-protein kinase 4 18kDa subunit	STK4
0.0764487	0.013875	Q13501	Q13501	Sequestosome-1	SQSTM1
0.0901436	0.0138168	O75691	O75691	Small subunit processome component 20 homolog	UTP20
0.0292425	0.0137353	Q9NYV4	Q9NYV4	Cyclin-dependent kinase 12	CDK12
0.0351371	0.0137272	O14787	O14787	Transportin-2	TNPO2
0.0768976	0.0136828	Q01780	Q01780	Exosome component 10	EXOSC10
0.0475804	0.0135202	P04792	P04792	Heat shock protein beta-1	HSPB1
0.0383752	0.0134068	Q96P11;Q63ZY6	Q96P11	Probable 28S rRNA (cytosine-C(5))-methyltransferase	NSUN5
0.0530145	0.0133696	Q9BUN8	Q9BUN8	Derlin-1	DERL1
0.0174219	0.0131717	A2A2Y4	A2A2Y4	FERM domain-containing protein 3	FRMD3
0.0471168	0.0131369	P38435	P38435	Vitamin K-dependent gamma-carboxylase	GGCX
0.0220496	0.0130372	P10109	P10109	Adrenodoxin, mitochondrial	FDX1
0.0463985	0.012969	P54577	P54577	Tyrosine--tRNA ligase, cytoplasmic;Tyrosine--tRNA ligase, cytoplasmic, N-terminally processed	YARS
0.0534768	0.0129347	P31153;Q00266	P31153	S-adenosylmethionine synthase isoform type-2	MAT2A
0.0706252	0.0128398	P08237	P08237	ATP-dependent 6-phosphofructokinase, muscle type	PFKM
0.0290331	0.0125566	Q9Y248	Q9Y248	DNA replication complex GINS protein PSF2	GINS2
0.0692473	0.0123224	Q14554	Q14554	Protein disulfide-isomerase A5	PDIA5
0.0427126	0.0122943	Q12972	Q12972	Nuclear inhibitor of protein phosphatase 1;Activator of RNA decay	PPP1R8
0.0555847	0.0122776	P18858	P18858	DNA ligase 1	LIG1
0.0861636	0.0121369	Q9UHB9	Q9UHB9	Signal recognition particle subunit SRP68	SRP68
0.0416931	0.0120163	Q13188	Q13188	Serine/threonine-protein kinase 3;Serine/threonine-protein kinase 3 36kDa subunit;Serine/threonine-protein kinase 3 20kDa subunit	STK3
0.0410147	0.0119629	O60508	O60508	Pre-mRNA-processing factor 17	CDC40
0.0659381	0.0117149	Q92974	Q92974	Rho guanine nucleotide exchange factor 2	ARHGEF2
0.0324	0.0115604	P13073	P13073	Cytochrome c oxidase subunit 4 isoform 1, mitochondrial	COX4I1
0.0421462	0.0115194	P07737	P07737	Profilin-1	PFN1
0.040571	0.0114789	P31350	P31350	Ribonucleoside-diphosphate reductase subunit M2	RRM2
0.0343537	0.0114465	Q9NNW5	Q9NNW5	WD repeat-containing protein 6	WDR6
0.036165	0.0114408	P82673	P82673	28S ribosomal protein S35, mitochondrial	MRPS35
0.0501732	0.011312	Q8N122	Q8N122	Regulatory-associated protein of mTOR	RPTOR
0.033989	0.0110245	Q9BZ29	Q9BZ29	Dedicator of cytokinesis protein 9	DOCK9
0.104949	0.0109601	P22102	P22102	Trifunctional purine biosynthetic protein adenosine-3;Phosphoribosylamine--glycine ligase;Phosphoribosylformylglycinamidine cyclo-ligase;Phosphoribosylglycinamide formyltransferase	GART
0.0453068	0.0108323	P10155	P10155	60 kDa SS-A/Ro ribonucleoprotein	TROVE2
0.0475494	0.010818	O43169	O43169	Cytochrome b5 type B	CYB5B
0.0303624	0.0107875	O95714;Q9BVR0	O95714	E3 ubiquitin-protein ligase HERC2	HERC2
0.0355357	0.010776	Q8N3E9	Q8N3E9	1-phosphatidylinositol 4,5-bisphosphate phosphodiesterase delta-3	PLCD3
0.0305692	0.0107551	Q7L8W6	Q7L8W6	Diphthine--ammonia ligase	DPH6
0.0343363	0.0106897	P62266	P62266	40S ribosomal protein S23	RPS23
0.0274562	0.0105033	O95865	O95865	N(G),N(G)-dimethylarginine dimethylaminohydrolase 2	DDAH2
0.0336118	0.0103269	Q92597	Q92597	Protein NDRG1	NDRG1
0.0406843	0.0102286	Q9UGI8	Q9UGI8	Testin	TES
0.0381479	0.0102024	Q9UHX1	Q9UHX1	Poly(U)-binding-splicing factor PUF60	PUF60
0.0761713	0.0101814	Q14204	Q14204	Cytoplasmic dynein 1 heavy chain 1	DYNC1H1
0.0357265	0.010088	Q9UH65	Q9UH65	Switch-associated protein 70	SWAP70
0.0620631	0.00996113	Q9H845	Q9H845	Acyl-CoA dehydrogenase family member 9, mitochondrial	ACAD9
0.0337332	0.00991201	Q9Y2T2	Q9Y2T2	AP-3 complex subunit mu-1	AP3M1
0.0776777	0.00990295	P30101	P30101	Protein disulfide-isomerase A3	PDIA3
0.0220699	0.00987673	Q9NZM3	Q9NZM3	Intersectin-2	ITSN2
0.0300223	0.00985384	Q96PM9	Q96PM9	Zinc finger protein 385A	ZNF385A
0.0920584	0.0097909	Q09161	Q09161	Nuclear cap-binding protein subunit 1	NCBP1
0.0195851	0.00974131	Q8IZH2	Q8IZH2	5-3 exoribonuclease 1	XRN1
0.0412709	0.00971079	Q96T23	Q96T23	Remodeling and spacing factor 1	RSF1
0.0491121	0.00969172	P49642	P49642	DNA primase small subunit	PRIM1
0.0105426	0.00965452	O60427	O60427	Fatty acid desaturase 1	FADS1
0.0141861	0.00961924	Q709C8	Q709C8	Vacuolar protein sorting-associated protein 13C	VPS13C
0.0362059	0.00949001	Q4G0F5	Q4G0F5	Vacuolar protein sorting-associated protein 26B	VPS26B
0.0382535	0.0094099	P51812;Q9Y2H9	P51812	Ribosomal protein S6 kinase alpha-3	RPS6KA3
0.0695481	0.00935268	P12081	P12081	Histidine--tRNA ligase, cytoplasmic	HARS
0.109542	0.00934219	P10253	P10253	Lysosomal alpha-glucosidase;76 kDa lysosomal alpha-glucosidase;70 kDa lysosomal alpha-glucosidase	GAA
0.0215235	0.00927591	P84095	P84095	Rho-related GTP-binding protein RhoG	RHOG
0.0669559	0.00918674	Q9UHW9	Q9UHW9	Solute carrier family 12 member 6	SLC12A6
0.0488094	0.00917292	O75915	O75915	PRA1 family protein 3	ARL6IP5
0.0209565	0.00914764	P17813	P17813	Endoglin	ENG
0.0467665	0.00909376	Q9H6S3	Q9H6S3	Epidermal growth factor receptor kinase substrate 8-like protein 2	EPS8L2
0.0481467	0.00903511	P35250	P35250	Replication factor C subunit 2	RFC2
0.0402562	0.00900745	Q7KZI7	Q7KZI7	Serine/threonine-protein kinase MARK2	MARK2
0.0493693	0.00892735	O60341	O60341	Lysine-specific histone demethylase 1A	KDM1A
0.0478328	0.00890779	Q9H9J2	Q9H9J2	39S ribosomal protein L44, mitochondrial	MRPL44
0.0533624	0.00867748	P47756	P47756	F-actin-capping protein subunit beta	CAPZB
0.0317225	0.00866175	Q8NCF5	Q8NCF5	NFATC2-interacting protein	NFATC2IP
0.0241936	0.00860929	Q8WUY1	Q8WUY1	Protein THEM6	THEM6
0.0479435	0.008605	Q14566	Q14566	DNA replication licensing factor MCM6	MCM6
0.0361586	0.00857782	P45973	P45973	Chromobox protein homolog 5	CBX5
0.0334133	0.00856352	Q13867	Q13867	Bleomycin hydrolase	BLMH
0.046331	0.00849581	P27824	P27824	Calnexin	CANX
0.0481483	0.00845861	Q92667	Q92667	A-kinase anchor protein 1, mitochondrial	AKAP1
0.0540506	0.00843906	P13804	P13804	Electron transfer flavoprotein subunit alpha, mitochondrial	ETFA
0.0255605	0.00843048	Q5TC12	Q5TC12	ATP synthase mitochondrial F1 complex assembly factor 1	ATPAF1
0.0274208	0.0084219	Q9Y2D5	Q9Y2D5	A-kinase anchor protein 2	AKAP2
0.054927	0.00816822	P22059	P22059	Oxysterol-binding protein 1	OSBP
0.0260471	0.0081315	Q9BWD1	Q9BWD1	Acetyl-CoA acetyltransferase, cytosolic	ACAT2
0.0841922	0.00782347	P04632;Q96L46	P04632	Calpain small subunit 1	CAPNS1
0.0143006	0.00776911	P06865	P06865	Beta-hexosaminidase subunit alpha	HEXA
0.0683877	0.00742722	P36551	P36551	Oxygen-dependent coproporphyrinogen-III oxidase, mitochondrial	CPOX
0.0299052	0.00741911	Q9BXY0	Q9BXY0	Protein MAK16 homolog	MAK16
0.012049	0.00734997	Q9Y487	Q9Y487	V-type proton ATPase 116 kDa subunit a isoform 2	ATP6V0A2
0.00670904	0.00721025	Q9HAS0	Q9HAS0	Protein Njmu-R1	C17orf75
0.0295581	0.00719118	P26373	P26373	60S ribosomal protein L13	RPL13
0.0369748	0.00715828	Q8IUD2	Q8IUD2	ELKS/Rab6-interacting/CAST family member 1	ERC1
0.0563257	0.00706148	Q6PIU2	Q6PIU2	Neutral cholesterol ester hydrolase 1	NCEH1
0.0289075	0.00700617	P40692	P40692	DNA mismatch repair protein Mlh1	MLH1
0.0398182	0.00687265	P55265	P55265	Double-stranded RNA-specific adenosine deaminase	ADAR
0.0230319	0.00677156	Q2VPK5	Q2VPK5	Cytoplasmic tRNA 2-thiolation protein 2	CTU2
0.0214506	0.00676918	Q9UJX5	Q9UJX5	Anaphase-promoting complex subunit 4	ANAPC4
0.0337308	0.00674963	Q9NVT9	Q9NVT9	Armadillo repeat-containing protein 1	ARMC1
0.0160617	0.00671768	O00139	O00139	Kinesin-like protein KIF2A	KIF2A
0.0264803	0.00658226	Q8WVM8	Q8WVM8	Sec1 family domain-containing protein 1	SCFD1
0.0188362	0.00653982	Q13426	Q13426	DNA repair protein XRCC4	XRCC4
0.025879	0.00642586	Q14232	Q14232	Translation initiation factor eIF-2B subunit alpha	EIF2B1
0.0193261	0.00624084	Q16666	Q16666	Gamma-interferon-inducible protein 16	IFI16
0.013267	0.00623417	O43318	O43318	Mitogen-activated protein kinase kinase kinase 7	MAP3K7
0.0371193	0.00620985	Q9Y2Z4	Q9Y2Z4	Tyrosine--tRNA ligase, mitochondrial	YARS2
0.0129058	0.00618219	A2RRP1	A2RRP1	Neuroblastoma-amplified sequence	NBAS
0.0374695	0.00607824	Q92575	Q92575	UBX domain-containing protein 4	UBXN4
0.0203706	0.00606537	P82979	P82979	SAP domain-containing ribonucleoprotein	SARNP
0.0262902	0.00567675	Q6UN15	Q6UN15	Pre-mRNA 3-end-processing factor FIP1	FIP1L1
0.0130977	0.00562954	P22670;P48378;P48380	P22670	MHC class II regulatory factor RFX1	RFX1
0.0127915	0.00561619	Q66K14	Q66K14	TBC1 domain family member 9B	TBC1D9B
0.0180905	0.0055089	Q9UHR6	Q9UHR6	Zinc finger HIT domain-containing protein 2	ZNHIT2
0.00168494	0.00541544	Q96F86	Q96F86	Enhancer of mRNA-decapping protein 3	EDC3
0.0213474	0.00535297	Q969U7	Q969U7	Proteasome assembly chaperone 2	PSMG2
0.0190115	0.00530481	P30044	P30044	Peroxiredoxin-5, mitochondrial	PRDX5
0.0530898	0.00519228	O60701	O60701	UDP-glucose 6-dehydrogenase	UGDH
0.0205827	0.00511599	Q8NHH9	Q8NHH9	Atlastin-2	ATL2
0.0123874	0.00510597	Q9NWY4;A8MVJ9	Q9NWY4	UPF0609 protein C4orf27	C4orf27
0.0216896	0.00500393	P07305	P07305	Histone H1.0;Histone H1.0, N-terminally processed	H1F0
0.0150754	0.00499153	Q8NFH5	Q8NFH5	Nucleoporin NUP53	NUP35
0.0156558	0.0049367	Q13257	Q13257	Mitotic spindle assembly checkpoint protein MAD2A	MAD2L1
0.0253844	0.00490952	P30048	P30048	Thioredoxin-dependent peroxide reductase, mitochondrial	PRDX3
0.0247478	0.0048604	Q01970	Q01970	1-phosphatidylinositol 4,5-bisphosphate phosphodiesterase beta-3	PLCB3
0.0253145	0.00478888	O60762	O60762	Dolichol-phosphate mannosyltransferase subunit 1	DPM1
0.0211742	0.00476885	O15294	O15294	UDP-N-acetylglucosamine--peptide N-acetylglucosaminyltransferase 110 kDa subunit	OGT
0.0155948	0.00474882	O14828	O14828	Secretory carrier-associated membrane protein 3	SCAMP3
0.0450093	0.00471115	Q9Y446	Q9Y446	Plakophilin-3	PKP3
0.0143955	0.00451517	Q9NTZ6	Q9NTZ6	RNA-binding protein 12	RBM12
0.0129172	0.00419569	Q96Q15	Q96Q15	Serine/threonine-protein kinase SMG1	SMG1
0.00687103	0.00418043	Q9NUL7	Q9NUL7	Probable ATP-dependent RNA helicase DDX28	DDX28
0.0149027	0.00408602	P55957	P55957	BH3-interacting domain death agonist;BH3-interacting domain death agonist p15;BH3-interacting domain death agonist p13;BH3-interacting domain death agonist p11	BID
0.0091848	0.00398159	Q5ST30	Q5ST30	Valine--tRNA ligase, mitochondrial	VARS2
0.0102048	0.00387859	Q9H8S9	Q9H8S9	MOB kinase activator 1A	MOB1A
0.0100105	0.00380659	P29083	P29083	General transcription factor IIE subunit 1	GTF2E1
0.0131064	0.00365257	O76021	O76021	Ribosomal L1 domain-containing protein 1	RSL1D1
0.0110989	0.00346804	Q8N8A6	Q8N8A6	ATP-dependent RNA helicase DDX51	DDX51
0.00873285	0.00345182	Q9UDY4	Q9UDY4	DnaJ homolog subfamily B member 4	DNAJB4
0.0145982	0.00338554	Q8WX92	Q8WX92	Negative elongation factor B	NELFB
0.0189742	0.00332975	Q9NW13	Q9NW13	RNA-binding protein 28	RBM28
0.00408451	0.00301743	O14735	O14735	CDP-diacylglycerol--inositol 3-phosphatidyltransferase	CDIPT
0.0210263	0.00298452	Q8TEM1	Q8TEM1	Nuclear pore membrane glycoprotein 210	NUP210
0.0261556	0.00288582	P49721	P49721	Proteasome subunit beta type-2	PSMB2
0.0127772	0.00278997	Q969X6	Q969X6	Cirhin	CIRH1A
0.0330149	0.00270319	Q5JPE7;P69849	Q5JPE7;P69849	Nodal modulator 2;Nodal modulator 3	NOMO2;NOMO3
0.00946272	0.00267982	Q9Y2K7	Q9Y2K7	Lysine-specific demethylase 2A	KDM2A
0.00862404	0.00266218	Q15006	Q15006	ER membrane protein complex subunit 2	EMC2
0.0068574	0.00264788	Q92540	Q92540	Protein SMG7	SMG7
0.0298644	0.00262976	Q86VP6;O75155	Q86VP6	Cullin-associated NEDD8-dissociated protein 1	CAND1
0.00833312	0.00221539	Q15021	Q15021	Condensin complex subunit 1	NCAPD2
0.00658689	0.00216246	P45877	P45877	Peptidyl-prolyl cis-trans isomerase C	PPIC
0.00770299	0.00205135	Q9ULX3	Q9ULX3	RNA-binding protein NOB1	NOB1
0.0130259	0.00203419	P22314	P22314	Ubiquitin-like modifier-activating enzyme 1	UBA1
0.00505788	0.00196123	Q92805	Q92805	Golgin subfamily A member 1	GOLGA1
0.00460566	0.00193739	Q9H7B4	Q9H7B4	Histone-lysine N-methyltransferase SMYD3	SMYD3
0.00231657	0.00174952	P18510	P18510	Interleukin-1 receptor antagonist protein	IL1RN
0.00842446	0.00165558	P28070	P28070	Proteasome subunit beta type-4	PSMB4
0.00954119	0.00154877	Q92616	Q92616	Translational activator GCN1	GCN1L1
0.00797034	0.00150013	Q8TAT6	Q8TAT6	Nuclear protein localization protein 4 homolog	NPLOC4
0.00297942	0.00148058	Q86VI3	Q86VI3	Ras GTPase-activating-like protein IQGAP3	IQGAP3
0.00600964	0.001441	P61247	P61247	40S ribosomal protein S3a	RPS3A
0.00912855	0.00141239	P11413	P11413	Glucose-6-phosphate 1-dehydrogenase	G6PD
0.00674139	0.0014019	P52789;P52790	P52789	Hexokinase-2	HK2
0.000621697	0.00131798	O95479	O95479	GDH/6PGL endoplasmic bifunctional protein;Glucose 1-dehydrogenase;6-phosphogluconolactonase	H6PD
0.000657484	0.00106478	Q9Y5Y6	Q9Y5Y6	Suppressor of tumorigenicity 14 protein	ST14
0.0079788	0.00100088	Q96CW1	Q96CW1	AP-2 complex subunit mu	AP2M1
0.00315275	0.000893116	Q96I24	Q96I24	Far upstream element-binding protein 3	FUBP3
0.00235523	0.000860691	Q6DKJ4	Q6DKJ4	Nucleoredoxin	NXN
0.00588859	0.000780582	P07814	P07814	Bifunctional glutamate/proline--tRNA ligase;Glutamate--tRNA ligase;Proline--tRNA ligase	EPRS
0.00235686	0.000671864	Q9ULT8	Q9ULT8	E3 ubiquitin-protein ligase HECTD1	HECTD1
0.00511541	0.000671387	P49327	P49327	Fatty acid synthase;[Acyl-carrier-protein] S-acetyltransferase;[Acyl-carrier-protein] S-malonyltransferase;3-oxoacyl-[acyl-carrier-protein] synthase;3-oxoacyl-[acyl-carrier-protein] reductase;3-hydroxyacyl-[acyl-carrier-protein] dehydratase;Enoyl-[acyl-carrier-protein] reductase;Oleoyl-[acyl-carrier-protein] hydrolase	FASN
0.00114761	0.000596046	Q9Y3A3	Q9Y3A3	MOB-like protein phocein	MOB4
0.0013764	0.000446796	Q92466	Q92466	DNA damage-binding protein 2	DDB2
0.00123912	0.000445843	Q9H6E5	Q9H6E5	Speckle targeted PIP5K1A-regulated poly(A) polymerase	TUT1
0.00235269	0.00042057	Q9NX74	Q9NX74	tRNA-dihydrouridine(20) synthase [NAD(P)+]-like	DUS2
0.0024119	0.000348091	P13639	P13639	Elongation factor 2	EEF2
0.000986285	0.000345707	Q13439	Q13439	Golgin subfamily A member 4	GOLGA4
0.00162223	0.000245094	Q9Y6M9	Q9Y6M9	NADH dehydrogenase [ubiquinone] 1 beta subcomplex subunit 9	NDUFB9
0.00102653	0.000238419	P43490	P43490	Nicotinamide phosphoribosyltransferase	NAMPT
0.000750855	0.000235558	O60784	O60784	Target of Myb protein 1	TOM1
0.000840805	0.000218391	O94855	O94855	Protein transport protein Sec24D	SEC24D
0.00127016	0.000165462	P43304	P43304	Glycerol-3-phosphate dehydrogenase, mitochondrial	GPD2
0.000418278	7.43866e-05	P05067	P05067	Amyloid beta A4 protein;N-APP;Soluble APP-alpha;Soluble APP-beta;C99;Beta-amyloid protein 42;Beta-amyloid protein 40;C83;P3(42);P3(40);C80;Gamma-secretase C-terminal fragment 59;Gamma-secretase C-terminal fragment 57;Gamma-secretase C-terminal fragment 50;C31	APP
9.78459e-05	3.95775e-05	P55036	P55036	26S proteasome non-ATPase regulatory subunit 4	PSMD4
3.2798e-05	-2.86102e-06	Q9UBT2	Q9UBT2	SUMO-activating enzyme subunit 2	UBA2
5.84555e-05	-2.6226e-05	Q5TA45	Q5TA45	Integrator complex subunit 11	CPSF3L
0.000271555	-0.000197411	P25815	P25815	Protein S100-P	S100P
0.000857895	-0.000380993	Q13287	Q13287	N-myc-interactor	NMI
0.00207245	-0.000446796	P42785	P42785	Lysosomal Pro-X carboxypeptidase	PRCP
0.00158911	-0.000453949	Q13084	Q13084	39S ribosomal protein L28, mitochondrial	MRPL28
0.00246697	-0.000484943	Q9UHD8	Q9UHD8	Septin-9	2009-09-01
0.00384904	-0.000693798	P40616	P40616	ADP-ribosylation factor-like protein 1	ARL1
0.00225144	-0.000727177	O15269	O15269	Serine palmitoyltransferase 1	SPTLC1
0.00136703	-0.000732899	P49454	P49454	Centromere protein F	CENPF
0.00479354	-0.000776291	Q16698	Q16698	2,4-dienoyl-CoA reductase, mitochondrial	DECR1
0.0063427	-0.00078392	P17301	P17301	Integrin alpha-2	ITGA2
0.00238612	-0.000792503	O95163	O95163	Elongator complex protein 1	IKBKAP
0.0024888	-0.000811577	Q9NVH2	Q9NVH2	Integrator complex subunit 7	INTS7
0.00297636	-0.00107574	Q9Y478	Q9Y478	5-AMP-activated protein kinase subunit beta-1	PRKAB1
0.0181701	-0.00118446	Q9UIA9;Q9H2T7	Q9UIA9	Exportin-7	XPO7
0.00382455	-0.00136328	O00267	O00267	Transcription elongation factor SPT5	SUPT5H
0.00971641	-0.00139761	Q29RF7	Q29RF7	Sister chromatid cohesion protein PDS5 homolog A	PDS5A
0.00722472	-0.00165081	Q6PL18	Q6PL18	ATPase family AAA domain-containing protein 2	ATAD2
0.0124793	-0.00180769	O00541	O00541	Pescadillo homolog	PES1
0.0134139	-0.00190783	P08865	P08865	40S ribosomal protein SA	RPSA
0.00661621	-0.00215292	P06756	P06756	Integrin alpha-V;Integrin alpha-V heavy chain;Integrin alpha-V light chain	ITGAV
0.0142769	-0.00224352	Q92922	Q92922	SWI/SNF complex subunit SMARCC1	SMARCC1
0.00792372	-0.00230074	O95861	O95861	3(2),5-bisphosphate nucleotidase 1	BPNT1
0.0117659	-0.00230742	P19525	P19525	Interferon-induced, double-stranded RNA-activated protein kinase	EIF2AK2
0.0157359	-0.00245285	Q05397	Q05397	Focal adhesion kinase 1	PTK2
0.0109048	-0.00264978	A0MZ66	A0MZ66	Shootin-1	KIAA1598
0.0234565	-0.00269318	Q9BQE3	Q9BQE3	Tubulin alpha-1C chain	TUBA1C
0.0173336	-0.00273466	P11387	P11387	DNA topoisomerase 1	TOP1
0.0133084	-0.00273609	O60271	O60271	C-Jun-amino-terminal kinase-interacting protein 4	SPAG9
0.00772534	-0.00288105	Q9Y6M7	Q9Y6M7	Sodium bicarbonate cotransporter 3	SLC4A7
0.0172196	-0.00299454	P11279	P11279	Lysosome-associated membrane glycoprotein 1	LAMP1
0.038412	-0.00303936	Q16531	Q16531	DNA damage-binding protein 1	DDB1
0.00852154	-0.00307512	Q96E11	Q96E11	Ribosome-recycling factor, mitochondrial	MRRF
0.0123506	-0.0030899	Q8WUF5	Q8WUF5	RelA-associated inhibitor	PPP1R13L
0.024941	-0.00309181	Q9NU22	Q9NU22	Midasin	MDN1
0.0115372	-0.00312185	P33176;Q12840;O60282	P33176	Kinesin-1 heavy chain	KIF5B
0.0153525	-0.00316715	P06730;A6NMX2	P06730	Eukaryotic translation initiation factor 4E	EIF4E
0.019168	-0.00319338	P00403	P00403	Cytochrome c oxidase subunit 2	MT-CO2
0.00807133	-0.00346661	P18827	P18827	Syndecan-1	SDC1
0.0148608	-0.00346994	Q6IAN0	Q6IAN0	Dehydrogenase/reductase SDR family member 7B	DHRS7B
0.017386	-0.00349808	P22087	P22087	rRNA 2-O-methyltransferase fibrillarin	FBL
0.0122654	-0.00354528	Q9ULV4	Q9ULV4	Coronin-1C	CORO1C
0.0131407	-0.00357008	Q9BVP2	Q9BVP2	Guanine nucleotide-binding protein-like 3	GNL3
0.0243797	-0.00362158	Q9BTT6	Q9BTT6	Leucine-rich repeat-containing protein 1	LRRC1
0.0161321	-0.00364113	Q08945	Q08945	FACT complex subunit SSRP1	SSRP1
0.0257694	-0.00371075	Q13895	Q13895	Bystin	BYSL
0.0131234	-0.00386095	O14497	O14497	AT-rich interactive domain-containing protein 1A	ARID1A
0.0226984	-0.00388098	Q92900	Q92900	Regulator of nonsense transcripts 1	UPF1
0.0248837	-0.00410223	P04075;P05062	P04075	Fructose-bisphosphate aldolase A	ALDOA
0.0190462	-0.00411892	O75083	O75083	WD repeat-containing protein 1	WDR1
0.0177512	-0.00421143	P29144	P29144	Tripeptidyl-peptidase 2	TPP2
0.0220152	-0.00427771	O43795	O43795	Unconventional myosin-Ib	MYO1B
0.0283503	-0.00428581	Q6NUK1	Q6NUK1	Calcium-binding mitochondrial carrier protein SCaMC-1	SLC25A24
0.0196078	-0.0044136	Q9UGP8	Q9UGP8	Translocation protein SEC63 homolog	SEC63
0.0334911	-0.00441599	P26640	P26640	Valine--tRNA ligase	VARS
0.0253296	-0.00444746	P00367;P49448	P00367;P49448	Glutamate dehydrogenase 1, mitochondrial;Glutamate dehydrogenase 2, mitochondrial	GLUD1;GLUD2
0.0131359	-0.00464344	Q16611	Q16611	Bcl-2 homologous antagonist/killer	BAK1
0.0495812	-0.00468349	P54136	P54136	Arginine--tRNA ligase, cytoplasmic	RARS
0.00785093	-0.00470686	P11802	P11802	Cyclin-dependent kinase 4	CDK4
0.00728495	-0.00472593	P16422	P16422	Epithelial cell adhesion molecule	EPCAM
0.0227028	-0.00474501	Q02978	Q02978	Mitochondrial 2-oxoglutarate/malate carrier protein	SLC25A11
0.0289871	-0.00474739	Q92598	Q92598	Heat shock protein 105 kDa	HSPH1
0.0146623	-0.00476217	O43290	O43290	U4/U6.U5 tri-snRNP-associated protein 1	SART1
0.0222703	-0.00482416	Q6P2E9	Q6P2E9	Enhancer of mRNA-decapping protein 4	EDC4
0.033909	-0.00489426	P27708	P27708	CAD protein;Glutamine-dependent carbamoyl-phosphate synthase;Aspartate carbamoyltransferase;Dihydroorotase	CAD
0.0310253	-0.00489759	Q9UBC2	Q9UBC2	Epidermal growth factor receptor substrate 15-like 1	EPS15L1
0.025545	-0.00490284	P62269	P62269	40S ribosomal protein S18	RPS18
0.00746231	-0.00495005	Q12981	Q12981	Vesicle transport protein SEC20	BNIP1
0.0148798	-0.00510073	Q8WXI9	Q8WXI9	Transcriptional repressor p66-beta	GATAD2B
0.0188809	-0.00510311	O43815	O43815	Striatin	STRN
[truncated: 2,215 more rows]

## Sheet: Supp.Fig. 4b. 24h_NK250 vs DMSO
-LOG(P-value)	Difference	Protein IDs	Majority protein IDs	Protein names	Gene names
0.893937	1.92665	Q5T0D9	Q5T0D9	Tumor protein p63-regulated gene 1-like protein	TPRG1L
0.738333	1.67099	P83881	P83881	60S ribosomal protein L36a	RPL36A
0.580714	1.61834	P62310	P62310	U6 snRNA-associated Sm-like protein LSm3	LSM3
0.43621	1.44904	P15153	P15153	Ras-related C3 botulinum toxin substrate 2	RAC2
0.644075	1.43623	Q9GZP8	Q9GZP8	Immortalization up-regulated protein	IMUP
0.22282	1.41807	Q8IYD1	Q8IYD1	Eukaryotic peptide chain release factor GTP-binding subunit ERF3B	GSPT2
0.467882	1.38748	Q96FX8	Q96FX8	p53 apoptosis effector related to PMP-22	PERP
0.683246	1.37099	P26232	P26232	Catenin alpha-2	CTNNA2
1.16841	1.33977	Q9NVV0	Q9NVV0	Trimeric intracellular cation channel type B	TMEM38B
0.508255	1.31627	Q9Y282	Q9Y282	Endoplasmic reticulum-Golgi intermediate compartment protein 3	ERGIC3
0.849642	1.29253	P23511	P23511	Nuclear transcription factor Y subunit alpha	NFYA
0.471891	1.23692	O75394	O75394	39S ribosomal protein L33, mitochondrial	MRPL33
3.93425	1.23497	Q16850	Q16850	Lanosterol 14-alpha demethylase	CYP51A1
0.559317	1.21	P12830	P12830	Cadherin-1;E-Cad/CTF1;E-Cad/CTF2;E-Cad/CTF3	CDH1
0.854408	1.16977	Q6ZMI0	Q6ZMI0	Protein phosphatase 1 regulatory subunit 21	PPP1R21
0.485341	1.10818	O43760	O43760	Synaptogyrin-2	SYNGR2
0.501076	1.07312	O96000	O96000	NADH dehydrogenase [ubiquinone] 1 beta subcomplex subunit 10	NDUFB10
0.417784	1.05611	Q8N5I2	Q8N5I2	Arrestin domain-containing protein 1	ARRDC1
1.20997	1.04795	Q99836	Q99836	Myeloid differentiation primary response protein MyD88	MYD88
0.799444	1.0139	P09543	P09543	2,3-cyclic-nucleotide 3-phosphodiesterase	CNP
1.12683	0.995529	Q86Y82	Q86Y82	Syntaxin-12	STX12
0.485066	0.9522	Q969G5	Q969G5	Protein kinase C delta-binding protein	PRKCDBP
0.550292	0.952028	P19388	P19388	DNA-directed RNA polymerases I, II, and III subunit RPABC1	POLR2E
1.28487	0.944407	Q8TCC3	Q8TCC3	39S ribosomal protein L30, mitochondrial	MRPL30
0.833773	0.923651	Q99442	Q99442	Translocation protein SEC62	SEC62
0.650267	0.91765	Q9NZZ3	Q9NZZ3	Charged multivesicular body protein 5	CHMP5
0.726796	0.895019	Q9Y303	Q9Y303	Putative N-acetylglucosamine-6-phosphate deacetylase	AMDHD2
1.22911	0.888218	P18077	P18077	60S ribosomal protein L35a	RPL35A
0.456949	0.884385	P60602	P60602	Reactive oxygen species modulator 1	ROMO1
2.05206	0.883134	O95716	O95716	Ras-related protein Rab-3D	RAB3D
0.387112	0.875964	Q53HC9	Q53HC9	Protein TSSC1	TSSC1
2.69767	0.868301	O95407	O95407	Tumor necrosis factor receptor superfamily member 6B	TNFRSF6B
1.4738	0.867215	P05114	P05114	Non-histone chromosomal protein HMG-14	HMGN1
0.337258	0.862189	Q5H8C1	Q5H8C1	FRAS1-related extracellular matrix protein 1	FREM1
1.38774	0.818442	P20962	P20962	Parathymosin	PTMS
0.526374	0.811426	Q9UMY4	Q9UMY4	Sorting nexin-12	SNX12
2.17082	0.780382	Q14512	Q14512	Fibroblast growth factor-binding protein 1	FGFBP1
0.497317	0.778536	Q9GZU8	Q9GZU8	Protein FAM192A	FAM192A
0.805738	0.775304	Q5JS54	Q5JS54	Proteasome assembly chaperone 4	PSMG4
2.33797	0.771847	Q8N0X7	Q8N0X7	Spartin	SPG20
1.32925	0.766145	Q9BVC6	Q9BVC6	Transmembrane protein 109	TMEM109
0.843718	0.739855	O75683	O75683	Surfeit locus protein 6	SURF6
0.407267	0.737667	P27707	P27707	Deoxycytidine kinase	DCK
0.79565	0.714685	Q9NYB0	Q9NYB0	Telomeric repeat-binding factor 2-interacting protein 1	TERF2IP
0.617173	0.702167	Q658P3	Q658P3	Metalloreductase STEAP3	STEAP3
0.343298	0.7012	P11802	P11802	Cyclin-dependent kinase 4	CDK4
1.57003	0.697221	Q96ME7	Q96ME7	Zinc finger protein 512	ZNF512
1.38331	0.693604	Q9BU61	Q9BU61	NADH dehydrogenase [ubiquinone] 1 alpha subcomplex assembly factor 3	NDUFAF3
0.645049	0.684979	P13598	P13598	Intercellular adhesion molecule 2	ICAM2
0.789159	0.684124	Q8NEC7	Q8NEC7	Glutathione S-transferase C-terminal domain-containing protein	GSTCD
1.71696	0.679915	Q9NZ63	Q9NZ63	Uncharacterized protein C9orf78	C9orf78
1.22755	0.674479	Q99590	Q99590	Protein SCAF11	SCAF11
1.06453	0.665899	Q06787	Q06787	Fragile X mental retardation protein 1	FMR1
0.951402	0.662645	P29034	P29034	Protein S100-A2	S100A2
0.526437	0.66116	O75689;Q9NPF8	O75689	Arf-GAP with dual PH domain-containing protein 1	ADAP1
1.07431	0.657458	O75380	O75380	NADH dehydrogenase [ubiquinone] iron-sulfur protein 6, mitochondrial	NDUFS6
1.42281	0.655952	Q9H3U5	Q9H3U5	Major facilitator superfamily domain-containing protein 1	MFSD1
0.443813	0.641242	P00156	P00156	Cytochrome b	MT-CYB
1.296	0.638132	Q96FN4	Q96FN4	Copine-2	CPNE2
1.19257	0.618653	Q9BYM8	Q9BYM8	RanBP-type and C3HC4-type zinc finger-containing protein 1	RBCK1
1.61901	0.615974	Q86VY4	Q86VY4	Testis-specific Y-encoded-like protein 5	TSPYL5
0.618655	0.614582	P49590	P49590	Probable histidine--tRNA ligase, mitochondrial	HARS2
1.20499	0.608744	Q9BY89	Q9BY89	Uncharacterized protein KIAA1671	KIAA1671
0.534799	0.605988	Q9Y2H1	Q9Y2H1	Serine/threonine-protein kinase 38-like	STK38L
1.42214	0.602445	Q12980	Q12980	Nitrogen permease regulator 3-like protein	NPRL3
0.397721	0.594501	P07711	P07711	Cathepsin L1;Cathepsin L1 heavy chain;Cathepsin L1 light chain	CTSL
1.81901	0.593264	Q6NS38	Q6NS38	Alpha-ketoglutarate-dependent dioxygenase alkB homolog 2	ALKBH2
1.26856	0.592052	P62820;P59190	P62820	Ras-related protein Rab-1A	RAB1A
1.6877	0.590223	Q9BZF9	Q9BZF9	Uveal autoantigen with coiled-coil domains and ankyrin repeats	UACA
0.467523	0.589191	Q9NPE3	Q9NPE3	H/ACA ribonucleoprotein complex subunit 3	NOP10
0.693743	0.588573	O75449	O75449	Katanin p60 ATPase-containing subunit A1	KATNA1
1.03918	0.586672	P57105	P57105	Synaptojanin-2-binding protein	SYNJ2BP
0.474888	0.583623	Q96MW1	Q96MW1	Coiled-coil domain-containing protein 43	CCDC43
0.1551	0.583308	Q9Y3C6	Q9Y3C6	Peptidyl-prolyl cis-trans isomerase-like 1	PPIL1
0.679123	0.580927	O43826	O43826	Glucose-6-phosphate translocase	SLC37A4
2.17653	0.578544	Q6IN84	Q6IN84	rRNA methyltransferase 1, mitochondrial	MRM1
0.170577	0.573566	O95479	O95479	GDH/6PGL endoplasmic bifunctional protein;Glucose 1-dehydrogenase;6-phosphogluconolactonase	H6PD
1.69812	0.57197	Q8NBJ4	Q8NBJ4	Golgi membrane protein 1	GOLM1
0.575331	0.570924	Q9Y608	Q9Y608	Leucine-rich repeat flightless-interacting protein 2	LRRFIP2
0.768136	0.569241	P60709;Q6S8J3;A5A3E0;Q9BYX7	P60709	Actin, cytoplasmic 1;Actin, cytoplasmic 1, N-terminally processed	ACTB
1.98115	0.567107	Q96L91	Q96L91	E1A-binding protein p400	EP400
1.02887	0.565985	Q92504	Q92504	Zinc transporter SLC39A7	SLC39A7
1.49071	0.561552	Q8N5C6	Q8N5C6	S1 RNA-binding domain-containing protein 1	SRBD1
0.400552	0.560871	P57081	P57081	tRNA (guanine-N(7)-)-methyltransferase non-catalytic subunit WDR4	WDR4
1.05594	0.560321	Q15125	Q15125	3-beta-hydroxysteroid-Delta(8),Delta(7)-isomerase	EBP
0.461454	0.559975	Q8TAA9	Q8TAA9	Vang-like protein 1	VANGL1
1.09506	0.559388	P61981	P61981	14-3-3 protein gamma;14-3-3 protein gamma, N-terminally processed	YWHAG
0.488866	0.558508	Q9BSL1	Q9BSL1	Ubiquitin-associated domain-containing protein 1	UBAC1
1.20692	0.554395	O43633	O43633	Charged multivesicular body protein 2a	CHMP2A
1.44538	0.550241	Q9BRP4	Q9BRP4	Proteasomal ATPase-associated factor 1	PAAF1
0.532863	0.547724	P00414	P00414	Cytochrome c oxidase subunit 3	MT-CO3
0.330519	0.545264	Q9NYT0	Q9NYT0	Pleckstrin-2	PLEK2
1.22807	0.544855	Q8N5M9	Q8N5M9	Protein jagunal homolog 1	JAGN1
1.46405	0.539428	P78325	P78325	Disintegrin and metalloproteinase domain-containing protein 8	ADAM8
0.516675	0.536491	Q9NVV4	Q9NVV4	Poly(A) RNA polymerase, mitochondrial	MTPAP
1.27358	0.533323	Q8N5M1	Q8N5M1	ATP synthase mitochondrial F1 complex assembly factor 2	ATPAF2
1.00321	0.529271	Q9Y3D3	Q9Y3D3	28S ribosomal protein S16, mitochondrial	MRPS16
1.49485	0.529238	Q6BDS2	Q6BDS2	UHRF1-binding protein 1	UHRF1BP1
0.344739	0.528598	Q6R327	Q6R327	Rapamycin-insensitive companion of mTOR	RICTOR
0.447265	0.523171	Q96EK9	Q96EK9	Protein KTI12 homolog	KTI12
1.07445	0.518684	O95865	O95865	N(G),N(G)-dimethylarginine dimethylaminohydrolase 2	DDAH2
1.11203	0.514644	P61006	P61006	Ras-related protein Rab-8A	RAB8A
0.493681	0.512934	O00193	O00193	Small acidic protein	SMAP
0.924461	0.510146	P20339	P20339	Ras-related protein Rab-5A	RAB5A
0.964261	0.50827	Q9HAN9	Q9HAN9	Nicotinamide/nicotinic acid mononucleotide adenylyltransferase 1	NMNAT1
1.65132	0.507794	Q9NX55	Q9NX55	Huntingtin-interacting protein K	HYPK
1.29698	0.50688	P58546	P58546	Myotrophin	MTPN
0.84554	0.505095	Q96QD9	Q96QD9	UAP56-interacting factor	FYTTD1
1.015	0.503869	Q9Y6I9	Q9Y6I9	Testis-expressed sequence 264 protein	TEX264
0.483868	0.503169	Q9Y5B8	Q9Y5B8	Nucleoside diphosphate kinase 7	NME7
0.832068	0.500983	Q13421	Q13421	Mesothelin;Megakaryocyte-potentiating factor;Mesothelin, cleaved form	MSLN
1.47564	0.49545	Q9NQS1	Q9NQS1	Cell death regulator Aven	AVEN
0.848869	0.495136	Q14210	Q14210	Lymphocyte antigen 6D	LY6D
1.03668	0.49473	P06454	P06454	Prothymosin alpha;Prothymosin alpha, N-terminally processed;Thymosin alpha-1	PTMA
0.713738	0.492734	Q9NYJ8	Q9NYJ8	TGF-beta-activated kinase 1 and MAP3K7-binding protein 2	TAB2
2.39401	0.492707	Q9H3Z4	Q9H3Z4	DnaJ homolog subfamily C member 5	DNAJC5
0.427824	0.491099	Q9Y5Y5	Q9Y5Y5	Peroxisomal membrane protein PEX16	PEX16
0.837109	0.488954	Q9C0B7	Q9C0B7	Transport and Golgi organization protein 6 homolog	TANGO6
1.57158	0.488711	Q13049	Q13049	E3 ubiquitin-protein ligase TRIM32	TRIM32
0.652379	0.483381	O94760	O94760	N(G),N(G)-dimethylarginine dimethylaminohydrolase 1	DDAH1
3.96008	0.48308	P33121;Q9ULC5	P33121	Long-chain-fatty-acid--CoA ligase 1	ACSL1
0.891936	0.482508	O60925	O60925	Prefoldin subunit 1	PFDN1
0.538929	0.482041	Q3ZAQ7	Q3ZAQ7	Vacuolar ATPase assembly integral membrane protein VMA21	VMA21
0.429921	0.480079	Q7L1V2	Q7L1V2	Vacuolar fusion protein MON1 homolog B	MON1B
1.36443	0.479354	Q16512	Q16512	Serine/threonine-protein kinase N1	PKN1
2.72729	0.47932	Q13907;Q9BXS1	Q13907	Isopentenyl-diphosphate Delta-isomerase 1	IDI1
0.553341	0.478327	Q9H9F9	Q9H9F9	Actin-related protein 5	ACTR5
1.20999	0.475753	O95235	O95235	Kinesin-like protein KIF20A	KIF20A
0.628231	0.475101	Q9Y4Y9	Q9Y4Y9	U6 snRNA-associated Sm-like protein LSm5	LSM5
0.186402	0.474501	P12074	P12074	Cytochrome c oxidase subunit 6A1, mitochondrial	COX6A1
1.09805	0.468023	O96013	O96013	Serine/threonine-protein kinase PAK 4	PAK4
0.843227	0.466955	Q9NV92	Q9NV92	NEDD4 family-interacting protein 2	NDFIP2
0.455042	0.465975	Q8NAV1	Q8NAV1	Pre-mRNA-splicing factor 38A	PRPF38A
1.73224	0.465888	O14879	O14879	Interferon-induced protein with tetratricopeptide repeats 3	IFIT3
0.377211	0.46117	Q9H871	Q9H871	Protein RMD5 homolog A	RMND5A
0.996744	0.459016	Q9UKR5	Q9UKR5	Probable ergosterol biosynthetic protein 28	C14orf1
1.53545	0.458539	Q8TEA8	Q8TEA8	D-tyrosyl-tRNA(Tyr) deacylase 1	DTD1
1.27822	0.454635	P16220	P16220	Cyclic AMP-responsive element-binding protein 1	CREB1
0.961374	0.4507	Q8N4C8	Q8N4C8	Misshapen-like kinase 1	MINK1
0.481133	0.442201	P50452	P50452	Serpin B8	SERPINB8
0.991823	0.440938	O60547	O60547	GDP-mannose 4,6 dehydratase	GMDS
1.27415	0.439887	Q9NVH0	Q9NVH0	Exonuclease 3-5 domain-containing protein 2	EXD2
0.552375	0.437218	Q9H0C8	Q9H0C8	Integrin-linked kinase-associated serine/threonine phosphatase 2C	ILKAP
1.31108	0.436991	Q15363	Q15363	Transmembrane emp24 domain-containing protein 2	TMED2
1.45199	0.436642	Q15286	Q15286	Ras-related protein Rab-35	RAB35
1.38534	0.435437	Q9Y508	Q9Y508	E3 ubiquitin-protein ligase RNF114	RNF114
0.378821	0.431711	P41212	P41212	Transcription factor ETV6	ETV6
0.958911	0.428305	Q9NVM9	Q9NVM9	Protein asunder homolog	ASUN
0.999164	0.42721	Q5BJF2	Q5BJF2	Transmembrane protein 97	TMEM97
1.03787	0.426893	O75190;Q8WWF6;Q8NHS0	O75190	DnaJ homolog subfamily B member 6	DNAJB6
1.20071	0.425844	P52926	P52926	High mobility group protein HMGI-C	HMGA2
2.68357	0.424673	Q6UX04	Q6UX04	Peptidyl-prolyl cis-trans isomerase CWC27 homolog	CWC27
0.541576	0.424062	P78540	P78540	Arginase-2, mitochondrial	ARG2
0.866254	0.42159	P82970	P82970	High mobility group nucleosome-binding domain-containing protein 5	HMGN5
0.535408	0.418573	P0DP25;P0DP24;P0DP23;P02585	P0DP25;P0DP24;P0DP23
0.66365	0.418195	Q9BXB5	Q9BXB5	Oxysterol-binding protein-related protein 10	OSBPL10
0.877858	0.418018	P52788	P52788	Spermine synthase	SMS
1.00567	0.416497	P06731;P31997;P40198	P06731	Carcinoembryonic antigen-related cell adhesion molecule 5	CEACAM5
1.16864	0.414045	P56182	P56182	Ribosomal RNA processing protein 1 homolog A	RRP1
0.972471	0.412129	Q96FS4	Q96FS4	Signal-induced proliferation-associated protein 1	SIPA1
0.164334	0.412106	Q96GC5	Q96GC5	39S ribosomal protein L48, mitochondrial	MRPL48
1.23797	0.41106	P14635	P14635	G2/mitotic-specific cyclin-B1	CCNB1
0.659298	0.410257	Q01469;A8MUU1	Q01469	Fatty acid-binding protein, epidermal	FABP5
1.07403	0.408597	O75330	O75330	Hyaluronan mediated motility receptor	HMMR
0.956046	0.408447	Q96RT7	Q96RT7	Gamma-tubulin complex component 6	TUBGCP6
1.06234	0.406644	Q9Y448	Q9Y448	Small kinetochore-associated protein	KNSTRN
0.84476	0.405468	P61956;P55854;Q6EEV6	P61956;P55854;Q6EEV6	Small ubiquitin-related modifier 2;Small ubiquitin-related modifier 3;Small ubiquitin-related modifier 4	SUMO2;SUMO3;SUMO4
1.53522	0.405275	P23443	P23443	Ribosomal protein S6 kinase beta-1	RPS6KB1
1.26671	0.400539	Q86V85	Q86V85	Integral membrane protein GPR180	GPR180
1.31797	0.400343	Q6PK18	Q6PK18	2-oxoglutarate and iron-dependent oxygenase domain-containing protein 3	OGFOD3
1.16759	0.399956	Q9H6E4	Q9H6E4	Coiled-coil domain-containing protein 134	CCDC134
0.302021	0.398522	Q8N271	Q8N271	Prominin-2	PROM2
1.17592	0.397801	Q5BKZ1	Q5BKZ1	DBIRD complex subunit ZNF326	ZNF326
0.757513	0.397517	P84103	P84103	Serine/arginine-rich splicing factor 3	SRSF3
0.983592	0.397398	Q6ZUT6	Q6ZUT6	Uncharacterized protein C15orf52	C15orf52
1.09611	0.396886	A2A2Y4	A2A2Y4	FERM domain-containing protein 3	FRMD3
1.23707	0.39633	Q14739	Q14739	Lamin-B receptor	LBR
1.12417	0.396008	P61513;A6NKH3	P61513	60S ribosomal protein L37a	RPL37A
1.17566	0.395491	Q99471	Q99471	Prefoldin subunit 5	PFDN5
0.934649	0.393908	Q9H1E3	Q9H1E3	Nuclear ubiquitous casein and cyclin-dependent kinase substrate 1	NUCKS1
1.6342	0.393067	Q05682	Q05682	Caldesmon	CALD1
1.13131	0.392821	Q9UPN7	Q9UPN7	Serine/threonine-protein phosphatase 6 regulatory subunit 1	PPP6R1
0.777761	0.392183	Q9Y580	Q9Y580	RNA-binding protein 7	RBM7
0.226763	0.391785	Q8WXI4	Q8WXI4	Acyl-coenzyme A thioesterase 11	ACOT11
0.307717	0.390996	Q00535	Q00535	Cyclin-dependent-like kinase 5	CDK5
2.10668	0.389915	Q9NRA8	Q9NRA8	Eukaryotic translation initiation factor 4E transporter	EIF4ENIF1
0.831351	0.389882	P40429;Q6NVV1	P40429	60S ribosomal protein L13a	RPL13A
1.17868	0.388827	Q8WUD4	Q8WUD4	Coiled-coil domain-containing protein 12	CCDC12
1.37679	0.38716	O75376	O75376	Nuclear receptor corepressor 1	NCOR1
0.264282	0.386406	Q9H5N1	Q9H5N1	Rab GTPase-binding effector protein 2	RABEP2
1.73671	0.385158	Q9NXZ2	Q9NXZ2	Probable ATP-dependent RNA helicase DDX43	DDX43
0.85278	0.383252	Q13439	Q13439	Golgin subfamily A member 4	GOLGA4
1.32068	0.383243	Q9HCY8	Q9HCY8	Protein S100-A14	S100A14
0.244413	0.38182	O15504	O15504	Nucleoporin-like protein 2	NUPL2
0.323969	0.380587	Q9Y296	Q9Y296	Trafficking protein particle complex subunit 4	TRAPPC4
1.28898	0.3796	P51153	P51153	Ras-related protein Rab-13	RAB13
0.314851	0.378759	Q7Z4H3	Q7Z4H3	HD domain-containing protein 2	HDDC2
0.84158	0.377898	O14641	O14641	Segment polarity protein dishevelled homolog DVL-2	DVL2
0.729045	0.377652	Q9BW83	Q9BW83	Intraflagellar transport protein 27 homolog	IFT27
1.16467	0.37612	P84090	P84090	Enhancer of rudimentary homolog	ERH
0.287323	0.375231	O15357	O15357	Phosphatidylinositol 3,4,5-trisphosphate 5-phosphatase 2	INPPL1
1.60211	0.373804	Q9NUB1	Q9NUB1	Acetyl-coenzyme A synthetase 2-like, mitochondrial	ACSS1
0.759644	0.373374	Q9Y3Q3	Q9Y3Q3	Transmembrane emp24 domain-containing protein 3	TMED3
1.43134	0.372357	P35790	P35790	Choline kinase alpha	CHKA
0.748387	0.371512	P49662;P51878	P49662	Caspase-4;Caspase-4 subunit 1;Caspase-4 subunit 2	CASP4
0.760581	0.370197	Q9UJF2	Q9UJF2	Ras GTPase-activating protein nGAP	RASAL2
0.893609	0.370118	P78318	P78318	Immunoglobulin-binding protein 1	IGBP1
0.873535	0.369644	P49815	P49815	Tuberin	TSC2
0.952568	0.369602	Q2TBE0	Q2TBE0	CWF19-like protein 2	CWF19L2
2.49809	0.367193	Q9Y2K7	Q9Y2K7	Lysine-specific demethylase 2A	KDM2A
0.797147	0.367174	Q32MZ4	Q32MZ4	Leucine-rich repeat flightless-interacting protein 1	LRRFIP1
1.15087	0.366639	Q9H7N4	Q9H7N4	Splicing factor, arginine/serine-rich 19	SCAF1
0.491532	0.365935	Q96AD5	Q96AD5	Patatin-like phospholipase domain-containing protein 2	PNPLA2
0.54945	0.365803	Q9UBQ0	Q9UBQ0	Vacuolar protein sorting-associated protein 29	VPS29
0.413648	0.365161	Q9ULH7	Q9ULH7	MKL/myocardin-like protein 2	MKL2
2.95516	0.364727	Q9UBU8	Q9UBU8	Mortality factor 4-like protein 1	MORF4L1
1.12178	0.364468	Q15057	Q15057	Arf-GAP with coiled-coil, ANK repeat and PH domain-containing protein 2	ACAP2
0.935357	0.364417	Q9NYV4	Q9NYV4	Cyclin-dependent kinase 12	CDK12
1.30588	0.363919	P39019	P39019	40S ribosomal protein S19	RPS19
0.854715	0.362908	P31146	P31146	Coronin-1A	CORO1A
1.33142	0.361864	O76024	O76024	Wolframin	WFS1
0.919803	0.361644	P98194	P98194	Calcium-transporting ATPase type 2C member 1	ATP2C1
0.555513	0.361471	O60563	O60563	Cyclin-T1	CCNT1
1.21661	0.359504	Q9P0L0	Q9P0L0	Vesicle-associated membrane protein-associated protein A	VAPA
0.549559	0.359001	Q6ZSR9	Q6ZSR9	Uncharacterized protein FLJ45252
1.90401	0.358843	Q15369	Q15369	Transcription elongation factor B polypeptide 1	TCEB1
1.25869	0.357962	Q9NQ55	Q9NQ55	Suppressor of SWI4 1 homolog	PPAN
0.372011	0.356355	Q9NXR1;Q9GZM8	Q9NXR1;Q9GZM8	Nuclear distribution protein nudE homolog 1;Nuclear distribution protein nudE-like 1	NDE1;NDEL1
1.29647	0.356168	Q8NC51	Q8NC51	Plasminogen activator inhibitor 1 RNA-binding protein	SERBP1
0.938988	0.355921	O00515	O00515	Ladinin-1	LAD1
1.17042	0.355867	Q13155	Q13155	Aminoacyl tRNA synthase complex-interacting multifunctional protein 2	AIMP2
1.16436	0.355717	Q96CX2	Q96CX2	BTB/POZ domain-containing protein KCTD12	KCTD12
0.927995	0.355196	Q9BRD0	Q9BRD0	BUD13 homolog	BUD13
1.01038	0.353837	P11908	P11908	Ribose-phosphate pyrophosphokinase 2	PRPS2
1.17954	0.35346	O95707	O95707	Ribonuclease P protein subunit p29	POP4
0.581255	0.353259	Q8NFC6	Q8NFC6	Biorientation of chromosomes in cell division protein 1-like 1	BOD1L1
1.3208	0.352377	Q9NZ45	Q9NZ45	CDGSH iron-sulfur domain-containing protein 1	CISD1
1.49102	0.352231	O15118	O15118	Niemann-Pick C1 protein	NPC1
0.514012	0.35198	Q9BWJ5	Q9BWJ5	Splicing factor 3B subunit 5	SF3B5
1.48083	0.351489	P37268	P37268	Squalene synthase	FDFT1
1.3006	0.350749	O14979	O14979	Heterogeneous nuclear ribonucleoprotein D-like	HNRNPDL
1.18233	0.350737	O75150	O75150	E3 ubiquitin-protein ligase BRE1B	RNF40
0.974526	0.350306	Q2TAZ0	Q2TAZ0	Autophagy-related protein 2 homolog A	ATG2A
2.07511	0.349481	Q8NEJ9	Q8NEJ9	Neuroguidin	NGDN
0.85942	0.3489	P49207	P49207	60S ribosomal protein L34	RPL34
1.0767	0.347641	Q9UHD9	Q9UHD9	Ubiquilin-2	UBQLN2
0.747066	0.347302	Q13885	Q13885	Tubulin beta-2A chain	TUBB2A
0.816374	0.347205	P55036	P55036	26S proteasome non-ATPase regulatory subunit 4	PSMD4
0.806667	0.346696	P08574	P08574	Cytochrome c1, heme protein, mitochondrial	CYC1
1.21281	0.346253	P09668	P09668	Pro-cathepsin H;Cathepsin H mini chain;Cathepsin H;Cathepsin H heavy chain;Cathepsin H light chain	CTSH
1.50737	0.346054	O43504	O43504	Ragulator complex protein LAMTOR5	LAMTOR5
0.939747	0.345803	P09913	P09913	Interferon-induced protein with tetratricopeptide repeats 2	IFIT2
1.66174	0.343059	Q01581;P54868	Q01581	Hydroxymethylglutaryl-CoA synthase, cytoplasmic	HMGCS1
1.1173	0.342952	P55327	P55327	Tumor protein D52	TPD52
1.2744	0.342103	O75940	O75940	Survival of motor neuron-related-splicing factor 30	SMNDC1
0.479891	0.342098	P37840	P37840	Alpha-synuclein	SNCA
1.40794	0.341715	Q9Y3B8	Q9Y3B8	Oligoribonuclease, mitochondrial	REXO2
1.57748	0.340966	Q9NPD8	Q9NPD8	Ubiquitin-conjugating enzyme E2 T	UBE2T
1.11541	0.339753	Q86U44	Q86U44	N6-adenosine-methyltransferase 70 kDa subunit	METTL3
1.35828	0.338905	P62316	P62316	Small nuclear ribonucleoprotein Sm D2	SNRPD2
0.726473	0.338376	Q9UI12	Q9UI12	V-type proton ATPase subunit H	ATP6V1H
0.595363	0.33724	O95104	O95104	Splicing factor, arginine/serine-rich 15	SCAF4
0.915483	0.33719	P61313	P61313	60S ribosomal protein L15	RPL15
0.856839	0.336413	P63165;G2XKQ0	P63165	Small ubiquitin-related modifier 1	SUMO1
0.730495	0.335604	Q14814;Q02078;Q06413	Q14814;Q02078;Q06413	Myocyte-specific enhancer factor 2D;Myocyte-specific enhancer factor 2A;Myocyte-specific enhancer factor 2C	MEF2D;MEF2A;MEF2C
1.44834	0.335532	Q6P1J9	Q6P1J9	Parafibromin	CDC73
0.218273	0.335214	Q99633	Q99633	Pre-mRNA-splicing factor 18	PRPF18
0.979464	0.333541	O14907	O14907	Tax1-binding protein 3	TAX1BP3
0.707449	0.333306	P60981	P60981	Destrin	DSTN
0.488111	0.332743	O14933	O14933	Ubiquitin/ISG15-conjugating enzyme E2 L6	UBE2L6
1.05564	0.332657	Q9BW60	Q9BW60	Elongation of very long chain fatty acids protein 1	ELOVL1
1.00877	0.331354	Q5RKV6	Q5RKV6	Exosome complex component MTR3	EXOSC6
1.4473	0.331305	P04114	P04114	Apolipoprotein B-100;Apolipoprotein B-48	APOB
0.0390138	0.331103	O94886	O94886	CSC1-like protein 1	TMEM63A
1.1114	0.330652	Q6ZSZ5;A0A590UK10	Q6ZSZ5;A0A590UK10	Rho guanine nucleotide exchange factor 18	ARHGEF18
1.11647	0.330458	P78310	P78310	Coxsackievirus and adenovirus receptor	CXADR
1.36091	0.330359	O95816	O95816	BAG family molecular chaperone regulator 2	BAG2
0.745518	0.329518	Q9ULU4	Q9ULU4	Protein kinase C-binding protein 1	ZMYND8
0.799332	0.328139	Q9UPQ9	Q9UPQ9	Trinucleotide repeat-containing gene 6B protein	TNRC6B
0.796968	0.327698	P09497	P09497	Clathrin light chain B	CLTB
1.25116	0.327103	O14925;Q5SRD1	O14925;Q5SRD1	Mitochondrial import inner membrane translocase subunit Tim23;Putative mitochondrial import inner membrane translocase subunit Tim23B	TIMM23;TIMM23B
0.823575	0.326462	O95197	O95197	Reticulon-3	RTN3
1.31887	0.3252	Q08379	Q08379	Golgin subfamily A member 2	GOLGA2
0.955143	0.325059	Q5HYI7	Q5HYI7	Metaxin-3	MTX3
0.791708	0.323658	Q13247	Q13247	Serine/arginine-rich splicing factor 6	SRSF6
1.11379	0.323638	P30533	P30533	Alpha-2-macroglobulin receptor-associated protein	LRPAP1
0.346578	0.323219	Q13637	Q13637	Ras-related protein Rab-32	RAB32
0.70364	0.322039	Q7Z589	Q7Z589	Protein EMSY	EMSY
0.908705	0.321429	Q96D71	Q96D71	RalBP1-associated Eps domain-containing protein 1	REPS1
1.62331	0.320952	Q9H8Y8	Q9H8Y8	Golgi reassembly-stacking protein 2	GORASP2
1.51875	0.320546	O00762	O00762	Ubiquitin-conjugating enzyme E2 C	UBE2C
0.759361	0.319997	Q96LR5;Q969T4	Q96LR5;Q969T4	Ubiquitin-conjugating enzyme E2 E2;Ubiquitin-conjugating enzyme E2 E3	UBE2E2;UBE2E3
1.08865	0.31984	P53041	P53041	Serine/threonine-protein phosphatase 5	PPP5C
0.564951	0.31955	Q05D32	Q05D32	CTD small phosphatase-like protein 2	CTDSPL2
0.479369	0.319449	O43148	O43148	mRNA cap guanine-N7 methyltransferase	RNMT
0.938639	0.31881	Q96DG6	Q96DG6	Carboxymethylenebutenolidase homolog	CMBL
1.98115	0.318038	Q99653	Q99653	Calcineurin B homologous protein 1	CHP1
0.937234	0.317917	P10321	P10321	HLA class I histocompatibility antigen, Cw-7 alpha chain	HLA-C
0.633679	0.317416	P49750	P49750	YLP motif-containing protein 1	YLPM1
0.671359	0.317139	Q8IW35	Q8IW35	Centrosomal protein of 97 kDa	CEP97
0.703277	0.316545	Q9NX63	Q9NX63	MICOS complex subunit MIC19	CHCHD3
0.694952	0.315939	O75937	O75937	DnaJ homolog subfamily C member 8	DNAJC8
0.768022	0.31579	Q9NQ48	Q9NQ48	Leucine zipper transcription factor-like protein 1	LZTFL1
0.728392	0.31575	Q5T160	Q5T160	Probable arginine--tRNA ligase, mitochondrial	RARS2
1.96863	0.315602	Q5T3J3	Q5T3J3	Ligand-dependent nuclear receptor-interacting factor 1	LRIF1
1.11837	0.315276	Q712K3	Q712K3	Ubiquitin-conjugating enzyme E2 R2	UBE2R2
0.25452	0.315227	Q9NRC6	Q9NRC6	Spectrin beta chain, non-erythrocytic 5	SPTBN5
0.758087	0.314469	Q5JTD0	Q5JTD0	Tight junction-associated protein 1	TJAP1
1.09562	0.314361	O00592	O00592	Podocalyxin	PODXL
0.905945	0.314183	Q8WUH6	Q8WUH6	Transmembrane protein 263	TMEM263
0.883345	0.313971	Q13153	Q13153	Serine/threonine-protein kinase PAK 1	PAK1
2.92744	0.313951	Q6NXG1	Q6NXG1	Epithelial splicing regulatory protein 1	ESRP1
0.781825	0.313648	Q9Y223	Q9Y223	Bifunctional UDP-N-acetylglucosamine 2-epimerase/N-acetylmannosamine kinase;UDP-N-acetylglucosamine 2-epimerase (hydrolyzing);N-acetylmannosamine kinase	GNE
0.802058	0.313272	Q96KB5	Q96KB5	Lymphokine-activated killer T-cell-originated protein kinase	PBK
1.31369	0.313247	Q8N4Q1	Q8N4Q1	Mitochondrial intermembrane space import and assembly protein 40	CHCHD4
1.11047	0.313189	Q9BZQ8	Q9BZQ8	Protein Niban	FAM129A
0.140088	0.313041	Q8N0U8	Q8N0U8	Vitamin K epoxide reductase complex subunit 1-like protein 1	VKORC1L1
0.844275	0.312485	Q86V48	Q86V48	Leucine zipper protein 1	LUZP1
1.04535	0.312226	Q16543	Q16543	Hsp90 co-chaperone Cdc37;Hsp90 co-chaperone Cdc37, N-terminally processed	CDC37
0.494855	0.312181	Q56VL3	Q56VL3	OCIA domain-containing protein 2	OCIAD2
1.02517	0.311277	Q9Y4K1	Q9Y4K1	Absent in melanoma 1 protein	AIM1
0.695132	0.310987	P57764	P57764	Gasdermin-D	GSDMD
1.18878	0.310343	O00767	O00767	Acyl-CoA desaturase	SCD
1.23631	0.30931	P49441	P49441	Inositol polyphosphate 1-phosphatase	INPP1
1.23873	0.308629	P62979;P0CG48;P0CG47	P62979;P0CG48;P0CG47	Ubiquitin-40S ribosomal protein S27a;Ubiquitin;40S ribosomal protein S27a;Polyubiquitin-C;Ubiquitin;Polyubiquitin-B;Ubiquitin	RPS27A;UBC;UBB
1.1017	0.308453	Q9NS86	Q9NS86	LanC-like protein 2	LANCL2
0.704668	0.307916	P20645	P20645	Cation-dependent mannose-6-phosphate receptor	M6PR
0.209552	0.307766	Q9NYL2	Q9NYL2	Mitogen-activated protein kinase kinase kinase MLT	ZAK
0.998208	0.307661	O14745	O14745	Na(+)/H(+) exchange regulatory cofactor NHE-RF1	SLC9A3R1
1.30333	0.307627	Q9BXL7;Q9H257	Q9BXL7	Caspase recruitment domain-containing protein 11	CARD11
1.64069	0.307611	Q96FQ6	Q96FQ6	Protein S100-A16	S100A16
1.44789	0.307556	Q9Y2X0	Q9Y2X0	Mediator of RNA polymerase II transcription subunit 16	MED16
0.628951	0.307424	Q9P2X3	Q9P2X3	Protein IMPACT	IMPACT
1.1203	0.307113	O43815	O43815	Striatin	STRN
0.630688	0.306913	P61769	P61769	Beta-2-microglobulin;Beta-2-microglobulin form pI 5.3	B2M
1.50523	0.306712	O75874	O75874	Isocitrate dehydrogenase [NADP] cytoplasmic	IDH1
0.183943	0.305968	O60353	O60353	Frizzled-6	FZD6
1.10669	0.305438	Q01650;Q9UM01	Q01650	Large neutral amino acids transporter small subunit 1	SLC7A5
2.03944	0.305379	Q13131;P54646	Q13131	5-AMP-activated protein kinase catalytic subunit alpha-1	PRKAA1
1.78628	0.303949	Q9Y657;Q5JUX0	Q9Y657;Q5JUX0	Spindlin-1;Spindlin-3	SPIN1;SPIN3
1.10645	0.303873	P47985;P0C7P4	P47985;P0C7P4	Cytochrome b-c1 complex subunit Rieske, mitochondrial;Cytochrome b-c1 complex subunit 11;Putative cytochrome b-c1 complex subunit Rieske-like protein 1	UQCRFS1;UQCRFS1P1
0.981429	0.303708	Q13185	Q13185	Chromobox protein homolog 3	CBX3
0.749024	0.303648	Q9UNL2	Q9UNL2	Translocon-associated protein subunit gamma	SSR3
0.910094	0.303586	P50402	P50402	Emerin	EMD
0.357541	0.303183	P21953	P21953	2-oxoisovalerate dehydrogenase subunit beta, mitochondrial	BCKDHB
0.711694	0.302892	Q03135;P56539	Q03135	Caveolin-1	CAV1
0.607502	0.302808	Q9NXW2	Q9NXW2	DnaJ homolog subfamily B member 12	DNAJB12
0.657097	0.302808	Q9BT09	Q9BT09	Protein canopy homolog 3	CNPY3
2.04652	0.302044	Q01664	Q01664	Transcription factor AP-4	TFAP4
0.974308	0.301566	Q01105;P0DME0	Q01105	Protein SET	SET
0.630579	0.30151	Q13371	Q13371	Phosducin-like protein	PDCL
1.09092	0.301232	Q13501	Q13501	Sequestosome-1	SQSTM1
1.29369	0.301175	P50416	P50416	Carnitine O-palmitoyltransferase 1, liver isoform	CPT1A
0.565512	0.30107	P35610	P35610	Sterol O-acyltransferase 1	SOAT1
1.49755	0.2997	Q9NVS9	Q9NVS9	Pyridoxine-5-phosphate oxidase	PNPO
0.962796	0.29948	O43617	O43617	Trafficking protein particle complex subunit 3	TRAPPC3
1.05906	0.298833	Q92817;A8MZ36	Q92817	Envoplakin	EVPL
0.871316	0.298429	Q8ND24	Q8ND24	RING finger protein 214	RNF214
1.91618	0.298054	Q92540	Q92540	Protein SMG7	SMG7
2.21506	0.297465	Q14318	Q14318	Peptidyl-prolyl cis-trans isomerase FKBP8	FKBP8
0.773609	0.296625	Q9H6R0	Q9H6R0	Putative ATP-dependent RNA helicase DHX33	DHX33
1.12836	0.296559	Q9NRV9	Q9NRV9	Heme-binding protein 1	HEBP1
0.906031	0.2965	O14684	O14684	Prostaglandin E synthase	PTGES
1.05897	0.295624	P78330	P78330	Phosphoserine phosphatase	PSPH
0.751846	0.294844	P56962	P56962	Syntaxin-17	STX17
0.656868	0.29482	Q6FI81	Q6FI81	Anamorsin	CIAPIN1
1.0454	0.294448	Q16181	Q16181	Septin-7	39326
0.986304	0.294399	P16949	P16949	Stathmin	STMN1
1.10101	0.294399	Q02241	Q02241	Kinesin-like protein KIF23	KIF23
1.3103	0.293499	P31943	P31943	Heterogeneous nuclear ribonucleoprotein H;Heterogeneous nuclear ribonucleoprotein H, N-terminally processed	HNRNPH1
0.695303	0.292803	Q8WVJ2	Q8WVJ2	NudC domain-containing protein 2	NUDCD2
0.382179	0.292723	Q96G23	Q96G23	Ceramide synthase 2	CERS2
1.04282	0.292397	Q9Y2D4	Q9Y2D4	Exocyst complex component 6B	EXOC6B
1.13128	0.290791	P63208	P63208	S-phase kinase-associated protein 1	SKP1
0.862068	0.290712	Q9NRW3	Q9NRW3	DNA dC->dU-editing enzyme APOBEC-3C	APOBEC3C
0.961955	0.290703	Q9NXH9	Q9NXH9	tRNA (guanine(26)-N(2))-dimethyltransferase	TRMT1
0.800305	0.290483	Q06481	Q06481	Amyloid-like protein 2	APLP2
0.89992	0.290319	P08708	P08708	40S ribosomal protein S17	RPS17
0.739795	0.289826	Q15428	Q15428	Splicing factor 3A subunit 2	SF3A2
0.94996	0.289647	Q9BQE5	Q9BQE5	Apolipoprotein L2	APOL2
0.630555	0.288468	Q96CT7	Q96CT7	Coiled-coil domain-containing protein 124	CCDC124
0.783707	0.287583	P29083	P29083	General transcription factor IIE subunit 1	GTF2E1
0.569897	0.287514	P09496	P09496	Clathrin light chain A	CLTA
0.772606	0.287152	Q8TED1	Q8TED1	Probable glutathione peroxidase 8	GPX8
1.01193	0.286805	Q16787	Q16787	Laminin subunit alpha-3	LAMA3
1.77402	0.286594	Q96CU9	Q96CU9	FAD-dependent oxidoreductase domain-containing protein 1	FOXRED1
0.831595	0.286539	P19634	P19634	Sodium/hydrogen exchanger 1	SLC9A1
0.610531	0.285676	O75822	O75822	Eukaryotic translation initiation factor 3 subunit J	EIF3J
0.579979	0.285441	Q9P2D3	Q9P2D3	HEAT repeat-containing protein 5B	HEATR5B
0.775966	0.285115	P60033	P60033	CD81 antigen	CD81
1.43906	0.284894	P50750;Q96Q40	P50750	Cyclin-dependent kinase 9	CDK9
1.09115	0.28445	Q86U42	Q86U42	Polyadenylate-binding protein 2	PABPN1
0.792332	0.284405	Q4G0F5	Q4G0F5	Vacuolar protein sorting-associated protein 26B	VPS26B
0.229606	0.283987	Q9UH17;P31941	Q9UH17	DNA dC->dU-editing enzyme APOBEC-3B	APOBEC3B
0.599073	0.283812	P26373	P26373	60S ribosomal protein L13	RPL13
0.52343	0.283482	Q70E73;Q7Z5R6	Q70E73	Ras-associated and pleckstrin homology domains-containing protein 1	RAPH1
0.766191	0.282907	P60520	P60520	Gamma-aminobutyric acid receptor-associated protein-like 2	GABARAPL2
1.1997	0.281384	Q92930	Q92930	Ras-related protein Rab-8B	RAB8B
1.01876	0.281249	Q96A72	Q96A72	Protein mago nashi homolog 2	MAGOHB
1.22721	0.280745	O94906	O94906	Pre-mRNA-processing factor 6	PRPF6
0.693405	0.280578	Q96LJ7	Q96LJ7	Dehydrogenase/reductase SDR family member 1	DHRS1
0.65937	0.280471	Q99519	Q99519	Sialidase-1	NEU1
1.34312	0.280341	P21291	P21291	Cysteine and glycine-rich protein 1	CSRP1
1.13075	0.28017	P36507	P36507	Dual specificity mitogen-activated protein kinase kinase 2	MAP2K2
0.48472	0.280131	Q16527	Q16527	Cysteine and glycine-rich protein 2	CSRP2
0.495724	0.279412	Q8TEW0	Q8TEW0	Partitioning defective 3 homolog	PARD3
1.13783	0.279317	Q9UBP6	Q9UBP6	tRNA (guanine-N(7)-)-methyltransferase	METTL1
0.817833	0.279021	Q8TAQ2	Q8TAQ2	SWI/SNF complex subunit SMARCC2	SMARCC2
1.12508	0.278784	P17252;P05771	P17252	Protein kinase C alpha type	PRKCA
0.650059	0.278697	Q96CB8	Q96CB8	Integrator complex subunit 12	INTS12
0.656471	0.278638	Q8NBK3	Q8NBK3	Sulfatase-modifying factor 1	SUMF1
1.26103	0.276985	P83731	P83731	60S ribosomal protein L24	RPL24
0.60296	0.276593	Q12846	Q12846	Syntaxin-4	STX4
0.63763	0.276506	P46779	P46779	60S ribosomal protein L28	RPL28
0.363629	0.27615	O95251	O95251	Histone acetyltransferase KAT7	KAT7
0.719907	0.275711	Q9P2R3	Q9P2R3	Rabankyrin-5	ANKFY1
0.815607	0.275357	P16989	P16989	Y-box-binding protein 3	YBX3
1.24094	0.274783	P51649	P51649	Succinate-semialdehyde dehydrogenase, mitochondrial	ALDH5A1
1.09801	0.274556	O00170	O00170	AH receptor-interacting protein	AIP
0.659891	0.274498	Q8N1G0	Q8N1G0	Zinc finger protein 687	ZNF687
0.609207	0.274475	Q96B97	Q96B97	SH3 domain-containing kinase-binding protein 1	SH3KBP1
0.960378	0.274328	Q9Y277	Q9Y277	Voltage-dependent anion-selective channel protein 3	VDAC3
0.949711	0.274226	O00461	O00461	Golgi integral membrane protein 4	GOLIM4
0.899563	0.274198	P53990	P53990	IST1 homolog	IST1
0.917015	0.274183	Q8IYB7	Q8IYB7	DIS3-like exonuclease 2	DIS3L2
0.771438	0.274022	Q9NQT4	Q9NQT4	Exosome complex component RRP46	EXOSC5
1.77117	0.273448	Q03426	Q03426	Mevalonate kinase	MVK
0.682651	0.273444	Q66K74	Q66K74	Microtubule-associated protein 1S;MAP1S heavy chain;MAP1S light chain	MAP1S
1.00901	0.273038	Q9Y3Y2	Q9Y3Y2	Chromatin target of PRMT1 protein	CHTOP
0.646055	0.273031	Q12834	Q12834	Cell division cycle protein 20 homolog	CDC20
0.627716	0.272145	Q14696	Q14696	LDLR chaperone MESD	MESDC2
0.609016	0.271219	O43291	O43291	Kunitz-type protease inhibitor 2	SPINT2
0.672227	0.271077	P63096	P63096	Guanine nucleotide-binding protein G(i) subunit alpha-1	GNAI1
1.85084	0.270379	O60437;REV__Q9ULW3	O60437	Periplakin	PPL
0.905495	0.270152	P52565	P52565	Rho GDP-dissociation inhibitor 1	ARHGDIA
1.31634	0.269102	P42696	P42696	RNA-binding protein 34	RBM34
1.35242	0.268985	P60953	P60953	Cell division control protein 42 homolog	CDC42
0.271753	0.268628	P08174	P08174	Complement decay-accelerating factor	CD55
1.02368	0.267743	P62854;Q5JNZ5	P62854;Q5JNZ5	40S ribosomal protein S26;Putative 40S ribosomal protein S26-like 1	RPS26;RPS26P11
0.884708	0.267525	Q5T0W9	Q5T0W9	Protein FAM83B	FAM83B
1.00996	0.267287	Q13011	Q13011	Delta(3,5)-Delta(2,4)-dienoyl-CoA isomerase, mitochondrial	ECH1
0.794152	0.266598	Q9NWH9	Q9NWH9	SAFB-like transcription modulator	SLTM
1.0679	0.266572	Q9Y2W1	Q9Y2W1	Thyroid hormone receptor-associated protein 3	THRAP3
0.674085	0.266568	Q15185	Q15185	Prostaglandin E synthase 3	PTGES3
1.54163	0.266557	Q9NQP4	Q9NQP4	Prefoldin subunit 4	PFDN4
1.23623	0.266241	Q9HC07	Q9HC07	Transmembrane protein 165	TMEM165
1.74152	0.265618	P36543	P36543	V-type proton ATPase subunit E 1	ATP6V1E1
1.89339	0.264511	P85037	P85037	Forkhead box protein K1	FOXK1
0.657248	0.264511	Q9Y232	Q9Y232	Chromodomain Y-like protein	CDYL
1.32532	0.26418	P46013	P46013	Antigen KI-67	MKI67
0.719895	0.26351	P25398	P25398	40S ribosomal protein S12	RPS12
1.04354	0.263148	Q9H1K1	Q9H1K1	Iron-sulfur cluster assembly enzyme ISCU, mitochondrial	ISCU
0.868634	0.263093	P52566	P52566	Rho GDP-dissociation inhibitor 2	ARHGDIB
0.229537	0.262965	P98196	P98196	Probable phospholipid-transporting ATPase IH	ATP11A
1.08609	0.26288	Q15365	Q15365	Poly(rC)-binding protein 1	PCBP1
1.11979	0.262656	P06753	P06753	Tropomyosin alpha-3 chain	TPM3
1.03205	0.262364	Q99426	Q99426	Tubulin-folding cofactor B	TBCB
0.577623	0.262235	P40938	P40938	Replication factor C subunit 3	RFC3
0.855181	0.262113	Q9UHD8	Q9UHD8	Septin-9	40057
0.66128	0.262079	Q9NP79	Q9NP79	Vacuolar protein sorting-associated protein VTA1 homolog	VTA1
0.861459	0.261728	O14497	O14497	AT-rich interactive domain-containing protein 1A	ARID1A
1.20293	0.261707	Q9UHR6	Q9UHR6	Zinc finger HIT domain-containing protein 2	ZNHIT2
0.283799	0.261683	P62879	P62879	Guanine nucleotide-binding protein G(I)/G(S)/G(T) subunit beta-2	GNB2
1.71822	0.261324	Q9UJY4	Q9UJY4	ADP-ribosylation factor-binding protein GGA2	GGA2
0.49214	0.261077	Q8N9T8	Q8N9T8	Protein KRI1 homolog	KRI1
0.933368	0.260784	P50552	P50552	Vasodilator-stimulated phosphoprotein	VASP
0.381571	0.260331	Q9BQ75	Q9BQ75	Protein CMSS1	CMSS1
1.90766	0.260137	Q13257	Q13257	Mitotic spindle assembly checkpoint protein MAD2A	MAD2L1
1.30649	0.259997	Q15646	Q15646	2-5-oligoadenylate synthase-like protein	OASL
0.827394	0.259988	Q9BRQ6	Q9BRQ6	MICOS complex subunit MIC25	CHCHD6
0.76501	0.25983	Q13428	Q13428	Treacle protein	TCOF1
0.72882	0.259635	Q92879	Q92879	CUGBP Elav-like family member 1	CELF1
0.909957	0.25943	O43237	O43237	Cytoplasmic dynein 1 light intermediate chain 2	DYNC1LI2
1.1584	0.259328	P07099	P07099	Epoxide hydrolase 1	EPHX1
0.805492	0.258286	P50579	P50579	Methionine aminopeptidase 2	METAP2
0.724653	0.258277	P00441	P00441	Superoxide dismutase [Cu-Zn]	SOD1
0.507719	0.258046	P05423	P05423	DNA-directed RNA polymerase III subunit RPC4	POLR3D
0.141939	0.25779	P61599	P61599	N-alpha-acetyltransferase 20	NAA20
0.684445	0.25693	Q9P016	Q9P016	Thymocyte nuclear protein 1	THYN1
0.473369	0.256595	P33947;O43731	P33947	ER lumen protein-retaining receptor 2	KDELR2
1.36726	0.256492	Q6PJG2	Q6PJG2	ELM2 and SANT domain-containing protein 1	ELMSAN1
1.37561	0.256444	Q9ULR0	Q9ULR0	Pre-mRNA-splicing factor ISY1 homolog	ISY1
0.946675	0.256358	Q6NXE6	Q6NXE6	Armadillo repeat-containing protein 6	ARMC6
0.723683	0.256003	O15355	O15355	Protein phosphatase 1G	PPM1G
0.868577	0.255946	O95573	O95573	Long-chain-fatty-acid--CoA ligase 3	ACSL3
1.01339	0.2556	P98172;P52799	P98172	Ephrin-B1	EFNB1
1.03827	0.255435	Q9P2X0	Q9P2X0	Dolichol-phosphate mannosyltransferase subunit 3	DPM3
0.154706	0.255324	Q9H490	Q9H490	Phosphatidylinositol glycan anchor biosynthesis class U protein	PIGU
0.750466	0.255303	O75347	O75347	Tubulin-specific chaperone A	TBCA
0.558593	0.255002	P60983;O60234	P60983	Glia maturation factor beta	GMFB
0.560938	0.254992	Q9UHN6	Q9UHN6	Transmembrane protein 2	TMEM2
0.498909	0.254952	Q92805	Q92805	Golgin subfamily A member 1	GOLGA1
1.26336	0.25439	Q5T5P2	Q5T5P2	Sickle tail protein homolog	KIAA1217
0.636515	0.25388	P43034	P43034	Platelet-activating factor acetylhydrolase IB subunit alpha	PAFAH1B1
0.887575	0.253632	Q4G0J3	Q4G0J3	La-related protein 7	LARP7
0.894055	0.253431	O95817	O95817	BAG family molecular chaperone regulator 3	BAG3
0.411576	0.25313	Q14244	Q14244	Ensconsin	MAP7
1.14004	0.253072	Q99447	Q99447	Ethanolamine-phosphate cytidylyltransferase	PCYT2
1.8448	0.253036	P68133;P68032	P68133;P68032	Actin, alpha skeletal muscle;Actin, alpha cardiac muscle 1	ACTA1;ACTC1
0.578237	0.252786	Q86UU0	Q86UU0	B-cell CLL/lymphoma 9-like protein	BCL9L
1.12118	0.25265	O95757	O95757	Heat shock 70 kDa protein 4L	HSPA4L
0.935947	0.252603	Q14980	Q14980	Nuclear mitotic apparatus protein 1	NUMA1
0.765742	0.252323	Q5SWX8	Q5SWX8	Protein odr-4 homolog	ODR4
1.02238	0.251867	P54578	P54578	Ubiquitin carboxyl-terminal hydrolase 14	USP14
0.741447	0.251073	Q92599	Q92599	Septin-8	39692
0.632564	0.250961	Q9UMR2	Q9UMR2	ATP-dependent RNA helicase DDX19B	DDX19B
0.613712	0.250816	O43583	O43583	Density-regulated protein	DENR
0.369445	0.250718	Q8IZP0	Q8IZP0	Abl interactor 1	ABI1
0.322546	0.249907	O15381	O15381	Nuclear valosin-containing protein-like	NVL
1.62431	0.249892	O75717	O75717	WD repeat and HMG-box DNA-binding protein 1	WDHD1
0.665364	0.249758	Q7L1Q6	Q7L1Q6	Basic leucine zipper and W2 domain-containing protein 1	BZW1
0.94498	0.249518	P23588	P23588	Eukaryotic translation initiation factor 4B	EIF4B
1.45923	0.249234	Q6PJG6	Q6PJG6	BRCA1-associated ATM activator 1	BRAT1
1.5459	0.249133	Q96KQ7	Q96KQ7	Histone-lysine N-methyltransferase EHMT2	EHMT2
0.679331	0.248983	Q9NQS7	Q9NQS7	Inner centromere protein	INCENP
1.62966	0.24875	Q9H9H4	Q9H9H4	Vacuolar protein sorting-associated protein 37B	VPS37B
0.631006	0.248565	Q86VM9	Q86VM9	Zinc finger CCCH domain-containing protein 18	ZC3H18
1.08356	0.248462	Q96EE3	Q96EE3	Nucleoporin SEH1	SEH1L
0.494215	0.248374	P05165	P05165	Propionyl-CoA carboxylase alpha chain, mitochondrial	PCCA
0.316142	0.248184	Q13443	Q13443	Disintegrin and metalloproteinase domain-containing protein 9	ADAM9
1.70903	0.248056	Q04760	Q04760	Lactoylglutathione lyase	GLO1
0.994327	0.247671	Q9UHB6	Q9UHB6	LIM domain and actin-binding protein 1	LIMA1
1.41096	0.247535	Q9UGR2	Q9UGR2	Zinc finger CCCH domain-containing protein 7B	ZC3H7B
0.638522	0.247293	P84085	P84085	ADP-ribosylation factor 5	ARF5
1.51003	0.247275	P14324	P14324	Farnesyl pyrophosphate synthase	FDPS
0.648836	0.247035	Q8WW33	Q8WW33	Gametocyte-specific factor 1	GTSF1
0.63944	0.246793	Q9BZK7;Q9BQ87	Q9BZK7	F-box-like/WD repeat-containing protein TBL1XR1	TBL1XR1
1.00366	0.246567	Q1KMD3	Q1KMD3	Heterogeneous nuclear ribonucleoprotein U-like protein 2	HNRNPUL2
0.500247	0.246559	Q9BZI7	Q9BZI7	Regulator of nonsense transcripts 3B	UPF3B
0.834031	0.246119	Q15691	Q15691	Microtubule-associated protein RP/EB family member 1	MAPRE1
0.556504	0.246115	P61254;Q9UNX3	P61254;Q9UNX3	60S ribosomal protein L26;60S ribosomal protein L26-like 1	RPL26;RPL26L1
0.628962	0.245739	Q15018	Q15018	BRISC complex subunit Abro1	FAM175B
0.346804	0.245717	A1L390	A1L390	Pleckstrin homology domain-containing family G member 3	PLEKHG3
0.858329	0.245276	P38646	P38646	Stress-70 protein, mitochondrial	HSPA9
1.2862	0.245121	Q8NBS9	Q8NBS9	Thioredoxin domain-containing protein 5	TXNDC5
1.88542	0.245111	Q13444	Q13444	Disintegrin and metalloproteinase domain-containing protein 15	ADAM15
1.10943	0.245047	Q6P597	Q6P597	Kinesin light chain 3	KLC3
0.731744	0.245004	O75208	O75208	Ubiquinone biosynthesis protein COQ9, mitochondrial	COQ9
0.591372	0.244348	Q92733	Q92733	Proline-rich protein PRCC	PRCC
0.720784	0.24414	Q7Z739	Q7Z739	YTH domain-containing family protein 3	YTHDF3
0.794244	0.243935	Q9Y5Y0	Q9Y5Y0	Feline leukemia virus subgroup C receptor-related protein 1	FLVCR1
0.940565	0.243873	Q9HC38	Q9HC38	Glyoxalase domain-containing protein 4	GLOD4
1.64758	0.243738	P31153;Q00266	P31153	S-adenosylmethionine synthase isoform type-2	MAT2A
0.429929	0.243478	Q9UNK0	Q9UNK0	Syntaxin-8	STX8
0.707625	0.243475	P62753	P62753	40S ribosomal protein S6	RPS6
1.18022	0.243181	Q99959	Q99959	Plakophilin-2	PKP2
0.451289	0.242593	Q6UXN9	Q6UXN9	WD repeat-containing protein 82	WDR82
0.487219	0.242065	P29966	P29966	Myristoylated alanine-rich C-kinase substrate	MARCKS
0.830146	0.241881	Q9Y5P6	Q9Y5P6	Mannose-1-phosphate guanyltransferase beta	GMPPB
0.535	0.24177	Q01130	Q01130	Serine/arginine-rich splicing factor 2	SRSF2
0.796126	0.241738	Q9NQW6	Q9NQW6	Actin-binding protein anillin	ANLN
2.4524	0.241726	Q15904	Q15904	V-type proton ATPase subunit S1	ATP6AP1
0.829221	0.24157	Q13107	Q13107	Ubiquitin carboxyl-terminal hydrolase 4	USP4
0.805459	0.241423	Q8TDD1	Q8TDD1	ATP-dependent RNA helicase DDX54	DDX54
1.5047	0.241416	Q9Y5K8	Q9Y5K8	V-type proton ATPase subunit D	ATP6V1D
0.471456	0.241343	O75907	O75907	Diacylglycerol O-acyltransferase 1	DGAT1
0.634673	0.240847	Q92575	Q92575	UBX domain-containing protein 4	UBXN4
0.710273	0.239661	O60487	O60487	Myelin protein zero-like protein 2	MPZL2
1.23286	0.239165	Q9BST9	Q9BST9	Rhotekin	RTKN
0.600081	0.238937	Q8WWK9	Q8WWK9	Cytoskeleton-associated protein 2	CKAP2
1.55007	0.238845	Q9BUI4	Q9BUI4	DNA-directed RNA polymerase III subunit RPC3	POLR3C
1.34458	0.238697	Q96HW7	Q96HW7	Integrator complex subunit 4	INTS4
0.71339	0.238548	Q15424	Q15424	Scaffold attachment factor B1	SAFB
0.886861	0.238171	Q6FI13;Q16777	Q6FI13;Q16777	Histone H2A type 2-A;Histone H2A type 2-C	HIST2H2AA3;HIST2H2AC
0.861136	0.238125	Q9BQI0	Q9BQI0	Allograft inflammatory factor 1-like	AIF1L
0.926362	0.238066	Q9UDT6	Q9UDT6	CAP-Gly domain-containing linker protein 2	CLIP2
0.76957	0.237842	Q9NX24	Q9NX24	H/ACA ribonucleoprotein complex subunit 2	NHP2
1.42086	0.237638	Q99459	Q99459	Cell division cycle 5-like protein	CDC5L
1.00005	0.237614	Q15800	Q15800	Methylsterol monooxygenase 1	MSMO1
1.25506	0.237515	O95169	O95169	NADH dehydrogenase [ubiquinone] 1 beta subcomplex subunit 8, mitochondrial	NDUFB8
0.61653	0.237458	Q8TDP1	Q8TDP1	Ribonuclease H2 subunit C	RNASEH2C
1.14545	0.236793	P48634	P48634	Protein PRRC2A	PRRC2A
0.724621	0.236598	Q9H0U4	Q9H0U4	Ras-related protein Rab-1B	RAB1B
1.04363	0.236459	Q9C0C2	Q9C0C2	182 kDa tankyrase-1-binding protein	TNKS1BP1
0.856064	0.236423	P18827	P18827	Syndecan-1	SDC1
0.671004	0.236219	Q99615	Q99615	DnaJ homolog subfamily C member 7	DNAJC7
0.86345	0.235685	O75947	O75947	ATP synthase subunit d, mitochondrial	ATP5H
0.726987	0.23551	Q86X29	Q86X29	Lipolysis-stimulated lipoprotein receptor	LSR
0.514381	0.235351	P23919	P23919	Thymidylate kinase	DTYMK
0.866966	0.235263	P26440	P26440	Isovaleryl-CoA dehydrogenase, mitochondrial	IVD
0.452227	0.234389	O43752	O43752	Syntaxin-6	STX6
0.661712	0.234038	Q93050	Q93050	V-type proton ATPase 116 kDa subunit a isoform 1	ATP6V0A1
0.667613	0.23379	Q9Y618	Q9Y618	Nuclear receptor corepressor 2	NCOR2
0.66756	0.233	O00148	O00148	ATP-dependent RNA helicase DDX39A	DDX39A
0.783884	0.232698	O75427	O75427	Leucine-rich repeat and calponin homology domain-containing protein 4	LRCH4
1.07647	0.232648	P35611	P35611	Alpha-adducin	ADD1
0.696394	0.232517	Q15654	Q15654	Thyroid receptor-interacting protein 6	TRIP6
1.08976	0.232387	A3KN83;Q9Y2G9	A3KN83	Protein strawberry notch homolog 1	SBNO1
1.07752	0.232288	P20073	P20073	Annexin A7	ANXA7
0.46644	0.232188	Q9HCU5	Q9HCU5	Prolactin regulatory element-binding protein	PREB
0.775276	0.232112	Q9NTJ3	Q9NTJ3	Structural maintenance of chromosomes protein 4	SMC4
1.54828	0.231989	P12532	P12532	Creatine kinase U-type, mitochondrial	CKMT1A
0.593189	0.231915	P51570	P51570	Galactokinase	GALK1
0.981521	0.231711	P41236;Q6NXS1	P41236;Q6NXS1	Protein phosphatase inhibitor 2;Protein phosphatase inhibitor 2-like protein 3	PPP1R2;PPP1R2P3
2.113	0.231412	O75718	O75718	Cartilage-associated protein	CRTAP
0.708938	0.230687	O95171	O95171	Sciellin	SCEL
0.74941	0.230638	O75828	O75828	Carbonyl reductase [NADPH] 3	CBR3
0.807353	0.230425	Q969H8	Q969H8	Myeloid-derived growth factor	MYDGF
0.877684	0.23037	Q14247	Q14247	Src substrate cortactin	CTTN
0.937822	0.230195	Q9UI09	Q9UI09	NADH dehydrogenase [ubiquinone] 1 alpha subcomplex subunit 12	NDUFA12
0.533108	0.230015	Q92925;Q6STE5	Q92925	SWI/SNF-related matrix-associated actin-dependent regulator of chromatin subfamily D member 2	SMARCD2
0.883496	0.229706	O95785	O95785	Protein Wiz	WIZ
0.777574	0.22963	Q8IYB1	Q8IYB1	Protein MB21D2	MB21D2
1.2874	0.229554	P61020	P61020	Ras-related protein Rab-5B	RAB5B
0.708461	0.229458	P40925	P40925	Malate dehydrogenase, cytoplasmic	MDH1
0.936388	0.229119	Q6GMV3	Q6GMV3	Putative peptidyl-tRNA hydrolase PTRHD1	PTRHD1
0.381325	0.22882	O00459	O00459	Phosphatidylinositol 3-kinase regulatory subunit beta	PIK3R2
0.507313	0.228148	Q6RW13	Q6RW13	Type-1 angiotensin II receptor-associated protein	AGTRAP
0.720255	0.228039	Q9BS26	Q9BS26	Endoplasmic reticulum resident protein 44	ERP44
0.90186	0.228011	Q5JPH6	Q5JPH6	Probable glutamate--tRNA ligase, mitochondrial	EARS2
1.18622	0.227769	Q8IUI8	Q8IUI8	Cytokine receptor-like factor 3	CRLF3
0.741193	0.227623	Q8WWI1	Q8WWI1	LIM domain only protein 7	LMO7
0.579971	0.227242	P86791;P86790	P86791;P86790	Vacuolar fusion protein CCZ1 homolog;Vacuolar fusion protein CCZ1 homolog B	CCZ1;CCZ1B
0.935938	0.226563	Q9Y5A9	Q9Y5A9	YTH domain-containing family protein 2	YTHDF2
0.447355	0.226508	P35520	P35520	Cystathionine beta-synthase	CBS
0.633591	0.226319	Q9BYG3	Q9BYG3	MKI67 FHA domain-interacting nucleolar phosphoprotein	NIFK
0.178471	0.225952	P15289	P15289	Arylsulfatase A;Arylsulfatase A component B;Arylsulfatase A component C	ARSA
0.943979	0.225858	O75146	O75146	Huntingtin-interacting protein 1-related protein	HIP1R
1.1859	0.225189	P05161	P05161	Ubiquitin-like protein ISG15	ISG15
0.694217	0.225061	Q9HB71	Q9HB71	Calcyclin-binding protein	CACYBP
0.36294	0.224912	Q9HCG8	Q9HCG8	Pre-mRNA-splicing factor CWC22 homolog	CWC22
0.495311	0.224821	P10109	P10109	Adrenodoxin, mitochondrial	FDX1
0.512447	0.224696	Q9NRX4	Q9NRX4	14 kDa phosphohistidine phosphatase	PHPT1
0.317046	0.224627	P35354	P35354	Prostaglandin G/H synthase 2	PTGS2
0.507693	0.224612	Q96RN5	Q96RN5	Mediator of RNA polymerase II transcription subunit 15	MED15
0.683532	0.224602	O94880	O94880	PHD finger protein 14	PHF14
0.482893	0.224467	P24666	P24666	Low molecular weight phosphotyrosine protein phosphatase	ACP1
1.90058	0.223712	Q96KG9	Q96KG9	N-terminal kinase-like protein	SCYL1
0.734703	0.223631	Q14847	Q14847	LIM and SH3 domain protein 1	LASP1
0.350497	0.223619	Q8IWB7	Q8IWB7	WD repeat and FYVE domain-containing protein 1	WDFY1
1.17909	0.223613	O75381	O75381	Peroxisomal membrane protein PEX14	PEX14
0.128101	0.223579	Q9UJ68	Q9UJ68	Mitochondrial peptide methionine sulfoxide reductase	MSRA
0.813717	0.223476	P37235;P84074;P61601	P37235;P84074	Hippocalcin-like protein 1;Neuron-specific calcium-binding protein hippocalcin	HPCAL1;HPCA
0.87518	0.223219	P49840	P49840	Glycogen synthase kinase-3 alpha	GSK3A
0.39816	0.222841	P61081	P61081	NEDD8-conjugating enzyme Ubc12	UBE2M
1.23712	0.22276	Q14534	Q14534	Squalene monooxygenase	SQLE
0.667907	0.222564	Q5T8P6	Q5T8P6	RNA-binding protein 26	RBM26
0.504741	0.222539	Q14119	Q14119	Vascular endothelial zinc finger 1	VEZF1
0.975105	0.222366	O60488	O60488	Long-chain-fatty-acid--CoA ligase 4	ACSL4
1.06003	0.221312	O15446	O15446	DNA-directed RNA polymerase I subunit RPA34	CD3EAP
1.12509	0.221251	Q6UWE0	Q6UWE0	E3 ubiquitin-protein ligase LRSAM1	LRSAM1
0.441954	0.221097	O76021	O76021	Ribosomal L1 domain-containing protein 1	RSL1D1
0.645916	0.221036	O75152;P0DQW0	O75152	Zinc finger CCCH domain-containing protein 11A	ZC3H11A
0.604929	0.220705	Q9UBM7	Q9UBM7	7-dehydrocholesterol reductase	DHCR7
0.917515	0.220354	Q14C86	Q14C86	GTPase-activating protein and VPS9 domain-containing protein 1	GAPVD1
0.463385	0.219938	Q4J6C6	Q4J6C6	Prolyl endopeptidase-like	PREPL
0.873174	0.219798	Q12802	Q12802	A-kinase anchor protein 13	AKAP13
0.502693	0.219615	Q9UN81	Q9UN81	LINE-1 retrotransposable element ORF1 protein	L1RE1
0.671437	0.219609	Q8ND04	Q8ND04	Protein SMG8	SMG8
0.521063	0.219479	P38432	P38432	Coilin	COIL
0.660828	0.219357	O60870	O60870	DNA/RNA-binding protein KIN17	KIN
0.503415	0.219313	Q92615	Q92615	La-related protein 4B	LARP4B
1.0435	0.219306	P58107	P58107	Epiplakin	EPPK1
0.603352	0.218999	Q96PU8	Q96PU8	Protein quaking	QKI
1.08362	0.218863	Q15006	Q15006	ER membrane protein complex subunit 2	EMC2
0.66913	0.218761	P20042	P20042	Eukaryotic translation initiation factor 2 subunit 2	EIF2S2
0.608401	0.218204	Q2M2I8	Q2M2I8	AP2-associated protein kinase 1	AAK1
0.505104	0.217946	P13688	P13688	Carcinoembryonic antigen-related cell adhesion molecule 1	CEACAM1
0.571653	0.217837	Q9BRP8	Q9BRP8	Partner of Y14 and mago	WIBG
1.07846	0.217736	Q52LJ0	Q52LJ0	Protein FAM98B	FAM98B
0.820533	0.217724	Q9Y5J1	Q9Y5J1	U3 small nucleolar RNA-associated protein 18 homolog	UTP18
1.23366	0.217187	Q9BYJ9	Q9BYJ9	YTH domain-containing family protein 1	YTHDF1
1.43383	0.217132	Q07065	Q07065	Cytoskeleton-associated protein 4	CKAP4
1.21354	0.217026	O75223	O75223	Gamma-glutamylcyclotransferase	GGCT
0.817717	0.216892	Q8NCA5	Q8NCA5	Protein FAM98A	FAM98A
0.96871	0.216819	P42566	P42566	Epidermal growth factor receptor substrate 15	EPS15
0.335752	0.216727	Q9Y248	Q9Y248	DNA replication complex GINS protein PSF2	GINS2
0.693803	0.21671	P61758	P61758	Prefoldin subunit 3	VBP1
1.14525	0.216666	Q8N1F7	Q8N1F7	Nuclear pore complex protein Nup93	NUP93
0.887662	0.216639	Q9Y3L3	Q9Y3L3	SH3 domain-binding protein 1	SH3BP1
0.820553	0.216443	Q9BZD4	Q9BZD4	Kinetochore protein Nuf2	NUF2
0.542823	0.216289	P46776	P46776	60S ribosomal protein L27a	RPL27A
0.417431	0.216108	Q08426	Q08426	Peroxisomal bifunctional enzyme;Enoyl-CoA hydratase/3,2-trans-enoyl-CoA isomerase;3-hydroxyacyl-CoA dehydrogenase	EHHADH
0.443736	0.215868	Q9Y3B9	Q9Y3B9	RRP15-like protein	RRP15
0.464421	0.215657	Q5JTZ9	Q5JTZ9	Alanine--tRNA ligase, mitochondrial	AARS2
0.431991	0.215406	P25788	P25788	Proteasome subunit alpha type-3	PSMA3
0.713087	0.215162	Q13242	Q13242	Serine/arginine-rich splicing factor 9	SRSF9
0.443249	0.214962	Q86TG7	Q86TG7	Retrotransposon-derived protein PEG10	PEG10
1.07239	0.214817	Q12959;Q15700	Q12959	Disks large homolog 1	DLG1
0.631916	0.214707	P07305	P07305	Histone H1.0;Histone H1.0, N-terminally processed	H1F0
1.03328	0.214497	O60216	O60216	Double-strand-break repair protein rad21 homolog	RAD21
0.8698	0.214418	Q53H82	Q53H82	Beta-lactamase-like protein 2	LACTB2
0.763642	0.21421	P35580	P35580	Myosin-10	MYH10
0.629176	0.214024	Q01628;Q01629;P13164;C9JQL5	Q01628	Interferon-induced transmembrane protein 3	IFITM3
0.379772	0.213755	O15162	O15162	Phospholipid scramblase 1	PLSCR1
0.248981	0.213752	Q7L7X3	Q7L7X3	Serine/threonine-protein kinase TAO1	TAOK1
0.810498	0.213692	Q15582	Q15582	Transforming growth factor-beta-induced protein ig-h3	TGFBI
0.758898	0.213525	Q86X76	Q86X76	Nitrilase homolog 1	NIT1
0.732301	0.213412	O14976	O14976	Cyclin-G-associated kinase	GAK
0.43284	0.213158	Q8N3D4	Q8N3D4	EH domain-binding protein 1-like protein 1	EHBP1L1
0.578499	0.213107	Q9UKX7	Q9UKX7	Nuclear pore complex protein Nup50	NUP50
0.723179	0.212833	Q14165	Q14165	Malectin	MLEC
0.553584	0.212733	Q92522	Q92522	Histone H1x	H1FX
1.22763	0.212431	Q07864	Q07864	DNA polymerase epsilon catalytic subunit A	POLE
1.06579	0.212237	Q3KQU3	Q3KQU3	MAP7 domain-containing protein 1	MAP7D1
0.335912	0.212127	P01040	P01040	Cystatin-A;Cystatin-A, N-terminally processed	CSTA
1.00417	0.212007	Q8WY22	Q8WY22	BRI3-binding protein	BRI3BP
0.878554	0.211928	Q13573	Q13573	SNW domain-containing protein 1	SNW1
0.691312	0.211747	Q86YP4	Q86YP4	Transcriptional repressor p66-alpha	GATAD2A
0.898491	0.211481	Q14108	Q14108	Lysosome membrane protein 2	SCARB2
0.720531	0.21138	Q9UKV3	Q9UKV3	Apoptotic chromatin condensation inducer in the nucleus	ACIN1
0.699952	0.211304	Q9Y4W6	Q9Y4W6	AFG3-like protein 2	AFG3L2
1.34774	0.211047	Q9BQL6	Q9BQL6	Fermitin family homolog 1	FERMT1
0.836263	0.210787	Q9UI10	Q9UI10	Translation initiation factor eIF-2B subunit delta	EIF2B4
0.454038	0.210696	P49917	P49917	DNA ligase 4	LIG4
0.961464	0.21062	P27694	P27694	Replication protein A 70 kDa DNA-binding subunit;Replication protein A 70 kDa DNA-binding subunit, N-terminally processed	RPA1
0.677826	0.210517	P63104	P63104	14-3-3 protein zeta/delta	YWHAZ
0.653016	0.210369	P49189	P49189	4-trimethylaminobutyraldehyde dehydrogenase	ALDH9A1
0.402033	0.210358	Q13769	Q13769	THO complex subunit 5 homolog	THOC5
0.511703	0.210057	Q9GZP4	Q9GZP4	PITH domain-containing protein 1	PITHD1
2.38578	0.209703	P48449	P48449	Lanosterol synthase	LSS
0.300035	0.209534	Q16134	Q16134	Electron transfer flavoprotein-ubiquinone oxidoreductase, mitochondrial	ETFDH
0.742266	0.209504	P55145	P55145	Mesencephalic astrocyte-derived neurotrophic factor	MANF
0.619662	0.209429	O00330	O00330	Pyruvate dehydrogenase protein X component, mitochondrial	PDHX
0.728978	0.209313	P42766	P42766	60S ribosomal protein L35	RPL35
0.329788	0.209118	Q8NFA0;P35125	Q8NFA0	Ubiquitin carboxyl-terminal hydrolase 32	USP32
0.695196	0.208948	O00233	O00233	26S proteasome non-ATPase regulatory subunit 9	PSMD9
1.15485	0.208805	P11388	P11388	DNA topoisomerase 2-alpha	TOP2A
0.469618	0.208731	Q13409	Q13409	Cytoplasmic dynein 1 intermediate chain 2	DYNC1I2
1.28069	0.208679	Q15645	Q15645	Pachytene checkpoint protein 2 homolog	TRIP13
0.769414	0.208278	P23528	P23528	Cofilin-1	CFL1
0.530115	0.208122	O75832	O75832	26S proteasome non-ATPase regulatory subunit 10	PSMD10
0.936253	0.208033	O60828	O60828	Polyglutamine-binding protein 1	PQBP1
0.692581	0.208032	Q12788	Q12788	Transducin beta-like protein 3	TBL3
1.04927	0.207773	Q13435	Q13435	Splicing factor 3B subunit 2	SF3B2
0.635137	0.207627	A0MZ66	A0MZ66	Shootin-1	KIAA1598
0.205417	0.20756	P07919;A0A096LP55	P07919;A0A096LP55	Cytochrome b-c1 complex subunit 6, mitochondrial;Cytochrome b-c1 complex subunit 6	UQCRH;UQCRHL
0.720424	0.207555	P06730;A6NMX2	P06730	Eukaryotic translation initiation factor 4E	EIF4E
1.02582	0.207518	P34896	P34896	Serine hydroxymethyltransferase, cytosolic	SHMT1
0.805083	0.207433	Q16204	Q16204	Coiled-coil domain-containing protein 6	CCDC6
1.10637	0.2072	Q8IVT2	Q8IVT2	Mitotic interactor and substrate of PLK1	MISP
0.46044	0.206892	O14545	O14545	TRAF-type zinc finger domain-containing protein 1	TRAFD1
0.771969	0.206801	Q96K76	Q96K76	Ubiquitin carboxyl-terminal hydrolase 47	USP47
1.05894	0.206765	Q9H2P0	Q9H2P0	Activity-dependent neuroprotector homeobox protein	ADNP
0.255656	0.20669	Q9NZM3	Q9NZM3	Intersectin-2	ITSN2
0.620365	0.206589	P47755	P47755	F-actin-capping protein subunit alpha-2	CAPZA2
0.341082	0.206505	Q5SW79;Q96L14	Q5SW79	Centrosomal protein of 170 kDa	CEP170
0.670797	0.206444	Q15404	Q15404	Ras suppressor protein 1	RSU1
1.03951	0.206149	Q12824	Q12824	SWI/SNF-related matrix-associated actin-dependent regulator of chromatin subfamily B member 1	SMARCB1
0.388846	0.206115	Q13206	Q13206	Probable ATP-dependent RNA helicase DDX10	DDX10
0.534747	0.205825	P51858	P51858	Hepatoma-derived growth factor	HDGF
0.667823	0.205616	Q9NY27	Q9NY27	Serine/threonine-protein phosphatase 4 regulatory subunit 2	PPP4R2
0.839664	0.205462	P46937	P46937	Transcriptional coactivator YAP1	YAP1
0.693363	0.205152	Q9NQX3	Q9NQX3	Gephyrin;Molybdopterin adenylyltransferase;Molybdopterin molybdenumtransferase	GPHN
0.950703	0.20503	Q15223	Q15223	Nectin-1	PVRL1
0.479233	0.204993	Q92696	Q92696	Geranylgeranyl transferase type-2 subunit alpha	RABGGTA
0.868438	0.204845	P21333	P21333	Filamin-A	FLNA
0.595104	0.204542	Q15007	Q15007	Pre-mRNA-splicing regulator WTAP	WTAP
0.775931	0.204348	Q15165	Q15165	Serum paraoxonase/arylesterase 2	PON2
0.517111	0.204342	Q8WWY3	Q8WWY3	U4/U6 small nuclear ribonucleoprotein Prp31	PRPF31
1.0098	0.204043	Q6PL18	Q6PL18	ATPase family AAA domain-containing protein 2	ATAD2
1.45783	0.203668	A6NHR9	A6NHR9	Structural maintenance of chromosomes flexible hinge domain-containing protein 1	SMCHD1
0.566654	0.203533	P46976	P46976	Glycogenin-1	GYG1
0.982319	0.203276	P09972	P09972	Fructose-bisphosphate aldolase C	ALDOC
0.866654	0.203242	Q07666	Q07666	KH domain-containing, RNA-binding, signal transduction-associated protein 1	KHDRBS1
0.89423	0.203181	O14744	O14744	Protein arginine N-methyltransferase 5;Protein arginine N-methyltransferase 5, N-terminally processed	PRMT5
0.765054	0.202927	P37108	P37108	Signal recognition particle 14 kDa protein	SRP14
0.724054	0.202917	Q5TEC6	Q5TEC6	Histone H3	HIST2H3PS2
0.789525	0.202905	Q96RS6	Q96RS6	NudC domain-containing protein 1	NUDCD1
0.818204	0.20264	Q9BUJ2	Q9BUJ2	Heterogeneous nuclear ribonucleoprotein U-like protein 1	HNRNPUL1
0.919469	0.202603	O75955	O75955	Flotillin-1	FLOT1
1.35254	0.20246	P16152	P16152	Carbonyl reductase [NADPH] 1	CBR1
0.668955	0.202393	Q96HC4	Q96HC4	PDZ and LIM domain protein 5	PDLIM5
0.900012	0.202288	O60271	O60271	C-Jun-amino-terminal kinase-interacting protein 4	SPAG9
0.806109	0.202093	Q04917	Q04917	14-3-3 protein eta	YWHAH
1.09581	0.202034	Q14807	Q14807	Kinesin-like protein KIF22	KIF22
0.523564	0.202032	Q9UPY3	Q9UPY3	Endoribonuclease Dicer	DICER1
1.04708	0.201557	O75351	O75351	Vacuolar protein sorting-associated protein 4B	VPS4B
1.0597	0.201508	Q9H4G0	Q9H4G0	Band 4.1-like protein 1	EPB41L1
0.794466	0.201427	Q9BRX5	Q9BRX5	DNA replication complex GINS protein PSF3	GINS3
1.1864	0.201036	Q9BV44	Q9BV44	THUMP domain-containing protein 3	THUMPD3
0.753121	0.200935	Q9GZM5	Q9GZM5	Protein YIPF3;Protein YIPF3, 36 kDa form III	YIPF3
0.518553	0.200665	Q12774;A0A2R8YFR7;A5YM69;A0A5F9ZGZ6	Q12774;A0A2R8YFR7	Rho guanine nucleotide exchange factor 5	ARHGEF5
1.66946	0.200598	Q14257	Q14257	Reticulocalbin-2	RCN2
0.90245	0.20056	Q9Y520	Q9Y520	Protein PRRC2C	PRRC2C
1.49891	0.200497	Q9BSE5	Q9BSE5	Agmatinase, mitochondrial	AGMAT
0.694103	0.200182	O15498	O15498	Synaptobrevin homolog YKT6	YKT6
0.643271	0.19999	O95232	O95232	Luc7-like protein 3	LUC7L3
0.281125	0.19976	Q86YQ8	Q86YQ8	Copine-8	CPNE8
0.507449	0.199705	P62256	P62256	Ubiquitin-conjugating enzyme E2 H	UBE2H
0.616205	0.199645	P09012	P09012	U1 small nuclear ribonucleoprotein A	SNRPA
0.797598	0.199551	Q8NB16	Q8NB16	Mixed lineage kinase domain-like protein	MLKL
1.52151	0.199442	P27797	P27797	Calreticulin	CALR
0.18872	0.199333	Q8IZ73	Q8IZ73	RNA pseudouridylate synthase domain-containing protein 2	RPUSD2
0.736148	0.199289	Q9NRL3	Q9NRL3	Striatin-4	STRN4
0.529453	0.199109	Q9Y6M1	Q9Y6M1	Insulin-like growth factor 2 mRNA-binding protein 2	IGF2BP2
0.821282	0.198966	O14530	O14530	Thioredoxin domain-containing protein 9	TXNDC9
0.680259	0.19887	Q9UL26	Q9UL26	Ras-related protein Rab-22A	RAB22A
1.46446	0.19877	O75964	O75964	ATP synthase subunit g, mitochondrial	ATP5L
0.953758	0.198626	Q9NNW5	Q9NNW5	WD repeat-containing protein 6	WDR6
0.680753	0.198606	P51610	P51610	Host cell factor 1;HCF N-terminal chain 1;HCF N-terminal chain 2;HCF N-terminal chain 3;HCF N-terminal chain 4;HCF N-terminal chain 5;HCF N-terminal chain 6;HCF C-terminal chain 1;HCF C-terminal chain 2;HCF C-terminal chain 3;HCF C-terminal chain 4;HCF C-terminal chain 5;HCF C-terminal chain 6	HCFC1
0.261846	0.1986	O95822	O95822	Malonyl-CoA decarboxylase, mitochondrial	MLYCD
0.727344	0.198095	Q16864	Q16864	V-type proton ATPase subunit F	ATP6V1F
0.644146	0.197705	Q15785	Q15785	Mitochondrial import receptor subunit TOM34	TOMM34
1.04156	0.197663	Q8IY67	Q8IY67	Ribonucleoprotein PTB-binding 1	RAVER1
0.584237	0.197487	P14317	P14317	Hematopoietic lineage cell-specific protein	HCLS1
0.745484	0.197442	Q14566	Q14566	DNA replication licensing factor MCM6	MCM6
0.595885	0.197423	Q9NW13	Q9NW13	RNA-binding protein 28	RBM28
1.21643	0.197411	Q03001	Q03001	Dystonin	DST
0.539924	0.197209	O95376	O95376	E3 ubiquitin-protein ligase ARIH2	ARIH2
0.38686	0.197052	Q9Y2D5	Q9Y2D5	A-kinase anchor protein 2	AKAP2
0.324774	0.196652	Q15819	Q15819	Ubiquitin-conjugating enzyme E2 variant 2	UBE2V2
0.633634	0.196555	Q8TD30;P24298	Q8TD30	Alanine aminotransferase 2	GPT2
0.67512	0.196478	P62995	P62995	Transformer-2 protein homolog beta	TRA2B
0.6239	0.196346	Q07955	Q07955	Serine/arginine-rich splicing factor 1	SRSF1
0.477588	0.196131	Q9GZS1	Q9GZS1	DNA-directed RNA polymerase I subunit RPA49	POLR1E
0.236817	0.196101	P47813;O14602	P47813;O14602	Eukaryotic translation initiation factor 1A, X-chromosomal;Eukaryotic translation initiation factor 1A, Y-chromosomal	EIF1AX;EIF1AY
0.480265	0.196077	P63220	P63220	40S ribosomal protein S21	RPS21
0.686742	0.196022	Q15059	Q15059	Bromodomain-containing protein 3	BRD3
0.131903	0.19592	Q9P275	Q9P275	Ubiquitin carboxyl-terminal hydrolase 36	USP36
0.696417	0.195832	Q9NX20	Q9NX20	39S ribosomal protein L16, mitochondrial	MRPL16
1.2	0.195764	Q96EY1	Q96EY1	DnaJ homolog subfamily A member 3, mitochondrial	DNAJA3
0.929309	0.195611	P00374;Q86XF0	P00374	Dihydrofolate reductase	DHFR
0.820812	0.195523	Q13618	Q13618	Cullin-3	CUL3
0.87676	0.195435	Q6UN15	Q6UN15	Pre-mRNA 3-end-processing factor FIP1	FIP1L1
0.723636	0.195173	P84095	P84095	Rho-related GTP-binding protein RhoG	RHOG
0.729721	0.195167	P31942	P31942	Heterogeneous nuclear ribonucleoprotein H3	HNRNPH3
0.988454	0.195163	P62942;Q5VVH2	P62942	Peptidyl-prolyl cis-trans isomerase FKBP1A	FKBP1A
0.899383	0.195013	Q9NPF5	Q9NPF5	DNA methyltransferase 1-associated protein 1	DMAP1
0.633792	0.194912	Q9H2K8	Q9H2K8	Serine/threonine-protein kinase TAO3	TAOK3
0.868728	0.194436	Q13561	Q13561	Dynactin subunit 2	DCTN2
0.723213	0.194261	Q16513	Q16513	Serine/threonine-protein kinase N2	PKN2
0.215755	0.194201	Q9NZ52	Q9NZ52	ADP-ribosylation factor-binding protein GGA3	GGA3
0.524514	0.193953	Q9H8Y5	Q9H8Y5	Ankyrin repeat and zinc finger domain-containing protein 1	ANKZF1
0.528863	0.193737	Q9BW04	Q9BW04	Specifically androgen-regulated gene protein	SARG
0.551752	0.19373	P22626	P22626	Heterogeneous nuclear ribonucleoproteins A2/B1	HNRNPA2B1
0.324179	0.193542	O43493	O43493	Trans-Golgi network integral membrane protein 2	TGOLN2
0.577051	0.193455	P31946	P31946	14-3-3 protein beta/alpha;14-3-3 protein beta/alpha, N-terminally processed	YWHAB
1.68847	0.19341	Q99418;O43739;Q15438	Q99418;O43739;Q15438	Cytohesin-2;Cytohesin-3;Cytohesin-1	CYTH2;CYTH3;CYTH1
0.88233	0.193308	Q12860	Q12860	Contactin-1	CNTN1
0.659846	0.193036	Q13509;Q9H4B7	Q13509	Tubulin beta-3 chain	TUBB3
0.547277	0.192954	Q04446	Q04446	1,4-alpha-glucan-branching enzyme	GBE1
0.512344	0.192725	P36873	P36873	Serine/threonine-protein phosphatase PP1-gamma catalytic subunit	PPP1CC
0.74833	0.192555	Q9UJU6	Q9UJU6	Drebrin-like protein	DBNL
0.693376	0.192483	P38919	P38919	Eukaryotic initiation factor 4A-III;Eukaryotic initiation factor 4A-III, N-terminally processed	EIF4A3
0.585979	0.192398	Q9Y6W5	Q9Y6W5	Wiskott-Aldrich syndrome protein family member 2	WASF2
0.631413	0.192337	Q3MHD2	Q3MHD2	Protein LSM12 homolog	LSM12
0.605242	0.192178	P45973	P45973	Chromobox protein homolog 5	CBX5
0.383488	0.192022	Q15836	Q15836	Vesicle-associated membrane protein 3	VAMP3
0.592708	0.191833	P29373;P29762	P29373	Cellular retinoic acid-binding protein 2	CRABP2
0.765221	0.19177	Q9BY77	Q9BY77	Polymerase delta-interacting protein 3	POLDIP3
0.517518	0.19175	Q9NUQ6	Q9NUQ6	SPATS2-like protein	SPATS2L
0.729489	0.191679	P63098;Q96LZ3	P63098	Calcineurin subunit B type 1	PPP3R1
0.714446	0.191595	Q96T51	Q96T51	RUN and FYVE domain-containing protein 1	RUFY1
0.279347	0.191429	O75925	O75925	E3 SUMO-protein ligase PIAS1	PIAS1
0.150568	0.19128	Q9H6T0	Q9H6T0	Epithelial splicing regulatory protein 2	ESRP2
0.58074	0.191244	Q99497	Q99497	Protein deglycase DJ-1	PARK7
0.786411	0.191244	Q9Y6V7	Q9Y6V7	Probable ATP-dependent RNA helicase DDX49	DDX49
0.375377	0.191155	Q02543	Q02543	60S ribosomal protein L18a	RPL18A
0.837068	0.191138	O15347	O15347	High mobility group protein B3	HMGB3
0.610568	0.191096	Q6WCQ1	Q6WCQ1	Myosin phosphatase Rho-interacting protein	MPRIP
0.331274	0.191009	P62888	P62888	60S ribosomal protein L30	RPL30
0.579664	0.190817	P27105	P27105	Erythrocyte band 7 integral membrane protein	STOM
0.53256	0.190475	O60493	O60493	Sorting nexin-3	SNX3
0.761101	0.190224	P67936	P67936	Tropomyosin alpha-4 chain	TPM4
0.936306	0.190221	O75616	O75616	GTPase Era, mitochondrial	ERAL1
0.550487	0.190173	Q9UIJ7	Q9UIJ7	GTP:AMP phosphotransferase AK3, mitochondrial	AK3
1.65131	0.189949	P35244	P35244	Replication protein A 14 kDa subunit	RPA3
0.406072	0.189892	Q9NZT2	Q9NZT2	Opioid growth factor receptor	OGFR
0.754355	0.189785	Q02447	Q02447	Transcription factor Sp3	SP3
0.710894	0.189733	O43290	O43290	U4/U6.U5 tri-snRNP-associated protein 1	SART1
1.30597	0.189723	Q9H9A6	Q9H9A6	Leucine-rich repeat-containing protein 40	LRRC40
0.467411	0.189587	P39687;O43423;O95626	P39687	Acidic leucine-rich nuclear phosphoprotein 32 family member A	ANP32A
0.411381	0.189283	Q9NVD7	Q9NVD7	Alpha-parvin	PARVA
0.766535	0.189104	Q15637	Q15637	Splicing factor 1	SF1
0.439944	0.188988	Q15717	Q15717	ELAV-like protein 1	ELAVL1
0.885317	0.188704	Q15942	Q15942	Zyxin	ZYX
0.684261	0.188513	P18583	P18583	Protein SON	SON
0.915204	0.188492	Q9NYF8	Q9NYF8	Bcl-2-associated transcription factor 1	BCLAF1
0.514728	0.188448	P11717	P11717	Cation-independent mannose-6-phosphate receptor	IGF2R
0.850111	0.188413	P34932	P34932	Heat shock 70 kDa protein 4	HSPA4
0.510635	0.188347	P55735	P55735	Protein SEC13 homolog	SEC13
0.636494	0.188222	P13798	P13798	Acylamino-acid-releasing enzyme	APEH
0.428902	0.188161	O15085	O15085	Rho guanine nucleotide exchange factor 11	ARHGEF11
0.309886	0.187673	Q9BTE1	Q9BTE1	Dynactin subunit 5	DCTN5
0.994019	0.187645	Q9Y287	Q9Y287	Integral membrane protein 2B;BRI2, membrane form;BRI2 intracellular domain;BRI2C, soluble form;Bri23 peptide	ITM2B
0.447228	0.187564	P13726	P13726	Tissue factor	F3
0.879961	0.187359	P50991	P50991	T-complex protein 1 subunit delta	CCT4
0.76225	0.187201	Q9HA77	Q9HA77	Probable cysteine--tRNA ligase, mitochondrial	CARS2
0.530017	0.186944	O95994;Q8TD06	O95994	Anterior gradient protein 2 homolog	AGR2
0.45664	0.18694	P62306	P62306	Small nuclear ribonucleoprotein F	SNRPF
0.78016	0.186887	Q8TBB5	Q8TBB5	Kelch domain-containing protein 4	KLHDC4
0.613553	0.186763	Q6NYC8	Q6NYC8	Phostensin	PPP1R18
0.818625	0.186258	Q16891	Q16891	MICOS complex subunit MIC60	IMMT
0.886357	0.186243	P00813	P00813	Adenosine deaminase	ADA
0.299247	0.186145	O76070	O76070	Gamma-synuclein	SNCG
0.85594	0.186087	P31948	P31948	Stress-induced-phosphoprotein 1	STIP1
0.751812	0.186036	P40818	P40818	Ubiquitin carboxyl-terminal hydrolase 8	USP8
0.535036	0.185935	Q8WVX9	Q8WVX9	Fatty acyl-CoA reductase 1	FAR1
1.40313	0.185883	Q9Y4E1	Q9Y4E1	WASH complex subunit FAM21C	FAM21C
0.344175	0.185779	P50238	P50238	Cysteine-rich protein 1	CRIP1
0.296792	0.185452	P51553	P51553	Isocitrate dehydrogenase [NAD] subunit gamma, mitochondrial	IDH3G
0.914708	0.185237	P23246	P23246	Splicing factor, proline- and glutamine-rich	SFPQ
0.951815	0.185147	Q9UNZ2	Q9UNZ2	NSFL1 cofactor p47	NSFL1C
0.599032	0.184967	Q9NQG5	Q9NQG5	Regulation of nuclear pre-mRNA domain-containing protein 1B	RPRD1B
0.72228	0.184641	P08621	P08621	U1 small nuclear ribonucleoprotein 70 kDa	SNRNP70
2.37085	0.184515	O15270	O15270	Serine palmitoyltransferase 2	SPTLC2
1.28221	0.184376	P31689	P31689	DnaJ homolog subfamily A member 1	DNAJA1
0.558866	0.184298	P60660	P60660	Myosin light polypeptide 6	MYL6
0.654676	0.184229	O14776	O14776	Transcription elongation regulator 1	TCERG1
0.671074	0.184152	O43660	O43660	Pleiotropic regulator 1	PLRG1
0.20072	0.184111	P15291	P15291	Beta-1,4-galactosyltransferase 1;Lactose synthase A protein;N-acetyllactosamine synthase;Beta-N-acetylglucosaminylglycopeptide beta-1,4-galactosyltransferase;Beta-N-acetylglucosaminyl-glycolipid beta-1,4-galactosyltransferase;Processed beta-1,4-galactosyltransferase 1	B4GALT1
0.50557	0.183882	P29317;Q15375;Q9UF33;P54764	P29317	Ephrin type-A receptor 2	EPHA2
1.00716	0.18383	P53618	P53618	Coatomer subunit beta	COPB1
0.499937	0.183501	P00167	P00167	Cytochrome b5	CYB5A
0.70766	0.183457	Q9UQ80	Q9UQ80	Proliferation-associated protein 2G4	PA2G4
0.747154	0.183391	Q16851	Q16851	UTP--glucose-1-phosphate uridylyltransferase	UGP2
0.767778	0.183326	Q96AE4	Q96AE4	Far upstream element-binding protein 1	FUBP1
0.464219	0.183309	Q96PC5;Q8IX95	Q96PC5	Melanoma inhibitory activity protein 2	MIA2
0.668312	0.18328	Q02790	Q02790	Peptidyl-prolyl cis-trans isomerase FKBP4;Peptidyl-prolyl cis-trans isomerase FKBP4, N-terminally processed	FKBP4
0.48874	0.182982	Q5JRA6	Q5JRA6	Melanoma inhibitory activity protein 3	MIA3
0.834716	0.182947	Q14008	Q14008	Cytoskeleton-associated protein 5	CKAP5
0.566996	0.182805	Q96T37	Q96T37	Putative RNA-binding protein 15	RBM15
0.561076	0.182794	Q6P1L8	Q6P1L8	39S ribosomal protein L14, mitochondrial	MRPL14
1.16411	0.18273	Q9C0E8	Q9C0E8	Protein lunapark	LNP
0.514054	0.182656	Q99543	Q99543	DnaJ homolog subfamily C member 2;DnaJ homolog subfamily C member 2, N-terminally processed	DNAJC2
0.538359	0.182648	P61619;Q9H9S3	P61619	Protein transport protein Sec61 subunit alpha isoform 1	SEC61A1
0.766012	0.182439	Q9BW91	Q9BW91	ADP-ribose pyrophosphatase, mitochondrial	NUDT9
0.479597	0.182187	Q8TBX8	Q8TBX8	Phosphatidylinositol 5-phosphate 4-kinase type-2 gamma	PIP4K2C
0.546581	0.181977	Q9BW19	Q9BW19	Kinesin-like protein KIFC1	KIFC1
0.447866	0.181968	O14908;Q8TF64	O14908	PDZ domain-containing protein GIPC1	GIPC1
1.18345	0.181662	Q9BT73	Q9BT73	Proteasome assembly chaperone 3	PSMG3
0.606418	0.181628	Q86UE4	Q86UE4	Protein LYRIC	MTDH
0.820975	0.181502	O75153	O75153	Clustered mitochondria protein homolog	CLUH
0.507329	0.181486	O94804	O94804	Serine/threonine-protein kinase 10	STK10
0.564002	0.181431	Q13671	Q13671	Ras and Rab interactor 1	RIN1
0.45145	0.18053	Q9NRX1	Q9NRX1	RNA-binding protein PNO1	PNO1
0.355615	0.18039	P05026	P05026	Sodium/potassium-transporting ATPase subunit beta-1	ATP1B1
1.02292	0.180322	Q9BXS6	Q9BXS6	Nucleolar and spindle-associated protein 1	NUSAP1
0.492674	0.180293	P40855	P40855	Peroxisomal biogenesis factor 19	PEX19
0.515904	0.180146	P46087	P46087	Probable 28S rRNA (cytosine(4447)-C(5))-methyltransferase	NOP2
0.509324	0.179827	P17096	P17096	High mobility group protein HMG-I/HMG-Y	HMGA1
0.840679	0.17979	Q9NX74	Q9NX74	tRNA-dihydrouridine(20) synthase [NAD(P)+]-like	DUS2
0.395062	0.179687	Q8NBN7	Q8NBN7	Retinol dehydrogenase 13	RDH13
0.732571	0.178932	Q96GQ7	Q96GQ7	Probable ATP-dependent RNA helicase DDX27	DDX27
0.75165	0.178855	P21283;Q8NEY4	P21283	V-type proton ATPase subunit C 1	ATP6V1C1
0.593737	0.178752	O15160	O15160	DNA-directed RNA polymerases I and III subunit RPAC1	POLR1C
0.556399	0.178338	P32322	P32322	Pyrroline-5-carboxylate reductase 1, mitochondrial	PYCR1
1.56364	0.178129	P48723	P48723	Heat shock 70 kDa protein 13	HSPA13
0.430418	0.178002	Q99661	Q99661	Kinesin-like protein KIF2C	KIF2C
1.19249	0.177869	Q9Y530	Q9Y530	O-acetyl-ADP-ribose deacetylase 1	OARD1
0.737463	0.177631	Q12830	Q12830	Nucleosome-remodeling factor subunit BPTF	BPTF
1.56501	0.177588	Q96D46	Q96D46	60S ribosomal export protein NMD3	NMD3
1.32282	0.17749	P30626	P30626	Sorcin	SRI
0.646632	0.177237	Q9NPH2	Q9NPH2	Inositol-3-phosphate synthase 1	ISYNA1
0.261648	0.177228	Q01804	Q01804	OTU domain-containing protein 4	OTUD4
0.701294	0.177185	Q9BQG0	Q9BQG0	Myb-binding protein 1A	MYBBP1A
0.543628	0.177092	Q9BXJ9	Q9BXJ9	N-alpha-acetyltransferase 15, NatA auxiliary subunit	NAA15
0.747332	0.176894	Q9UHV9	Q9UHV9	Prefoldin subunit 2	PFDN2
1.57634	0.176738	Q9Y4C8	Q9Y4C8	Probable RNA-binding protein 19	RBM19
0.822979	0.176444	P33993	P33993	DNA replication licensing factor MCM7	MCM7
0.602711	0.176334	Q08378	Q08378	Golgin subfamily A member 3	GOLGA3
0.809965	0.176073	Q04637	Q04637	Eukaryotic translation initiation factor 4 gamma 1	EIF4G1
0.932308	0.175854	P54278;A4D2B8	P54278	Mismatch repair endonuclease PMS2	PMS2
0.654566	0.175829	Q86UP2	Q86UP2	Kinectin	KTN1
0.949051	0.175385	Q14683	Q14683	Structural maintenance of chromosomes protein 1A	SMC1A
0.951459	0.175323	Q92614	Q92614	Unconventional myosin-XVIIIa	MYO18A
1.09969	0.174715	P23786	P23786	Carnitine O-palmitoyltransferase 2, mitochondrial	CPT2
0.326466	0.174638	Q9BY43	Q9BY43	Charged multivesicular body protein 4a	CHMP4A
0.517682	0.174517	P40692	P40692	DNA mismatch repair protein Mlh1	MLH1
0.576249	0.174493	Q96R06	Q96R06	Sperm-associated antigen 5	SPAG5
0.572496	0.174372	Q14146	Q14146	Unhealthy ribosome biogenesis protein 2 homolog	URB2
0.29699	0.174346	Q5VTR2	Q5VTR2	E3 ubiquitin-protein ligase BRE1A	RNF20
0.784993	0.173988	Q9H8H2	Q9H8H2	Probable ATP-dependent RNA helicase DDX31	DDX31
0.771329	0.17355	O43819	O43819	Protein SCO2 homolog, mitochondrial	SCO2
0.710517	0.173521	Q13347	Q13347	Eukaryotic translation initiation factor 3 subunit I	EIF3I
0.807985	0.173339	Q9Y2R5	Q9Y2R5	28S ribosomal protein S17, mitochondrial	MRPS17
0.707396	0.173272	Q13136;O75145	Q13136	Liprin-alpha-1	PPFIA1
2.64168	0.173179	Q9P2R7	Q9P2R7	Succinyl-CoA ligase [ADP-forming] subunit beta, mitochondrial	SUCLA2
0.99782	0.172986	Q13148	Q13148	TAR DNA-binding protein 43	TARDBP
0.595076	0.172745	O15047	O15047	Histone-lysine N-methyltransferase SETD1A	SETD1A
0.550885	0.172626	Q9NR50	Q9NR50	Translation initiation factor eIF-2B subunit gamma	EIF2B3
0.845532	0.172603	P51659	P51659	Peroxisomal multifunctional enzyme type 2;(3R)-hydroxyacyl-CoA dehydrogenase;Enoyl-CoA hydratase 2	HSD17B4
0.840511	0.172394	E9PRG8	E9PRG8	Uncharacterized protein C11orf98	C11orf98
0.453906	0.172274	P55081	P55081	Microfibrillar-associated protein 1	MFAP1
1.23213	0.172007	Q86VN1	Q86VN1	Vacuolar protein-sorting-associated protein 36	VPS36
0.54338	0.171917	Q8TDB6	Q8TDB6	E3 ubiquitin-protein ligase DTX3L	DTX3L
1.00219	0.171846	Q92878	Q92878	DNA repair protein RAD50	RAD50
0.728718	0.171509	Q9BXW9	Q9BXW9	Fanconi anemia group D2 protein	FANCD2
0.383664	0.171448	P23193	P23193	Transcription elongation factor A protein 1	TCEA1
0.792757	0.170976	P20810	P20810	Calpastatin	CAST
0.599344	0.170917	P15311	P15311	Ezrin	EZR
0.381356	0.170882	P49674	P49674	Casein kinase I isoform epsilon	CSNK1E
0.512841	0.170569	Q9H0H5	Q9H0H5	Rac GTPase-activating protein 1	RACGAP1
0.490626	0.170555	P11387	P11387	DNA topoisomerase 1	TOP1
0.56087	0.17038	O00178	O00178	GTP-binding protein 1	GTPBP1
0.496264	0.170265	P13804	P13804	Electron transfer flavoprotein subunit alpha, mitochondrial	ETFA
0.693952	0.170055	Q12778	Q12778	Forkhead box protein O1	FOXO1
0.657707	0.170037	P51572	P51572	B-cell receptor-associated protein 31	BCAP31
0.669556	0.169749	Q9C0J8	Q9C0J8	pre-mRNA 3 end processing protein WDR33	WDR33
0.392958	0.16969	Q9H4L4	Q9H4L4	Sentrin-specific protease 3	SENP3
0.596286	0.169526	P29353;P98077	P29353	SHC-transforming protein 1	SHC1
0.496674	0.169479	Q15436	Q15436	Protein transport protein Sec23A	SEC23A
0.36015	0.169037	P55011	P55011	Solute carrier family 12 member 2	SLC12A2
0.803042	0.168844	Q14240	Q14240	Eukaryotic initiation factor 4A-II;Eukaryotic initiation factor 4A-II, N-terminally processed	EIF4A2
0.766036	0.168586	Q7Z2W4	Q7Z2W4	Zinc finger CCCH-type antiviral protein 1	ZC3HAV1
0.857626	0.168395	P11234	P11234	Ras-related protein Ral-B	RALB
0.650505	0.168386	P78316	P78316	Nucleolar protein 14	NOP14
0.628983	0.168327	Q9NZB2;Q5T035	Q9NZB2	Constitutive coactivator of PPAR-gamma-like protein 1	FAM120A
0.702089	0.168227	P80303	P80303	Nucleobindin-2;Nesfatin-1	NUCB2
0.533509	0.168092	Q96PK6	Q96PK6	RNA-binding protein 14	RBM14
0.593592	0.168017	P50995;P27216	P50995	Annexin A11	ANXA11
0.408332	0.168007	P38159;O75526	P38159	RNA-binding motif protein, X chromosome;RNA-binding motif protein, X chromosome, N-terminally processed	RBMX
0.981438	0.167858	P05388;Q8NHW5	P05388;Q8NHW5	60S acidic ribosomal protein P0;60S acidic ribosomal protein P0-like	RPLP0;RPLP0P6
0.437627	0.167431	Q9NP61	Q9NP61	ADP-ribosylation factor GTPase-activating protein 3	ARFGAP3
1.23163	0.167336	P14625;Q58FF3	P14625	Endoplasmin	HSP90B1
0.482154	0.167197	Q03154	Q03154	Aminoacylase-1	ACY1
0.599892	0.167049	Q9H307	Q9H307	Pinin	PNN
0.476513	0.166813	Q9BQ70	Q9BQ70	Transcription factor 25	TCF25
0.854514	0.166767	Q8NHH9	Q8NHH9	Atlastin-2	ATL2
0.947733	0.166573	O94763	O94763	Unconventional prefoldin RPB5 interactor 1	URI1
0.735542	0.166264	A0FGR8	A0FGR8	Extended synaptotagmin-2	ESYT2
1.51272	0.166169	P49588	P49588	Alanine--tRNA ligase, cytoplasmic	AARS
0.359307	0.166059	Q15390	Q15390	Mitochondrial fission regulator 1	MTFR1
1.02255	0.165974	Q9NR45	Q9NR45	Sialic acid synthase	NANS
0.378154	0.165879	Q9BRK5	Q9BRK5	45 kDa calcium-binding protein	SDF4
1.00621	0.165796	Q9H9B1	Q9H9B1	Histone-lysine N-methyltransferase EHMT1	EHMT1
0.455818	0.165648	Q86U86	Q86U86	Protein polybromo-1	PBRM1
0.628038	0.165214	Q9UHI6	Q9UHI6	Probable ATP-dependent RNA helicase DDX20	DDX20
0.401324	0.165139	Q5VW38	Q5VW38	Protein GPR107	GPR107
0.405199	0.165068	Q09472	Q09472	Histone acetyltransferase p300	EP300
0.571411	0.164955	P24752	P24752	Acetyl-CoA acetyltransferase, mitochondrial	ACAT1
2.20054	0.164757	Q9UMX0	Q9UMX0	Ubiquilin-1	UBQLN1
0.654664	0.164737	Q8NBU5	Q8NBU5	ATPase family AAA domain-containing protein 1	ATAD1
0.67603	0.164601	P13667	P13667	Protein disulfide-isomerase A4	PDIA4
0.751174	0.164507	Q7Z3K3	Q7Z3K3	Pogo transposable element with ZNF domain	POGZ
0.170719	0.164404	Q99985	Q99985	Semaphorin-3C	SEMA3C
0.482385	0.164258	P46782	P46782	40S ribosomal protein S5;40S ribosomal protein S5, N-terminally processed	RPS5
0.229669	0.164237	A8MXV4	A8MXV4	Nucleoside diphosphate-linked moiety X motif 19, mitochondrial	NUDT19
0.313213	0.16396	O15226	O15226	NF-kappa-B-repressing factor	NKRF
0.411379	0.163702	Q01543;P11308	Q01543	Friend leukemia integration 1 transcription factor	FLI1
0.507005	0.163256	P04439;P17693	P04439	HLA class I histocompatibility antigen, A-3 alpha chain	HLA-A
0.79587	0.163058	P61962	P61962	DDB1- and CUL4-associated factor 7	DCAF7
0.795848	0.162799	A6NDG6	A6NDG6	Phosphoglycolate phosphatase	PGP
0.284823	0.162674	P62841	P62841	40S ribosomal protein S15	RPS15
0.929317	0.162314	Q9Y2T3	Q9Y2T3	Guanine deaminase	GDA
1.00106	0.162291	P78347;Q6EKJ0;Q86UP8	P78347	General transcription factor II-I	GTF2I
0.640096	0.162201	P29692	P29692	Elongation factor 1-delta	EEF1D
0.524653	0.162134	Q8IX12	Q8IX12	Cell division cycle and apoptosis regulator protein 1	CCAR1
0.652404	0.161966	Q9UM54	Q9UM54	Unconventional myosin-VI	MYO6
1.5895	0.161651	Q9UIG0	Q9UIG0	Tyrosine-protein kinase BAZ1B	BAZ1B
0.632545	0.161465	Q9NXF1	Q9NXF1	Testis-expressed sequence 10 protein	TEX10
0.274977	0.161379	Q9BVM2	Q9BVM2	Protein DPCD	DPCD
0.474037	0.161297	Q9UNF1	Q9UNF1	Melanoma-associated antigen D2	MAGED2
0.734369	0.161185	Q5JSH3	Q5JSH3	WD repeat-containing protein 44	WDR44
0.217572	0.161159	P98160	P98160	Basement membrane-specific heparan sulfate proteoglycan core protein;Endorepellin;LG3 peptide	HSPG2
0.536925	0.160519	Q8N6H7	Q8N6H7	ADP-ribosylation factor GTPase-activating protein 2	ARFGAP2
0.488151	0.16045	Q9BWU0	Q9BWU0	Kanadaptin	SLC4A1AP
0.470218	0.160175	O76094	O76094	Signal recognition particle subunit SRP72	SRP72
0.345523	0.159967	Q86X55	Q86X55	Histone-arginine methyltransferase CARM1	CARM1
1.29597	0.159807	Q9UFC0	Q9UFC0	Leucine-rich repeat and WD repeat-containing protein 1	LRWD1
0.546229	0.159761	Q5TZA2;Q86T23	Q5TZA2	Rootletin	CROCC
0.528738	0.159686	Q9Y3B7	Q9Y3B7	39S ribosomal protein L11, mitochondrial	MRPL11
0.767289	0.159503	Q9H7B4	Q9H7B4	Histone-lysine N-methyltransferase SMYD3	SMYD3
0.374714	0.159286	Q12981	Q12981	Vesicle transport protein SEC20	BNIP1
0.969948	0.159268	Q92621	Q92621	Nuclear pore complex protein Nup205	NUP205
0.796814	0.158883	O95786	O95786	Probable ATP-dependent RNA helicase DDX58	DDX58
0.570792	0.158545	O76031	O76031	ATP-dependent Clp protease ATP-binding subunit clpX-like, mitochondrial	CLPX
0.760556	0.158273	O14828	O14828	Secretory carrier-associated membrane protein 3	SCAMP3
0.234243	0.158233	Q9HCN8	Q9HCN8	Stromal cell-derived factor 2-like protein 1	SDF2L1
0.376146	0.158189	Q9UKS6	Q9UKS6	Protein kinase C and casein kinase substrate in neurons protein 3	PACSIN3
0.610938	0.158156	Q9Y5S9	Q9Y5S9	RNA-binding protein 8A	RBM8A
0.50895	0.157978	P08651;Q14938	P08651	Nuclear factor 1 C-type	NFIC
0.455457	0.157966	O60825;P16118	O60825	6-phosphofructo-2-kinase/fructose-2,6-bisphosphatase 2;6-phosphofructo-2-kinase;Fructose-2,6-bisphosphatase	PFKFB2
1.57486	0.157884	Q96GA7	Q96GA7	Serine dehydratase-like	SDSL
0.745186	0.157812	Q01518	Q01518	Adenylyl cyclase-associated protein 1	CAP1
0.45013	0.157783	Q9BQP7	Q9BQP7	Mitochondrial genome maintenance exonuclease 1	MGME1
0.315316	0.157706	P83916	P83916	Chromobox protein homolog 1	CBX1
0.61677	0.157542	Q9H3U1	Q9H3U1	Protein unc-45 homolog A	UNC45A
0.393736	0.157514	O95239;Q2VIQ3	O95239	Chromosome-associated kinesin KIF4A	KIF4A
0.3604	0.157485	Q6PJT7	Q6PJT7	Zinc finger CCCH domain-containing protein 14	ZC3H14
0.975744	0.157287	Q9BZM5;Q6H3X3;Q5VY80	Q9BZM5;Q6H3X3;Q5VY80	NKG2D ligand 2;Retinoic acid early transcript 1G protein;Retinoic acid early transcript 1L protein	ULBP2;RAET1G;RAET1L
0.805275	0.157284	P09874	P09874	Poly [ADP-ribose] polymerase 1	PARP1
0.591356	0.157265	P45880	P45880	Voltage-dependent anion-selective channel protein 2	VDAC2
1.13108	0.157156	Q13177	Q13177	Serine/threonine-protein kinase PAK 2;PAK-2p27;PAK-2p34	PAK2
0.40869	0.156978	Q14966	Q14966	Zinc finger protein 638	ZNF638
0.638618	0.156859	O15400	O15400	Syntaxin-7	STX7
0.163127	0.156649	Q5VT66	Q5VT66	Mitochondrial amidoxime-reducing component 1	MARC1
0.417321	0.156569	Q8NFJ5	Q8NFJ5	Retinoic acid-induced protein 3	GPRC5A
0.379368	0.1564	O15067	O15067	Phosphoribosylformylglycinamidine synthase	PFAS
0.394565	0.156337	O60508	O60508	Pre-mRNA-processing factor 17	CDC40
0.642944	0.156234	P27816	P27816	Microtubule-associated protein 4	MAP4
0.340162	0.156221	P49841	P49841	Glycogen synthase kinase-3 beta	GSK3B
0.572217	0.156186	Q6IAA8	Q6IAA8	Ragulator complex protein LAMTOR1	LAMTOR1
0.703592	0.15604	Q9UKK9	Q9UKK9	ADP-sugar pyrophosphatase	NUDT5
0.424168	0.156003	P16401	P16401	Histone H1.5	HIST1H1B
0.609399	0.155789	P26038	P26038	Moesin	MSN
0.916031	0.155741	Q9ULW0	Q9ULW0	Targeting protein for Xklp2	TPX2
0.389048	0.155305	Q99436	Q99436	Proteasome subunit beta type-7	PSMB7
0.717759	0.155249	O15372	O15372	Eukaryotic translation initiation factor 3 subunit H	EIF3H
0.414323	0.155108	Q9P000	Q9P000	COMM domain-containing protein 9	COMMD9
0.561519	0.155067	Q9UBB4	Q9UBB4	Ataxin-10	ATXN10
0.427172	0.154978	O15269	O15269	Serine palmitoyltransferase 1	SPTLC1
0.299399	0.154935	Q16576	Q16576	Histone-binding protein RBBP7	RBBP7
0.397319	0.154839	Q9UK99	Q9UK99	F-box only protein 3	FBXO3
0.316612	0.154769	Q12765	Q12765	Secernin-1	SCRN1
0.218372	0.154492	P82914	P82914	28S ribosomal protein S15, mitochondrial	MRPS15
0.598195	0.154449	Q6DD88	Q6DD88	Atlastin-3	ATL3
0.411193	0.154446	O95819	O95819	Mitogen-activated protein kinase kinase kinase kinase 4	MAP4K4
0.505816	0.154286	P30154	P30154	Serine/threonine-protein phosphatase 2A 65 kDa regulatory subunit A beta isoform	PPP2R1B
1.37216	0.154162	Q13151	Q13151	Heterogeneous nuclear ribonucleoprotein A0	HNRNPA0
0.741709	0.153916	O75792	O75792	Ribonuclease H2 subunit A	RNASEH2A
0.745482	0.15362	Q14258	Q14258	E3 ubiquitin/ISG15 ligase TRIM25	TRIM25
0.49701	0.153599	P17900	P17900	Ganglioside GM2 activator;Ganglioside GM2 activator isoform short	GM2A
1.00397	0.153598	Q14126	Q14126	Desmoglein-2	DSG2
0.97754	0.153055	Q99848	Q99848	Probable rRNA-processing protein EBP2	EBNA1BP2
0.329945	0.152928	O75821	O75821	Eukaryotic translation initiation factor 3 subunit G	EIF3G
1.17249	0.152764	Q14157	Q14157	Ubiquitin-associated protein 2-like	UBAP2L
0.534008	0.15273	Q9H6U6	Q9H6U6	Breast carcinoma-amplified sequence 3	BCAS3
0.647072	0.152704	P41227	P41227	N-alpha-acetyltransferase 10	NAA10
1.28947	0.152697	Q9BVJ6;Q5TAP6	Q9BVJ6	U3 small nucleolar RNA-associated protein 14 homolog A	UTP14A
0.644306	0.152647	P30519	P30519	Heme oxygenase 2	HMOX2
0.529816	0.152452	O60869	O60869	Endothelial differentiation-related factor 1	EDF1
0.605461	0.152321	Q6ZRV2	Q6ZRV2	Protein FAM83H	FAM83H
0.30154	0.152306	P84022;O15198	P84022	Mothers against decapentaplegic homolog 3	SMAD3
0.817105	0.152225	P13861	P13861	cAMP-dependent protein kinase type II-alpha regulatory subunit	PRKAR2A
0.378613	0.152183	Q9Y295	Q9Y295	Developmentally-regulated GTP-binding protein 1	DRG1
0.794819	0.152101	P63261	P63261	Actin, cytoplasmic 2;Actin, cytoplasmic 2, N-terminally processed	ACTG1
0.457547	0.151822	Q9BVM4	Q9BVM4	Gamma-glutamylaminecyclotransferase	GGACT
0.617478	0.151777	P53602	P53602	Diphosphomevalonate decarboxylase	MVD
1.11804	0.151707	Q9NVH2	Q9NVH2	Integrator complex subunit 7	INTS7
0.73939	0.151531	P16403;Q02539;P22492	P16403	Histone H1.2	HIST1H1C
0.426504	0.151521	Q9UBL3	Q9UBL3	Set1/Ash2 histone methyltransferase complex subunit ASH2	ASH2L
0.624528	0.151217	Q9H3P7	Q9H3P7	Golgi resident protein GCP60	ACBD3
0.556427	0.151155	Q9BR76	Q9BR76	Coronin-1B	CORO1B
0.788964	0.151141	P80217	P80217	Interferon-induced 35 kDa protein	IFI35
0.871476	0.151123	Q16719	Q16719	Kynureninase	KYNU
1.22793	0.151063	Q9BSD7	Q9BSD7	Cancer-related nucleoside-triphosphatase	NTPCR
0.453679	0.150992	Q71RC2	Q71RC2	La-related protein 4	LARP4
0.724849	0.150949	P10586	P10586	Receptor-type tyrosine-protein phosphatase F	PTPRF
0.382234	0.150685	O75608	O75608	Acyl-protein thioesterase 1	LYPLA1
0.488671	0.150476	Q8IW45	Q8IW45	ATP-dependent (S)-NAD(P)H-hydrate dehydratase	CARKD
0.687844	0.150432	Q9H9E3	Q9H9E3	Conserved oligomeric Golgi complex subunit 4	COG4
0.533201	0.150393	P02545	P02545	Prelamin-A/C;Lamin-A/C	LMNA
0.678221	0.150334	Q14498	Q14498	RNA-binding protein 39	RBM39
0.516774	0.150306	Q9NXC5	Q9NXC5	WD repeat-containing protein mio	MIOS
0.857177	0.150236	P05023	P05023	Sodium/potassium-transporting ATPase subunit alpha-1	ATP1A1
0.799136	0.150219	P05783	P05783	Keratin, type I cytoskeletal 18	KRT18
0.668764	0.150195	Q9NX40	Q9NX40	OCIA domain-containing protein 1	OCIAD1
0.390026	0.150073	Q9NUM4	Q9NUM4	Transmembrane protein 106B	TMEM106B
0.395657	0.150029	Q92922	Q92922	SWI/SNF complex subunit SMARCC1	SMARCC1
0.425084	0.149916	P67809	P67809	Nuclease-sensitive element-binding protein 1	YBX1
0.484739	0.14972	Q14019	Q14019	Coactosin-like protein	COTL1
0.495578	0.149698	P20700	P20700	Lamin-B1	LMNB1
1.39479	0.149506	Q9H3S7	Q9H3S7	Tyrosine-protein phosphatase non-receptor type 23	PTPN23
0.738143	0.149465	Q9H0X9	Q9H0X9	Oxysterol-binding protein-related protein 5	OSBPL5
0.455985	0.149388	P25685	P25685	DnaJ homolog subfamily B member 1	DNAJB1
0.376714	0.149339	Q96T23	Q96T23	Remodeling and spacing factor 1	RSF1
0.440409	0.149302	Q14676	Q14676	Mediator of DNA damage checkpoint protein 1	MDC1
0.5072	0.149248	Q14517	Q14517	Protocadherin Fat 1;Protocadherin Fat 1, nuclear form	FAT1
0.384972	0.14924	Q14684	Q14684	Ribosomal RNA processing protein 1 homolog B	RRP1B
1.23599	0.149067	O75676	O75676	Ribosomal protein S6 kinase alpha-4	RPS6KA4
0.238182	0.148766	P52594	P52594	Arf-GAP domain and FG repeat-containing protein 1	AGFG1
0.494708	0.148742	Q9Y676	Q9Y676	28S ribosomal protein S18b, mitochondrial	MRPS18B
0.746962	0.148693	Q13283	Q13283	Ras GTPase-activating protein-binding protein 1	G3BP1
0.405573	0.148656	Q15031	Q15031	Probable leucine--tRNA ligase, mitochondrial	LARS2
0.57956	0.148592	P04080	P04080	Cystatin-B	CSTB
0.691154	0.148544	Q13813	Q13813	Spectrin alpha chain, non-erythrocytic 1	SPTAN1
0.472097	0.148408	Q9ULZ3	Q9ULZ3	Apoptosis-associated speck-like protein containing a CARD	PYCARD
0.570437	0.148396	Q8WUM4	Q8WUM4	Programmed cell death 6-interacting protein	PDCD6IP
0.409085	0.148281	Q9NYH9	Q9NYH9	U3 small nucleolar RNA-associated protein 6 homolog	UTP6
0.513224	0.148256	Q92945	Q92945	Far upstream element-binding protein 2	KHSRP
0.447329	0.148252	Q99816	Q99816	Tumor susceptibility gene 101 protein	TSG101
0.334524	0.148189	Q00688	Q00688	Peptidyl-prolyl cis-trans isomerase FKBP3	FKBP3
0.772609	0.148105	P57678	P57678	Gem-associated protein 4	GEMIN4
1.17524	0.147667	P20839	P20839	Inosine-5-monophosphate dehydrogenase 1	IMPDH1
0.697394	0.147289	Q9NVP1	Q9NVP1	ATP-dependent RNA helicase DDX18	DDX18
1.48854	0.146994	Q03518	Q03518	Antigen peptide transporter 1	TAP1
0.448609	0.146863	P27348	P27348	14-3-3 protein theta	YWHAQ
0.915834	0.146846	O14737	O14737	Programmed cell death protein 5	PDCD5
0.179202	0.146787	O95396	O95396	Adenylyltransferase and sulfurtransferase MOCS3;Molybdopterin-synthase adenylyltransferase;Molybdopterin-synthase sulfurtransferase	MOCS3
0.513113	0.146521	Q96C57	Q96C57	Uncharacterized protein C12orf43	C12orf43
0.541661	0.146307	Q8N3F8	Q8N3F8	MICAL-like protein 1	MICALL1
0.45271	0.146231	Q6Y7W6	Q6Y7W6	PERQ amino acid-rich with GYF domain-containing protein 2	GIGYF2
0.682002	0.14607	P19338	P19338	Nucleolin	NCL
0.810764	0.146053	Q9NUQ9;Q9H0Q0	Q9NUQ9	Protein FAM49B	FAM49B
0.507401	0.146031	Q9UNF0	Q9UNF0	Protein kinase C and casein kinase substrate in neurons protein 2	PACSIN2
0.302814	0.145828	P53365	P53365	Arfaptin-2	ARFIP2
0.684084	0.1455	Q92665	Q92665	28S ribosomal protein S31, mitochondrial	MRPS31
0.626579	0.145478	Q7KZ85	Q7KZ85	Transcription elongation factor SPT6	SUPT6H
0.308663	0.145285	Q9UNH6	Q9UNH6	Sorting nexin-7	SNX7
0.39315	0.145248	Q9H832	Q9H832	Ubiquitin-conjugating enzyme E2 Z	UBE2Z
0.468212	0.145008	P17813	P17813	Endoglin	ENG
0.434034	0.144954	Q9UI26	Q9UI26	Importin-11	IPO11
0.658232	0.144807	P43243	P43243	Matrin-3	MATR3
0.367973	0.144626	Q15599	Q15599	Na(+)/H(+) exchange regulatory cofactor NHE-RF2	SLC9A3R2
0.394098	0.144578	Q92917	Q92917	G patch domain and KOW motifs-containing protein	GPKOW
0.547123	0.144542	Q9UJC3	Q9UJC3	Protein Hook homolog 1	HOOK1
0.642147	0.144236	Q9UHB9	Q9UHB9	Signal recognition particle subunit SRP68	SRP68
0.351853	0.144186	Q9Y383	Q9Y383	Putative RNA-binding protein Luc7-like 2	LUC7L2
0.628281	0.14398	Q99798	Q99798	Aconitate hydratase, mitochondrial	ACO2
0.292337	0.143869	Q9ULC3	Q9ULC3	Ras-related protein Rab-23	RAB23
0.541496	0.143827	P55072	P55072	Transitional endoplasmic reticulum ATPase	VCP
0.280482	0.143603	Q9HBH5	Q9HBH5	Retinol dehydrogenase 14	RDH14
0.667813	0.14353	P61604	P61604	10 kDa heat shock protein, mitochondrial	HSPE1
0.701491	0.1434	P11586	P11586	C-1-tetrahydrofolate synthase, cytoplasmic;Methylenetetrahydrofolate dehydrogenase;Methenyltetrahydrofolate cyclohydrolase;Formyltetrahydrofolate synthetase;C-1-tetrahydrofolate synthase, cytoplasmic, N-terminally processed	MTHFD1
0.257528	0.143394	Q14562	Q14562	ATP-dependent RNA helicase DHX8	DHX8
0.454148	0.143335	Q9NQ29	Q9NQ29	Putative RNA-binding protein Luc7-like 1	LUC7L
0.766713	0.143239	Q96A33	Q96A33	Coiled-coil domain-containing protein 47	CCDC47
1.00787	0.143204	Q9H6E5	Q9H6E5	Speckle targeted PIP5K1A-regulated poly(A) polymerase	TUT1
1.05634	0.143026	Q01844	Q01844	RNA-binding protein EWS	EWSR1
0.428701	0.142949	O94992	O94992	Protein HEXIM1	HEXIM1
0.622033	0.142809	Q13438	Q13438	Protein OS-9	OS9
0.461165	0.142736	P36871	P36871	Phosphoglucomutase-1	PGM1
0.576076	0.142586	Q01082	Q01082	Spectrin beta chain, non-erythrocytic 1	SPTBN1
0.601153	0.142553	P05455	P05455	Lupus La protein	SSB
0.742886	0.142491	P14866	P14866	Heterogeneous nuclear ribonucleoprotein L	HNRNPL
0.525298	0.141902	Q86W50	Q86W50	Methyltransferase-like protein 16	METTL16
0.613338	0.141814	Q15149	Q15149	Plectin	PLEC
0.370962	0.141678	Q9UDW1	Q9UDW1	Cytochrome b-c1 complex subunit 9	UQCR10
0.333926	0.141676	Q9BUQ8	Q9BUQ8	Probable ATP-dependent RNA helicase DDX23	DDX23
0.516306	0.141675	P17301	P17301	Integrin alpha-2	ITGA2
0.382058	0.141519	Q8TD16	Q8TD16	Protein bicaudal D homolog 2	BICD2
0.287878	0.141303	Q01968	Q01968	Inositol polyphosphate 5-phosphatase OCRL-1	OCRL
0.200352	0.141133	O75607	O75607	Nucleoplasmin-3	NPM3
0.536926	0.141112	Q8NFV4	Q8NFV4	Alpha/beta hydrolase domain-containing protein 11	ABHD11
0.505529	0.140992	Q14690	Q14690	Protein RRP5 homolog	PDCD11
0.202936	0.140892	Q5ST30	Q5ST30	Valine--tRNA ligase, mitochondrial	VARS2
0.230663	0.140871	P62910	P62910	60S ribosomal protein L32	RPL32
0.436733	0.140778	Q96PY5;Q8IVF7	Q96PY5	Formin-like protein 2	FMNL2
0.344954	0.140625	Q9BX40	Q9BX40	Protein LSM14 homolog B	LSM14B
0.990753	0.1406	O95163	O95163	Elongator complex protein 1	IKBKAP
0.349906	0.140425	P61964	P61964	WD repeat-containing protein 5	WDR5
0.413724	0.140274	Q15427	Q15427	Splicing factor 3B subunit 4	SF3B4
0.383447	0.140038	P23743	P23743	Diacylglycerol kinase alpha	DGKA
0.566835	0.139775	P05198	P05198	Eukaryotic translation initiation factor 2 subunit 1	EIF2S1
0.581258	0.139744	Q16666	Q16666	Gamma-interferon-inducible protein 16	IFI16
0.32645	0.139452	Q8NEZ2	Q8NEZ2	Vacuolar protein sorting-associated protein 37A	VPS37A
0.446823	0.139357	Q9Y6E2	Q9Y6E2	Basic leucine zipper and W2 domain-containing protein 2	BZW2
0.17609	0.139283	P34059	P34059	N-acetylgalactosamine-6-sulfatase	GALNS
0.516665	0.139257	Q92734	Q92734	Protein TFG	TFG
0.953754	0.139219	Q96T60	Q96T60	Bifunctional polynucleotide phosphatase/kinase;Polynucleotide 3-phosphatase;Polynucleotide 5-hydroxyl-kinase	PNKP
0.558026	0.139186	P19838	P19838	Nuclear factor NF-kappa-B p105 subunit;Nuclear factor NF-kappa-B p50 subunit	NFKB1
1.1604	0.139041	Q12904	Q12904	Aminoacyl tRNA synthase complex-interacting multifunctional protein 1;Endothelial monocyte-activating polypeptide 2	AIMP1
0.688023	0.139002	Q07021	Q07021	Complement component 1 Q subcomponent-binding protein, mitochondrial	C1QBP
0.656656	0.138964	Q5UIP0	Q5UIP0	Telomere-associated protein RIF1	RIF1
0.95665	0.138944	Q13868	Q13868	Exosome complex component RRP4	EXOSC2
0.954189	0.138618	P62269	P62269	40S ribosomal protein S18	RPS18
0.473388	0.138494	O43169	O43169	Cytochrome b5 type B	CYB5B
0.495591	0.138309	P50990	P50990	T-complex protein 1 subunit theta	CCT8
0.554583	0.138275	O60763	O60763	General vesicular transport factor p115	USO1
0.602147	0.138241	Q7KZI7	Q7KZI7	Serine/threonine-protein kinase MARK2	MARK2
0.51588	0.137883	P98175	P98175	RNA-binding protein 10	RBM10
0.263521	0.137833	O60499	O60499	Syntaxin-10	STX10
0.545852	0.13771	Q53F19	Q53F19	Uncharacterized protein C17orf85	C17orf85
0.275485	0.137704	Q99504	Q99504	Eyes absent homolog 3	EYA3
0.597819	0.137699	Q5T6F2	Q5T6F2	Ubiquitin-associated protein 2	UBAP2
0.528891	0.137535	Q5RI15	Q5RI15	Cytochrome c oxidase protein 20 homolog	COX20
1.59991	0.13699	P0DMM9;P0DMN0	P0DMM9;P0DMN0	Sulfotransferase 1A3;Sulfotransferase 1A4	SULT1A3;SULT1A4
0.713059	0.136654	Q01970	Q01970	1-phosphatidylinositol 4,5-bisphosphate phosphodiesterase beta-3	PLCB3
0.267757	0.13641	P35268	P35268	60S ribosomal protein L22	RPL22
0.39197	0.136239	Q4KMP7	Q4KMP7	TBC1 domain family member 10B	TBC1D10B
1.68964	0.136169	O43837	O43837	Isocitrate dehydrogenase [NAD] subunit beta, mitochondrial	IDH3B
0.577208	0.135985	Q9BTC0	Q9BTC0	Death-inducer obliterator 1	DIDO1
0.543227	0.135718	Q9NR12	Q9NR12	PDZ and LIM domain protein 7	PDLIM7
0.765483	0.135616	Q8IVS2	Q8IVS2	Malonyl-CoA-acyl carrier protein transacylase, mitochondrial	MCAT
0.73078	0.135434	Q9Y6Y8	Q9Y6Y8	SEC23-interacting protein	SEC23IP
0.699151	0.135151	P50851	P50851	Lipopolysaccharide-responsive and beige-like anchor protein	LRBA
0.346363	0.13512	P52294	P52294	Importin subunit alpha-5;Importin subunit alpha-5, N-terminally processed	KPNA1
0.586174	0.134997	P23284	P23284	Peptidyl-prolyl cis-trans isomerase B	PPIB
0.544287	0.134907	Q13564	Q13564	NEDD8-activating enzyme E1 regulatory subunit	NAE1
0.45845	0.134869	P61026	P61026	Ras-related protein Rab-10	RAB10
0.378273	0.134538	Q9NVE7	Q9NVE7	Pantothenate kinase 4	PANK4
0.758329	0.134465	P62877	P62877	E3 ubiquitin-protein ligase RBX1;E3 ubiquitin-protein ligase RBX1, N-terminally processed	RBX1
1.83342	0.134425	Q969G3	Q969G3	SWI/SNF-related matrix-associated actin-dependent regulator of chromatin subfamily E member 1	SMARCE1
0.359719	0.134394	O96007	O96007	Molybdopterin synthase catalytic subunit	MOCS2
0.611798	0.134309	O00203;Q13367	O00203	AP-3 complex subunit beta-1	AP3B1
0.239918	0.134304	Q96J01	Q96J01	THO complex subunit 3	THOC3
0.560821	0.134303	Q8NBJ7	Q8NBJ7	Sulfatase-modifying factor 2	SUMF2
0.576157	0.134034	O00299	O00299	Chloride intracellular channel protein 1	CLIC1
0.648468	0.134019	O95571	O95571	Persulfide dioxygenase ETHE1, mitochondrial	ETHE1
0.277647	0.133794	P08473	P08473	Neprilysin	MME
0.643266	0.133701	Q92973	Q92973	Transportin-1	TNPO1
0.556313	0.133632	Q99733	Q99733	Nucleosome assembly protein 1-like 4	NAP1L4
0.187199	0.133521	Q9H944	Q9H944	Mediator of RNA polymerase II transcription subunit 20	MED20
0.609501	0.133504	P35606	P35606	Coatomer subunit beta	COPB2
0.611546	0.13337	Q9UBC2	Q9UBC2	Epidermal growth factor receptor substrate 15-like 1	EPS15L1
0.653261	0.133164	Q9H4A3;Q96J92	Q9H4A3	Serine/threonine-protein kinase WNK1	WNK1
0.228901	0.133117	P63241;Q6IS14;Q9GZV4	P63241;Q6IS14	Eukaryotic translation initiation factor 5A-1;Eukaryotic translation initiation factor 5A-1-like	EIF5A;EIF5AL1
0.480863	0.132985	Q13045	Q13045	Protein flightless-1 homolog	FLII
0.27208	0.132844	Q92620	Q92620	Pre-mRNA-splicing factor ATP-dependent RNA helicase PRP16	DHX38
0.336708	0.13279	O60343	O60343	TBC1 domain family member 4	TBC1D4
0.697552	0.132779	P20340	P20340	Ras-related protein Rab-6A	RAB6A
0.587563	0.132651	P01889	P01889	HLA class I histocompatibility antigen, B-7 alpha chain	HLA-B
0.672885	0.132615	Q9BTV4	Q9BTV4	Transmembrane protein 43	TMEM43
0.425112	0.132603	O14974	O14974	Protein phosphatase 1 regulatory subunit 12A	PPP1R12A
0.330839	0.132491	O14672	O14672	Disintegrin and metalloproteinase domain-containing protein 10	ADAM10
0.62745	0.132353	O60313	O60313	Dynamin-like 120 kDa protein, mitochondrial;Dynamin-like 120 kDa protein, form S1	OPA1
0.87085	0.132297	P52272	P52272	Heterogeneous nuclear ribonucleoprotein M	HNRNPM
0.495708	0.132277	P31947	P31947	14-3-3 protein sigma	SFN
1.51174	0.132127	P46778	P46778	60S ribosomal protein L21	RPL21
0.569564	0.131958	Q14764	Q14764	Major vault protein	MVP
0.448306	0.131865	P57772	P57772	Selenocysteine-specific elongation factor	EEFSEC
1.34065	0.131786	Q9UNP9	Q9UNP9	Peptidyl-prolyl cis-trans isomerase E	PPIE
0.727814	0.131744	Q9H773	Q9H773	dCTP pyrophosphatase 1	DCTPP1
1.03411	0.131721	Q99943	Q99943	1-acyl-sn-glycerol-3-phosphate acyltransferase alpha	AGPAT1
0.329411	0.131604	Q5VV41	Q5VV41	Rho guanine nucleotide exchange factor 16	ARHGEF16
0.68694	0.13142	P09382	P09382	Galectin-1	LGALS1
1.17253	0.131392	Q86VI3	Q86VI3	Ras GTPase-activating-like protein IQGAP3	IQGAP3
0.762949	0.131369	Q9H936;Q9H1K4	Q9H936	Mitochondrial glutamate carrier 1	SLC25A22
0.554411	0.131252	Q9NZW5	Q9NZW5	MAGUK p55 subfamily member 6	MPP6
0.642648	0.131097	Q9BXP5	Q9BXP5	Serrate RNA effector molecule homolog	SRRT
0.828701	0.131058	Q8N2K0	Q8N2K0	Monoacylglycerol lipase ABHD12	ABHD12
0.524163	0.13104	Q9NRK6	Q9NRK6	ATP-binding cassette sub-family B member 10, mitochondrial	ABCB10
0.377654	0.131006	Q9NXV6	Q9NXV6	CDKN2A-interacting protein	CDKN2AIP
0.597743	0.131006	P07384	P07384	Calpain-1 catalytic subunit	CAPN1
0.699228	0.130965	Q9UQE7	Q9UQE7	Structural maintenance of chromosomes protein 3	SMC3
0.231165	0.130487	Q92990	Q92990	Glomulin	GLMN
0.38864	0.130401	P62913	P62913	60S ribosomal protein L11	RPL11
0.422107	0.130369	Q6ZRS2	Q6ZRS2	Helicase SRCAP	SRCAP
0.543224	0.130294	P62258	P62258	14-3-3 protein epsilon	YWHAE
1.3302	0.129993	Q9GZZ9	Q9GZZ9	Ubiquitin-like modifier-activating enzyme 5	UBA5
0.432354	0.129824	O60664	O60664	Perilipin-3	PLIN3
0.639578	0.129816	Q14134	Q14134	Tripartite motif-containing protein 29	TRIM29
0.654817	0.129397	Q9Y333	Q9Y333	U6 snRNA-associated Sm-like protein LSm2	LSM2
0.488848	0.129341	P04040	P04040	Catalase	CAT
0.624374	0.128981	Q96J02;Q9H0M0	Q96J02	E3 ubiquitin-protein ligase Itchy homolog	ITCH
0.228153	0.128653	Q9NZI7	Q9NZI7	Upstream-binding protein 1	UBP1
0.568313	0.12858	P25205	P25205	DNA replication licensing factor MCM3	MCM3
0.500556	0.128357	Q9HAU0	Q9HAU0	Pleckstrin homology domain-containing family A member 5	PLEKHA5
0.448439	0.128018	Q16643	Q16643	Drebrin	DBN1
0.473869	0.128017	Q9H5Z1	Q9H5Z1	Probable ATP-dependent RNA helicase DHX35	DHX35
1.00999	0.128015	O95747	O95747	Serine/threonine-protein kinase OSR1	OXSR1
0.640289	0.12789	Q15233	Q15233	Non-POU domain-containing octamer-binding protein	NONO
0.522133	0.127871	Q9H2G2	Q9H2G2	STE20-like serine/threonine-protein kinase	SLK
0.398843	0.127841	Q92783	Q92783	Signal transducing adapter molecule 1	STAM
0.208463	0.127657	Q7Z5G4;Q2TAP0	Q7Z5G4	Golgin subfamily A member 7	GOLGA7
0.522515	0.12752	Q13751	Q13751	Laminin subunit beta-3	LAMB3
0.260668	0.127409	P17480	P17480	Nucleolar transcription factor 1	UBTF
0.195627	0.12723	O60783	O60783	28S ribosomal protein S14, mitochondrial	MRPS14
0.826519	0.127156	Q12907	Q12907	Vesicular integral-membrane protein VIP36	LMAN2
0.224131	0.126962	Q9GZR7	Q9GZR7	ATP-dependent RNA helicase DDX24	DDX24
0.473794	0.126883	Q7Z4W1	Q7Z4W1	L-xylulose reductase	DCXR
0.666297	0.12686	O14618	O14618	Copper chaperone for superoxide dismutase	CCS
0.920709	0.12682	Q13123	Q13123	Protein Red	IK
0.612355	0.126717	P08195	P08195	4F2 cell-surface antigen heavy chain	SLC3A2
0.456767	0.126666	Q9HAB8	Q9HAB8	Phosphopantothenate--cysteine ligase	PPCS
1.24273	0.126663	P10515	P10515	Dihydrolipoyllysine-residue acetyltransferase component of pyruvate dehydrogenase complex, mitochondrial	DLAT
0.245823	0.126591	Q8WW12	Q8WW12	PEST proteolytic signal-containing nuclear protein	PCNP
0.391752	0.126537	Q15075	Q15075	Early endosome antigen 1	EEA1
0.260387	0.126416	O43402	O43402	ER membrane protein complex subunit 8	EMC8
1.36329	0.126306	Q9UBS4	Q9UBS4	DnaJ homolog subfamily B member 11	DNAJB11
0.689437	0.126233	Q92896	Q92896	Golgi apparatus protein 1	GLG1
1.6381	0.125937	Q5K651	Q5K651	Sterile alpha motif domain-containing protein 9	SAMD9
0.406054	0.125936	P20290	P20290	Transcription factor BTF3	BTF3
0.557469	0.125923	O00232	O00232	26S proteasome non-ATPase regulatory subunit 12	PSMD12
0.767939	0.125807	O75083	O75083	WD repeat-containing protein 1	WDR1
0.566917	0.125784	Q8NCF5	Q8NCF5	NFATC2-interacting protein	NFATC2IP
0.47499	0.125656	Q92974	Q92974	Rho guanine nucleotide exchange factor 2	ARHGEF2
0.324857	0.12545	Q9BZG1	Q9BZG1	Ras-related protein Rab-34	RAB34
0.601357	0.125444	P11233	P11233	Ras-related protein Ral-A	RALA
0.388027	0.125399	P12270	P12270	Nucleoprotein TPR	TPR
0.93367	0.12531	Q9NZM1	Q9NZM1	Myoferlin	MYOF
0.43684	0.125275	P05067	P05067	Amyloid beta A4 protein;N-APP;Soluble APP-alpha;Soluble APP-beta;C99;Beta-amyloid protein 42;Beta-amyloid protein 40;C83;P3(42);P3(40);C80;Gamma-secretase C-terminal fragment 59;Gamma-secretase C-terminal fragment 57;Gamma-secretase C-terminal fragment 50;C31	APP
0.228207	0.124799	Q96K37	Q96K37	Solute carrier family 35 member E1	SLC35E1
0.481895	0.124587	Q9Y312	Q9Y312	Protein AAR2 homolog	AAR2
0.356399	0.124558	Q9HCC0	Q9HCC0	Methylcrotonoyl-CoA carboxylase beta chain, mitochondrial	MCCC2
0.804152	0.124557	Q92538	Q92538	Golgi-specific brefeldin A-resistance guanine nucleotide exchange factor 1	GBF1
0.207798	0.124384	O95049	O95049	Tight junction protein ZO-3	TJP3
0.20097	0.124321	Q92604	Q92604	Acyl-CoA:lysophosphatidylglycerol acyltransferase 1	LPGAT1
0.323077	0.124266	A0PJW6	A0PJW6	Transmembrane protein 223	TMEM223
0.398264	0.124022	P14927	P14927	Cytochrome b-c1 complex subunit 7	UQCRB
0.775875	0.123777	Q14203	Q14203	Dynactin subunit 1	DCTN1
0.463582	0.123745	P14314	P14314	Glucosidase 2 subunit beta	PRKCSH
0.257936	0.123526	Q8N7H5	Q8N7H5	RNA polymerase II-associated factor 1 homolog	PAF1
0.712769	0.123492	P20020	P20020	Plasma membrane calcium-transporting ATPase 1	ATP2B1
0.862918	0.123401	P82650	P82650	28S ribosomal protein S22, mitochondrial	MRPS22
0.502164	0.123167	Q9Y5B9	Q9Y5B9	FACT complex subunit SPT16	SUPT16H
0.441095	0.123103	Q9BY44	Q9BY44	Eukaryotic translation initiation factor 2A;Eukaryotic translation initiation factor 2A, N-terminally processed	EIF2A
0.593926	0.12305	O15173	O15173	Membrane-associated progesterone receptor component 2	PGRMC2
0.445319	0.123025	Q9H8H0	Q9H8H0	Nucleolar protein 11	NOL11
0.588021	0.123022	Q15907;P62491	Q15907;P62491	Ras-related protein Rab-11B;Ras-related protein Rab-11A	RAB11B;RAB11A
0.337879	0.123014	Q8WWM7	Q8WWM7	Ataxin-2-like protein	ATXN2L
0.4229	0.122923	Q8WX93	Q8WX93	Palladin	PALLD
0.616249	0.122877	P21359	P21359	Neurofibromin;Neurofibromin truncated	NF1
0.678888	0.12287	O00264	O00264	Membrane-associated progesterone receptor component 1	PGRMC1
0.266196	0.122404	Q9BYD2	Q9BYD2	39S ribosomal protein L9, mitochondrial	MRPL9
0.430752	0.122302	Q9UDY2	Q9UDY2	Tight junction protein ZO-2	TJP2
0.206157	0.122211	Q13595	Q13595	Transformer-2 protein homolog alpha	TRA2A
0.404955	0.122157	Q15758	Q15758	Neutral amino acid transporter B(0)	SLC1A5
0.403107	0.121997	Q9NVX2	Q9NVX2	Notchless protein homolog 1	NLE1
0.432055	0.121548	Q03252	Q03252	Lamin-B2	LMNB2
0.404752	0.121495	Q96SB3	Q96SB3	Neurabin-2	PPP1R9B
0.366236	0.121366	P07954	P07954	Fumarate hydratase, mitochondrial	FH
0.259332	0.121343	Q9HD42	Q9HD42	Charged multivesicular body protein 1a	CHMP1A
0.507208	0.121138	P09104	P09104	Gamma-enolase	ENO2
0.40278	0.121129	O60306	O60306	Intron-binding protein aquarius	AQR
0.584009	0.121035	Q6NZY4	Q6NZY4	Zinc finger CCHC domain-containing protein 8	ZCCHC8
0.332974	0.12102	O15258	O15258	Protein RER1	RER1
0.285268	0.120825	Q7Z417	Q7Z417	Nuclear fragile X mental retardation-interacting protein 2	NUFIP2
0.454452	0.120825	Q9UKM9	Q9UKM9	RNA-binding protein Raly	RALY
0.334704	0.120752	Q12888	Q12888	Tumor suppressor p53-binding protein 1	TP53BP1
0.285709	0.120751	P42025	P42025	Beta-centractin	ACTR1B
0.330888	0.120721	O75396	O75396	Vesicle-trafficking protein SEC22b	SEC22B
0.200984	0.120579	Q9H7E9	Q9H7E9	UPF0488 protein C8orf33	C8orf33
0.743393	0.120515	P54687	P54687	Branched-chain-amino-acid aminotransferase, cytosolic	BCAT1
0.272187	0.120459	Q08345	Q08345	Epithelial discoidin domain-containing receptor 1	DDR1
0.382373	0.120385	Q15366;P57723	Q15366	Poly(rC)-binding protein 2	PCBP2
0.679447	0.120336	P07737	P07737	Profilin-1	PFN1
0.849622	0.120195	P04792	P04792	Heat shock protein beta-1	HSPB1
0.472292	0.12015	Q07020	Q07020	60S ribosomal protein L18	RPL18
0.430093	0.120095	Q15020	Q15020	Squamous cell carcinoma antigen recognized by T-cells 3	SART3
0.412972	0.119826	Q9HCK8	Q9HCK8	Chromodomain-helicase-DNA-binding protein 8	CHD8
0.493849	0.119727	P18206	P18206	Vinculin	VCL
0.285573	0.119529	Q6VN20	Q6VN20	Ran-binding protein 10	RANBP10
1.3456	0.119366	P13995	P13995	Bifunctional methylenetetrahydrofolate dehydrogenase/cyclohydrolase, mitochondrial;NAD-dependent methylenetetrahydrofolate dehydrogenase;Methenyltetrahydrofolate cyclohydrolase	MTHFD2
0.566658	0.119233	P00558;P07205	P00558	Phosphoglycerate kinase 1	PGK1
0.602792	0.119072	P37837	P37837	Transaldolase	TALDO1
0.571907	0.119034	P33991	P33991	DNA replication licensing factor MCM4	MCM4
0.427634	0.118959	P55265	P55265	Double-stranded RNA-specific adenosine deaminase	ADAR
0.586385	0.118861	Q9Y305	Q9Y305	Acyl-coenzyme A thioesterase 9, mitochondrial	ACOT9
0.444403	0.118781	Q14451	Q14451	Growth factor receptor-bound protein 7	GRB7
0.482125	0.118726	Q96EK5	Q96EK5	KIF1-binding protein	KIAA1279
0.920937	0.118505	P60842	P60842	Eukaryotic initiation factor 4A-I	EIF4A1
0.406669	0.118503	O95347	O95347	Structural maintenance of chromosomes protein 2	SMC2
0.167188	0.118466	Q8WXA9	Q8WXA9	Splicing regulatory glutamine/lysine-rich protein 1	SREK1
0.787881	0.118268	Q9BQ39	Q9BQ39	ATP-dependent RNA helicase DDX50	DDX50
0.584321	0.118109	P36578	P36578	60S ribosomal protein L4	RPL4
0.26718	0.118102	Q9UQR1	Q9UQR1	Zinc finger protein 148	ZNF148
0.526748	0.118098	Q9UHD1	Q9UHD1	Cysteine and histidine-rich domain-containing protein 1	CHORDC1
0.434637	0.118044	Q9NW08	Q9NW08	DNA-directed RNA polymerase III subunit RPC2	POLR3B
0.398054	0.117836	P29144	P29144	Tripeptidyl-peptidase 2	TPP2
0.469386	0.117788	Q5PRF9	Q5PRF9	Protein Smaug homolog 2	SAMD4B
0.238829	0.117568	P48730	P48730	Casein kinase I isoform delta	CSNK1D
0.141115	0.117316	O43708	O43708	Maleylacetoacetate isomerase	GSTZ1
0.491296	0.117145	P04075;P05062	P04075	Fructose-bisphosphate aldolase A	ALDOA
0.362832	0.117126	P49770	P49770	Translation initiation factor eIF-2B subunit beta	EIF2B2
0.458709	0.117124	Q99536	Q99536	Synaptic vesicle membrane protein VAT-1 homolog	VAT1
0.346797	0.117094	Q13232	Q13232	Nucleoside diphosphate kinase 3	NME3
0.276592	0.117077	P62263	P62263	40S ribosomal protein S14	RPS14
0.473411	0.116795	Q9UPT8	Q9UPT8	Zinc finger CCCH domain-containing protein 4	ZC3H4
0.515214	0.116509	P13674	P13674	Prolyl 4-hydroxylase subunit alpha-1	P4HA1
0.413009	0.116378	Q9Y4P3	Q9Y4P3	Transducin beta-like protein 2	TBL2
0.774873	0.116235	Q96A49	Q96A49	Synapse-associated protein 1	SYAP1
0.535012	0.115883	P49023	P49023	Paxillin	PXN
0.235998	0.115794	P07203	P07203	Glutathione peroxidase 1	GPX1
0.159471	0.115785	Q8IWS0	Q8IWS0	PHD finger protein 6	PHF6
0.550751	0.115749	Q7Z7H5	Q7Z7H5	Transmembrane emp24 domain-containing protein 4	TMED4
0.412091	0.115747	Q16698	Q16698	2,4-dienoyl-CoA reductase, mitochondrial	DECR1
0.481829	0.11563	P28331	P28331	NADH-ubiquinone oxidoreductase 75 kDa subunit, mitochondrial	NDUFS1
0.647662	0.115533	Q13243	Q13243	Serine/arginine-rich splicing factor 5	SRSF5
1.03435	0.115516	P49327	P49327	Fatty acid synthase;[Acyl-carrier-protein] S-acetyltransferase;[Acyl-carrier-protein] S-malonyltransferase;3-oxoacyl-[acyl-carrier-protein] synthase;3-oxoacyl-[acyl-carrier-protein] reductase;3-hydroxyacyl-[acyl-carrier-protein] dehydratase;Enoyl-[acyl-carrier-protein] reductase;Oleoyl-[acyl-carrier-protein] hydrolase	FASN
0.463618	0.115292	P10599	P10599	Thioredoxin	TXN
0.511256	0.115229	O15427	O15427	Monocarboxylate transporter 4	SLC16A3
0.279074	0.115208	Q92673	Q92673	Sortilin-related receptor	SORL1
0.263924	0.115197	Q5VW32	Q5VW32	BRO1 domain-containing protein BROX	BROX
0.701407	0.11519	P31937	P31937	3-hydroxyisobutyrate dehydrogenase, mitochondrial	HIBADH
0.655008	0.115158	Q00839	Q00839	Heterogeneous nuclear ribonucleoprotein U	HNRNPU
0.466163	0.115133	Q6IBS0	Q6IBS0	Twinfilin-2	TWF2
0.688916	0.115083	P52907	P52907	F-actin-capping protein subunit alpha-1	CAPZA1
0.613611	0.115005	Q29RF7	Q29RF7	Sister chromatid cohesion protein PDS5 homolog A	PDS5A
0.502991	0.114844	P46734	P46734	Dual specificity mitogen-activated protein kinase kinase 3	MAP2K3
0.266598	0.114813	Q96C90	Q96C90	Protein phosphatase 1 regulatory subunit 14B	PPP1R14B
0.320725	0.114761	Q9NVN8	Q9NVN8	Guanine nucleotide-binding protein-like 3-like protein	GNL3L
0.371614	0.114717	O75674	O75674	TOM1-like protein 1	TOM1L1
0.446026	0.114467	Q9Y2V7	Q9Y2V7	Conserved oligomeric Golgi complex subunit 6	COG6
0.88888	0.114386	Q9Y5X3	Q9Y5X3	Sorting nexin-5	SNX5
1.70729	0.114384	Q8WXF1	Q8WXF1	Paraspeckle component 1	PSPC1
0.620347	0.114373	Q7KZF4	Q7KZF4	Staphylococcal nuclease domain-containing protein 1	SND1
0.714535	0.11431	P06737	P06737	Glycogen phosphorylase, liver form	PYGL
0.431634	0.114246	O94927	O94927	HAUS augmin-like complex subunit 5	HAUS5
0.482667	0.114076	Q99714	Q99714	3-hydroxyacyl-CoA dehydrogenase type-2	HSD17B10
0.434259	0.114047	Q9UJW0	Q9UJW0	Dynactin subunit 4	DCTN4
0.437948	0.114038	P33176;Q12840;O60282	P33176	Kinesin-1 heavy chain	KIF5B
0.572837	0.113717	Q02218;Q9ULD0	Q02218	2-oxoglutarate dehydrogenase, mitochondrial	OGDH
0.94902	0.113708	P78371	P78371	T-complex protein 1 subunit beta	CCT2
1.00116	0.113429	Q6PKG0	Q6PKG0	La-related protein 1	LARP1
0.508046	0.113325	P35579;P12883;P12882;Q9UKX2;P13533;P13535;A7E2Y1	P35579	Myosin-9	MYH9
0.344459	0.113324	Q9P2E9	Q9P2E9	Ribosome-binding protein 1	RRBP1
0.593874	0.113256	Q9Y490	Q9Y490	Talin-1	TLN1
0.610693	0.113157	Q9Y696	Q9Y696	Chloride intracellular channel protein 4	CLIC4
0.40686	0.113154	Q8N6T3	Q8N6T3	ADP-ribosylation factor GTPase-activating protein 1	ARFGAP1
0.346935	0.113149	Q6UW63	Q6UW63	KDEL motif-containing protein 1	KDELC1
0.519249	0.113143	A4D1E9	A4D1E9	GTP-binding protein 10	GTPBP10
0.266573	0.112984	Q5T3I0	Q5T3I0	G patch domain-containing protein 4	GPATCH4
0.358882	0.112848	Q12872	Q12872	Splicing factor, suppressor of white-apricot homolog	SFSWAP
0.43648	0.112679	Q9H2M9	Q9H2M9	Rab3 GTPase-activating protein non-catalytic subunit	RAB3GAP2
0.603014	0.112678	Q7Z2T5	Q7Z2T5	TRMT1-like protein	TRMT1L
0.117323	0.112566	Q9UHB4	Q9UHB4	NADPH-dependent diflavin oxidoreductase 1	NDOR1
0.260549	0.112403	Q9NPF4	Q9NPF4	Probable tRNA N6-adenosine threonylcarbamoyltransferase	OSGEP
0.676854	0.112285	O43852	O43852	Calumenin	CALU
0.346604	0.112267	Q99961;Q99962	Q99961	Endophilin-A2	SH3GL1
0.306662	0.112208	Q9UKY7	Q9UKY7	Protein CDV3 homolog	CDV3
1.36552	0.112113	O60506	O60506	Heterogeneous nuclear ribonucleoprotein Q	SYNCRIP
0.239878	0.112035	Q9HD45	Q9HD45	Transmembrane 9 superfamily member 3	TM9SF3
0.625704	0.111965	Q96DB5	Q96DB5	Regulator of microtubule dynamics protein 1	RMDN1
0.521414	0.111958	O15127	O15127	Secretory carrier-associated membrane protein 2	SCAMP2
0.52274	0.111881	P53582	P53582	Methionine aminopeptidase 1	METAP1
0.431603	0.111878	P07814	P07814	Bifunctional glutamate/proline--tRNA ligase;Glutamate--tRNA ligase;Proline--tRNA ligase	EPRS
0.4273	0.111817	Q6XQN6	Q6XQN6	Nicotinate phosphoribosyltransferase	NAPRT
0.336605	0.111807	Q9NP58	Q9NP58	ATP-binding cassette sub-family B member 6, mitochondrial	ABCB6
0.799586	0.11172	Q9NX58	Q9NX58	Cell growth-regulating nucleolar protein	LYAR
0.430553	0.111611	P49792;P0DJD0;P0DJD1	P49792	E3 SUMO-protein ligase RanBP2	RANBP2
0.399812	0.111597	P23497;Q9H930	P23497	Nuclear autoantigen Sp-100	SP100
0.395598	0.111551	O95202	O95202	LETM1 and EF-hand domain-containing protein 1, mitochondrial	LETM1
0.326967	0.111445	Q13619	Q13619	Cullin-4A	CUL4A
0.778539	0.111266	Q9NTZ6	Q9NTZ6	RNA-binding protein 12	RBM12
0.457596	0.111139	P47895;O94788	P47895	Aldehyde dehydrogenase family 1 member A3	ALDH1A3
0.859748	0.111125	Q92905	Q92905	COP9 signalosome complex subunit 5	COPS5
0.583692	0.110816	P40222	P40222	Alpha-taxilin	TXLNA
0.29288	0.110658	Q9NQR4	Q9NQR4	Omega-amidase NIT2	NIT2
0.0557878	0.110646	Q9UPY5	Q9UPY5	Cystine/glutamate transporter	SLC7A11
0.417222	0.110564	Q15459	Q15459	Splicing factor 3A subunit 1	SF3A1
0.868247	0.110522	Q8IYQ7	Q8IYQ7	Threonine synthase-like 1	THNSL1
0.271602	0.110456	P51991	P51991	Heterogeneous nuclear ribonucleoprotein A3	HNRNPA3
0.715113	0.110433	Q86UK7	Q86UK7	Zinc finger protein 598	ZNF598
0.432631	0.110125	Q14444	Q14444	Caprin-1	CAPRIN1
0.419007	0.11008	Q12906	Q12906	Interleukin enhancer-binding factor 3	ILF3
0.894318	0.109984	Q15084	Q15084	Protein disulfide-isomerase A6	PDIA6
0.247494	0.109912	Q96PX9	Q96PX9	Pleckstrin homology domain-containing family G member 4B	PLEKHG4B
0.362615	0.109778	Q00577	Q00577	Transcriptional activator protein Pur-alpha	PURA
0.388482	0.109505	Q9UJZ1	Q9UJZ1	Stomatin-like protein 2, mitochondrial	STOML2
0.414261	0.109372	P15924	P15924	Desmoplakin	DSP
0.120494	0.109287	Q9NRD5	Q9NRD5	PRKCA-binding protein	PICK1
0.472664	0.10921	O75179	O75179	Ankyrin repeat domain-containing protein 17	ANKRD17
0.934469	0.109077	Q969X6	Q969X6	Cirhin	CIRH1A
1.04787	0.109076	P14618;P30613	P14618	Pyruvate kinase PKM	PKM
0.465466	0.108986	Q8NB90	Q8NB90	Spermatogenesis-associated protein 5	SPATA5
1.07073	0.10897	Q9NUJ1	Q9NUJ1	Mycophenolic acid acyl-glucuronide esterase, mitochondrial	ABHD10
0.620916	0.108867	P33316	P33316	Deoxyuridine 5-triphosphate nucleotidohydrolase, mitochondrial	DUT
0.637579	0.108816	Q9Y619	Q9Y619	Mitochondrial ornithine transporter 1	SLC25A15
0.421674	0.10878	Q9BX59	Q9BX59	Tapasin-related protein	TAPBPL
0.735438	0.108766	P13796	P13796	Plastin-2	LCP1
0.314196	0.108685	P51636	P51636	Caveolin-2	CAV2
0.39025	0.108602	Q96GD0	Q96GD0	Pyridoxal phosphate phosphatase	PDXP
0.282061	0.108589	Q7L5N1	Q7L5N1	COP9 signalosome complex subunit 6	COPS6
0.433303	0.108366	Q9H6T3	Q9H6T3	RNA polymerase II-associated protein 3	RPAP3
0.471477	0.108347	Q96S55	Q96S55	ATPase WRNIP1	WRNIP1
0.24367	0.108291	Q02750	Q02750	Dual specificity mitogen-activated protein kinase kinase 1	MAP2K1
0.699664	0.108194	P26885	P26885	Peptidyl-prolyl cis-trans isomerase FKBP2	FKBP2
1.60196	0.107973	P17174	P17174	Aspartate aminotransferase, cytoplasmic	GOT1
0.388474	0.107967	Q7Z406	Q7Z406	Myosin-14	MYH14
0.540597	0.107945	P55060	P55060	Exportin-2	CSE1L
0.109055	0.107745	P05386	P05386	60S acidic ribosomal protein P1	RPLP1
0.421104	0.107661	Q96HS1	Q96HS1	Serine/threonine-protein phosphatase PGAM5, mitochondrial	PGAM5
1.36751	0.107644	Q16630	Q16630	Cleavage and polyadenylation specificity factor subunit 6	CPSF6
0.306562	0.107554	P33240	P33240	Cleavage stimulation factor subunit 2	CSTF2
0.44287	0.107483	Q9Y371	Q9Y371	Endophilin-B1	SH3GLB1
0.250115	0.107355	Q9BPW9	Q9BPW9	Dehydrogenase/reductase SDR family member 9	DHRS9
0.424134	0.10728	Q5VZE5	Q5VZE5	N-alpha-acetyltransferase 35, NatC auxiliary subunit	NAA35
0.244661	0.107268	P06400	P06400	Retinoblastoma-associated protein	RB1
0.606941	0.107128	Q14839	Q14839	Chromodomain-helicase-DNA-binding protein 4	CHD4
0.388213	0.106959	Q9P2J5	Q9P2J5	Leucine--tRNA ligase, cytoplasmic	LARS
0.46544	0.106593	O75533	O75533	Splicing factor 3B subunit 1	SF3B1
0.438913	0.106479	P47756	P47756	F-actin-capping protein subunit beta	CAPZB
0.390001	0.106375	Q8WVM8	Q8WVM8	Sec1 family domain-containing protein 1	SCFD1
0.382666	0.106301	Q15054	Q15054	DNA polymerase delta subunit 3	POLD3
0.304545	0.106236	Q96KR1	Q96KR1	Zinc finger RNA-binding protein	ZFR
0.492771	0.106143	Q4G0N4	Q4G0N4	NAD kinase 2, mitochondrial	NADK2
0.376064	0.106007	P61224;A6NIZ1	P61224;A6NIZ1	Ras-related protein Rap-1b;Ras-related protein Rap-1b-like protein	RAP1B
0.37892	0.105932	Q9H6Z4	Q9H6Z4	Ran-binding protein 3	RANBP3
0.791505	0.105824	O60568	O60568	Procollagen-lysine,2-oxoglutarate 5-dioxygenase 3	PLOD3
0.251408	0.105821	Q8TB61	Q8TB61	Adenosine 3-phospho 5-phosphosulfate transporter 1	SLC35B2
0.35604	0.105679	P09110	P09110	3-ketoacyl-CoA thiolase, peroxisomal	ACAA1
0.171198	0.105442	Q02252	Q02252	Methylmalonate-semialdehyde dehydrogenase [acylating], mitochondrial	ALDH6A1
0.274231	0.105294	O15027	O15027	Protein transport protein Sec16A	SEC16A
0.323733	0.105157	Q9H501	Q9H501	ESF1 homolog	ESF1
0.499386	0.105129	P52434	P52434	DNA-directed RNA polymerases I, II, and III subunit RPABC3	POLR2H
0.439246	0.104987	O15042	O15042	U2 snRNP-associated SURP motif-containing protein	U2SURP
0.366723	0.104937	P35052	P35052	Glypican-1;Secreted glypican-1	GPC1
0.394683	0.104918	P51532	P51532	Transcription activator BRG1	SMARCA4
0.195427	0.104396	O75431	O75431	Metaxin-2	MTX2
0.146855	0.104215	Q9NVT9	Q9NVT9	Armadillo repeat-containing protein 1	ARMC1
0.361336	0.10406	O76003	O76003	Glutaredoxin-3	GLRX3
0.38248	0.103931	Q06210	Q06210	Glutamine--fructose-6-phosphate aminotransferase [isomerizing] 1	GFPT1
0.23827	0.103876	Q9H1C4	Q9H1C4	Protein unc-93 homolog B1	UNC93B1
0.377702	0.103701	Q9UGI8	Q9UGI8	Testin	TES
0.414513	0.10359	O00267	O00267	Transcription elongation factor SPT5	SUPT5H
0.563896	0.103447	Q9UBE0	Q9UBE0	SUMO-activating enzyme subunit 1;SUMO-activating enzyme subunit 1, N-terminally processed	SAE1
0.540403	0.103404	P24539	P24539	ATP synthase F(0) complex subunit B1, mitochondrial	ATP5F1
0.524317	0.103221	Q9NVA2	Q9NVA2	Septin-11	40787
0.151036	0.103204	Q9NWT6	Q9NWT6	Hypoxia-inducible factor 1-alpha inhibitor	HIF1AN
0.548521	0.103071	P11940;Q9H361;Q4VXU2;Q96DU9	P11940;Q9H361	Polyadenylate-binding protein 1;Polyadenylate-binding protein 3	PABPC1;PABPC3
0.339852	0.102931	Q9Y6N5	Q9Y6N5	Sulfide:quinone oxidoreductase, mitochondrial	SQRDL
0.193777	0.102927	P23458	P23458	Tyrosine-protein kinase JAK1	JAK1
0.171853	0.102738	Q5VUA4	Q5VUA4	Zinc finger protein 318	ZNF318
0.397025	0.102696	Q5H9R7	Q5H9R7	Serine/threonine-protein phosphatase 6 regulatory subunit 3	PPP6R3
0.365122	0.102654	Q7L5N7	Q7L5N7	Lysophosphatidylcholine acyltransferase 2	LPCAT2
0.446801	0.102652	O75694	O75694	Nuclear pore complex protein Nup155	NUP155
0.310502	0.102622	P49756	P49756	RNA-binding protein 25	RBM25
0.341512	0.102554	P62244	P62244	40S ribosomal protein S15a	RPS15A
0.308516	0.102301	Q5T653	Q5T653	39S ribosomal protein L2, mitochondrial	MRPL2
0.735839	0.102066	P43897	P43897	Elongation factor Ts, mitochondrial	TSFM
0.251499	0.102061	Q96S66	Q96S66	Chloride channel CLIC-like protein 1	CLCC1
0.676246	0.101911	Q96JB5	Q96JB5	CDK5 regulatory subunit-associated protein 3	CDK5RAP3
0.286367	0.1019	Q15437	Q15437	Protein transport protein Sec23B	SEC23B
0.426845	0.101867	O43592	O43592	Exportin-T	XPOT
0.217451	0.101705	P51970	P51970	NADH dehydrogenase [ubiquinone] 1 alpha subcomplex subunit 8	NDUFA8
0.304838	0.101617	O94826	O94826	Mitochondrial import receptor subunit TOM70	TOMM70A
0.347389	0.101617	Q13617	Q13617	Cullin-2	CUL2
0.574519	0.101427	P36957	P36957	Dihydrolipoyllysine-residue succinyltransferase component of 2-oxoglutarate dehydrogenase complex, mitochondrial	DLST
0.263127	0.101244	Q6PGP7	Q6PGP7	Tetratricopeptide repeat protein 37	TTC37
0.328356	0.101092	P30084	P30084	Enoyl-CoA hydratase, mitochondrial	ECHS1
0.422988	0.100999	Q8N884	Q8N884	Cyclic GMP-AMP synthase	MB21D1
0.447919	0.10096	P27824	P27824	Calnexin	CANX
0.397528	0.100956	O15371	O15371	Eukaryotic translation initiation factor 3 subunit D	EIF3D
0.381654	0.100815	Q14978	Q14978	Nucleolar and coiled-body phosphoprotein 1	NOLC1
0.357809	0.100786	Q13190	Q13190	Syntaxin-5	STX5
0.562666	0.10075	Q8TDX7	Q8TDX7	Serine/threonine-protein kinase Nek7	NEK7
0.261559	0.100633	O15143	O15143	Actin-related protein 2/3 complex subunit 1B	ARPC1B
0.566921	0.100529	P33992	P33992	DNA replication licensing factor MCM5	MCM5
0.173691	0.100488	P23219	P23219	Prostaglandin G/H synthase 1	PTGS1
0.646455	0.100336	Q08AD1	Q08AD1	Calmodulin-regulated spectrin-associated protein 2	CAMSAP2
0.858078	0.100233	O15382	O15382	Branched-chain-amino-acid aminotransferase, mitochondrial	BCAT2
0.319273	0.10018	Q9BRP1	Q9BRP1	Programmed cell death protein 2-like	PDCD2L
0.401115	0.10018	Q8IY81	Q8IY81	pre-rRNA processing protein FTSJ3	FTSJ3
0.194259	0.100176	O75116	O75116	Rho-associated protein kinase 2	ROCK2
0.371471	0.0997186	P41214	P41214	Eukaryotic translation initiation factor 2D	EIF2D
0.419523	0.0996947	O75787	O75787	Renin receptor	ATP6AP2
0.301028	0.0995722	O94842;O15405;O94900;Q96NM4	O94842	TOX high mobility group box family member 4	TOX4
0.348256	0.099545	P56945	P56945	Breast cancer anti-estrogen resistance protein 1	BCAR1
0.664132	0.0994654	P36952	P36952	Serpin B5	SERPINB5
0.18955	0.0993676	P30405	P30405	Peptidyl-prolyl cis-trans isomerase F, mitochondrial	PPIF
0.251466	0.0992861	Q7Z478	Q7Z478	ATP-dependent RNA helicase DHX29	DHX29
0.402439	0.0992289	P35998	P35998	26S protease regulatory subunit 7	PSMC2
0.606072	0.0991745	P31939	P31939	Bifunctional purine biosynthesis protein PURH;Phosphoribosylaminoimidazolecarboxamide formyltransferase;IMP cyclohydrolase	ATIC
0.549605	0.0991502	Q6P2E9	Q6P2E9	Enhancer of mRNA-decapping protein 4	EDC4
0.236444	0.0991464	P09001	P09001	39S ribosomal protein L3, mitochondrial	MRPL3
0.386424	0.0987358	O15020	O15020	Spectrin beta chain, non-erythrocytic 2	SPTBN2
0.387138	0.0986471	Q96S52	Q96S52	GPI transamidase component PIG-S	PIGS
0.409063	0.0986462	O00186	O00186	Syntaxin-binding protein 3	STXBP3
0.312442	0.0984249	P31150	P31150	Rab GDP dissociation inhibitor alpha	GDI1
0.371424	0.0983505	O96005	O96005	Cleft lip and palate transmembrane protein 1	CLPTM1
0.52358	0.09833	P05187;P09923	P05187	Alkaline phosphatase, placental type	ALPP
0.439407	0.0982046	Q14789;REV__Q8N884	Q14789	Golgin subfamily B member 1	GOLGB1
0.099694	0.0981975	P09132	P09132	Signal recognition particle 19 kDa protein	SRP19
0.3163	0.098187	Q15434	Q15434	RNA-binding motif, single-stranded-interacting protein 2	RBMS2
0.233557	0.0980821	O95478	O95478	Ribosome biogenesis protein NSA2 homolog	NSA2
0.114561	0.0980682	P13987	P13987	CD59 glycoprotein	CD59
0.39691	0.0980597	Q6NZI2	Q6NZI2	Polymerase I and transcript release factor	PTRF
0.189601	0.0978541	P62873	P62873	Guanine nucleotide-binding protein G(I)/G(S)/G(T) subunit beta-1	GNB1
0.564908	0.0978231	Q5JTH9	Q5JTH9	RRP12-like protein	RRP12
0.400272	0.0978107	O60264	O60264	SWI/SNF-related matrix-associated actin-dependent regulator of chromatin subfamily A member 5	SMARCA5
0.357816	0.097775	P62333	P62333	26S protease regulatory subunit 10B	PSMC6
0.163239	0.097672	Q96JC1	Q96JC1	Vam6/Vps39-like protein	VPS39
0.251309	0.0974965	Q9UK61	Q9UK61	Protein FAM208A	FAM208A
0.234808	0.0972195	Q8TCT9	Q8TCT9	Minor histocompatibility antigen H13	HM13
0.279414	0.0970106	Q13546	Q13546	Receptor-interacting serine/threonine-protein kinase 1	RIPK1
0.412209	0.0969634	O95487	O95487	Protein transport protein Sec24B	SEC24B
0.563135	0.0967412	Q8IXI2	Q8IXI2	Mitochondrial Rho GTPase 1	RHOT1
0.299431	0.0967255	Q9Y3A5	Q9Y3A5	Ribosome maturation protein SBDS	SBDS
0.35891	0.0966482	Q92841	Q92841	Probable ATP-dependent RNA helicase DDX17	DDX17
0.369787	0.0964713	Q8N1G4	Q8N1G4	Leucine-rich repeat-containing protein 47	LRRC47
0.259476	0.0962725	P60059	P60059	Protein transport protein Sec61 subunit gamma	SEC61G
0.321984	0.0961962	P29401	P29401	Transketolase	TKT
0.351208	0.0960746	P16422	P16422	Epithelial cell adhesion molecule	EPCAM
0.253491	0.0960507	Q9NV06	Q9NV06	DDB1- and CUL4-associated factor 13	DCAF13
0.525807	0.0959473	Q15042	Q15042	Rab3 GTPase-activating protein catalytic subunit	RAB3GAP1
0.304064	0.095778	O60610	O60610	Protein diaphanous homolog 1	DIAPH1
0.283677	0.095768	Q8NFW8	Q8NFW8	N-acylneuraminate cytidylyltransferase	CMAS
0.2166	0.0956812	O43670	O43670	BUB3-interacting and GLEBS motif-containing protein ZNF207	ZNF207
0.403442	0.0956678	O43242	O43242	26S proteasome non-ATPase regulatory subunit 3	PSMD3
0.368278	0.0956326	Q99715	Q99715	Collagen alpha-1(XII) chain	COL12A1
0.203867	0.095542	Q9H1Y0	Q9H1Y0	Autophagy protein 5	ATG5
0.497677	0.095511	P62195	P62195	26S protease regulatory subunit 8	PSMC5
0.433183	0.0954556	Q53GS9	Q53GS9	U4/U6.U5 tri-snRNP-associated protein 2	USP39
0.796402	0.0954056	Q9UNN5	Q9UNN5	FAS-associated factor 1	FAF1
0.368356	0.0953865	P30876	P30876	DNA-directed RNA polymerase II subunit RPB2	POLR2B
0.484088	0.0953169	P09525	P09525	Annexin A4	ANXA4
0.276718	0.0952682	Q9NQX7	Q9NQX7	Integral membrane protein 2C;CT-BRI3	ITM2C
0.341737	0.0952148	Q9UMD9	Q9UMD9	Collagen alpha-1(XVII) chain;120 kDa linear IgA disease antigen;97 kDa linear IgA disease antigen	COL17A1
0.505655	0.0951538	P61221	P61221	ATP-binding cassette sub-family E member 1	ABCE1
0.433061	0.0950642	O95249	O95249	Golgi SNAP receptor complex member 1	GOSR1
0.496611	0.0947204	P30041	P30041	Peroxiredoxin-6	PRDX6
0.326185	0.0946927	P35658	P35658	Nuclear pore complex protein Nup214	NUP214
0.325562	0.0946379	P12814	P12814	Alpha-actinin-1	ACTN1
0.40193	0.0945654	Q96CW1	Q96CW1	AP-2 complex subunit mu	AP2M1
0.278117	0.0943365	Q96KN1	Q96KN1	Protein FAM84B	FAM84B
0.34358	0.0942388	Q96J42	Q96J42	Thioredoxin domain-containing protein 15	TXNDC15
0.295076	0.0941658	Q2VPK5	Q2VPK5	Cytoplasmic tRNA 2-thiolation protein 2	CTU2
0.263854	0.0941334	Q9Y2X3	Q9Y2X3	Nucleolar protein 58	NOP58
0.138684	0.0940132	P52815	P52815	39S ribosomal protein L12, mitochondrial	MRPL12
0.282579	0.0940051	Q96SB4;Q9UPE1	Q96SB4	SRSF protein kinase 1	SRPK1
0.374885	0.0940008	Q8WUA2	Q8WUA2	Peptidyl-prolyl cis-trans isomerase-like 4	PPIL4
0.414762	0.0939927	O43747	O43747	AP-1 complex subunit gamma-1	AP1G1
0.327964	0.0939164	O75534	O75534	Cold shock domain-containing protein E1	CSDE1
0.343981	0.09373	P01112	P01112	GTPase HRas;GTPase HRas, N-terminally processed	HRAS
0.422761	0.0935574	Q15631	Q15631	Translin	TSN
0.17464	0.0934987	Q99986	Q99986	Serine/threonine-protein kinase VRK1	VRK1
0.244617	0.0934329	Q15003	Q15003	Condensin complex subunit 2	NCAPH
0.146385	0.0933609	Q9Y639	Q9Y639	Neuroplastin	NPTN
0.334483	0.0932956	P18887	P18887	DNA repair protein XRCC1	XRCC1
0.362722	0.0932198	P05556	P05556	Integrin beta-1	ITGB1
0.644247	0.0928817	Q9BRT9	Q9BRT9	DNA replication complex GINS protein SLD5;DNA replication complex GINS protein SLD5, N-terminally processed	GINS4
0.241325	0.0928411	Q7Z5L9	Q7Z5L9	Interferon regulatory factor 2-binding protein 2	IRF2BP2
0.757155	0.0926909	Q9Y224	Q9Y224	UPF0568 protein C14orf166	C14orf166
0.379919	0.0926585	Q86XP3	Q86XP3	ATP-dependent RNA helicase DDX42	DDX42
0.539674	0.0925708	Q92499	Q92499	ATP-dependent RNA helicase DDX1	DDX1
0.0422036	0.0923929	O60318	O60318	Germinal-center associated nuclear protein	MCM3AP
0.211669	0.0923929	Q9H089	Q9H089	Large subunit GTPase 1 homolog	LSG1
0.15663	0.0922122	O00462	O00462	Beta-mannosidase	MANBA
0.12418	0.092155	O15056	O15056	Synaptojanin-2	SYNJ2
0.4939	0.0921106	O75369	O75369	Filamin-B	FLNB
0.409381	0.0921092	P46939	P46939	Utrophin	UTRN
0.416059	0.0920434	P07942	P07942	Laminin subunit beta-1	LAMB1
0.419949	0.0919914	Q99460	Q99460	26S proteasome non-ATPase regulatory subunit 1	PSMD1
0.20817	0.0919647	Q9Y266	Q9Y266	Nuclear migration protein nudC	NUDC
0.172698	0.0919132	Q9BW85	Q9BW85	Coiled-coil domain-containing protein 94	CCDC94
0.617072	0.091887	Q9Y6C9	Q9Y6C9	Mitochondrial carrier homolog 2	MTCH2
0.257441	0.0918665	Q8TC12	Q8TC12	Retinol dehydrogenase 11	RDH11
0.256142	0.0918002	Q9NVZ3	Q9NVZ3	Adaptin ear-binding coat-associated protein 2	NECAP2
0.277223	0.0917473	Q8WUM0	Q8WUM0	Nuclear pore complex protein Nup133	NUP133
0.276761	0.0917468	Q8N8N7	Q8N8N7	Prostaglandin reductase 2	PTGR2
0.364749	0.0916104	Q07866	Q07866	Kinesin light chain 1	KLC1
0.282137	0.0915604	Q9Y6G9	Q9Y6G9	Cytoplasmic dynein 1 light intermediate chain 1	DYNC1LI1
0.482202	0.0914216	O00151	O00151	PDZ and LIM domain protein 1	PDLIM1
0.424415	0.0913224	P17987	P17987	T-complex protein 1 subunit alpha	TCP1
0.250129	0.0912557	Q6P9B9	Q6P9B9	Integrator complex subunit 5	INTS5
0.340537	0.0911584	Q8WZA9	Q8WZA9	Immunity-related GTPase family Q protein	IRGQ
0.335447	0.0909805	O60232	O60232	Sjoegren syndrome/scleroderma autoantigen 1	SSSCA1
0.181617	0.0909247	Q13488	Q13488	V-type proton ATPase 116 kDa subunit a isoform 3	TCIRG1
0.180929	0.0908623	Q92506	Q92506	Estradiol 17-beta-dehydrogenase 8	HSD17B8
0.193779	0.0908461	O60934	O60934	Nibrin	NBN
0.578232	0.0907431	Q5SRE5	Q5SRE5	Nucleoporin NUP188 homolog	NUP188
0.365064	0.0907145	Q06124	Q06124	Tyrosine-protein phosphatase non-receptor type 11	PTPN11
0.711223	0.0906262	Q96EY8	Q96EY8	Cob(I)yrinic acid a,c-diamide adenosyltransferase, mitochondrial	MMAB
0.149964	0.0905356	Q9Y6I3	Q9Y6I3	Epsin-1	EPN1
0.406068	0.0905228	Q9NR30	Q9NR30	Nucleolar RNA helicase 2	DDX21
0.392816	0.0904722	P14406	P14406	Cytochrome c oxidase subunit 7A2, mitochondrial	COX7A2
0.468274	0.0904303	P09960	P09960	Leukotriene A-4 hydrolase	LTA4H
0.756442	0.0903964	Q10570	Q10570	Cleavage and polyadenylation specificity factor subunit 1	CPSF1
0.310884	0.0903039	Q7L5D6	Q7L5D6	Golgi to ER traffic protein 4 homolog	GET4
0.298065	0.0902705	Q9BV38	Q9BV38	WD repeat-containing protein 18	WDR18
0.371131	0.0901961	Q1ED39	Q1ED39	Lysine-rich nucleolar protein 1	KNOP1
0.257045	0.0900207	Q9NWT1	Q9NWT1	p21-activated protein kinase-interacting protein 1	PAK1IP1
0.843248	0.0900025	P16144	P16144	Integrin beta-4	ITGB4
0.309134	0.0898824	P35237	P35237	Serpin B6	SERPINB6
0.544173	0.0898805	Q68E01	Q68E01	Integrator complex subunit 3	INTS3
0.600437	0.089416	Q8WVQ1	Q8WVQ1	Soluble calcium-activated nucleotidase 1	CANT1
0.24435	0.0892091	Q14677	Q14677	Clathrin interactor 1	CLINT1
0.250189	0.089201	Q9UDY4	Q9UDY4	DnaJ homolog subfamily B member 4	DNAJB4
0.211027	0.0890393	O15305	O15305	Phosphomannomutase 2	PMM2
0.625271	0.0888729	P60174	P60174	Triosephosphate isomerase	TPI1
0.580999	0.0887341	Q9BWF3	Q9BWF3	RNA-binding protein 4	RBM4
0.370137	0.0885253	Q13895	Q13895	Bystin	BYSL
0.356189	0.0884614	P51149	P51149	Ras-related protein Rab-7a	RAB7A
0.559005	0.0884042	P17858	P17858	ATP-dependent 6-phosphofructokinase, liver type	PFKL
0.301977	0.0883431	P18031	P18031	Tyrosine-protein phosphatase non-receptor type 1	PTPN1
0.522158	0.0881739	Q9UBK8	Q9UBK8	Methionine synthase reductase	MTRR
0.219549	0.0879803	P11047;Q9Y6N6	P11047	Laminin subunit gamma-1	LAMC1
0.551778	0.0879645	Q9Y6K9	Q9Y6K9	NF-kappa-B essential modulator	IKBKG
1.02576	0.0879025	Q9BYT8	Q9BYT8	Neurolysin, mitochondrial	NLN
0.450471	0.0877824	P40926	P40926	Malate dehydrogenase, mitochondrial	MDH2
0.23222	0.0876713	P18754	P18754	Regulator of chromosome condensation	RCC1
0.253399	0.0872555	P46977	P46977	Dolichyl-diphosphooligosaccharide--protein glycosyltransferase subunit STT3A	STT3A
0.536312	0.0871768	O15321	O15321	Transmembrane 9 superfamily member 1	TM9SF1
0.344033	0.0870833	Q92747	Q92747	Actin-related protein 2/3 complex subunit 1A	ARPC1A
0.58386	0.0870609	Q12797	Q12797	Aspartyl/asparaginyl beta-hydroxylase	ASPH
0.419193	0.0870242	P08240	P08240	Signal recognition particle receptor subunit alpha	SRPR
0.47154	0.0867829	P25786	P25786	Proteasome subunit alpha type-1	PSMA1
0.518592	0.0866976	P39023;Q92901	P39023	60S ribosomal protein L3	RPL3
0.177337	0.0866876	Q9Y4P8	Q9Y4P8	WD repeat domain phosphoinositide-interacting protein 2	WIPI2
0.408613	0.0866184	Q9H078	Q9H078	Caseinolytic peptidase B protein homolog	CLPB
0.410829	0.0865965	Q9BW27	Q9BW27	Nuclear pore complex protein Nup85	NUP85
0.410205	0.086585	Q6PIU2	Q6PIU2	Neutral cholesterol ester hydrolase 1	NCEH1
0.299247	0.0865045	Q6ZS17	Q6ZS17	Protein FAM65A	FAM65A
0.162344	0.0864782	P30260	P30260	Cell division cycle protein 27 homolog	CDC27
0.661565	0.0862861	P54105	P54105	Methylosome subunit pICln	CLNS1A
0.28054	0.0862556	Q9UKD2	Q9UKD2	mRNA turnover protein 4 homolog	MRTO4
0.211952	0.0861039	O43491;Q9Y2J2	O43491	Band 4.1-like protein 2	EPB41L2
0.441322	0.0860772	Q9NX02	Q9NX02	NACHT, LRR and PYD domains-containing protein 2	NLRP2
0.389839	0.0859962	Q13217	Q13217	DnaJ homolog subfamily C member 3	DNAJC3
0.440953	0.0858836	O15031;O60486	O15031	Plexin-B2	PLXNB2
0.35006	0.0856428	P05387	P05387	60S acidic ribosomal protein P2	RPLP2
0.190365	0.0856051	Q96JG6	Q96JG6	Coiled-coil domain-containing protein 132	CCDC132
1.34129	0.0854034	P46109	P46109	Crk-like protein	CRKL
0.218088	0.0853186	Q9UII4	Q9UII4	E3 ISG15--protein ligase HERC5	HERC5
0.253567	0.0851746	O94905	O94905	Erlin-2	ERLIN2
0.254721	0.0850406	Q9ULV4	Q9ULV4	Coronin-1C	CORO1C
0.45533	0.0849948	P63151;Q66LE6;Q00005	P63151	Serine/threonine-protein phosphatase 2A 55 kDa regulatory subunit B alpha isoform	PPP2R2A
0.222896	0.0849795	O43809	O43809	Cleavage and polyadenylation specificity factor subunit 5	NUDT21
0.413696	0.0849013	Q9NY61	Q9NY61	Protein AATF	AATF
0.619317	0.084877	Q8NFH3	Q8NFH3	Nucleoporin Nup43	NUP43
0.292716	0.0847931	Q02127	Q02127	Dihydroorotate dehydrogenase (quinone), mitochondrial	DHODH
0.243965	0.0847106	Q96ST3	Q96ST3	Paired amphipathic helix protein Sin3a	SIN3A
0.212535	0.0845289	P42677	P42677	40S ribosomal protein S27	RPS27
0.568928	0.0845289	P49368	P49368	T-complex protein 1 subunit gamma	CCT3
0.774587	0.0842333	O14617	O14617	AP-3 complex subunit delta-1	AP3D1
0.298333	0.0842137	O60716	O60716	Catenin delta-1	CTNND1
0.753347	0.084187	Q9Y4L1	Q9Y4L1	Hypoxia up-regulated protein 1	HYOU1
0.477138	0.0841784	P25705	P25705	ATP synthase subunit alpha, mitochondrial	ATP5A1
0.258523	0.0841746	P49959	P49959	Double-strand break repair protein MRE11A	MRE11A
0.241101	0.0837493	Q16595	Q16595	Frataxin, mitochondrial;Frataxin intermediate form;Frataxin(56-210);Frataxin(78-210);Frataxin mature form	FXN
0.350459	0.0837255	Q9H993	Q9H993	Protein-glutamate O-methyltransferase	ARMT1
0.244775	0.0835128	O60749	O60749	Sorting nexin-2	SNX2
0.269786	0.0834723	P28838	P28838	Cytosol aminopeptidase	LAP3
0.372823	0.0833454	P22314	P22314	Ubiquitin-like modifier-activating enzyme 1	UBA1
0.296091	0.0832286	Q9UKG1	Q9UKG1	DCC-interacting protein 13-alpha	APPL1
0.345333	0.0830503	O15533	O15533	Tapasin	TAPBP
0.408398	0.0830312	P46940	P46940	Ras GTPase-activating-like protein IQGAP1	IQGAP1
0.362821	0.0830297	Q9H5V8	Q9H5V8	CUB domain-containing protein 1	CDCP1
0.483643	0.0829773	Q96JB2	Q96JB2	Conserved oligomeric Golgi complex subunit 3	COG3
0.791636	0.0828495	O43390	O43390	Heterogeneous nuclear ribonucleoprotein R	HNRNPR
0.505469	0.082665	P12268	P12268	Inosine-5-monophosphate dehydrogenase 2	IMPDH2
0.345243	0.0826626	Q9BRX2	Q9BRX2	Protein pelota homolog	PELO
0.249204	0.0825362	Q07157	Q07157	Tight junction protein ZO-1	TJP1
0.298842	0.0821657	Q6P587	Q6P587	Acylpyruvase FAHD1, mitochondrial	FAHD1
0.189243	0.0821257	Q9Y2B0	Q9Y2B0	Protein canopy homolog 2	CNPY2
0.385743	0.0821018	Q9NYY8	Q9NYY8	FAST kinase domain-containing protein 2	FASTKD2
0.404271	0.0820727	P62191	P62191	26S protease regulatory subunit 4	PSMC1
0.685945	0.0819893	P42285	P42285	Superkiller viralicidic activity 2-like 2	SKIV2L2
0.186069	0.0819225	Q8TEU7;Q9Y4G8	Q8TEU7	Rap guanine nucleotide exchange factor 6	RAPGEF6
0.216569	0.081903	Q9Y5M8	Q9Y5M8	Signal recognition particle receptor subunit beta	SRPRB
0.388047	0.0818996	Q96N67	Q96N67	Dedicator of cytokinesis protein 7	DOCK7
0.34817	0.0818944	Q5T1M5	Q5T1M5	FK506-binding protein 15	FKBP15
0.34708	0.0816612	Q13188	Q13188	Serine/threonine-protein kinase 3;Serine/threonine-protein kinase 3 36kDa subunit;Serine/threonine-protein kinase 3 20kDa subunit	STK3
0.637338	0.0814924	P05141;Q9H0C2	P05141	ADP/ATP translocase 2;ADP/ATP translocase 2, N-terminally processed	SLC25A5
0.337049	0.0814843	Q9Y3A3	Q9Y3A3	MOB-like protein phocein	MOB4
0.462678	0.0814128	P30040	P30040	Endoplasmic reticulum resident protein 29	ERP29
0.268791	0.0814013	P19404	P19404	NADH dehydrogenase [ubiquinone] flavoprotein 2, mitochondrial	NDUFV2
0.743444	0.0812902	Q96BM9	Q96BM9	ADP-ribosylation factor-like protein 8A	ARL8A
0.364697	0.0810418	P13073	P13073	Cytochrome c oxidase subunit 4 isoform 1, mitochondrial	COX4I1
0.243599	0.0808749	Q99575	Q99575	Ribonucleases P/MRP protein subunit POP1	POP1
0.242245	0.0807366	O43665	O43665	Regulator of G-protein signaling 10	RGS10
0.217393	0.0806651	O95359	O95359	Transforming acidic coiled-coil-containing protein 2	TACC2
0.62883	0.080596	O95831	O95831	Apoptosis-inducing factor 1, mitochondrial	AIFM1
0.57339	0.0802155	P62495	P62495	Eukaryotic peptide chain release factor subunit 1	ETF1
0.366095	0.0801396	Q9Y285	Q9Y285	Phenylalanine--tRNA ligase alpha subunit	FARSA
0.168914	0.0799465	Q5ZPR3	Q5ZPR3	CD276 antigen	CD276
0.423245	0.0799284	Q13823	Q13823	Nucleolar GTP-binding protein 2	GNL2
0.30229	0.0798936	Q9Y6D9	Q9Y6D9	Mitotic spindle assembly checkpoint protein MAD1	MAD1L1
0.477218	0.0797424	O00161	O00161	Synaptosomal-associated protein 23	SNAP23
0.364539	0.079721	P28370	P28370	Probable global transcription activator SNF2L1	SMARCA1
0.125464	0.07969	Q7Z434	Q7Z434	Mitochondrial antiviral-signaling protein	MAVS
0.229382	0.0794835	Q9H0P0	Q9H0P0	Cytosolic 5-nucleotidase 3A	NT5C3A
0.49975	0.0794296	Q08380	Q08380	Galectin-3-binding protein	LGALS3BP
0.292934	0.0791993	P35573	P35573	Glycogen debranching enzyme;4-alpha-glucanotransferase;Amylo-alpha-1,6-glucosidase	AGL
0.239872	0.0791955	Q9UK59	Q9UK59	Lariat debranching enzyme	DBR1
0.437642	0.0787706	Q96C86	Q96C86	m7GpppX diphosphatase	DCPS
0.740907	0.0787492	O43175	O43175	D-3-phosphoglycerate dehydrogenase	PHGDH
0.308864	0.078743	P41091;Q2VIR3	P41091;Q2VIR3	Eukaryotic translation initiation factor 2 subunit 3;Putative eukaryotic translation initiation factor 2 subunit 3-like protein	EIF2S3;EIF2S3L
0.305971	0.0787287	Q00341	Q00341	Vigilin	HDLBP
0.614106	0.0786018	Q5VZK9	Q5VZK9	Leucine-rich repeat-containing protein 16A	LRRC16A
0.861441	0.0785608	P28482	P28482	Mitogen-activated protein kinase 1	MAPK1
0.154713	0.0784597	Q9NX18	Q9NX18	Succinate dehydrogenase assembly factor 2, mitochondrial	SDHAF2
0.260425	0.0784311	Q8WW59	Q8WW59	SPRY domain-containing protein 4	SPRYD4
0.273964	0.0784178	Q9Y450	Q9Y450	HBS1-like protein	HBS1L
0.115021	0.0783529	P78346	P78346	Ribonuclease P protein subunit p30	RPP30
0.087353	0.0783105	Q14320;Q9Y247	Q14320	Protein FAM50A	FAM50A
0.201212	0.0783057	Q92600	Q92600	Cell differentiation protein RCD1 homolog	RQCD1
0.230601	0.078145	Q13753	Q13753	Laminin subunit gamma-2	LAMC2
0.379953	0.0778451	O14662	O14662	Syntaxin-16	STX16
0.124558	0.0777931	P43003;P48664	P43003	Excitatory amino acid transporter 1	SLC1A3
0.146574	0.0777831	Q9Y3A6	Q9Y3A6	Transmembrane emp24 domain-containing protein 5	TMED5
0.462631	0.0776143	Q96FW1	Q96FW1	Ubiquitin thioesterase OTUB1	OTUB1
0.313703	0.077476	Q96I25	Q96I25	Splicing factor 45	RBM17
0.283433	0.077353	O60832	O60832	H/ACA ribonucleoprotein complex subunit 4	DKC1
0.177754	0.0771656	Q5VWZ2	Q5VWZ2	Lysophospholipase-like protein 1	LYPLAL1
0.351262	0.0771255	Q15056	Q15056	Eukaryotic translation initiation factor 4H	EIF4H
0.142672	0.0769653	P08754;P09471;P19087;A8MTJ3	P08754	Guanine nucleotide-binding protein G(k) subunit alpha	GNAI3
0.596816	0.0766554	P54886	P54886	Delta-1-pyrroline-5-carboxylate synthase;Glutamate 5-kinase;Gamma-glutamyl phosphate reductase	ALDH18A1
0.245502	0.0765438	Q9Y446	Q9Y446	Plakophilin-3	PKP3
0.269444	0.0762758	Q16637	Q16637	Survival motor neuron protein	SMN1
1.10568	0.0761828	Q9NQC3	Q9NQC3	Reticulon-4	RTN4
0.187393	0.0760698	Q15750	Q15750	TGF-beta-activated kinase 1 and MAP3K7-binding protein 1	TAB1
0.195127	0.0760226	Q8TF68;Q5T0B9	Q8TF68	Zinc finger protein 384	ZNF384
0.257803	0.0759993	Q8WUA4	Q8WUA4	General transcription factor 3C polypeptide 2	GTF3C2
0.387614	0.0759954	Q8WUF5	Q8WUF5	RelA-associated inhibitor	PPP1R13L
0.43355	0.075995	Q7LBC6	Q7LBC6	Lysine-specific demethylase 3B	KDM3B
0.453214	0.0759587	Q09666	Q09666	Neuroblast differentiation-associated protein AHNAK	AHNAK
0.245757	0.0758848	Q13098	Q13098	COP9 signalosome complex subunit 1	GPS1
0.558561	0.0758505	P48506	P48506	Glutamate--cysteine ligase catalytic subunit	GCLC
0.306234	0.075839	Q8WWH5	Q8WWH5	Probable tRNA pseudouridine synthase 1	TRUB1
0.339834	0.0757899	O95352	O95352	Ubiquitin-like modifier-activating enzyme ATG7	ATG7
0.346832	0.0757694	P78527	P78527	DNA-dependent protein kinase catalytic subunit	PRKDC
0.3031	0.0756721	O43399	O43399	Tumor protein D54	TPD52L2
0.369086	0.0755162	Q9NTI5	Q9NTI5	Sister chromatid cohesion protein PDS5 homolog B	PDS5B
0.291917	0.075449	O15230	O15230	Laminin subunit alpha-5	LAMA5
0.284139	0.0754142	P39880	P39880	Homeobox protein cut-like 1	CUX1
0.207075	0.0753908	Q8NFH5	Q8NFH5	Nucleoporin NUP53	NUP35
0.330519	0.0752034	O00401	O00401	Neural Wiskott-Aldrich syndrome protein	WASL
0.244444	0.0751562	Q9UBX3	Q9UBX3	Mitochondrial dicarboxylate carrier	SLC25A10
0.216608	0.0751543	P48444	P48444	Coatomer subunit delta	ARCN1
0.268636	0.0747809	Q6RFH5	Q6RFH5	WD repeat-containing protein 74	WDR74
0.336881	0.074738	P52597	P52597	Heterogeneous nuclear ribonucleoprotein F;Heterogeneous nuclear ribonucleoprotein F, N-terminally processed	HNRNPF
0.974335	0.0746756	P07195	P07195	L-lactate dehydrogenase B chain	LDHB
0.23322	0.0745759	O75844	O75844	CAAX prenyl protease 1 homolog	ZMPSTE24
0.238092	0.0743098	O14639	O14639	Actin-binding LIM protein 1	ABLIM1
0.233088	0.0741405	Q14344	Q14344	Guanine nucleotide-binding protein subunit alpha-13	GNA13
0.435807	0.0740032	Q99598	Q99598	Translin-associated protein X	TSNAX
0.165798	0.073874	P11441	P11441	Ubiquitin-like protein 4A	UBL4A
0.191661	0.0738721	Q8WUM9	Q8WUM9	Sodium-dependent phosphate transporter 1	SLC20A1
0.0428317	0.0738034	Q86WR7	Q86WR7	Proline and serine-rich protein 2	PROSER2
0.535846	0.0736504	P11021	P11021	78 kDa glucose-regulated protein	HSPA5
0.22094	0.0736189	Q7Z2K6	Q7Z2K6	Endoplasmic reticulum metallopeptidase 1	ERMP1
0.239279	0.0735545	Q92804	Q92804	TATA-binding protein-associated factor 2N	TAF15
0.178918	0.0734506	Q7Z6B7;O43295	Q7Z6B7	SLIT-ROBO Rho GTPase-activating protein 1	SRGAP1
0.292711	0.0732961	P41250	P41250	Glycine--tRNA ligase	GARS
0.342568	0.0731273	P09758	P09758	Tumor-associated calcium signal transducer 2	TACSTD2
0.214281	0.0731091	Q10713	Q10713	Mitochondrial-processing peptidase subunit alpha	PMPCA
0.490085	0.0730996	Q9NUQ7	Q9NUQ7	Ufm1-specific protease 2	UFSP2
0.282696	0.0730863	Q9P0K7	Q9P0K7	Ankycorbin	RAI14
0.255436	0.07306	Q12874	Q12874	Splicing factor 3A subunit 3	SF3A3
0.185911	0.0728998	Q96PU4	Q96PU4	E3 ubiquitin-protein ligase UHRF2	UHRF2
0.292048	0.0725865	P82094	P82094	TATA element modulatory factor	TMF1
0.203311	0.0725098	Q6L8Q7	Q6L8Q7	2,5-phosphodiesterase 12	PDE12
0.147793	0.0724211	Q5T1V6	Q5T1V6	Probable ATP-dependent RNA helicase DDX59	DDX59
0.0905166	0.0722141	P13489	P13489	Ribonuclease inhibitor	RNH1
0.439313	0.0720611	Q99832	Q99832	T-complex protein 1 subunit eta	CCT7
0.157188	0.0719843	Q13547	Q13547	Histone deacetylase 1	HDAC1
0.165388	0.0719833	P24928	P24928	DNA-directed RNA polymerase II subunit RPB1	POLR2A
0.394289	0.0719619	P22059	P22059	Oxysterol-binding protein 1	OSBP
0.412579	0.0718584	P07900;Q14568	P07900	Heat shock protein HSP 90-alpha	HSP90AA1
0.209964	0.0718393	Q01780	Q01780	Exosome component 10	EXOSC10
0.228062	0.0717607	Q9BZX2;Q9HA47	Q9BZX2	Uridine-cytidine kinase 2	UCK2
0.195168	0.0714102	Q2TAL8	Q2TAL8	Glutamine-rich protein 1	QRICH1
0.267334	0.0714002	Q9NXG2	Q9NXG2	THUMP domain-containing protein 1	THUMPD1
0.451745	0.0713248	Q16629	Q16629	Serine/arginine-rich splicing factor 7	SRSF7
0.710297	0.0713148	P19105;O14950;P24844	P19105;O14950;P24844	Myosin regulatory light chain 12A;Myosin regulatory light chain 12B;Myosin regulatory light polypeptide 9	MYL12A;MYL12B;MYL9
0.607991	0.0712461	P0DMV8;P0DMV9	P0DMV8;P0DMV9	Heat shock 70 kDa protein 1A;Heat shock 70 kDa protein 1B	HSPA1A;HSPA1B
0.176373	0.071228	Q9Y3E5	Q9Y3E5	Peptidyl-tRNA hydrolase 2, mitochondrial	PTRH2
0.252988	0.071177	O15460	O15460	Prolyl 4-hydroxylase subunit alpha-2	P4HA2
0.143089	0.0711555	P54802	P54802	Alpha-N-acetylglucosaminidase;Alpha-N-acetylglucosaminidase 82 kDa form;Alpha-N-acetylglucosaminidase 77 kDa form	NAGLU
0.221779	0.0711246	O95793	O95793	Double-stranded RNA-binding protein Staufen homolog 1	STAU1
0.143257	0.0710545	O00443	O00443	Phosphatidylinositol 4-phosphate 3-kinase C2 domain-containing subunit alpha	PIK3C2A
0.324567	0.0708399	P07237	P07237	Protein disulfide-isomerase	P4HB
0.228417	0.0707545	O43252	O43252	Bifunctional 3-phosphoadenosine 5-phosphosulfate synthase 1;Sulfate adenylyltransferase;Adenylyl-sulfate kinase	PAPSS1
0.101151	0.0705905	Q5VSL9;Q9ULQ0	Q5VSL9	Striatin-interacting protein 1	STRIP1
0.225936	0.0701618	Q16740	Q16740	ATP-dependent Clp protease proteolytic subunit, mitochondrial	CLPP
0.330245	0.0699821	P07910;O60812;B7ZW38;P0DMR1;Q86SE5	P07910	Heterogeneous nuclear ribonucleoproteins C1/C2	HNRNPC
0.307147	0.0697942	P55196	P55196	Afadin	MLLT4
0.601408	0.0697212	Q09161	Q09161	Nuclear cap-binding protein subunit 1	NCBP1
0.261296	0.0696735	Q99700	Q99700	Ataxin-2	ATXN2
0.282627	0.069593	O00159	O00159	Unconventional myosin-Ic	MYO1C
0.356269	0.0693712	P09211	P09211	Glutathione S-transferase P	GSTP1
0.28019	0.0693278	P61978	P61978	Heterogeneous nuclear ribonucleoprotein K	HNRNPK
0.492035	0.0690718	Q9GZL7	Q9GZL7	Ribosome biogenesis protein WDR12	WDR12
0.155404	0.0689878	Q96C19	Q96C19	EF-hand domain-containing protein D2	EFHD2
0.146636	0.0689788	Q9UH65	Q9UH65	Switch-associated protein 70	SWAP70
0.247193	0.0688639	P28074	P28074	Proteasome subunit beta type-5	PSMB5
0.271146	0.0687246	Q9GZZ1	Q9GZZ1	N-alpha-acetyltransferase 50	NAA50
0.199496	0.0686121	Q9BUN8	Q9BUN8	Derlin-1	DERL1
0.235981	0.0685101	P41743	P41743	Protein kinase C iota type	PRKCI
0.74414	0.0684991	P26006	P26006	Integrin alpha-3;Integrin alpha-3 heavy chain;Integrin alpha-3 light chain	ITGA3
0.370128	0.0681834	P08559;P29803	P08559	Pyruvate dehydrogenase E1 component subunit alpha, somatic form, mitochondrial	PDHA1
0.283232	0.0681481	P32969	P32969	60S ribosomal protein L9	RPL9
0.158542	0.0680771	Q14738	Q14738	Serine/threonine-protein phosphatase 2A 56 kDa regulatory subunit delta isoform	PPP2R5D
0.261532	0.0680704	Q9Y2X7	Q9Y2X7	ARF GTPase-activating protein GIT1	GIT1
0.341615	0.0680451	Q96SU4	Q96SU4	Oxysterol-binding protein-related protein 9	OSBPL9
0.277518	0.0680008	P53992	P53992	Protein transport protein Sec24C	SEC24C
0.407154	0.0679436	P11142	P11142	Heat shock cognate 71 kDa protein	HSPA8
0.106171	0.0678954	O75170	O75170	Serine/threonine-protein phosphatase 6 regulatory subunit 2	PPP6R2
0.228256	0.0676484	Q00169	Q00169	Phosphatidylinositol transfer protein alpha isoform	PITPNA
0.305871	0.0675945	Q15022	Q15022	Polycomb protein SUZ12	SUZ12
0.25183	0.0674496	Q9P0M9	Q9P0M9	39S ribosomal protein L27, mitochondrial	MRPL27
0.295491	0.0673962	Q9H147	Q9H147	Deoxynucleotidyltransferase terminal-interacting protein 1	DNTTIP1
0.379297	0.0673356	Q92979	Q92979	Ribosomal RNA small subunit methyltransferase NEP1	EMG1
0.155136	0.0672874	Q9NWU1	Q9NWU1	3-oxoacyl-[acyl-carrier-protein] synthase, mitochondrial	OXSM
0.411342	0.0670161	P24534	P24534	Elongation factor 1-beta	EEF1B2
0.483313	0.0669794	P48637	P48637	Glutathione synthetase	GSS
0.261622	0.0667553	Q10472;Q8IUC8	Q10472	Polypeptide N-acetylgalactosaminyltransferase 1;Polypeptide N-acetylgalactosaminyltransferase 1 soluble form	GALNT1
0.14596	0.0664921	O43684	O43684	Mitotic checkpoint protein BUB3	BUB3
0.171123	0.0664849	O95297	O95297	Myelin protein zero-like protein 1	MPZL1
0.315738	0.0664215	P16435	P16435	NADPH--cytochrome P450 reductase	POR
0.275309	0.0662408	P14923	P14923	Junction plakoglobin	JUP
0.941189	0.0662217	P04181	P04181	Ornithine aminotransferase, mitochondrial;Ornithine aminotransferase, hepatic form;Ornithine aminotransferase, renal form	OAT
0.315235	0.0659809	Q8IUD2	Q8IUD2	ELKS/Rab6-interacting/CAST family member 1	ERC1
0.145291	0.0658293	P49257	P49257	Protein ERGIC-53	LMAN1
0.497801	0.0657964	P00966	P00966	Argininosuccinate synthase	ASS1
0.550233	0.0657024	Q9Y3F4	Q9Y3F4	Serine-threonine kinase receptor-associated protein	STRAP
0.330217	0.0656862	Q14152	Q14152	Eukaryotic translation initiation factor 3 subunit A	EIF3A
0.316989	0.065567	Q8IWR0	Q8IWR0	Zinc finger CCCH domain-containing protein 7A	ZC3H7A
0.520746	0.0655088	P43686	P43686	26S protease regulatory subunit 6B	PSMC4
0.43054	0.065443	P61011	P61011	Signal recognition particle 54 kDa protein	SRP54
0.231582	0.0654244	Q9H3N1	Q9H3N1	Thioredoxin-related transmembrane protein 1	TMX1
0.196833	0.0652738	P57740	P57740	Nuclear pore complex protein Nup107	NUP107
0.245885	0.0652504	Q5SSJ5	Q5SSJ5	Heterochromatin protein 1-binding protein 3	HP1BP3
0.134032	0.0652194	Q96S59	Q96S59	Ran-binding protein 9	RANBP9
0.185175	0.0648775	Q5JTV8	Q5JTV8	Torsin-1A-interacting protein 1	TOR1AIP1
0.186284	0.0648212	Q9BV40	Q9BV40	Vesicle-associated membrane protein 8	VAMP8
0.251899	0.0647397	Q96A35	Q96A35	39S ribosomal protein L24, mitochondrial	MRPL24
0.226973	0.064404	P55263	P55263	Adenosine kinase	ADK
0.432193	0.0642395	P48729;Q8N752	P48729	Casein kinase I isoform alpha	CSNK1A1
0.333364	0.0641632	P13010	P13010	X-ray repair cross-complementing protein 5	XRCC5
0.519062	0.0640879	Q96IJ6	Q96IJ6	Mannose-1-phosphate guanyltransferase alpha	GMPPA
0.220207	0.0640812	Q9Y697	Q9Y697	Cysteine desulfurase, mitochondrial	NFS1
0.2348	0.063972	Q969X5	Q969X5	Endoplasmic reticulum-Golgi intermediate compartment protein 1	ERGIC1
0.245273	0.0639663	P61247	P61247	40S ribosomal protein S3a	RPS3A
0.261652	0.0639229	Q9NZD8	Q9NZD8	Maspardin	SPG21
0.11864	0.0638943	O00629	O00629	Importin subunit alpha-3	KPNA4
0.276421	0.0638719	O75368	O75368	SH3 domain-binding glutamic acid-rich-like protein	SH3BGRL
0.203016	0.0637641	Q2NKX8	Q2NKX8	DNA excision repair protein ERCC-6-like	ERCC6L
0.283542	0.0635443	O95782	O95782	AP-2 complex subunit alpha-1	AP2A1
0.202622	0.0634913	Q92769	Q92769	Histone deacetylase 2	HDAC2
0.497032	0.0633678	P30153	P30153	Serine/threonine-protein phosphatase 2A 65 kDa regulatory subunit A alpha isoform	PPP2R1A
0.445733	0.0633469	Q14204	Q14204	Cytoplasmic dynein 1 heavy chain 1	DYNC1H1
0.295426	0.0632963	O94874	O94874	E3 UFM1-protein ligase 1	UFL1
0.227216	0.0631909	P06756	P06756	Integrin alpha-V;Integrin alpha-V heavy chain;Integrin alpha-V light chain	ITGAV
0.42273	0.063149	Q9Y6E0	Q9Y6E0	Serine/threonine-protein kinase 24;Serine/threonine-protein kinase 24 36 kDa subunit;Serine/threonine-protein kinase 24 12 kDa subunit	STK24
0.255855	0.0630322	Q99880;Q93079;Q99877;P62807;P58876;O60814;Q5QNW6;Q99879;P57053;Q96A08	Q99880;Q93079;Q99877;P62807;P58876;O60814;Q5QNW6;Q99879;P57053;Q96A08	Histone H2B type 1-L;Histone H2B type 1-H;Histone H2B type 1-N;Histone H2B type 1-C/E/F/G/I;Histone H2B type 1-D;Histone H2B type 1-K;Histone H2B type 2-F;Histone H2B type 1-M;Histone H2B type F-S;Histone H2B type 1-A	HIST1H2BL;HIST1H2BH;HIST1H2BN;HIST1H2BC;HIST1H2BD;HIST1H2BK;HIST2H2BF;HIST1H2BM;H2BFS;HIST1H2BA
0.226042	0.0630255	Q9NR28	Q9NR28	Diablo homolog, mitochondrial	DIABLO
0.198977	0.0629473	Q9BRJ2	Q9BRJ2	39S ribosomal protein L45, mitochondrial	MRPL45
0.414041	0.062902	Q9H444;P59074	Q9H444	Charged multivesicular body protein 4b	CHMP4B
0.212707	0.0628772	Q9UNM6	Q9UNM6	26S proteasome non-ATPase regulatory subunit 13	PSMD13
0.276312	0.0628409	Q9H0A0	Q9H0A0	N-acetyltransferase 10	NAT10
0.154638	0.0628347	Q9NS69	Q9NS69	Mitochondrial import receptor subunit TOM22 homolog	TOMM22
0.220609	0.0627899	O14578	O14578	Citron Rho-interacting kinase	CIT
0.252386	0.0626106	Q9HB07	Q9HB07	UPF0160 protein MYG1, mitochondrial	C12orf10
0.0193643	0.0625424	Q96FX7	Q96FX7	tRNA (adenine(58)-N(1))-methyltransferase catalytic subunit TRMT61A	TRMT61A
[truncated: 2,215 more rows]

## Sheet: Supp.Fig. 4c. 72h_NK250 vs DMSO
-LOG(P-value)	Difference	Protein IDs	Majority protein IDs	Protein names	Gene names
0.869325	2.63866	P09104	P09104	Gamma-enolase	ENO2
0.455979	2.19025	O94886	O94886	CSC1-like protein 1	TMEM63A
4.51306	1.86168	P01024	P01024	Complement C3;Complement C3 beta chain;C3-beta-c;Complement C3 alpha chain;C3a anaphylatoxin;Acylation stimulating protein;Complement C3b alpha chain;Complement C3c alpha chain fragment 1;Complement C3dg fragment;Complement C3g fragment;Complement C3d fragment;Complement C3f fragment;Complement C3c alpha chain fragment 2	C3
6.32596	1.66593	Q16850	Q16850	Lanosterol 14-alpha demethylase	CYP51A1
0.736906	1.38292	Q99720	Q99720	Sigma non-opioid intracellular receptor 1	SIGMAR1
0.304707	1.30333	O43760	O43760	Synaptogyrin-2	SYNGR2
0.798677	1.2295	Q6FI13;Q16777	Q6FI13;Q16777	Histone H2A type 2-A;Histone H2A type 2-C	HIST2H2AA3;HIST2H2AC
5.0128	1.16401	Q96FN4	Q96FN4	Copine-2	CPNE2
3.51333	1.15103	Q9Y394	Q9Y394	Dehydrogenase/reductase SDR family member 7	DHRS7
4.39554	1.14974	P80188	P80188	Neutrophil gelatinase-associated lipocalin	LCN2
6.02488	1.13483	Q14512	Q14512	Fibroblast growth factor-binding protein 1	FGFBP1
2.01223	1.13465	P07204	P07204	Thrombomodulin	THBD
0.423247	1.12089	P62891;Q59GN2	P62891;Q59GN2	60S ribosomal protein L39;Putative 60S ribosomal protein L39-like 5	RPL39;RPL39P5
3.90868	1.10286	Q8IZV5	Q8IZV5	Retinol dehydrogenase 10	RDH10
0.364625	1.04447	P62308;A8MWD9	P62308;A8MWD9	Small nuclear ribonucleoprotein G;Putative small nuclear ribonucleoprotein G-like protein 15	SNRPG;SNRPGP15
5.16631	1.03122	O95407	O95407	Tumor necrosis factor receptor superfamily member 6B	TNFRSF6B
2.63203	0.973664	O60462	O60462	Neuropilin-2	NRP2
2.59003	0.94851	Q99985	Q99985	Semaphorin-3C	SEMA3C
0.314766	0.946088	Q9NVN8	Q9NVN8	Guanine nucleotide-binding protein-like 3-like protein	GNL3L
5.04534	0.92235	P04114	P04114	Apolipoprotein B-100;Apolipoprotein B-48	APOB
1.22609	0.911295	Q5W0V3	Q5W0V3	Protein FAM160B1	FAM160B1
0.319709	0.908734	Q2KHT3	Q2KHT3	Protein CLEC16A	CLEC16A
0.527262	0.884605	O95479	O95479	GDH/6PGL endoplasmic bifunctional protein;Glucose 1-dehydrogenase;6-phosphogluconolactonase	H6PD
1.55179	0.881172	P19224;P35503;Q9HAW9;Q9HAW8;Q9HAW7;P22309;P22310;O60656;P35504	P19224	UDP-glucuronosyltransferase 1-6	UGT1A6
0.73001	0.862916	Q99633	Q99633	Pre-mRNA-splicing factor 18	PRPF18
0.363117	0.862684	Q9P1F3	Q9P1F3	Costars family protein ABRACL	ABRACL
0.251244	0.859899	P48059;Q7Z4I7	P48059	LIM and senescent cell antigen-like-containing domain protein 1	LIMS1
2.97553	0.845412	Q8WUM9	Q8WUM9	Sodium-dependent phosphate transporter 1	SLC20A1
0.693754	0.826695	P41212	P41212	Transcription factor ETV6	ETV6
1.72584	0.825116	P13598	P13598	Intercellular adhesion molecule 2	ICAM2
1.71514	0.817235	P01130	P01130	Low-density lipoprotein receptor	LDLR
2.8421	0.811392	Q86VY4	Q86VY4	Testis-specific Y-encoded-like protein 5	TSPYL5
2.36334	0.805864	P15151	P15151	Poliovirus receptor	PVR
1.08172	0.781109	Q9UKR5	Q9UKR5	Probable ergosterol biosynthetic protein 28	C14orf1
4.11428	0.774899	Q9NV92	Q9NV92	NEDD4 family-interacting protein 2	NDFIP2
0.612753	0.773624	Q969G5	Q969G5	Protein kinase C delta-binding protein	PRKCDBP
3.92449	0.768159	O75911	O75911	Short-chain dehydrogenase/reductase 3	DHRS3
0.721745	0.76178	Q8IU81	Q8IU81	Interferon regulatory factor 2-binding protein 1	IRF2BP1
5.17755	0.746931	P78325	P78325	Disintegrin and metalloproteinase domain-containing protein 8	ADAM8
0.737848	0.739041	Q9ULJ7	Q9ULJ7	Ankyrin repeat domain-containing protein 50	ANKRD50
0.642395	0.733823	Q9H6T0	Q9H6T0	Epithelial splicing regulatory protein 2	ESRP2
2.96508	0.730722	O95716	O95716	Ras-related protein Rab-3D	RAB3D
0.675815	0.72997	P78536	P78536	Disintegrin and metalloproteinase domain-containing protein 17	ADAM17
0.371705	0.729833	O60870	O60870	DNA/RNA-binding protein KIN17	KIN
2.90079	0.722029	Q9BZM5;Q6H3X3;Q5VY80	Q9BZM5;Q6H3X3;Q5VY80	NKG2D ligand 2;Retinoic acid early transcript 1G protein;Retinoic acid early transcript 1L protein	ULBP2;RAET1G;RAET1L
4.36228	0.713233	Q9NQX7	Q9NQX7	Integral membrane protein 2C;CT-BRI3	ITM2C
0.865306	0.705934	Q8WTS1	Q8WTS1	1-acylglycerol-3-phosphate O-acyltransferase ABHD5	ABHD5
1.53158	0.701949	Q5BJD5	Q5BJD5	Transmembrane protein 41B	TMEM41B
2.64802	0.691828	Q8TE68	Q8TE68	Epidermal growth factor receptor kinase substrate 8-like protein 1	EPS8L1
0.436076	0.691712	P04350;A6NNZ2	P04350	Tubulin beta-4A chain	TUBB4A
2.00923	0.685665	Q9HAN9	Q9HAN9	Nicotinamide/nicotinic acid mononucleotide adenylyltransferase 1	NMNAT1
0.775482	0.682546	Q96HA1	Q96HA1	Nuclear envelope pore membrane protein POM 121	POM121
0.462317	0.6662	P23511	P23511	Nuclear transcription factor Y subunit alpha	NFYA
1.72749	0.662159	Q5T0D9	Q5T0D9	Tumor protein p63-regulated gene 1-like protein	TPRG1L
3.94556	0.655454	Q9UNQ0	Q9UNQ0	ATP-binding cassette sub-family G member 2	ABCG2
0.95676	0.643252	Q96AA3	Q96AA3	Protein RFT1 homolog	RFT1
1.07651	0.642599	Q9HB19	Q9HB19	Pleckstrin homology domain-containing family A member 2	PLEKHA2
5.64495	0.639749	P06737	P06737	Glycogen phosphorylase, liver form	PYGL
0.367656	0.63957	P61457	P61457	Pterin-4-alpha-carbinolamine dehydratase	PCBD1
1.63151	0.615771	P33947;O43731	P33947	ER lumen protein-retaining receptor 2	KDELR2
3.44237	0.611908	Q8TED4	Q8TED4	Sugar phosphate exchanger 2	SLC37A2
0.69467	0.610639	Q9H1P3	Q9H1P3	Oxysterol-binding protein-related protein 2	OSBPL2
1.90908	0.608878	O95273	O95273	Cyclin-D1-binding protein 1	CCNDBP1
3.67864	0.60715	P06731;P31997;P40198	P06731	Carcinoembryonic antigen-related cell adhesion molecule 5	CEACAM5
0.560047	0.606203	Q96QR8	Q96QR8	Transcriptional activator protein Pur-beta	PURB
4.69437	0.60551	Q13501	Q13501	Sequestosome-1	SQSTM1
0.39334	0.60262	Q15653	Q15653	NF-kappa-B inhibitor beta	NFKBIB
1.97114	0.600666	Q14814;Q02078;Q06413	Q14814;Q02078;Q06413	Myocyte-specific enhancer factor 2D;Myocyte-specific enhancer factor 2A;Myocyte-specific enhancer factor 2C	MEF2D;MEF2A;MEF2C
2.73223	0.598922	Q9UHN6	Q9UHN6	Transmembrane protein 2	TMEM2
2.23871	0.591063	Q9NPD8	Q9NPD8	Ubiquitin-conjugating enzyme E2 T	UBE2T
0.268484	0.590777	Q96GC5	Q96GC5	39S ribosomal protein L48, mitochondrial	MRPL48
2.27305	0.588065	P23458	P23458	Tyrosine-protein kinase JAK1	JAK1
2.48292	0.586259	O15118	O15118	Niemann-Pick C1 protein	NPC1
2.63618	0.583505	O14684	O14684	Prostaglandin E synthase	PTGES
0.766067	0.581375	O60925	O60925	Prefoldin subunit 1	PFDN1
0.468938	0.576872	Q96CX2	Q96CX2	BTB/POZ domain-containing protein KCTD12	KCTD12
2.09455	0.5729	O00220	O00220	Tumor necrosis factor receptor superfamily member 10A	TNFRSF10A
3.67501	0.572753	O00273	O00273	DNA fragmentation factor subunit alpha	DFFA
1.1046	0.570995	Q5XXA6	Q5XXA6	Anoctamin-1	ANO1
3.59418	0.567211	Q15057	Q15057	Arf-GAP with coiled-coil, ANK repeat and PH domain-containing protein 2	ACAP2
0.393479	0.56639	Q8NHP6	Q8NHP6	Motile sperm domain-containing protein 2	MOSPD2
1.58657	0.566182	O14936	O14936	Peripheral plasma membrane protein CASK	CASK
2.3887	0.562618	Q2TBE0	Q2TBE0	CWF19-like protein 2	CWF19L2
1.63858	0.558087	Q01543;P11308	Q01543	Friend leukemia integration 1 transcription factor	FLI1
3.05	0.556848	O95049	O95049	Tight junction protein ZO-3	TJP3
0.721683	0.552415	Q6NS38	Q6NS38	Alpha-ketoglutarate-dependent dioxygenase alkB homolog 2	ALKBH2
4.87821	0.546696	P32929	P32929	Cystathionine gamma-lyase	CTH
0.535092	0.534452	Q02447	Q02447	Transcription factor Sp3	SP3
2.37285	0.531658	Q969X1	Q969X1	Protein lifeguard 3	TMBIM1
2.40634	0.52954	O94760	O94760	N(G),N(G)-dimethylarginine dimethylaminohydrolase 1	DDAH1
4.37019	0.528782	P33121;Q9ULC5	P33121	Long-chain-fatty-acid--CoA ligase 1	ACSL1
4.63958	0.5188	O95786	O95786	Probable ATP-dependent RNA helicase DDX58	DDX58
1.94024	0.510584	Q92504	Q92504	Zinc transporter SLC39A7	SLC39A7
1.07182	0.508336	Q6Y1H2	Q6Y1H2	Very-long-chain (3R)-3-hydroxyacyl-CoA dehydratase 2	HACD2
0.749666	0.506186	Q8WVM7	Q8WVM7	Cohesin subunit SA-1	STAG1
3.3292	0.506103	O00767	O00767	Acyl-CoA desaturase	SCD
0.827663	0.505144	Q6R327	Q6R327	Rapamycin-insensitive companion of mTOR	RICTOR
4.22003	0.50168	P13688	P13688	Carcinoembryonic antigen-related cell adhesion molecule 1	CEACAM1
0.361281	0.499681	Q13614	Q13614	Myotubularin-related protein 2	MTMR2
2.75843	0.498851	Q9Y5X1	Q9Y5X1	Sorting nexin-9	SNX9
5.02811	0.498092	O00560	O00560	Syntenin-1	SDCBP
0.704053	0.497358	O60353	O60353	Frizzled-6	FZD6
0.288232	0.497119	Q86WR0	Q86WR0	Coiled-coil domain-containing protein 25	CCDC25
1.48622	0.495129	Q6P1M3	Q6P1M3	Lethal(2) giant larvae protein homolog 2	LLGL2
2.41169	0.495089	Q8TDW0	Q8TDW0	Volume-regulated anion channel subunit LRRC8C	LRRC8C
2.80863	0.490977	Q8NBJ4	Q8NBJ4	Golgi membrane protein 1	GOLM1
1.52258	0.490661	Q96AD5	Q96AD5	Patatin-like phospholipase domain-containing protein 2	PNPLA2
4.234	0.477752	Q9UK61	Q9UK61	Protein FAM208A	FAM208A
0.245055	0.47353	P04264	P04264	Keratin, type II cytoskeletal 1	KRT1
2.31568	0.469948	Q9Y653	Q9Y653	G-protein coupled receptor 56;GPR56 N-terminal fragment;GPR56 C-terminal fragment	GPR56
1.56863	0.467054	P05114	P05114	Non-histone chromosomal protein HMG-14	HMGN1
1.28157	0.466784	Q16134	Q16134	Electron transfer flavoprotein-ubiquinone oxidoreductase, mitochondrial	ETFDH
1.94995	0.466531	Q15125	Q15125	3-beta-hydroxysteroid-Delta(8),Delta(7)-isomerase	EBP
3.78999	0.4624	P02794	P02794	Ferritin heavy chain;Ferritin heavy chain, N-terminally processed	FTH1
2.50858	0.462154	Q86YQ8	Q86YQ8	Copine-8	CPNE8
1.46567	0.4618	Q13332	Q13332	Receptor-type tyrosine-protein phosphatase S	PTPRS
2.91293	0.460652	O43291	O43291	Kunitz-type protease inhibitor 2	SPINT2
2.59894	0.454164	O94992	O94992	Protein HEXIM1	HEXIM1
3.99287	0.452254	Q04760	Q04760	Lactoylglutathione lyase	GLO1
0.472376	0.45022	Q8IWV7	Q8IWV7	E3 ubiquitin-protein ligase UBR1	UBR1
0.422751	0.448585	Q53F19	Q53F19	Uncharacterized protein C17orf85	C17orf85
0.287983	0.441579	Q96EK9	Q96EK9	Protein KTI12 homolog	KTI12
1.41782	0.439723	O94913	O94913	Pre-mRNA cleavage complex 2 protein Pcf11	PCF11
1.72149	0.439405	Q5T9L3	Q5T9L3	Protein wntless homolog	WLS
1.91031	0.43915	Q13887	Q13887	Krueppel-like factor 5	KLF5
0.409854	0.437995	Q5QJ74	Q5QJ74	Tubulin-specific chaperone cofactor E-like protein	TBCEL
3.5031	0.436503	O00592	O00592	Podocalyxin	PODXL
2.29378	0.427696	Q9NR19	Q9NR19	Acetyl-coenzyme A synthetase, cytoplasmic	ACSS2
3.99368	0.426113	Q6PI48	Q6PI48	Aspartate--tRNA ligase, mitochondrial	DARS2
2.51046	0.425141	O14763	O14763	Tumor necrosis factor receptor superfamily member 10B	TNFRSF10B
3.98744	0.422689	A0AV96	A0AV96	RNA-binding protein 47	RBM47
0.711534	0.422675	Q9HD15	Q9HD15	Steroid receptor RNA activator 1	SRA1
3.26639	0.419347	Q8IWT6	Q8IWT6	Volume-regulated anion channel subunit LRRC8A	LRRC8A
2.43782	0.419307	Q9UBV2	Q9UBV2	Protein sel-1 homolog 1	SEL1L
3.42048	0.417757	Q12860	Q12860	Contactin-1	CNTN1
0.322993	0.412518	Q8N9N8	Q8N9N8	Probable RNA-binding protein EIF1AD	EIF1AD
4.30345	0.410573	P37268	P37268	Squalene synthase	FDFT1
2.50317	0.409835	Q00653	Q00653	Nuclear factor NF-kappa-B p100 subunit;Nuclear factor NF-kappa-B p52 subunit	NFKB2
0.717321	0.408759	Q9Y282	Q9Y282	Endoplasmic reticulum-Golgi intermediate compartment protein 3	ERGIC3
3.18674	0.408151	Q8N0X7	Q8N0X7	Spartin	SPG20
0.953472	0.407235	Q2TAZ0	Q2TAZ0	Autophagy-related protein 2 homolog A	ATG2A
0.389017	0.405233	Q16787	Q16787	Laminin subunit alpha-3	LAMA3
3.1323	0.40488	Q16719	Q16719	Kynureninase	KYNU
0.370288	0.399556	Q9BSH5	Q9BSH5	Haloacid dehalogenase-like hydrolase domain-containing protein 3	HDHD3
0.960195	0.39863	Q9BXS4	Q9BXS4	Transmembrane protein 59	TMEM59
1.16326	0.397477	Q96QD9	Q96QD9	UAP56-interacting factor	FYTTD1
1.38127	0.393676	Q96L91	Q96L91	E1A-binding protein p400	EP400
0.585118	0.391293	O75448	O75448	Mediator of RNA polymerase II transcription subunit 24	MED24
0.823619	0.389894	Q96MH6	Q96MH6	Transmembrane protein 68	TMEM68
2.18172	0.389482	P18510	P18510	Interleukin-1 receptor antagonist protein	IL1RN
1.71028	0.389184	Q12778	Q12778	Forkhead box protein O1	FOXO1
4.03106	0.388443	Q96QD8	Q96QD8	Sodium-coupled neutral amino acid transporter 2	SLC38A2
0.446873	0.385739	P98160	P98160	Basement membrane-specific heparan sulfate proteoglycan core protein;Endorepellin;LG3 peptide	HSPG2
2.11664	0.385396	Q92930	Q92930	Ras-related protein Rab-8B	RAB8B
2.07443	0.383801	P40199	P40199	Carcinoembryonic antigen-related cell adhesion molecule 6	CEACAM6
3.81043	0.380384	Q8WWI1	Q8WWI1	LIM domain only protein 7	LMO7
1.49849	0.379317	Q9Y223	Q9Y223	Bifunctional UDP-N-acetylglucosamine 2-epimerase/N-acetylmannosamine kinase;UDP-N-acetylglucosamine 2-epimerase (hydrolyzing);N-acetylmannosamine kinase	GNE
4.60415	0.377242	O75976	O75976	Carboxypeptidase D	CPD
1.30246	0.375944	P50238	P50238	Cysteine-rich protein 1	CRIP1
0.872379	0.373197	Q5VUA4	Q5VUA4	Zinc finger protein 318	ZNF318
4.07012	0.372686	P46013	P46013	Antigen KI-67	MKI67
4.51189	0.369782	Q9BPW9	Q9BPW9	Dehydrogenase/reductase SDR family member 9	DHRS9
3.90119	0.369474	Q9NP58	Q9NP58	ATP-binding cassette sub-family B member 6, mitochondrial	ABCB6
2.25917	0.368243	P63165;G2XKQ0	P63165	Small ubiquitin-related modifier 1	SUMO1
2.50206	0.36808	Q13907;Q9BXS1	Q13907	Isopentenyl-diphosphate Delta-isomerase 1	IDI1
2.50276	0.367968	Q9NXZ2	Q9NXZ2	Probable ATP-dependent RNA helicase DDX43	DDX43
0.586533	0.367388	Q8TAD4	Q8TAD4	Zinc transporter 5	SLC30A5
0.287269	0.366731	Q9NUL3	Q9NUL3	Double-stranded RNA-binding protein Staufen homolog 2	STAU2
2.42275	0.366527	O75190;Q8WWF6;Q8NHS0	O75190	DnaJ homolog subfamily B member 6	DNAJB6
0.785887	0.366193	P19971	P19971	Thymidine phosphorylase	TYMP
0.275479	0.364549	Q9Y5Y0	Q9Y5Y0	Feline leukemia virus subgroup C receptor-related protein 1	FLVCR1
1.04875	0.36423	Q9NZ52	Q9NZ52	ADP-ribosylation factor-binding protein GGA3	GGA3
0.682182	0.360718	Q9UIU6	Q9UIU6	Homeobox protein SIX4	SIX4
1.86306	0.360625	Q9NUM4	Q9NUM4	Transmembrane protein 106B	TMEM106B
0.951099	0.360316	P56937	P56937	3-keto-steroid reductase	HSD17B7
2.38953	0.360202	O43493	O43493	Trans-Golgi network integral membrane protein 2	TGOLN2
3.02122	0.359909	Q13885	Q13885	Tubulin beta-2A chain	TUBB2A
3.83534	0.359764	Q06481	Q06481	Amyloid-like protein 2	APLP2
0.358804	0.359171	Q9P031	Q9P031	Thyroid transcription factor 1-associated protein 26	CCDC59
4.03044	0.358728	Q9Y3Q3	Q9Y3Q3	Transmembrane emp24 domain-containing protein 3	TMED3
3.48329	0.35618	Q9Y287	Q9Y287	Integral membrane protein 2B;BRI2, membrane form;BRI2 intracellular domain;BRI2C, soluble form;Bri23 peptide	ITM2B
2.86559	0.355206	Q8NBZ7	Q8NBZ7	UDP-glucuronic acid decarboxylase 1	UXS1
0.277327	0.354665	Q8IYB7	Q8IYB7	DIS3-like exonuclease 2	DIS3L2
2.27025	0.351947	P35610	P35610	Sterol O-acyltransferase 1	SOAT1
2.09902	0.350576	Q16527	Q16527	Cysteine and glycine-rich protein 2	CSRP2
1.71219	0.350376	P15291	P15291	Beta-1,4-galactosyltransferase 1;Lactose synthase A protein;N-acetyllactosamine synthase;Beta-N-acetylglucosaminylglycopeptide beta-1,4-galactosyltransferase;Beta-N-acetylglucosaminyl-glycolipid beta-1,4-galactosyltransferase;Processed beta-1,4-galactosyltransferase 1	B4GALT1
1.86617	0.349618	O95171	O95171	Sciellin	SCEL
1.20211	0.349341	Q9NQS7	Q9NQS7	Inner centromere protein	INCENP
1.36155	0.349105	Q3B7T1	Q3B7T1	Erythroid differentiation-related factor 1	EDRF1
1.20058	0.345824	Q96FX8	Q96FX8	p53 apoptosis effector related to PMP-22	PERP
1.52635	0.3455	P68133;P68032	P68133;P68032	Actin, alpha skeletal muscle;Actin, alpha cardiac muscle 1	ACTA1;ACTC1
0.296089	0.343754	Q9NSI2	Q9NSI2	Protein FAM207A	FAM207A
0.762659	0.343169	Q13769	Q13769	THO complex subunit 5 homolog	THOC5
0.247353	0.34271	Q9UJ41	Q9UJ41	Rab5 GDP/GTP exchange factor	RABGEF1
1.66423	0.342303	Q9UHW9	Q9UHW9	Solute carrier family 12 member 6	SLC12A6
0.961897	0.342117	Q5T3I0	Q5T3I0	G patch domain-containing protein 4	GPATCH4
0.92482	0.341692	O60613	O60613	15 kDa selenoprotein	42248
3.93873	0.339187	Q8IVT2	Q8IVT2	Mitotic interactor and substrate of PLK1	MISP
3.08059	0.338594	Q9UH17;P31941	Q9UH17	DNA dC->dU-editing enzyme APOBEC-3B	APOBEC3B
1.3537	0.337573	Q53EU6	Q53EU6	Glycerol-3-phosphate acyltransferase 3	AGPAT9
3.32582	0.337512	P14859	P14859	POU domain, class 2, transcription factor 1	POU2F1
0.395575	0.337116	Q8IWZ3	Q8IWZ3	Ankyrin repeat and KH domain-containing protein 1	ANKHD1
0.186975	0.337077	Q9NVV0	Q9NVV0	Trimeric intracellular cation channel type B	TMEM38B
1.40808	0.336526	O95563	O95563	Mitochondrial pyruvate carrier 2	MPC2
2.68517	0.335057	O00515	O00515	Ladinin-1	LAD1
1.53305	0.334559	Q5VYY1	Q5VYY1	Ankyrin repeat domain-containing protein 22	ANKRD22
2.50378	0.332909	O60487	O60487	Myelin protein zero-like protein 2	MPZL2
1.56042	0.332244	O43159	O43159	Ribosomal RNA-processing protein 8	RRP8
2.43817	0.331132	Q14534	Q14534	Squalene monooxygenase	SQLE
1.49779	0.329519	Q6PJG2	Q6PJG2	ELM2 and SANT domain-containing protein 1	ELMSAN1
1.12024	0.327888	Q9H1E3	Q9H1E3	Nuclear ubiquitous casein and cyclin-dependent kinase substrate 1	NUCKS1
2.15486	0.327539	O14545	O14545	TRAF-type zinc finger domain-containing protein 1	TRAFD1
1.40529	0.327226	Q9Y2H5	Q9Y2H5	Pleckstrin homology domain-containing family A member 6	PLEKHA6
3.81752	0.32654	O75874	O75874	Isocitrate dehydrogenase [NADP] cytoplasmic	IDH1
4.52949	0.32627	Q6P1J9	Q6P1J9	Parafibromin	CDC73
5.14771	0.325904	Q16555;Q14195;Q14194	Q16555	Dihydropyrimidinase-related protein 2	DPYSL2
1.74569	0.325606	Q92604	Q92604	Acyl-CoA:lysophosphatidylglycerol acyltransferase 1	LPGAT1
0.870682	0.325493	Q2TAA2	Q2TAA2	Isoamyl acetate-hydrolyzing esterase 1 homolog	IAH1
2.71671	0.325289	O75907	O75907	Diacylglycerol O-acyltransferase 1	DGAT1
0.207605	0.32503	Q9P275	Q9P275	Ubiquitin carboxyl-terminal hydrolase 36	USP36
3.7511	0.323381	Q86UX7	Q86UX7	Fermitin family homolog 3	FERMT3
1.23825	0.323309	Q6ZUT6	Q6ZUT6	Uncharacterized protein C15orf52	C15orf52
0.471127	0.318773	O60318	O60318	Germinal-center associated nuclear protein	MCM3AP
0.522928	0.318746	Q15582	Q15582	Transforming growth factor-beta-induced protein ig-h3	TGFBI
2.56446	0.317852	P98194	P98194	Calcium-transporting ATPase type 2C member 1	ATP2C1
2.2942	0.313097	O96013	O96013	Serine/threonine-protein kinase PAK 4	PAK4
1.70529	0.312908	Q5TA45	Q5TA45	Integrator complex subunit 11	CPSF3L
2.08554	0.311886	Q14244	Q14244	Ensconsin	MAP7
1.47704	0.311475	Q9UMY4	Q9UMY4	Sorting nexin-12	SNX12
2.23671	0.308964	Q9Y508	Q9Y508	E3 ubiquitin-protein ligase RNF114	RNF114
3.26758	0.307788	Q03154	Q03154	Aminoacylase-1	ACY1
0.692714	0.307441	P12235	P12235	ADP/ATP translocase 1	SLC25A4
2.85464	0.305885	Q7Z4H8	Q7Z4H8	KDEL motif-containing protein 2	KDELC2
1.21296	0.305017	Q96GD4	Q96GD4	Aurora kinase B	AURKB
1.86763	0.304419	Q6UX04	Q6UX04	Peptidyl-prolyl cis-trans isomerase CWC27 homolog	CWC27
1.59244	0.303411	Q7Z589	Q7Z589	Protein EMSY	EMSY
1.48916	0.302825	P19634	P19634	Sodium/hydrogen exchanger 1	SLC9A1
2.12727	0.302539	Q5BJF2	Q5BJF2	Transmembrane protein 97	TMEM97
0.12793	0.300994	Q9BYC9	Q9BYC9	39S ribosomal protein L20, mitochondrial	MRPL20
3.61838	0.300341	P50416	P50416	Carnitine O-palmitoyltransferase 1, liver isoform	CPT1A
4.69888	0.300283	P14324	P14324	Farnesyl pyrophosphate synthase	FDPS
2.28135	0.298312	P17931	P17931	Galectin-3	LGALS3
1.91267	0.29582	Q9UNN5	Q9UNN5	FAS-associated factor 1	FAF1
1.80132	0.294795	Q8NFJ5	Q8NFJ5	Retinoic acid-induced protein 3	GPRC5A
1.88382	0.293617	Q5BKZ1	Q5BKZ1	DBIRD complex subunit ZNF326	ZNF326
0.299975	0.291988	A0PJW6	A0PJW6	Transmembrane protein 223	TMEM223
1.52261	0.29183	P25440	P25440	Bromodomain-containing protein 2	BRD2
3.302	0.291762	O95757	O95757	Heat shock 70 kDa protein 4L	HSPA4L
2.08096	0.291339	O14880	O14880	Microsomal glutathione S-transferase 3	MGST3
1.52059	0.291332	Q9NUB1	Q9NUB1	Acetyl-coenzyme A synthetase 2-like, mitochondrial	ACSS1
3.05868	0.290458	P47895;O94788	P47895	Aldehyde dehydrogenase family 1 member A3	ALDH1A3
4.33663	0.28981	Q9Y6N5	Q9Y6N5	Sulfide:quinone oxidoreductase, mitochondrial	SQRDL
3.17253	0.289693	P00966	P00966	Argininosuccinate synthase	ASS1
0.892629	0.289508	Q86TM6	Q86TM6	E3 ubiquitin-protein ligase synoviolin	SYVN1
0.596549	0.286634	Q5VST6	Q5VST6	Alpha/beta hydrolase domain-containing protein 17B	ABHD17B
0.997583	0.286577	P20962	P20962	Parathymosin	PTMS
1.29616	0.285136	O43865;Q96HN2	O43865	Putative adenosylhomocysteinase 2	AHCYL1
0.213975	0.284973	O00214	O00214	Galectin-8	LGALS8
0.926092	0.284266	P08473	P08473	Neprilysin	MME
1.73951	0.283708	Q8IXI2	Q8IXI2	Mitochondrial Rho GTPase 1	RHOT1
1.15641	0.283189	Q03519	Q03519	Antigen peptide transporter 2	TAP2
3.21709	0.281899	Q14108	Q14108	Lysosome membrane protein 2	SCARB2
0.932121	0.281001	P55212	P55212	Caspase-6;Caspase-6 subunit p18;Caspase-6 subunit p11	CASP6
3.42275	0.280694	Q92817;A8MZ36	Q92817	Envoplakin	EVPL
0.291435	0.278756	Q9UPY5	Q9UPY5	Cystine/glutamate transporter	SLC7A11
0.161804	0.278148	Q15025	Q15025	TNFAIP3-interacting protein 1	TNIP1
0.676348	0.277506	Q9NZM3	Q9NZM3	Intersectin-2	ITSN2
0.904224	0.277329	Q6GQQ9	Q6GQQ9	OTU domain-containing protein 7B	OTUD7B
0.317488	0.276814	Q14728	Q14728	Major facilitator superfamily domain-containing protein 10	MFSD10
1.08558	0.276564	Q70E73;Q7Z5R6	Q70E73	Ras-associated and pleckstrin homology domains-containing protein 1	RAPH1
2.99649	0.275434	O43491;Q9Y2J2	O43491	Band 4.1-like protein 2	EPB41L2
1.83647	0.274283	P53004	P53004	Biliverdin reductase A	BLVRA
3.16234	0.273399	Q7Z406	Q7Z406	Myosin-14	MYH14
2.72854	0.272843	O94804	O94804	Serine/threonine-protein kinase 10	STK10
2.67102	0.271909	Q15646	Q15646	2-5-oligoadenylate synthase-like protein	OASL
2.7461	0.271796	P29317;Q15375;Q9UF33;P54764	P29317	Ephrin type-A receptor 2	EPHA2
0.100723	0.271753	O15056	O15056	Synaptojanin-2	SYNJ2
2.56753	0.271068	P50750;Q96Q40	P50750	Cyclin-dependent kinase 9	CDK9
0.231141	0.270921	O75925	O75925	E3 SUMO-protein ligase PIAS1	PIAS1
2.95751	0.270294	P30043	P30043	Flavin reductase (NADPH)	BLVRB
3.93825	0.270227	Q15392	Q15392	Delta(24)-sterol reductase	DHCR24
0.558842	0.270169	Q13439	Q13439	Golgin subfamily A member 4	GOLGA4
1.60353	0.269904	O95994;Q8TD06	O95994	Anterior gradient protein 2 homolog	AGR2
2.62407	0.269741	P49441	P49441	Inositol polyphosphate 1-phosphatase	INPP1
0.630038	0.268838	Q13371	Q13371	Phosducin-like protein	PDCL
0.905466	0.268727	O75683	O75683	Surfeit locus protein 6	SURF6
1.45702	0.268118	Q9H3Q1	Q9H3Q1	Cdc42 effector protein 4	CDC42EP4
1.80362	0.265602	Q66K74	Q66K74	Microtubule-associated protein 1S;MAP1S heavy chain;MAP1S light chain	MAP1S
0.792896	0.265239	Q13637	Q13637	Ras-related protein Rab-32	RAB32
0.861292	0.263753	Q16342	Q16342	Programmed cell death protein 2	PDCD2
2.91503	0.263399	Q96DG6	Q96DG6	Carboxymethylenebutenolidase homolog	CMBL
1.51495	0.263336	Q9BXL7;Q9H257	Q9BXL7	Caspase recruitment domain-containing protein 11	CARD11
1.18437	0.263021	Q2NKX8	Q2NKX8	DNA excision repair protein ERCC-6-like	ERCC6L
1.49613	0.262721	Q13153	Q13153	Serine/threonine-protein kinase PAK 1	PAK1
0.528392	0.26172	Q92759	Q92759	General transcription factor IIH subunit 4	GTF2H4
1.73034	0.258125	O60547	O60547	GDP-mannose 4,6 dehydratase	GMDS
1.66074	0.258125	Q9H0C8	Q9H0C8	Integrin-linked kinase-associated serine/threonine phosphatase 2C	ILKAP
1.301	0.257249	Q9BUB7	Q9BUB7	Transmembrane protein 70, mitochondrial	TMEM70
2.1896	0.25707	Q9H6R0	Q9H6R0	Putative ATP-dependent RNA helicase DHX33	DHX33
1.91712	0.256468	Q13362	Q13362	Serine/threonine-protein phosphatase 2A 56 kDa regulatory subunit gamma isoform	PPP2R5C
1.51956	0.255852	Q3KQU3	Q3KQU3	MAP7 domain-containing protein 1	MAP7D1
0.51375	0.255747	Q9BVC6	Q9BVC6	Transmembrane protein 109	TMEM109
1.75035	0.25535	Q9Y6Q5	Q9Y6Q5	AP-1 complex subunit mu-2	AP1M2
1.40004	0.255087	Q14210	Q14210	Lymphocyte antigen 6D	LY6D
1.13358	0.253062	P50452	P50452	Serpin B8	SERPINB8
2.35218	0.252815	O95819	O95819	Mitogen-activated protein kinase kinase kinase kinase 4	MAP4K4
0.238749	0.252341	Q53FV1	Q53FV1	ORM1-like protein 2	ORMDL2
1.05505	0.252325	Q6P3X3	Q6P3X3	Tetratricopeptide repeat protein 27	TTC27
0.643329	0.251997	O60869	O60869	Endothelial differentiation-related factor 1	EDF1
0.465973	0.251907	Q8TCC3	Q8TCC3	39S ribosomal protein L30, mitochondrial	MRPL30
1.70325	0.250875	Q8WTV0	Q8WTV0	Scavenger receptor class B member 1	SCARB1
0.722915	0.25003	Q8N983	Q8N983	39S ribosomal protein L43, mitochondrial	MRPL43
0.856085	0.249048	Q7Z5G4;Q2TAP0	Q7Z5G4	Golgin subfamily A member 7	GOLGA7
1.9901	0.248845	Q16698	Q16698	2,4-dienoyl-CoA reductase, mitochondrial	DECR1
1.84524	0.248667	Q9Y371	Q9Y371	Endophilin-B1	SH3GLB1
1.02256	0.248226	Q9UII4	Q9UII4	E3 ISG15--protein ligase HERC5	HERC5
1.89175	0.247655	P51649	P51649	Succinate-semialdehyde dehydrogenase, mitochondrial	ALDH5A1
1.2921	0.247157	Q9H2K8	Q9H2K8	Serine/threonine-protein kinase TAO3	TAOK3
0.991973	0.247155	Q13443	Q13443	Disintegrin and metalloproteinase domain-containing protein 9	ADAM9
1.39178	0.246859	Q9Y608	Q9Y608	Leucine-rich repeat flightless-interacting protein 2	LRRFIP2
1.95257	0.246086	P27105	P27105	Erythrocyte band 7 integral membrane protein	STOM
1.83653	0.245941	Q92974	Q92974	Rho guanine nucleotide exchange factor 2	ARHGEF2
2.04975	0.245558	P02786	P02786	Transferrin receptor protein 1;Transferrin receptor protein 1, serum form	TFRC
1.39283	0.245021	P09496	P09496	Clathrin light chain A	CLTA
2.53754	0.243454	Q99590	Q99590	Protein SCAF11	SCAF11
0.803042	0.243124	Q9P000	Q9P000	COMM domain-containing protein 9	COMMD9
1.15039	0.24227	P16220	P16220	Cyclic AMP-responsive element-binding protein 1	CREB1
2.04632	0.242182	O95232	O95232	Luc7-like protein 3	LUC7L3
2.13473	0.241788	O14879	O14879	Interferon-induced protein with tetratricopeptide repeats 3	IFIT3
2.01443	0.241223	Q13641	Q13641	Trophoblast glycoprotein	TPBG
0.236425	0.240202	Q9P0J7	Q9P0J7	E3 ubiquitin-protein ligase KCMF1	KCMF1
1.74434	0.239397	P31689	P31689	DnaJ homolog subfamily A member 1	DNAJA1
3.4698	0.238021	P11387	P11387	DNA topoisomerase 1	TOP1
1.329	0.23774	Q6PJT7	Q6PJT7	Zinc finger CCCH domain-containing protein 14	ZC3H14
2.75258	0.237391	P30740;O75830	P30740	Leukocyte elastase inhibitor	SERPINB1
2.44143	0.236753	P07942	P07942	Laminin subunit beta-1	LAMB1
0.647648	0.235766	Q9UL26	Q9UL26	Ras-related protein Rab-22A	RAB22A
0.962815	0.235354	Q9NYB0	Q9NYB0	Telomeric repeat-binding factor 2-interacting protein 1	TERF2IP
3.25117	0.234861	Q9UDY2	Q9UDY2	Tight junction protein ZO-2	TJP2
1.16786	0.234447	Q9HCG8	Q9HCG8	Pre-mRNA-splicing factor CWC22 homolog	CWC22
2.62676	0.233828	Q15800	Q15800	Methylsterol monooxygenase 1	MSMO1
2.89472	0.233625	P30825;P52569	P30825	High affinity cationic amino acid transporter 1	SLC7A1
0.41852	0.233079	A8MXV4	A8MXV4	Nucleoside diphosphate-linked moiety X motif 19, mitochondrial	NUDT19
0.83585	0.232562	Q9H0H5	Q9H0H5	Rac GTPase-activating protein 1	RACGAP1
1.08231	0.231851	P49590	P49590	Probable histidine--tRNA ligase, mitochondrial	HARS2
2.30697	0.231613	Q05932	Q05932	Folylpolyglutamate synthase, mitochondrial	FPGS
1.09964	0.231242	Q86V85	Q86V85	Integral membrane protein GPR180	GPR180
0.523146	0.230634	Q9P0M9	Q9P0M9	39S ribosomal protein L27, mitochondrial	MRPL27
0.968022	0.230012	Q96SI9	Q96SI9	Spermatid perinuclear RNA-binding protein	STRBP
0.999618	0.228692	Q7Z478	Q7Z478	ATP-dependent RNA helicase DHX29	DHX29
0.817544	0.228655	Q9C0H2	Q9C0H2	Protein tweety homolog 3	TTYH3
0.930664	0.228192	O95707	O95707	Ribonuclease P protein subunit p29	POP4
1.0409	0.228098	Q92805	Q92805	Golgin subfamily A member 1	GOLGA1
3.07012	0.227501	P48449	P48449	Lanosterol synthase	LSS
0.89125	0.2275	Q9Y2H6	Q9Y2H6	Fibronectin type-III domain-containing protein 3A	FNDC3A
3.27964	0.227263	Q96LD4	Q96LD4	Tripartite motif-containing protein 47	TRIM47
4.03722	0.227015	Q9NZM1	Q9NZM1	Myoferlin	MYOF
1.46138	0.22659	P50281	P50281	Matrix metalloproteinase-14	MMP14
1.4676	0.226249	Q9H4A5	Q9H4A5	Golgi phosphoprotein 3-like	GOLPH3L
1.6603	0.226197	Q5T0W9	Q5T0W9	Protein FAM83B	FAM83B
3.0965	0.225913	P05161	P05161	Ubiquitin-like protein ISG15	ISG15
1.40202	0.225039	Q86VM9	Q86VM9	Zinc finger CCCH domain-containing protein 18	ZC3H18
1.5372	0.223581	Q9UPN9	Q9UPN9	E3 ubiquitin-protein ligase TRIM33	TRIM33
1.17392	0.222815	Q6BDS2	Q6BDS2	UHRF1-binding protein 1	UHRF1BP1
0.891541	0.222036	Q8N5M9	Q8N5M9	Protein jagunal homolog 1	JAGN1
2.55925	0.221939	Q8N271	Q8N271	Prominin-2	PROM2
0.280829	0.221738	Q9H788	Q9H788	SH2 domain-containing protein 4A	SH2D4A
0.556345	0.221649	P98172;P52799	P98172	Ephrin-B1	EFNB1
4.62252	0.220834	Q6ZRV2	Q6ZRV2	Protein FAM83H	FAM83H
1.51065	0.220209	Q9H8T0	Q9H8T0	AKT-interacting protein	AKTIP
0.572046	0.219424	Q9Y5B0	Q9Y5B0	RNA polymerase II subunit A C-terminal domain phosphatase	CTDP1
0.972981	0.219151	O95297	O95297	Myelin protein zero-like protein 1	MPZL1
1.64598	0.217769	Q9Y618	Q9Y618	Nuclear receptor corepressor 2	NCOR2
0.873669	0.217668	P35080	P35080	Profilin-2	PFN2
1.94522	0.217574	Q15404	Q15404	Ras suppressor protein 1	RSU1
0.668918	0.217482	Q8IZP0	Q8IZP0	Abl interactor 1	ABI1
1.00157	0.217399	P60033	P60033	CD81 antigen	CD81
3.14562	0.216825	Q9BRK5	Q9BRK5	45 kDa calcium-binding protein	SDF4
0.809945	0.216718	P29373;P29762	P29373	Cellular retinoic acid-binding protein 2	CRABP2
1.53281	0.216522	Q9H9B1	Q9H9B1	Histone-lysine N-methyltransferase EHMT1	EHMT1
1.33955	0.216251	Q14517	Q14517	Protocadherin Fat 1;Protocadherin Fat 1, nuclear form	FAT1
0.573198	0.215867	Q9BXS6	Q9BXS6	Nucleolar and spindle-associated protein 1	NUSAP1
1.3512	0.214843	Q99828	Q99828	Calcium and integrin-binding protein 1	CIB1
0.784968	0.214792	P62995	P62995	Transformer-2 protein homolog beta	TRA2B
3.37164	0.214322	Q9NR30	Q9NR30	Nucleolar RNA helicase 2	DDX21
0.691296	0.213714	Q6PK04	Q6PK04	Coiled-coil domain-containing protein 137	CCDC137
0.385143	0.212786	P35568	P35568	Insulin receptor substrate 1	IRS1
0.473694	0.212744	P49674	P49674	Casein kinase I isoform epsilon	CSNK1E
1.55829	0.212729	P31146	P31146	Coronin-1A	CORO1A
0.861497	0.212179	Q86WB0	Q86WB0	Nuclear-interacting partner of ALK	ZC3HC1
0.644396	0.211398	Q9BVJ7	Q9BVJ7	Dual specificity protein phosphatase 23	DUSP23
1.02136	0.210612	Q8TEA8	Q8TEA8	D-tyrosyl-tRNA(Tyr) deacylase 1	DTD1
0.670452	0.21032	Q6ICB0	Q6ICB0	Desumoylating isopeptidase 1	DESI1
1.39756	0.21031	O75832	O75832	26S proteasome non-ATPase regulatory subunit 10	PSMD10
1.58027	0.210298	O60493	O60493	Sorting nexin-3	SNX3
0.786998	0.209876	P61956;P55854;Q6EEV6	P61956;P55854;Q6EEV6	Small ubiquitin-related modifier 2;Small ubiquitin-related modifier 3;Small ubiquitin-related modifier 4	SUMO2;SUMO3;SUMO4
2.30315	0.209734	P11310	P11310	Medium-chain specific acyl-CoA dehydrogenase, mitochondrial	ACADM
0.61812	0.209651	Q14149	Q14149	MORC family CW-type zinc finger protein 3	MORC3
2.44227	0.209585	Q14966	Q14966	Zinc finger protein 638	ZNF638
2.25147	0.209522	Q9UMD9	Q9UMD9	Collagen alpha-1(XVII) chain;120 kDa linear IgA disease antigen;97 kDa linear IgA disease antigen	COL17A1
1.33108	0.209439	Q9BQE5	Q9BQE5	Apolipoprotein L2	APOL2
5.2492	0.209103	P07602	P07602	Prosaposin;Saposin-A;Saposin-B-Val;Saposin-B;Saposin-C;Saposin-D	PSAP
0.883288	0.208956	O75376	O75376	Nuclear receptor corepressor 1	NCOR1
2.84863	0.208441	Q93050	Q93050	V-type proton ATPase 116 kDa subunit a isoform 1	ATP6V0A1
1.60383	0.208007	P60520	P60520	Gamma-aminobutyric acid receptor-associated protein-like 2	GABARAPL2
2.37467	0.20797	Q68E01	Q68E01	Integrator complex subunit 3	INTS3
1.90282	0.207186	P11166	P11166	Solute carrier family 2, facilitated glucose transporter member 1	SLC2A1
1.8065	0.206951	Q9P2R7	Q9P2R7	Succinyl-CoA ligase [ADP-forming] subunit beta, mitochondrial	SUCLA2
2.32057	0.206213	P53602	P53602	Diphosphomevalonate decarboxylase	MVD
4.34014	0.205443	O96005	O96005	Cleft lip and palate transmembrane protein 1	CLPTM1
1.35555	0.205225	P29728	P29728	2-5-oligoadenylate synthase 2	OAS2
1.56879	0.205215	Q13421	Q13421	Mesothelin;Megakaryocyte-potentiating factor;Mesothelin, cleaved form	MSLN
1.79738	0.205187	P29353;P98077	P29353	SHC-transforming protein 1	SHC1
0.789091	0.205002	O95218	O95218	Zinc finger Ran-binding domain-containing protein 2	ZRANB2
0.330311	0.204696	Q9HD33	Q9HD33	39S ribosomal protein L47, mitochondrial	MRPL47
3.319	0.204194	Q9UKK3	Q9UKK3	Poly [ADP-ribose] polymerase 4	PARP4
1.16375	0.203624	Q9NVH0	Q9NVH0	Exonuclease 3-5 domain-containing protein 2	EXD2
0.910467	0.203217	Q9Y3A2	Q9Y3A2	Probable U3 small nucleolar RNA-associated protein 11	UTP11L
2.25655	0.203196	Q03518	Q03518	Antigen peptide transporter 1	TAP1
2.2135	0.203171	Q9Y450	Q9Y450	HBS1-like protein	HBS1L
2.00498	0.20243	Q9HCY8	Q9HCY8	Protein S100-A14	S100A14
2.9512	0.202269	Q8NFW8	Q8NFW8	N-acylneuraminate cytidylyltransferase	CMAS
0.844072	0.202192	O60784	O60784	Target of Myb protein 1	TOM1
0.757737	0.201677	Q02241	Q02241	Kinesin-like protein KIF23	KIF23
0.439635	0.201035	Q9NYL2	Q9NYL2	Mitogen-activated protein kinase kinase kinase MLT	ZAK
2.16488	0.200842	O14745	O14745	Na(+)/H(+) exchange regulatory cofactor NHE-RF1	SLC9A3R1
0.916464	0.200679	A1L390	A1L390	Pleckstrin homology domain-containing family G member 3	PLEKHG3
0.668551	0.200625	Q8ND04	Q8ND04	Protein SMG8	SMG8
2.47927	0.200463	Q13671	Q13671	Ras and Rab interactor 1	RIN1
1.58114	0.199146	Q99519	Q99519	Sialidase-1	NEU1
1.04801	0.198817	P06454	P06454	Prothymosin alpha;Prothymosin alpha, N-terminally processed;Thymosin alpha-1	PTMA
1.32852	0.198442	Q9Y2A9	Q9Y2A9	N-acetyllactosaminide beta-1,3-N-acetylglucosaminyltransferase 3	B3GNT3
1.89624	0.197787	Q9UL03;Q5JSJ4	Q9UL03	Integrator complex subunit 6	INTS6
1.20097	0.197259	P08574	P08574	Cytochrome c1, heme protein, mitochondrial	CYC1
1.34089	0.197109	Q7Z4V5	Q7Z4V5	Hepatoma-derived growth factor-related protein 2	HDGFRP2
0.487939	0.197028	Q9H7F0	Q9H7F0	Probable cation-transporting ATPase 13A3	ATP13A3
0.622948	0.196836	Q9Y296	Q9Y296	Trafficking protein particle complex subunit 4	TRAPPC4
1.5064	0.196799	P10321	P10321	HLA class I histocompatibility antigen, Cw-7 alpha chain	HLA-C
0.57982	0.196549	Q14146	Q14146	Unhealthy ribosome biogenesis protein 2 homolog	URB2
1.70585	0.196453	Q7Z7H5	Q7Z7H5	Transmembrane emp24 domain-containing protein 4	TMED4
1.28688	0.19637	P42696	P42696	RNA-binding protein 34	RBM34
2.04929	0.195489	Q8WUH6	Q8WUH6	Transmembrane protein 263	TMEM263
2.03914	0.195411	Q9BY77	Q9BY77	Polymerase delta-interacting protein 3	POLDIP3
1.09083	0.195036	Q6NUM9	Q6NUM9	All-trans-retinol 13,14-reductase	RETSAT
0.606215	0.194691	Q9UL63	Q9UL63	Muskelin	MKLN1
0.662089	0.194338	Q99418;O43739;Q15438	Q99418;O43739;Q15438	Cytohesin-2;Cytohesin-3;Cytohesin-1	CYTH2;CYTH3;CYTH1
0.459013	0.194267	Q9NZ63	Q9NZ63	Uncharacterized protein C9orf78	C9orf78
0.302217	0.194259	Q96GQ5	Q96GQ5	RUS1 family protein C16orf58	C16orf58
0.987227	0.193762	O15400	O15400	Syntaxin-7	STX7
0.371661	0.193254	Q15678	Q15678	Tyrosine-protein phosphatase non-receptor type 14	PTPN14
2.1389	0.192829	Q9BZQ8	Q9BZQ8	Protein Niban	FAM129A
1.4116	0.192762	Q9NV56	Q9NV56	MRG/MORF4L-binding protein	MRGBP
1.79352	0.191776	Q96BM9	Q96BM9	ADP-ribosylation factor-like protein 8A	ARL8A
1.95694	0.191115	P23743	P23743	Diacylglycerol kinase alpha	DGKA
1.65588	0.191104	Q08345	Q08345	Epithelial discoidin domain-containing receptor 1	DDR1
2.50066	0.190875	O60437;REV__Q9ULW3	O60437	Periplakin	PPL
0.600513	0.190825	P27449	P27449	V-type proton ATPase 16 kDa proteolipid subunit	ATP6V0C
2.00507	0.190395	Q9H2G2	Q9H2G2	STE20-like serine/threonine-protein kinase	SLK
1.84203	0.190216	Q7Z2W4	Q7Z2W4	Zinc finger CCCH-type antiviral protein 1	ZC3HAV1
2.10164	0.190009	P21291	P21291	Cysteine and glycine-rich protein 1	CSRP1
3.30549	0.189853	O94906	O94906	Pre-mRNA-processing factor 6	PRPF6
3.83317	0.189732	Q01581;P54868	Q01581	Hydroxymethylglutaryl-CoA synthase, cytoplasmic	HMGCS1
1.44049	0.189731	Q13247	Q13247	Serine/arginine-rich splicing factor 6	SRSF6
2.70727	0.18861	Q01518	Q01518	Adenylyl cyclase-associated protein 1	CAP1
0.907216	0.188066	P26232	P26232	Catenin alpha-2	CTNNA2
1.69455	0.187968	O60828	O60828	Polyglutamine-binding protein 1	PQBP1
1.16522	0.187651	Q9NW64	Q9NW64	Pre-mRNA-splicing factor RBM22	RBM22
1.32217	0.187294	P55145	P55145	Mesencephalic astrocyte-derived neurotrophic factor	MANF
0.324029	0.1871	P62942;Q5VVH2	P62942	Peptidyl-prolyl cis-trans isomerase FKBP1A	FKBP1A
1.21652	0.186816	O14841	O14841	5-oxoprolinase	OPLAH
1.59286	0.186579	P61081	P61081	NEDD8-conjugating enzyme Ubc12	UBE2M
1.26613	0.186382	Q9NP61	Q9NP61	ADP-ribosylation factor GTPase-activating protein 3	ARFGAP3
0.502896	0.186364	Q96LJ7	Q96LJ7	Dehydrogenase/reductase SDR family member 1	DHRS1
1.9098	0.186232	Q96GW9	Q96GW9	Methionine--tRNA ligase, mitochondrial	MARS2
2.70636	0.185995	O15126	O15126	Secretory carrier-associated membrane protein 1	SCAMP1
2.06279	0.185757	Q9BWD1	Q9BWD1	Acetyl-CoA acetyltransferase, cytosolic	ACAT2
0.432838	0.185745	Q13595	Q13595	Transformer-2 protein homolog alpha	TRA2A
1.14265	0.185508	Q2M2I8	Q2M2I8	AP2-associated protein kinase 1	AAK1
0.771878	0.184623	P48723	P48723	Heat shock 70 kDa protein 13	HSPA13
2.88174	0.184308	Q96HC4	Q96HC4	PDZ and LIM domain protein 5	PDLIM5
0.783219	0.183887	Q5H8C1	Q5H8C1	FRAS1-related extracellular matrix protein 1	FREM1
1.16392	0.183315	Q9H3U5	Q9H3U5	Major facilitator superfamily domain-containing protein 1	MFSD1
1.79272	0.183097	Q8TDD1	Q8TDD1	ATP-dependent RNA helicase DDX54	DDX54
0.788388	0.182629	Q14696	Q14696	LDLR chaperone MESD	MESDC2
0.908849	0.182509	Q9NV88	Q9NV88	Integrator complex subunit 9	INTS9
0.29221	0.182491	Q9GZP8	Q9GZP8	Immortalization up-regulated protein	IMUP
0.875698	0.182369	Q6IQ23	Q6IQ23	Pleckstrin homology domain-containing family A member 7	PLEKHA7
1.6583	0.182111	O15347	O15347	High mobility group protein B3	HMGB3
1.41749	0.180345	Q15942	Q15942	Zyxin	ZYX
0.452747	0.179575	P17900	P17900	Ganglioside GM2 activator;Ganglioside GM2 activator isoform short	GM2A
2.17453	0.1792	Q99805	Q99805	Transmembrane 9 superfamily member 2	TM9SF2
2.08836	0.17896	P10599	P10599	Thioredoxin	TXN
0.629133	0.178628	Q5T3J3	Q5T3J3	Ligand-dependent nuclear receptor-interacting factor 1	LRIF1
0.756078	0.178237	P00167	P00167	Cytochrome b5	CYB5A
2.14145	0.178073	Q07666	Q07666	KH domain-containing, RNA-binding, signal transduction-associated protein 1	KHDRBS1
1.15765	0.177955	Q14145	Q14145	Kelch-like ECH-associated protein 1	KEAP1
2.33402	0.177477	Q99536	Q99536	Synaptic vesicle membrane protein VAT-1 homolog	VAT1
0.700539	0.177259	Q8WXH0	Q8WXH0	Nesprin-2	SYNE2
1.99255	0.1764	Q9BUF5	Q9BUF5	Tubulin beta-6 chain	TUBB6
0.881216	0.175688	O43402	O43402	ER membrane protein complex subunit 8	EMC8
1.60311	0.175157	Q12929	Q12929	Epidermal growth factor receptor kinase substrate 8	EPS8
0.543982	0.17479	Q15650	Q15650	Activating signal cointegrator 1	TRIP4
0.274845	0.174675	O43314	O43314	Inositol hexakisphosphate and diphosphoinositol-pentakisphosphate kinase 2	PPIP5K2
1.45548	0.174522	P05120	P05120	Plasminogen activator inhibitor 2	SERPINB2
1.00997	0.173916	P62820;P59190	P62820	Ras-related protein Rab-1A	RAB1A
0.879059	0.173525	Q92540	Q92540	Protein SMG7	SMG7
1.61922	0.173265	Q01082	Q01082	Spectrin beta chain, non-erythrocytic 1	SPTBN1
0.761527	0.173073	P98196	P98196	Probable phospholipid-transporting ATPase IH	ATP11A
1.86766	0.172793	Q6P1A2	Q6P1A2	Lysophospholipid acyltransferase 5	LPCAT3
1.57336	0.172655	Q9NZJ7	Q9NZJ7	Mitochondrial carrier homolog 1	MTCH1
0.334688	0.172528	Q9UQR1	Q9UQR1	Zinc finger protein 148	ZNF148
0.173017	0.172434	Q9NRX2	Q9NRX2	39S ribosomal protein L17, mitochondrial	MRPL17
0.947514	0.172385	P48960	P48960	CD97 antigen;CD97 antigen subunit alpha;CD97 antigen subunit beta	CD97
1.4109	0.172322	P48730	P48730	Casein kinase I isoform delta	CSNK1D
1.85218	0.172051	O14908;Q8TF64	O14908	PDZ domain-containing protein GIPC1	GIPC1
0.948212	0.171622	Q92506	Q92506	Estradiol 17-beta-dehydrogenase 8	HSD17B8
0.808924	0.171525	Q96KN1	Q96KN1	Protein FAM84B	FAM84B
0.747575	0.171181	P18077	P18077	60S ribosomal protein L35a	RPL35A
1.73083	0.170991	Q8NFH3	Q8NFH3	Nucleoporin Nup43	NUP43
1.07274	0.170783	Q99986	Q99986	Serine/threonine-protein kinase VRK1	VRK1
2.35113	0.170583	P05067	P05067	Amyloid beta A4 protein;N-APP;Soluble APP-alpha;Soluble APP-beta;C99;Beta-amyloid protein 42;Beta-amyloid protein 40;C83;P3(42);P3(40);C80;Gamma-secretase C-terminal fragment 59;Gamma-secretase C-terminal fragment 57;Gamma-secretase C-terminal fragment 50;C31	APP
0.623248	0.170081	Q5JSZ5	Q5JSZ5	Protein PRRC2B	PRRC2B
0.501108	0.169559	P09913	P09913	Interferon-induced protein with tetratricopeptide repeats 2	IFIT2
1.18065	0.169318	Q8IUR0	Q8IUR0	Trafficking protein particle complex subunit 5	TRAPPC5
0.365308	0.168865	P42892	P42892	Endothelin-converting enzyme 1	ECE1
0.718813	0.168568	Q9Y3A4	Q9Y3A4	Ribosomal RNA-processing protein 7 homolog A	RRP7A
0.94914	0.168445	O95361;Q309B1	O95361	Tripartite motif-containing protein 16	TRIM16
0.706664	0.167439	Q9H330	Q9H330	Transmembrane protein 245	TMEM245
0.448427	0.167202	Q9NS86	Q9NS86	LanC-like protein 2	LANCL2
0.935446	0.167149	P61421	P61421	V-type proton ATPase subunit d 1	ATP6V0D1
1.98221	0.167091	Q6P996;Q6P474	Q6P996	Pyridoxal-dependent decarboxylase domain-containing protein 1	PDXDC1
1.13495	0.167008	Q6P1N0	Q6P1N0	Coiled-coil and C2 domain-containing protein 1A	CC2D1A
1.85343	0.16644	Q9BQI0	Q9BQI0	Allograft inflammatory factor 1-like	AIF1L
2.14076	0.166208	P16435	P16435	NADPH--cytochrome P450 reductase	POR
0.974407	0.165919	O75394	O75394	39S ribosomal protein L33, mitochondrial	MRPL33
0.718859	0.165863	Q9P2X3	Q9P2X3	Protein IMPACT	IMPACT
2.86606	0.165629	Q8NBU5	Q8NBU5	ATPase family AAA domain-containing protein 1	ATAD1
1.24137	0.165622	P50579	P50579	Methionine aminopeptidase 2	METAP2
0.768649	0.165473	Q08426	Q08426	Peroxisomal bifunctional enzyme;Enoyl-CoA hydratase/3,2-trans-enoyl-CoA isomerase;3-hydroxyacyl-CoA dehydrogenase	EHHADH
0.879177	0.165285	P58546	P58546	Myotrophin	MTPN
1.19444	0.165217	Q96CT7	Q96CT7	Coiled-coil domain-containing protein 124	CCDC124
2.9217	0.164868	Q92896	Q92896	Golgi apparatus protein 1	GLG1
1.19089	0.164754	Q8IY81	Q8IY81	pre-rRNA processing protein FTSJ3	FTSJ3
0.622973	0.164575	Q9NWH9	Q9NWH9	SAFB-like transcription modulator	SLTM
0.564363	0.163577	Q96S44	Q96S44	TP53-regulating kinase	TP53RK
0.346753	0.163429	Q13309	Q13309	S-phase kinase-associated protein 2	SKP2
0.0630372	0.16341	Q9P0U1	Q9P0U1	Mitochondrial import receptor subunit TOM7 homolog	TOMM7
2.30485	0.162992	Q9Y696	Q9Y696	Chloride intracellular channel protein 4	CLIC4
1.70368	0.162866	Q13557;Q9UQM7	Q13557	Calcium/calmodulin-dependent protein kinase type II subunit delta	CAMK2D
1.74762	0.162633	O15427	O15427	Monocarboxylate transporter 4	SLC16A3
0.798354	0.162197	Q9UIF9	Q9UIF9	Bromodomain adjacent to zinc finger domain protein 2A	BAZ2A
2.69086	0.161624	Q13242	Q13242	Serine/arginine-rich splicing factor 9	SRSF9
0.362463	0.161173	Q9H900	Q9H900	Protein zwilch homolog	ZWILCH
1.53378	0.160933	O60271	O60271	C-Jun-amino-terminal kinase-interacting protein 4	SPAG9
1.51453	0.160679	Q9H8H2	Q9H8H2	Probable ATP-dependent RNA helicase DDX31	DDX31
0.962676	0.16049	P61803	P61803	Dolichyl-diphosphooligosaccharide--protein glycosyltransferase subunit DAD1	DAD1
1.34149	0.16028	O95359	O95359	Transforming acidic coiled-coil-containing protein 2	TACC2
1.68221	0.160232	O75431	O75431	Metaxin-2	MTX2
0.391363	0.160155	Q9NWY4;A8MVJ9	Q9NWY4	UPF0609 protein C4orf27	C4orf27
1.00462	0.15998	O43660	O43660	Pleiotropic regulator 1	PLRG1
2.04697	0.159693	Q86X29	Q86X29	Lipolysis-stimulated lipoprotein receptor	LSR
1.11422	0.15878	Q9NXW2	Q9NXW2	DnaJ homolog subfamily B member 12	DNAJB12
1.67387	0.158655	Q8IV08	Q8IV08	Phospholipase D3	PLD3
2.16846	0.158494	Q92979	Q92979	Ribosomal RNA small subunit methyltransferase NEP1	EMG1
2.00919	0.158492	Q15773	Q15773	Myeloid leukemia factor 2	MLF2
2.17432	0.158183	Q6DD88	Q6DD88	Atlastin-3	ATL3
1.23934	0.157945	P84090	P84090	Enhancer of rudimentary homolog	ERH
2.41837	0.157567	Q9H3S7	Q9H3S7	Tyrosine-protein phosphatase non-receptor type 23	PTPN23
1.12983	0.157331	Q99848	Q99848	Probable rRNA-processing protein EBP2	EBNA1BP2
2.20513	0.157286	Q7L1Q6	Q7L1Q6	Basic leucine zipper and W2 domain-containing protein 1	BZW1
1.04527	0.157112	Q14451	Q14451	Growth factor receptor-bound protein 7	GRB7
1.81844	0.15702	O00264	O00264	Membrane-associated progesterone receptor component 1	PGRMC1
1.99451	0.156841	P35221	P35221	Catenin alpha-1	CTNNA1
0.918267	0.156797	Q07617	Q07617	Sperm-associated antigen 1	SPAG1
0.719785	0.156567	P99999	P99999	Cytochrome c	CYCS
0.327816	0.156297	Q6PD62	Q6PD62	RNA polymerase-associated protein CTR9 homolog	CTR9
2.09971	0.155868	O75347	O75347	Tubulin-specific chaperone A	TBCA
1.40505	0.155533	P04439;P17693	P04439	HLA class I histocompatibility antigen, A-3 alpha chain	HLA-A
0.337235	0.154923	Q15545	Q15545	Transcription initiation factor TFIID subunit 7	TAF7
1.21886	0.154883	Q12872	Q12872	Splicing factor, suppressor of white-apricot homolog	SFSWAP
0.757655	0.154705	Q06546	Q06546	GA-binding protein alpha chain	GABPA
0.490102	0.153928	Q9NRD5	Q9NRD5	PRKCA-binding protein	PICK1
0.595266	0.153828	Q9Y4X5	Q9Y4X5	E3 ubiquitin-protein ligase ARIH1	ARIH1
0.643626	0.153203	P50226	P50226	Sulfotransferase 1A2	SULT1A2
0.724928	0.153197	Q9Y2K7	Q9Y2K7	Lysine-specific demethylase 2A	KDM2A
0.805624	0.152869	P01040	P01040	Cystatin-A;Cystatin-A, N-terminally processed	CSTA
0.989058	0.152112	O76024	O76024	Wolframin	WFS1
1.67364	0.151951	Q08AF3	Q08AF3	Schlafen family member 5	SLFN5
0.254119	0.151656	Q9Y6I9	Q9Y6I9	Testis-expressed sequence 264 protein	TEX264
2.24384	0.151123	Q9UKL0	Q9UKL0	REST corepressor 1	RCOR1
1.51234	0.151071	Q8TAQ2	Q8TAQ2	SWI/SNF complex subunit SMARCC2	SMARCC2
0.750475	0.150705	Q16643	Q16643	Drebrin	DBN1
0.987813	0.150412	Q9Y6W5	Q9Y6W5	Wiskott-Aldrich syndrome protein family member 2	WASF2
1.31505	0.150331	Q9H307	Q9H307	Pinin	PNN
0.413132	0.15	P28370	P28370	Probable global transcription activator SNF2L1	SMARCA1
1.70703	0.149879	Q96P48	Q96P48	Arf-GAP with Rho-GAP domain, ANK repeat and PH domain-containing protein 1	ARAP1
1.60477	0.149547	Q6NZI2	Q6NZI2	Polymerase I and transcript release factor	PTRF
1.2446	0.149482	Q9BZJ0	Q9BZJ0	Crooked neck-like protein 1	CRNKL1
0.991323	0.149473	P29083	P29083	General transcription factor IIE subunit 1	GTF2E1
1.25731	0.14923	P04179	P04179	Superoxide dismutase [Mn], mitochondrial	SOD2
1.59441	0.148979	Q9NV31	Q9NV31	U3 small nucleolar ribonucleoprotein protein IMP3	IMP3
1.83692	0.148479	Q15075	Q15075	Early endosome antigen 1	EEA1
1.07512	0.148453	Q8IWA5	Q8IWA5	Choline transporter-like protein 2	SLC44A2
1.80638	0.148413	O95202	O95202	LETM1 and EF-hand domain-containing protein 1, mitochondrial	LETM1
1.25378	0.148287	Q96JJ7	Q96JJ7	Protein disulfide-isomerase TMX3	TMX3
1.47517	0.148115	P16219	P16219	Short-chain specific acyl-CoA dehydrogenase, mitochondrial	ACADS
0.438068	0.148088	P05423	P05423	DNA-directed RNA polymerase III subunit RPC4	POLR3D
1.51067	0.147135	Q14739	Q14739	Lamin-B receptor	LBR
0.498233	0.147122	Q10472;Q8IUC8	Q10472	Polypeptide N-acetylgalactosaminyltransferase 1;Polypeptide N-acetylgalactosaminyltransferase 1 soluble form	GALNT1
1.18995	0.146688	Q9HB90	Q9HB90	Ras-related GTP-binding protein C	RRAGC
3.24843	0.146079	Q9UHB6	Q9UHB6	LIM domain and actin-binding protein 1	LIMA1
1.01246	0.145914	Q6KC79	Q6KC79	Nipped-B-like protein	NIPBL
0.734611	0.145494	Q15904	Q15904	V-type proton ATPase subunit S1	ATP6AP1
0.815362	0.145364	Q9H299	Q9H299	SH3 domain-binding glutamic acid-rich-like protein 3	SH3BGRL3
2.61002	0.145297	P58107	P58107	Epiplakin	EPPK1
1.58831	0.14515	Q99615	Q99615	DnaJ homolog subfamily C member 7	DNAJC7
1.50929	0.145033	Q9NXH8	Q9NXH8	Torsin-4A	TOR4A
0.872102	0.144688	O75152;P0DQW0	O75152	Zinc finger CCCH domain-containing protein 11A	ZC3H11A
0.183505	0.144684	Q9UBI1	Q9UBI1	COMM domain-containing protein 3	COMMD3
1.98754	0.144681	P60510	P60510	Serine/threonine-protein phosphatase 4 catalytic subunit	PPP4C
1.32789	0.144534	Q92925;Q6STE5	Q92925	SWI/SNF-related matrix-associated actin-dependent regulator of chromatin subfamily D member 2	SMARCD2
1.09083	0.144459	P14927	P14927	Cytochrome b-c1 complex subunit 7	UQCRB
0.85274	0.144292	Q9BRQ8	Q9BRQ8	Apoptosis-inducing factor 2	AIFM2
1.07799	0.14407	O43252	O43252	Bifunctional 3-phosphoadenosine 5-phosphosulfate synthase 1;Sulfate adenylyltransferase;Adenylyl-sulfate kinase	PAPSS1
0.667525	0.143924	Q7L1V2	Q7L1V2	Vacuolar fusion protein MON1 homolog B	MON1B
2.30264	0.143701	O75131;O95741	O75131	Copine-3	CPNE3
0.480689	0.143694	O95104	O95104	Splicing factor, arginine/serine-rich 15	SCAF4
0.662227	0.142807	O60508	O60508	Pre-mRNA-processing factor 17	CDC40
0.627019	0.142806	P15153	P15153	Ras-related C3 botulinum toxin substrate 2	RAC2
2.12368	0.142689	Q15363	Q15363	Transmembrane emp24 domain-containing protein 2	TMED2
0.460839	0.1426	Q9BW60	Q9BW60	Elongation of very long chain fatty acids protein 1	ELOVL1
0.726339	0.142233	Q6UXH1	Q6UXH1	Cysteine-rich with EGF-like domain protein 2	CRELD2
0.123748	0.14153	P08174	P08174	Complement decay-accelerating factor	CD55
0.486937	0.141226	Q96DM3	Q96DM3	Uncharacterized protein C18orf8	C18orf8
1.90401	0.141174	Q13151	Q13151	Heterogeneous nuclear ribonucleoprotein A0	HNRNPA0
1.40034	0.141079	P23381	P23381	Tryptophan--tRNA ligase, cytoplasmic;T1-TrpRS;T2-TrpRS	WARS
0.396622	0.141024	Q9H1I8	Q9H1I8	Activating signal cointegrator 1 complex subunit 2	ASCC2
2.44783	0.140864	Q99653	Q99653	Calcineurin B homologous protein 1	CHP1
0.0469109	0.140844	Q96FX7	Q96FX7	tRNA (adenine(58)-N(1))-methyltransferase catalytic subunit TRMT61A	TRMT61A
2.05168	0.140688	Q08380	Q08380	Galectin-3-binding protein	LGALS3BP
1.89552	0.140688	Q13217	Q13217	DnaJ homolog subfamily C member 3	DNAJC3
0.707638	0.140523	Q5TZA2;Q86T23	Q5TZA2	Rootletin	CROCC
1.31158	0.140458	Q5JSH3	Q5JSH3	WD repeat-containing protein 44	WDR44
2.23021	0.140199	Q9NTJ5	Q9NTJ5	Phosphatidylinositide phosphatase SAC1	SACM1L
0.681295	0.140176	Q15599	Q15599	Na(+)/H(+) exchange regulatory cofactor NHE-RF2	SLC9A3R2
1.37009	0.140066	P09914;Q5T764	P09914	Interferon-induced protein with tetratricopeptide repeats 1	IFIT1
0.828122	0.140061	Q9Y5Y6	Q9Y5Y6	Suppressor of tumorigenicity 14 protein	ST14
0.692929	0.13986	Q9NPA0	Q9NPA0	ER membrane protein complex subunit 7	EMC7
0.247942	0.139604	Q9Y2D4	Q9Y2D4	Exocyst complex component 6B	EXOC6B
2.02335	0.139282	Q13813	Q13813	Spectrin alpha chain, non-erythrocytic 1	SPTAN1
1.80943	0.139146	P49750	P49750	YLP motif-containing protein 1	YLPM1
0.910926	0.139122	P29992;O95837	P29992	Guanine nucleotide-binding protein subunit alpha-11	GNA11
0.561946	0.139079	Q9NX55	Q9NX55	Huntingtin-interacting protein K	HYPK
0.461593	0.138978	Q709C8	Q709C8	Vacuolar protein sorting-associated protein 13C	VPS13C
1.32724	0.138897	Q9Y2T3	Q9Y2T3	Guanine deaminase	GDA
1.27163	0.138883	P34932	P34932	Heat shock 70 kDa protein 4	HSPA4
2.00214	0.138876	O75396	O75396	Vesicle-trafficking protein SEC22b	SEC22B
3.05766	0.138712	Q9Y5K8	Q9Y5K8	V-type proton ATPase subunit D	ATP6V1D
0.514626	0.138609	Q9NRK6	Q9NRK6	ATP-binding cassette sub-family B member 10, mitochondrial	ABCB10
1.31161	0.138316	Q4G0N4	Q4G0N4	NAD kinase 2, mitochondrial	NADK2
1.90956	0.138159	P16422	P16422	Epithelial cell adhesion molecule	EPCAM
0.747301	0.138006	O95785	O95785	Protein Wiz	WIZ
0.868829	0.138002	P28331	P28331	NADH-ubiquinone oxidoreductase 75 kDa subunit, mitochondrial	NDUFS1
0.817735	0.137765	Q8NB16	Q8NB16	Mixed lineage kinase domain-like protein	MLKL
2.24206	0.13736	Q32MZ4	Q32MZ4	Leucine-rich repeat flightless-interacting protein 1	LRRFIP1
1.06314	0.137258	Q96J02;Q9H0M0	Q96J02	E3 ubiquitin-protein ligase Itchy homolog	ITCH
1.35431	0.137184	Q96IR7	Q96IR7	4-hydroxyphenylpyruvate dioxygenase-like protein	HPDL
1.22628	0.137148	P61966;P56377	P61966	AP-1 complex subunit sigma-1A	AP1S1
0.40968	0.13699	P51948	P51948	CDK-activating kinase assembly factor MAT1	MNAT1
2.16851	0.136888	O95573	O95573	Long-chain-fatty-acid--CoA ligase 3	ACSL3
0.667134	0.136823	Q9Y3L5;P10114	Q9Y3L5	Ras-related protein Rap-2c	RAP2C
1.63566	0.136737	Q9UHQ9	Q9UHQ9	NADH-cytochrome b5 reductase 1	CYB5R1
0.430785	0.136612	P15559	P15559	NAD(P)H dehydrogenase [quinone] 1	NQO1
0.9367	0.136217	P40855	P40855	Peroxisomal biogenesis factor 19	PEX19
1.30524	0.136065	Q14498	Q14498	RNA-binding protein 39	RBM39
0.993861	0.135765	Q9BUP3	Q9BUP3	Oxidoreductase HTATIP2	HTATIP2
0.656809	0.135762	A0FGR8	A0FGR8	Extended synaptotagmin-2	ESYT2
1.24157	0.135133	O43674	O43674	NADH dehydrogenase [ubiquinone] 1 beta subcomplex subunit 5, mitochondrial	NDUFB5
1.62217	0.13474	Q96C19	Q96C19	EF-hand domain-containing protein D2	EFHD2
1.74676	0.13466	P17301	P17301	Integrin alpha-2	ITGA2
1.79058	0.134258	P11021	P11021	78 kDa glucose-regulated protein	HSPA5
2.18988	0.134202	Q9ULK4	Q9ULK4	Mediator of RNA polymerase II transcription subunit 23	MED23
0.321984	0.134147	P19388	P19388	DNA-directed RNA polymerases I, II, and III subunit RPABC1	POLR2E
1.18872	0.133842	Q8IXU6	Q8IXU6	Solute carrier family 35 member F2	SLC35F2
1.08158	0.133799	Q12824	Q12824	SWI/SNF-related matrix-associated actin-dependent regulator of chromatin subfamily B member 1	SMARCB1
1.31855	0.133655	Q13596	Q13596	Sorting nexin-1	SNX1
1.34062	0.133502	P04080	P04080	Cystatin-B	CSTB
0.95242	0.133119	Q6ZS17	Q6ZS17	Protein FAM65A	FAM65A
1.1783	0.132927	O15231	O15231	Zinc finger protein 185	ZNF185
0.616903	0.132839	Q9UEY8	Q9UEY8	Gamma-adducin	ADD3
0.980833	0.132724	Q96HS1	Q96HS1	Serine/threonine-protein phosphatase PGAM5, mitochondrial	PGAM5
0.978359	0.132686	Q7Z2K6	Q7Z2K6	Endoplasmic reticulum metallopeptidase 1	ERMP1
0.176899	0.132225	Q99643	Q99643	Succinate dehydrogenase cytochrome b560 subunit, mitochondrial	SDHC
1.1371	0.131667	Q96PC5;Q8IX95	Q96PC5	Melanoma inhibitory activity protein 2	MIA2
0.900006	0.131518	Q9P0J1	Q9P0J1	[Pyruvate dehydrogenase [acetyl-transferring]]-phosphatase 1, mitochondrial	PDP1
0.593309	0.131059	Q9ULR0	Q9ULR0	Pre-mRNA-splicing factor ISY1 homolog	ISY1
0.241633	0.130903	Q13485	Q13485	Mothers against decapentaplegic homolog 4	SMAD4
1.52902	0.130755	P11279	P11279	Lysosome-associated membrane glycoprotein 1	LAMP1
1.08112	0.130731	Q13509;Q9H4B7	Q13509	Tubulin beta-3 chain	TUBB3
1.56696	0.130551	P80303	P80303	Nucleobindin-2;Nesfatin-1	NUCB2
0.962582	0.130487	Q8TC12	Q8TC12	Retinol dehydrogenase 11	RDH11
0.822181	0.130476	P55327	P55327	Tumor protein D52	TPD52
0.553091	0.130381	Q8WUK0	Q8WUK0	Phosphatidylglycerophosphatase and protein-tyrosine phosphatase 1	PTPMT1
0.397864	0.13023	Q86VN1	Q86VN1	Vacuolar protein-sorting-associated protein 36	VPS36
1.84975	0.130086	P29084	P29084	Transcription initiation factor IIE subunit beta	GTF2E2
0.976284	0.130067	P49841	P49841	Glycogen synthase kinase-3 beta	GSK3B
1.66955	0.1298	Q14789;REV__Q8N884	Q14789	Golgin subfamily B member 1	GOLGB1
2.90854	0.129732	P12429	P12429	Annexin A3	ANXA3
0.878568	0.129459	O95870	O95870	Abhydrolase domain-containing protein 16A	ABHD16A
0.929372	0.129376	O14646	O14646	Chromodomain-helicase-DNA-binding protein 1	CHD1
1.54645	0.129174	Q9UBM7	Q9UBM7	7-dehydrocholesterol reductase	DHCR7
1.61738	0.129138	Q9BUN8	Q9BUN8	Derlin-1	DERL1
0.905729	0.128903	Q16890	Q16890	Tumor protein D53	TPD52L1
3.52048	0.128879	Q86YP4	Q86YP4	Transcriptional repressor p66-alpha	GATAD2A
0.401885	0.12873	Q9Y6K9	Q9Y6K9	NF-kappa-B essential modulator	IKBKG
0.760748	0.128447	Q15036	Q15036	Sorting nexin-17	SNX17
0.394187	0.128307	Q08174	Q08174	Protocadherin-1	PCDH1
2.49981	0.128225	P43358;P43361;P43363;A2A368;Q96M61	P43358	Melanoma-associated antigen 4	MAGEA4
0.634958	0.128075	P42330	P42330	Aldo-keto reductase family 1 member C3	AKR1C3
0.423697	0.127528	P84098	P84098	60S ribosomal protein L19	RPL19
2.92395	0.126691	P53396	P53396	ATP-citrate synthase	ACLY
1.25769	0.126514	Q96TA2	Q96TA2	ATP-dependent zinc metalloprotease YME1L1	YME1L1
0.555543	0.126309	Q01628;Q01629;P13164;C9JQL5	Q01628	Interferon-induced transmembrane protein 3	IFITM3
0.5464	0.126258	Q9BSE5	Q9BSE5	Agmatinase, mitochondrial	AGMAT
0.373197	0.126226	Q9NXX6;Q8N140	Q9NXX6	Non-structural maintenance of chromosomes element 4 homolog A	NSMCE4A
2.38161	0.126067	P48634	P48634	Protein PRRC2A	PRRC2A
2.86014	0.125815	Q5JPE7;P69849	Q5JPE7;P69849	Nodal modulator 2;Nodal modulator 3	NOMO2;NOMO3
0.643291	0.125466	Q9BTD8	Q9BTD8	RNA-binding protein 42	RBM42
1.15317	0.125249	Q9Y232	Q9Y232	Chromodomain Y-like protein	CDYL
0.322997	0.125085	O75251	O75251	NADH dehydrogenase [ubiquinone] iron-sulfur protein 7, mitochondrial	NDUFS7
0.998818	0.124703	O43617	O43617	Trafficking protein particle complex subunit 3	TRAPPC3
0.815677	0.124489	P53041	P53041	Serine/threonine-protein phosphatase 5	PPP5C
1.36185	0.12444	Q92614	Q92614	Unconventional myosin-XVIIIa	MYO18A
1.724	0.124224	Q92783	Q92783	Signal transducing adapter molecule 1	STAM
1.05798	0.123892	Q15738	Q15738	Sterol-4-alpha-carboxylate 3-dehydrogenase, decarboxylating	NSDHL
0.281914	0.123759	Q5VW38	Q5VW38	Protein GPR107	GPR107
0.546307	0.123678	O95302;Q75LS8	O95302	Peptidyl-prolyl cis-trans isomerase FKBP9	FKBP9
0.608452	0.123675	Q9NX40	Q9NX40	OCIA domain-containing protein 1	OCIAD1
2.04148	0.123366	P24539	P24539	ATP synthase F(0) complex subunit B1, mitochondrial	ATP5F1
1.73894	0.123328	O60264	O60264	SWI/SNF-related matrix-associated actin-dependent regulator of chromatin subfamily A member 5	SMARCA5
1.47906	0.123058	O75116	O75116	Rho-associated protein kinase 2	ROCK2
0.582288	0.122973	Q8IYB1	Q8IYB1	Protein MB21D2	MB21D2
0.983047	0.122754	Q13123	Q13123	Protein Red	IK
1.6839	0.122707	P50213	P50213	Isocitrate dehydrogenase [NAD] subunit alpha, mitochondrial	IDH3A
1.51223	0.122312	O95071	O95071	E3 ubiquitin-protein ligase UBR5	UBR5
0.702248	0.122219	P09497	P09497	Clathrin light chain B	CLTB
1.24729	0.121999	Q16513	Q16513	Serine/threonine-protein kinase N2	PKN2
0.323915	0.121647	O75818	O75818	Ribonuclease P protein subunit p40	RPP40
0.617563	0.12155	Q96Q15	Q96Q15	Serine/threonine-protein kinase SMG1	SMG1
0.669593	0.121346	P21964	P21964	Catechol O-methyltransferase	COMT
0.347402	0.121219	Q13610	Q13610	Periodic tryptophan protein 1 homolog	PWP1
0.953209	0.121081	O76021	O76021	Ribosomal L1 domain-containing protein 1	RSL1D1
0.649738	0.120718	P62256	P62256	Ubiquitin-conjugating enzyme E2 H	UBE2H
0.954548	0.120647	Q9NR12	Q9NR12	PDZ and LIM domain protein 7	PDLIM7
1.12346	0.120519	O43752	O43752	Syntaxin-6	STX6
2.17587	0.12047	Q9NQX3	Q9NQX3	Gephyrin;Molybdopterin adenylyltransferase;Molybdopterin molybdenumtransferase	GPHN
1.09213	0.119904	P40763	P40763	Signal transducer and activator of transcription 3	STAT3
0.631065	0.119713	Q86VI3	Q86VI3	Ras GTPase-activating-like protein IQGAP3	IQGAP3
0.542925	0.119698	O75150	O75150	E3 ubiquitin-protein ligase BRE1B	RNF40
2.25599	0.119519	P63208	P63208	S-phase kinase-associated protein 1	SKP1
1.13906	0.11948	Q9UKX7	Q9UKX7	Nuclear pore complex protein Nup50	NUP50
1.68799	0.119341	P21359	P21359	Neurofibromin;Neurofibromin truncated	NF1
0.94706	0.119063	P29966	P29966	Myristoylated alanine-rich C-kinase substrate	MARCKS
1.80709	0.118988	O15230	O15230	Laminin subunit alpha-5	LAMA5
0.455735	0.118581	O75427	O75427	Leucine-rich repeat and calponin homology domain-containing protein 4	LRCH4
0.917014	0.11854	Q9UKM7	Q9UKM7	Endoplasmic reticulum mannosyl-oligosaccharide 1,2-alpha-mannosidase	MAN1B1
1.11604	0.117571	Q92888	Q92888	Rho guanine nucleotide exchange factor 1	ARHGEF1
1.07988	0.116625	O75348;O95670	O75348	V-type proton ATPase subunit G 1	ATP6V1G1
1.69966	0.116524	P0DMM9;P0DMN0	P0DMM9;P0DMN0	Sulfotransferase 1A3;Sulfotransferase 1A4	SULT1A3;SULT1A4
2.11289	0.116506	Q8N1F7	Q8N1F7	Nuclear pore complex protein Nup93	NUP93
1.22305	0.116506	Q9BTV4	Q9BTV4	Transmembrane protein 43	TMEM43
0.359129	0.116175	O60518	O60518	Ran-binding protein 6	RANBP6
1.15619	0.116156	Q8TD43	Q8TD43	Transient receptor potential cation channel subfamily M member 4	TRPM4
1.12747	0.11614	P06753	P06753	Tropomyosin alpha-3 chain	TPM3
1.64242	0.115924	P40121	P40121	Macrophage-capping protein	CAPG
2.41613	0.11587	P00491	P00491	Purine nucleoside phosphorylase	PNP
0.577575	0.115704	Q9P1Y5	Q9P1Y5	Calmodulin-regulated spectrin-associated protein 3	CAMSAP3
1.49412	0.115688	P52209	P52209	6-phosphogluconate dehydrogenase, decarboxylating	PGD
0.742523	0.115317	Q13867	Q13867	Bleomycin hydrolase	BLMH
1.47795	0.115253	Q00169	Q00169	Phosphatidylinositol transfer protein alpha isoform	PITPNA
0.736322	0.115243	Q6IN85	Q6IN85	Serine/threonine-protein phosphatase 4 regulatory subunit 3A	SMEK1
0.423759	0.115237	P45877	P45877	Peptidyl-prolyl cis-trans isomerase C	PPIC
1.23887	0.11516	P38159;O75526	P38159	RNA-binding motif protein, X chromosome;RNA-binding motif protein, X chromosome, N-terminally processed	RBMX
0.546585	0.115031	Q8IWR0	Q8IWR0	Zinc finger CCCH domain-containing protein 7A	ZC3H7A
1.78128	0.114999	P51532	P51532	Transcription activator BRG1	SMARCA4
0.879073	0.114966	Q8N884	Q8N884	Cyclic GMP-AMP synthase	MB21D1
2.14548	0.114871	O00461	O00461	Golgi integral membrane protein 4	GOLIM4
1.181	0.114847	O60341	O60341	Lysine-specific histone demethylase 1A	KDM1A
0.506346	0.114822	Q9H2H8	Q9H2H8	Peptidyl-prolyl cis-trans isomerase-like 3	PPIL3
0.151814	0.114762	Q15742	Q15742	NGFI-A-binding protein 2	NAB2
0.966707	0.114707	Q9Y624	Q9Y624	Junctional adhesion molecule A	F11R
1.01114	0.114573	Q99447	Q99447	Ethanolamine-phosphate cytidylyltransferase	PCYT2
0.763629	0.114181	Q8WVY7	Q8WVY7	Ubiquitin-like domain-containing CTD phosphatase 1	UBLCP1
1.25648	0.113655	Q8NBM4	Q8NBM4	Ubiquitin-associated domain-containing protein 2	UBAC2
0.57141	0.113391	Q7L2J0	Q7L2J0	7SK snRNA methylphosphate capping enzyme	MEPCE
1.0402	0.113197	O15379	O15379	Histone deacetylase 3	HDAC3
0.454742	0.112681	P42338;O00329	P42338	Phosphatidylinositol 4,5-bisphosphate 3-kinase catalytic subunit beta isoform	PIK3CB
0.256451	0.112444	Q9BRX8	Q9BRX8	Redox-regulatory protein FAM213A	FAM213A
0.918093	0.112442	P61254;Q9UNX3	P61254;Q9UNX3	60S ribosomal protein L26;60S ribosomal protein L26-like 1	RPL26;RPL26L1
0.505377	0.112329	Q5T653	Q5T653	39S ribosomal protein L2, mitochondrial	MRPL2
1.19984	0.112113	P49662;P51878	P49662	Caspase-4;Caspase-4 subunit 1;Caspase-4 subunit 2	CASP4
0.740417	0.111948	P56962	P56962	Syntaxin-17	STX17
0.79294	0.111915	Q9Y3B9	Q9Y3B9	RRP15-like protein	RRP15
0.35076	0.111835	Q5VSL9;Q9ULQ0	Q5VSL9	Striatin-interacting protein 1	STRIP1
1.51282	0.111778	O60664	O60664	Perilipin-3	PLIN3
1.96842	0.111692	P48163;Q16798	P48163	NADP-dependent malic enzyme	ME1
3.04005	0.111458	Q5K651	Q5K651	Sterile alpha motif domain-containing protein 9	SAMD9
0.633404	0.111043	Q53H82	Q53H82	Beta-lactamase-like protein 2	LACTB2
1.3965	0.110927	Q92922	Q92922	SWI/SNF complex subunit SMARCC1	SMARCC1
2.31258	0.110775	O60488	O60488	Long-chain-fatty-acid--CoA ligase 4	ACSL4
1.19017	0.110068	Q14847	Q14847	LIM and SH3 domain protein 1	LASP1
0.680738	0.109886	Q9NW13	Q9NW13	RNA-binding protein 28	RBM28
0.697749	0.10932	Q5SWX8	Q5SWX8	Protein odr-4 homolog	ODR4
0.372801	0.109172	P06746	P06746	DNA polymerase beta	POLB
0.165403	0.109171	Q96DC7	Q96DC7	Transmembrane and coiled-coil domain-containing protein 6	TMCO6
1.93181	0.109048	P38646	P38646	Stress-70 protein, mitochondrial	HSPA9
1.10511	0.108992	O76031	O76031	ATP-dependent Clp protease ATP-binding subunit clpX-like, mitochondrial	CLPX
0.592145	0.108975	O14907	O14907	Tax1-binding protein 3	TAX1BP3
1.1375	0.108897	Q99798	Q99798	Aconitate hydratase, mitochondrial	ACO2
0.813787	0.108891	Q9H2P0	Q9H2P0	Activity-dependent neuroprotector homeobox protein	ADNP
1.29906	0.108832	Q99459	Q99459	Cell division cycle 5-like protein	CDC5L
1.39326	0.108714	O75694	O75694	Nuclear pore complex protein Nup155	NUP155
0.121882	0.108118	Q16831	Q16831	Uridine phosphorylase 1	UPP1
1.06196	0.107829	Q9BTC0	Q9BTC0	Death-inducer obliterator 1	DIDO1
1.51925	0.107684	Q9P206	Q9P206	Uncharacterized protein KIAA1522	KIAA1522
0.504826	0.107679	Q00535	Q00535	Cyclin-dependent-like kinase 5	CDK5
1.03269	0.107512	P51946	P51946	Cyclin-H	CCNH
1.68875	0.10743	P62333	P62333	26S protease regulatory subunit 10B	PSMC6
0.282382	0.107408	P43405	P43405	Tyrosine-protein kinase SYK	SYK
0.332708	0.107303	Q13330	Q13330	Metastasis-associated protein MTA1	MTA1
1.49334	0.107122	Q07065	Q07065	Cytoskeleton-associated protein 4	CKAP4
0.637265	0.107032	Q9NX47	Q9NX47	E3 ubiquitin-protein ligase MARCH5	MARCH5
0.619173	0.10694	Q9NV70	Q9NV70	Exocyst complex component 1	EXOC1
3.61832	0.106916	P20340	P20340	Ras-related protein Rab-6A	RAB6A
0.436485	0.106632	Q03169	Q03169	Tumor necrosis factor alpha-induced protein 2	TNFAIP2
0.55436	0.106461	Q9UKM9	Q9UKM9	RNA-binding protein Raly	RALY
0.438503	0.106133	Q9NY27	Q9NY27	Serine/threonine-protein phosphatase 4 regulatory subunit 2	PPP4R2
0.754284	0.105607	P09110	P09110	3-ketoacyl-CoA thiolase, peroxisomal	ACAA1
0.609619	0.105166	Q92542	Q92542	Nicastrin	NCSTN
0.470653	0.105158	Q9BZF9	Q9BZF9	Uveal autoantigen with coiled-coil domains and ankyrin repeats	UACA
0.523152	0.105156	Q5ZPR3	Q5ZPR3	CD276 antigen	CD276
1.33798	0.105108	Q9Y3A6	Q9Y3A6	Transmembrane emp24 domain-containing protein 5	TMED5
2.51943	0.104866	Q9Y446	Q9Y446	Plakophilin-3	PKP3
0.795439	0.104842	Q9NYK5	Q9NYK5	39S ribosomal protein L39, mitochondrial	MRPL39
0.27609	0.104795	Q96AX1	Q96AX1	Vacuolar protein sorting-associated protein 33A	VPS33A
0.23427	0.104573	O43166	O43166	Signal-induced proliferation-associated 1-like protein 1	SIPA1L1
0.70354	0.104524	Q96FC9;A8MPP1	Q96FC9;A8MPP1	Probable ATP-dependent RNA helicase DDX11;Putative ATP-dependent RNA helicase DDX11-like protein 8	DDX11;DDX11L8
0.895877	0.104489	P49257	P49257	Protein ERGIC-53	LMAN1
0.426328	0.104205	O15213	O15213	WD repeat-containing protein 46	WDR46
0.836122	0.104128	Q9NPI6	Q9NPI6	mRNA-decapping enzyme 1A	DCP1A
0.865109	0.104119	Q9NVH1	Q9NVH1	DnaJ homolog subfamily C member 11	DNAJC11
1.01875	0.104016	Q7Z434	Q7Z434	Mitochondrial antiviral-signaling protein	MAVS
0.831799	0.103963	Q99470	Q99470	Stromal cell-derived factor 2	SDF2
0.365757	0.103818	P83881	P83881	60S ribosomal protein L36a	RPL36A
1.02755	0.103534	Q9H7Z7	Q9H7Z7	Prostaglandin E synthase 2;Prostaglandin E synthase 2 truncated form	PTGES2
1.18835	0.103322	O43688	O43688	Lipid phosphate phosphohydrolase 2	PPAP2C
0.164494	0.103209	Q9HD23	Q9HD23	Magnesium transporter MRS2 homolog, mitochondrial	MRS2
0.90701	0.103031	P20042	P20042	Eukaryotic translation initiation factor 2 subunit 2	EIF2S2
0.241425	0.102771	Q8NEZ2	Q8NEZ2	Vacuolar protein sorting-associated protein 37A	VPS37A
0.359459	0.102597	P63173	P63173	60S ribosomal protein L38	RPL38
0.952279	0.102477	O60884	O60884	DnaJ homolog subfamily A member 2	DNAJA2
0.61176	0.10212	Q9UN81	Q9UN81	LINE-1 retrotransposable element ORF1 protein	L1RE1
0.639524	0.101616	Q8WYA6	Q8WYA6	Beta-catenin-like protein 1	CTNNBL1
0.323397	0.101595	P17252;P05771	P17252	Protein kinase C alpha type	PRKCA
0.153715	0.101576	Q676U5	Q676U5	Autophagy-related protein 16-1	ATG16L1
1.24793	0.101394	P61026	P61026	Ras-related protein Rab-10	RAB10
1.86184	0.101382	Q96AE4	Q96AE4	Far upstream element-binding protein 1	FUBP1
0.796877	0.10136	Q08378	Q08378	Golgin subfamily A member 3	GOLGA3
0.730487	0.101317	O75380	O75380	NADH dehydrogenase [ubiquinone] iron-sulfur protein 6, mitochondrial	NDUFS6
0.968591	0.100569	P57088	P57088	Transmembrane protein 33	TMEM33
1.65716	0.10056	Q08J23	Q08J23	tRNA (cytosine(34)-C(5))-methyltransferase	NSUN2
0.394658	0.100441	Q6UN15	Q6UN15	Pre-mRNA 3-end-processing factor FIP1	FIP1L1
0.328557	0.100239	Q9P107	Q9P107	GEM-interacting protein	GMIP
0.468845	0.100198	Q15007	Q15007	Pre-mRNA-splicing regulator WTAP	WTAP
2.20568	0.100136	P15311	P15311	Ezrin	EZR
0.38594	0.0999117	Q9H501	Q9H501	ESF1 homolog	ESF1
1.85829	0.0994349	P49756	P49756	RNA-binding protein 25	RBM25
0.337853	0.0986757	Q92692	Q92692	Nectin-2	PVRL2
0.578637	0.0983243	P51153	P51153	Ras-related protein Rab-13	RAB13
1.08017	0.0981073	Q13428	Q13428	Treacle protein	TCOF1
0.491194	0.0980492	Q9NRY5	Q9NRY5	Protein FAM114A2	FAM114A2
0.381077	0.0980449	P23219	P23219	Prostaglandin G/H synthase 1	PTGS1
1.16775	0.097928	P21127;Q9UQ88	P21127;Q9UQ88	Cyclin-dependent kinase 11B;Cyclin-dependent kinase 11A	CDK11B;CDK11A
1.06866	0.0978765	P05166	P05166	Propionyl-CoA carboxylase beta chain, mitochondrial	PCCB
1.35402	0.0976934	Q9H223	Q9H223	EH domain-containing protein 4	EHD4
0.295565	0.0975833	Q9BPX5	Q9BPX5	Actin-related protein 2/3 complex subunit 5-like protein	ARPC5L
0.596699	0.0975723	O60563	O60563	Cyclin-T1	CCNT1
0.655044	0.0973301	P20339	P20339	Ras-related protein Rab-5A	RAB5A
0.385161	0.09726	Q04912	Q04912	Macrophage-stimulating protein receptor;Macrophage-stimulating protein receptor alpha chain;Macrophage-stimulating protein receptor beta chain	MST1R
1.23906	0.0971365	P23284	P23284	Peptidyl-prolyl cis-trans isomerase B	PPIB
1.02788	0.0970325	P50995;P27216	P50995	Annexin A11	ANXA11
0.526884	0.0969052	Q9H0P0	Q9H0P0	Cytosolic 5-nucleotidase 3A	NT5C3A
1.45495	0.0968051	O00154	O00154	Cytosolic acyl coenzyme A thioester hydrolase	ACOT7
1.473	0.0965486	O00330	O00330	Pyruvate dehydrogenase protein X component, mitochondrial	PDHX
0.435292	0.096364	P61009	P61009	Signal peptidase complex subunit 3	SPCS3
0.638148	0.0959744	P78310	P78310	Coxsackievirus and adenovirus receptor	CXADR
1.28669	0.0959606	Q8N5I2	Q8N5I2	Arrestin domain-containing protein 1	ARRDC1
0.762478	0.095932	P49207	P49207	60S ribosomal protein L34	RPL34
1.08222	0.0955753	Q16666	Q16666	Gamma-interferon-inducible protein 16	IFI16
0.712254	0.0955729	P53367	P53367	Arfaptin-1	ARFIP1
0.579636	0.0955534	Q96BP3	Q96BP3	Peptidylprolyl isomerase domain and WD repeat-containing protein 1	PPWD1
1.00555	0.0954804	Q9ULU4	Q9ULU4	Protein kinase C-binding protein 1	ZMYND8
0.363226	0.0954061	P37840	P37840	Alpha-synuclein	SNCA
0.964732	0.0953522	Q9Y448	Q9Y448	Small kinetochore-associated protein	KNSTRN
1.00221	0.0953345	Q9H0H0	Q9H0H0	Integrator complex subunit 2	INTS2
0.60748	0.0952749	P54619	P54619	5-AMP-activated protein kinase subunit gamma-1	PRKAG1
0.133762	0.0950146	Q9Y2D5	Q9Y2D5	A-kinase anchor protein 2	AKAP2
0.202901	0.0948424	Q13889	Q13889	General transcription factor IIH subunit 3	GTF2H3
0.437243	0.0948133	Q9NX63	Q9NX63	MICOS complex subunit MIC19	CHCHD3
0.261198	0.0948076	Q17RY6	Q17RY6	Lymphocyte antigen 6K	LY6K
0.440247	0.0942693	Q96PZ2	Q96PZ2	Protein FAM111A	FAM111A
0.44649	0.0939846	O94880	O94880	PHD finger protein 14	PHF14
1.00391	0.0939288	P67936	P67936	Tropomyosin alpha-4 chain	TPM4
0.311146	0.0938654	Q12972	Q12972	Nuclear inhibitor of protein phosphatase 1;Activator of RNA decay	PPP1R8
1.7855	0.0937414	O60306	O60306	Intron-binding protein aquarius	AQR
0.467865	0.0934815	Q6ZUM4	Q6ZUM4	Rho GTPase-activating protein 27	ARHGAP27
1.26329	0.0934176	P47755	P47755	F-actin-capping protein subunit alpha-2	CAPZA2
0.490083	0.093389	O14639	O14639	Actin-binding LIM protein 1	ABLIM1
0.757261	0.0930243	P56134	P56134	ATP synthase subunit f, mitochondrial	ATP5J2
1.57585	0.0929351	Q9NU22	Q9NU22	Midasin	MDN1
0.4281	0.0929008	Q8NAV1	Q8NAV1	Pre-mRNA-splicing factor 38A	PRPF38A
1.60163	0.0927386	O43432	O43432	Eukaryotic translation initiation factor 4 gamma 3	EIF4G3
0.34209	0.0926828	P67812;P0C7V7	P67812	Signal peptidase complex catalytic subunit SEC11A	SEC11A
0.6034	0.0925446	P67809	P67809	Nuclease-sensitive element-binding protein 1	YBX1
0.857873	0.092454	P10586	P10586	Receptor-type tyrosine-protein phosphatase F	PTPRF
0.680863	0.0920711	P13073	P13073	Cytochrome c oxidase subunit 4 isoform 1, mitochondrial	COX4I1
0.877169	0.0919733	Q6IAA8	Q6IAA8	Ragulator complex protein LAMTOR1	LAMTOR1
0.953426	0.091969	Q15717	Q15717	ELAV-like protein 1	ELAVL1
0.450676	0.0917921	Q9ULW3	Q9ULW3	Activator of basal transcription 1	ABT1
1.14066	0.0917277	Q9NVA2	Q9NVA2	Septin-11	40787
0.376052	0.0916018	Q9BVG4	Q9BVG4	Protein PBDC1	PBDC1
1.73795	0.0915961	Q04637	Q04637	Eukaryotic translation initiation factor 4 gamma 1	EIF4G1
2.38613	0.0915718	P00367;P49448	P00367;P49448	Glutamate dehydrogenase 1, mitochondrial;Glutamate dehydrogenase 2, mitochondrial	GLUD1;GLUD2
0.174824	0.091362	Q16254	Q16254	Transcription factor E2F4	E2F4
1.38677	0.0913181	A3KMH1	A3KMH1	von Willebrand factor A domain-containing protein 8	VWA8
0.330437	0.0912538	Q712K3	Q712K3	Ubiquitin-conjugating enzyme E2 R2	UBE2R2
0.308145	0.0912256	Q9H267	Q9H267	Vacuolar protein sorting-associated protein 33B	VPS33B
1.52172	0.0911994	Q09161	Q09161	Nuclear cap-binding protein subunit 1	NCBP1
1.58583	0.0911355	O15031;O60486	O15031	Plexin-B2	PLXNB2
0.451208	0.0910964	P61981	P61981	14-3-3 protein gamma;14-3-3 protein gamma, N-terminally processed	YWHAG
0.746135	0.0909514	O95817	O95817	BAG family molecular chaperone regulator 3	BAG3
0.50714	0.0906668	P53007	P53007	Tricarboxylate transport protein, mitochondrial	SLC25A1
0.587747	0.0906229	O00487	O00487	26S proteasome non-ATPase regulatory subunit 14	PSMD14
1.13661	0.0905981	P18583	P18583	Protein SON	SON
0.151125	0.0905952	Q9H857	Q9H857	5-nucleotidase domain-containing protein 2	NT5DC2
0.190072	0.0905695	P10109	P10109	Adrenodoxin, mitochondrial	FDX1
0.303343	0.0904708	Q86WR7	Q86WR7	Proline and serine-rich protein 2	PROSER2
0.806619	0.0904517	Q5JTD0	Q5JTD0	Tight junction-associated protein 1	TJAP1
0.539417	0.0903563	Q14134	Q14134	Tripartite motif-containing protein 29	TRIM29
0.74007	0.0902486	P55084	P55084	Trifunctional enzyme subunit beta, mitochondrial;3-ketoacyl-CoA thiolase	HADHB
1.19512	0.0898662	Q13131;P54646	Q13131	5-AMP-activated protein kinase catalytic subunit alpha-1	PRKAA1
0.738981	0.089355	Q9P2D3	Q9P2D3	HEAT repeat-containing protein 5B	HEATR5B
1.94126	0.0890484	Q93034	Q93034	Cullin-5	CUL5
0.711282	0.0887389	P28074	P28074	Proteasome subunit beta type-5	PSMB5
0.54545	0.0885119	Q9P2N5	Q9P2N5	RNA-binding protein 27	RBM27
0.478742	0.0883975	Q9NRV9	Q9NRV9	Heme-binding protein 1	HEBP1
0.457293	0.0882182	P32780	P32780	General transcription factor IIH subunit 1	GTF2H1
0.321299	0.0880642	Q13438	Q13438	Protein OS-9	OS9
0.256444	0.088048	O75676	O75676	Ribosomal protein S6 kinase alpha-4	RPS6KA4
0.185854	0.0880175	O00422	O00422	Histone deacetylase complex subunit SAP18	SAP18
1.81528	0.087738	O43707	O43707	Alpha-actinin-4	ACTN4
0.113581	0.0877352	Q9H4H8	Q9H4H8	Protein FAM83D	FAM83D
0.426826	0.0876403	Q9NVM9	Q9NVM9	Protein asunder homolog	ASUN
0.875356	0.087502	P46087	P46087	Probable 28S rRNA (cytosine(4447)-C(5))-methyltransferase	NOP2
0.808526	0.087038	Q96DB5	Q96DB5	Regulator of microtubule dynamics protein 1	RMDN1
1.332	0.0867748	Q8NBJ7	Q8NBJ7	Sulfatase-modifying factor 2	SUMF2
0.571666	0.0867734	P46108	P46108	Adapter molecule crk	CRK
0.973365	0.0867424	Q4G0F5	Q4G0F5	Vacuolar protein sorting-associated protein 26B	VPS26B
0.398513	0.0864592	P05165	P05165	Propionyl-CoA carboxylase alpha chain, mitochondrial	PCCA
0.3277	0.0862556	Q9P013	Q9P013	Spliceosome-associated protein CWC15 homolog	CWC15
0.967068	0.0862508	Q9Y3Z3	Q9Y3Z3	Deoxynucleoside triphosphate triphosphohydrolase SAMHD1	SAMHD1
0.500946	0.0860643	Q9UNK0	Q9UNK0	Syntaxin-8	STX8
0.259978	0.0858035	Q14151	Q14151	Scaffold attachment factor B2	SAFB2
0.237575	0.0857639	Q9NVV4	Q9NVV4	Poly(A) RNA polymerase, mitochondrial	MTPAP
0.691248	0.0852079	P10620	P10620	Microsomal glutathione S-transferase 1	MGST1
0.912349	0.0848927	Q9NRN7	Q9NRN7	L-aminoadipate-semialdehyde dehydrogenase-phosphopantetheinyl transferase	AASDHPPT
0.778666	0.0848551	O14776	O14776	Transcription elongation regulator 1	TCERG1
0.439586	0.0847058	Q9NRL2	Q9NRL2	Bromodomain adjacent to zinc finger domain protein 1A	BAZ1A
0.38208	0.0846734	Q93074	Q93074	Mediator of RNA polymerase II transcription subunit 12	MED12
0.641647	0.0845909	P50552	P50552	Vasodilator-stimulated phosphoprotein	VASP
0.914364	0.0842066	Q9UDW1	Q9UDW1	Cytochrome b-c1 complex subunit 9	UQCR10
0.352601	0.0840182	Q9BUI4	Q9BUI4	DNA-directed RNA polymerase III subunit RPC3	POLR3C
0.324904	0.0839658	Q6PJG6	Q6PJG6	BRCA1-associated ATM activator 1	BRAT1
0.877549	0.0836458	O75179	O75179	Ankyrin repeat domain-containing protein 17	ANKRD17
0.432836	0.0834408	Q14997	Q14997	Proteasome activator complex subunit 4	PSME4
1.07253	0.0833268	P21399	P21399	Cytoplasmic aconitate hydratase	ACO1
0.77824	0.0832906	Q9ULZ3	Q9ULZ3	Apoptosis-associated speck-like protein containing a CARD	PYCARD
0.323913	0.0832124	Q13042	Q13042	Cell division cycle protein 16 homolog	CDC16
0.662379	0.0830464	Q9NQC3	Q9NQC3	Reticulon-4	RTN4
0.359586	0.0828986	P61964	P61964	WD repeat-containing protein 5	WDR5
0.157372	0.0824986	Q9Y2H1	Q9Y2H1	Serine/threonine-protein kinase 38-like	STK38L
0.992279	0.0823622	Q9UNH7;Q86XE0	Q9UNH7	Sorting nexin-6;Sorting nexin-6, N-terminally processed	SNX6
1.66317	0.082356	P26006	P26006	Integrin alpha-3;Integrin alpha-3 heavy chain;Integrin alpha-3 light chain	ITGA3
1.26943	0.082087	Q13505	Q13505	Metaxin-1	MTX1
0.617836	0.0818596	P16070	P16070	CD44 antigen	CD44
0.571932	0.0815964	P17480	P17480	Nucleolar transcription factor 1	UBTF
0.383805	0.0814099	Q96S97	Q96S97	Myeloid-associated differentiation marker	MYADM
0.86351	0.0813165	Q6ZNJ1	Q6ZNJ1	Neurobeachin-like protein 2	NBEAL2
0.424287	0.0812778	Q86U86	Q86U86	Protein polybromo-1	PBRM1
1.0057	0.0810752	Q13573	Q13573	SNW domain-containing protein 1	SNW1
0.788955	0.0810165	P84103	P84103	Serine/arginine-rich splicing factor 3	SRSF3
0.208083	0.0807242	Q9UNL2	Q9UNL2	Translocon-associated protein subunit gamma	SSR3
0.353639	0.0807123	Q86W50	Q86W50	Methyltransferase-like protein 16	METTL16
0.323803	0.0806646	Q8TD30;P24298	Q8TD30	Alanine aminotransferase 2	GPT2
1.30222	0.0805826	Q96HW7	Q96HW7	Integrator complex subunit 4	INTS4
0.461704	0.0803971	Q96N67	Q96N67	Dedicator of cytokinesis protein 7	DOCK7
0.484876	0.0803227	Q9Y657;Q5JUX0	Q9Y657;Q5JUX0	Spindlin-1;Spindlin-3	SPIN1;SPIN3
0.349736	0.0803204	Q8IWA4	Q8IWA4	Mitofusin-1	MFN1
0.929775	0.0800581	Q6AI08	Q6AI08	HEAT repeat-containing protein 6	HEATR6
0.492577	0.0799828	Q96GC9	Q96GC9	Vacuole membrane protein 1	VMP1
0.305424	0.0797911	Q8N1G0	Q8N1G0	Zinc finger protein 687	ZNF687
1.25283	0.0796227	Q01968	Q01968	Inositol polyphosphate 5-phosphatase OCRL-1	OCRL
1.09871	0.0796223	Q12830	Q12830	Nucleosome-remodeling factor subunit BPTF	BPTF
0.898084	0.0795274	Q86V81	Q86V81	THO complex subunit 4	ALYREF
1.16108	0.0793376	O14964	O14964	Hepatocyte growth factor-regulated tyrosine kinase substrate	HGS
1.04707	0.0791783	P23246	P23246	Splicing factor, proline- and glutamine-rich	SFPQ
0.95175	0.0791545	Q86UE4	Q86UE4	Protein LYRIC	MTDH
0.285196	0.0791125	Q8N8S7	Q8N8S7	Protein enabled homolog	ENAH
1.07414	0.0789557	Q7L576	Q7L576	Cytoplasmic FMR1-interacting protein 1	CYFIP1
0.252499	0.0789175	Q16864	Q16864	V-type proton ATPase subunit F	ATP6V1F
0.522244	0.0788593	Q8NCA5	Q8NCA5	Protein FAM98A	FAM98A
0.55217	0.0786266	O96000	O96000	NADH dehydrogenase [ubiquinone] 1 beta subcomplex subunit 10	NDUFB10
1.11593	0.0785909	Q96ST3	Q96ST3	Paired amphipathic helix protein Sin3a	SIN3A
0.22698	0.078537	Q9HCD5	Q9HCD5	Nuclear receptor coactivator 5	NCOA5
0.960441	0.0784907	O76003	O76003	Glutaredoxin-3	GLRX3
0.549852	0.0783739	P11717	P11717	Cation-independent mannose-6-phosphate receptor	IGF2R
1.1055	0.0781527	Q5JRA6	Q5JRA6	Melanoma inhibitory activity protein 3	MIA3
0.719724	0.0779839	P30533	P30533	Alpha-2-macroglobulin receptor-associated protein	LRPAP1
1.7035	0.0779076	P48506	P48506	Glutamate--cysteine ligase catalytic subunit	GCLC
0.622917	0.0778022	Q9BXJ9	Q9BXJ9	N-alpha-acetyltransferase 15, NatA auxiliary subunit	NAA15
0.458091	0.0776691	Q6NZY4	Q6NZY4	Zinc finger CCHC domain-containing protein 8	ZCCHC8
1.15964	0.0776587	Q9UKS6	Q9UKS6	Protein kinase C and casein kinase substrate in neurons protein 3	PACSIN3
0.73462	0.0776052	Q86UU0	Q86UU0	B-cell CLL/lymphoma 9-like protein	BCL9L
0.388112	0.0774932	Q9BWJ5	Q9BWJ5	Splicing factor 3B subunit 5	SF3B5
0.463551	0.0774894	O43292	O43292	Glycosylphosphatidylinositol anchor attachment 1 protein	GPAA1
0.419712	0.0774245	Q15286	Q15286	Ras-related protein Rab-35	RAB35
0.459347	0.077404	Q8IYI6	Q8IYI6	Exocyst complex component 8	EXOC8
0.592925	0.0773487	Q7Z5L9	Q7Z5L9	Interferon regulatory factor 2-binding protein 2	IRF2BP2
0.0321582	0.0769534	Q9NRC6	Q9NRC6	Spectrin beta chain, non-erythrocytic 5	SPTBN5
3.17022	0.0769286	P17844	P17844	Probable ATP-dependent RNA helicase DDX5	DDX5
0.585103	0.0769024	O43837	O43837	Isocitrate dehydrogenase [NAD] subunit beta, mitochondrial	IDH3B
0.598415	0.0766416	P35611	P35611	Alpha-adducin	ADD1
0.243341	0.0764904	Q8IWB7	Q8IWB7	WD repeat and FYVE domain-containing protein 1	WDFY1
2.52267	0.076098	Q00610	Q00610	Clathrin heavy chain 1	CLTC
0.41236	0.076055	Q9Y5P4	Q9Y5P4	Collagen type IV alpha-3-binding protein	COL4A3BP
0.342638	0.075819	Q9BU89	Q9BU89	Deoxyhypusine hydroxylase	DOHH
0.588869	0.0753741	P80723	P80723	Brain acid soluble protein 1	BASP1
0.866546	0.0751963	Q15005	Q15005	Signal peptidase complex subunit 2	SPCS2
1.81186	0.0751452	Q86SF2	Q86SF2	N-acetylgalactosaminyltransferase 7	GALNT7
0.48093	0.0749254	Q9C0J8	Q9C0J8	pre-mRNA 3 end processing protein WDR33	WDR33
0.58915	0.0748415	Q5H9R7	Q5H9R7	Serine/threonine-protein phosphatase 6 regulatory subunit 3	PPP6R3
0.357037	0.0746946	P53985	P53985	Monocarboxylate transporter 1	SLC16A1
0.493143	0.0746937	O15554	O15554	Intermediate conductance calcium-activated potassium channel protein 4	KCNN4
0.323617	0.0746288	Q9UHD2	Q9UHD2	Serine/threonine-protein kinase TBK1	TBK1
0.766432	0.0746131	Q14980	Q14980	Nuclear mitotic apparatus protein 1	NUMA1
0.952747	0.0745773	O94901	O94901	SUN domain-containing protein 1	SUN1
0.416368	0.0745454	Q13243	Q13243	Serine/arginine-rich splicing factor 5	SRSF5
0.975477	0.0742383	Q9P2E9	Q9P2E9	Ribosome-binding protein 1	RRBP1
0.711365	0.0739098	P51116	P51116	Fragile X mental retardation syndrome-related protein 2	FXR2
0.273561	0.073895	Q9Y6I4	Q9Y6I4	Ubiquitin carboxyl-terminal hydrolase 3	USP3
0.451637	0.0738072	Q9NXA8	Q9NXA8	NAD-dependent protein deacylase sirtuin-5, mitochondrial	SIRT5
0.646258	0.0737705	Q96IU4	Q96IU4	Alpha/beta hydrolase domain-containing protein 14B	ABHD14B
1.39081	0.0736785	Q9BVP2	Q9BVP2	Guanine nucleotide-binding protein-like 3	GNL3
0.277398	0.0736732	Q96GX5	Q96GX5	Serine/threonine-protein kinase greatwall	MASTL
0.148994	0.0735416	Q86SQ0	Q86SQ0	Pleckstrin homology-like domain family B member 2	PHLDB2
0.584378	0.0731497	Q99584	Q99584	Protein S100-A13	S100A13
0.512264	0.0731063	P38432	P38432	Coilin	COIL
0.876663	0.0729094	P17174	P17174	Aspartate aminotransferase, cytoplasmic	GOT1
0.246568	0.0728154	Q08752	Q08752	Peptidyl-prolyl cis-trans isomerase D	PPID
0.301771	0.0725899	O43823	O43823	A-kinase anchor protein 8	AKAP8
0.446608	0.0723844	Q969G3	Q969G3	SWI/SNF-related matrix-associated actin-dependent regulator of chromatin subfamily E member 1	SMARCE1
0.403835	0.0722251	O15020	O15020	Spectrin beta chain, non-erythrocytic 2	SPTBN2
1.52701	0.0721569	O43395	O43395	U4/U6 small nuclear ribonucleoprotein Prp3	PRPF3
0.158991	0.0720282	Q8TE02	Q8TE02	Elongator complex protein 5	ELP5
0.508291	0.0715971	Q15424	Q15424	Scaffold attachment factor B1	SAFB
0.679958	0.0711355	P11388	P11388	DNA topoisomerase 2-alpha	TOP2A
0.200399	0.0710225	Q96G23	Q96G23	Ceramide synthase 2	CERS2
0.322861	0.0708714	Q8WX93	Q8WX93	Palladin	PALLD
0.174547	0.070828	Q8TF05	Q8TF05	Serine/threonine-protein phosphatase 4 regulatory subunit 1	PPP4R1
0.139579	0.0707974	O75688	O75688	Protein phosphatase 1B	PPM1B
0.441933	0.0703959	Q9Y2Y0	Q9Y2Y0	ADP-ribosylation factor-like protein 2-binding protein	ARL2BP
0.287846	0.0703011	Q96SK2	Q96SK2	Transmembrane protein 209	TMEM209
0.200848	0.0702825	P23443	P23443	Ribosomal protein S6 kinase beta-1	RPS6KB1
1.38539	0.0702586	O60701	O60701	UDP-glucose 6-dehydrogenase	UGDH
0.825183	0.0701985	P36542	P36542	ATP synthase subunit gamma, mitochondrial	ATP5C1
0.388454	0.0701938	Q01844	Q01844	RNA-binding protein EWS	EWSR1
0.213166	0.0701098	Q6IQ22	Q6IQ22	Ras-related protein Rab-12	RAB12
0.501046	0.0700665	P52594	P52594	Arf-GAP domain and FG repeat-containing protein 1	AGFG1
0.270317	0.0699458	Q9UKG1	Q9UKG1	DCC-interacting protein 13-alpha	APPL1
1.4184	0.069829	Q15813	Q15813	Tubulin-specific chaperone E	TBCE
0.476751	0.0697041	Q9Y679	Q9Y679	Ancient ubiquitous protein 1	AUP1
0.718992	0.0696054	P19105;O14950;P24844	P19105;O14950;P24844	Myosin regulatory light chain 12A;Myosin regulatory light chain 12B;Myosin regulatory light polypeptide 9	MYL12A;MYL12B;MYL9
0.397245	0.0695953	Q9UPT8	Q9UPT8	Zinc finger CCCH domain-containing protein 4	ZC3H4
0.174025	0.0694709	Q9BX69	Q9BX69	Caspase recruitment domain-containing protein 6	CARD6
1.88802	0.0693007	P14625;Q58FF3	P14625	Endoplasmin	HSP90B1
0.515193	0.0690713	Q5JTH9	Q5JTH9	RRP12-like protein	RRP12
0.273315	0.0689054	Q8IUF8	Q8IUF8	Bifunctional lysine-specific demethylase and histidyl-hydroxylase MINA	MINA
0.11586	0.0688219	Q9BQ75	Q9BQ75	Protein CMSS1	CMSS1
0.27774	0.0686545	O14949	O14949	Cytochrome b-c1 complex subunit 8	UQCRQ
0.116557	0.0685377	Q9NRA8	Q9NRA8	Eukaryotic translation initiation factor 4E transporter	EIF4ENIF1
0.434048	0.0684485	Q96EK5	Q96EK5	KIF1-binding protein	KIAA1279
0.156694	0.0684042	P53365	P53365	Arfaptin-2	ARFIP2
0.540394	0.0683947	Q9BV40	Q9BV40	Vesicle-associated membrane protein 8	VAMP8
0.312196	0.068367	Q6L8Q7	Q6L8Q7	2,5-phosphodiesterase 12	PDE12
0.205708	0.0682464	Q13546	Q13546	Receptor-interacting serine/threonine-protein kinase 1	RIPK1
0.249245	0.0681996	Q9Y478	Q9Y478	5-AMP-activated protein kinase subunit beta-1	PRKAB1
0.569387	0.0681572	Q8N766	Q8N766	ER membrane protein complex subunit 1	EMC1
0.641053	0.0677824	Q9HCS7	Q9HCS7	Pre-mRNA-splicing factor SYF1	XAB2
0.422265	0.0675359	Q9BTE3	Q9BTE3	Mini-chromosome maintenance complex-binding protein	MCMBP
0.274558	0.067358	Q7Z6E9	Q7Z6E9	E3 ubiquitin-protein ligase RBBP6	RBBP6
0.319989	0.0673161	Q13190	Q13190	Syntaxin-5	STX5
0.753042	0.0672865	Q13895	Q13895	Bystin	BYSL
0.483481	0.0672073	P05187;P09923	P05187	Alkaline phosphatase, placental type	ALPP
0.35248	0.0671692	Q8IVP5	Q8IVP5	FUN14 domain-containing protein 1	FUNDC1
0.334249	0.0669794	Q8TCJ2	Q8TCJ2	Dolichyl-diphosphooligosaccharide--protein glycosyltransferase subunit STT3B	STT3B
0.454614	0.0667601	Q9Y383	Q9Y383	Putative RNA-binding protein Luc7-like 2	LUC7L2
0.417228	0.0667138	Q8WWC4	Q8WWC4	Uncharacterized protein C2orf47, mitochondrial	C2orf47
0.247804	0.0665669	P31350	P31350	Ribonucleoside-diphosphate reductase subunit M2	RRM2
0.314341	0.0664763	O43719	O43719	HIV Tat-specific factor 1	HTATSF1
0.136762	0.0664401	Q96D15	Q96D15	Reticulocalbin-3	RCN3
0.171896	0.0660777	Q8N5N7	Q8N5N7	39S ribosomal protein L50, mitochondrial	MRPL50
0.129256	0.0660305	Q9H490	Q9H490	Phosphatidylinositol glycan anchor biosynthesis class U protein	PIGU
0.571976	0.0658946	P35658	P35658	Nuclear pore complex protein Nup214	NUP214
0.651179	0.065814	O95248	O95248	Myotubularin-related protein 5	SBF1
0.390686	0.0657253	Q9NTX5	Q9NTX5	Ethylmalonyl-CoA decarboxylase	ECHDC1
0.713122	0.0656972	P51858	P51858	Hepatoma-derived growth factor	HDGF
0.7888	0.0656233	P35998	P35998	26S protease regulatory subunit 7	PSMC2
0.209544	0.0653901	Q9NUQ3;Q9BZA5	Q9NUQ3	Gamma-taxilin	TXLNG
0.245701	0.0652118	O14672	O14672	Disintegrin and metalloproteinase domain-containing protein 10	ADAM10
0.346484	0.0651503	P60468	P60468	Protein transport protein Sec61 subunit beta	SEC61B
0.387677	0.0650964	O75937	O75937	DnaJ homolog subfamily C member 8	DNAJC8
0.201291	0.0650773	Q9ULH0	Q9ULH0	Kinase D-interacting substrate of 220 kDa	KIDINS220
0.3138	0.0649719	Q09472	Q09472	Histone acetyltransferase p300	EP300
0.947146	0.0649104	Q9Y5M8	Q9Y5M8	Signal recognition particle receptor subunit beta	SRPRB
0.453844	0.0649028	O00400	O00400	Acetyl-coenzyme A transporter 1	SLC33A1
0.47188	0.0647268	Q52LJ0	Q52LJ0	Protein FAM98B	FAM98B
0.351215	0.064631	Q5T5P2	Q5T5P2	Sickle tail protein homolog	KIAA1217
0.406717	0.0645385	Q9NY12	Q9NY12	H/ACA ribonucleoprotein complex subunit 1	GAR1
0.316742	0.0644369	Q8N6T3	Q8N6T3	ADP-ribosylation factor GTPase-activating protein 1	ARFGAP1
[truncated: 3,075 more rows]

## Sheet: Supp.Fig. 4d. 6h_NK192 vs DMSO
-LOG(P-value)	Difference	Protein IDs	Majority protein IDs	Protein names	Gene names
[truncated: 4,214 more rows]

[truncated: 2 more sheets: Supp.Fig. 4e. 24h_NK192 vs DMSO, Supp.Fig. 4f. 72h_NK192 vs DMSO]
