# Supplementary material for: Targeted degradation of USP7 in solid cancer cells reveals distinct effects of deubiquitinase degraders and inhibitors
Source: Nat Commun. 2026 May 13;17:4331. doi: 10.1038/s41467-026-72295-x (PMC13172357; doi:10.1038/s41467-026-72295-x)
Supplement: Supplementary file 6 — Supplementary Data 5 [file 41467_2026_72295_MOESM6_ESM.xlsx]

## Sheet: S-Fig. 5a. NK250 vs DMSO (1μM)
-Log(P-value)	Difference	Protein.Group	Protein.Names	Genes	First.Protein.Description
10.7135	-4.18281	Q93009	UBP7_HUMAN	USP7	Ubiquitin carboxyl-terminal hydrolase 7
9.80509	1.90048	Q14512	FGFP1_HUMAN	FGFBP1	Fibroblast growth factor-binding protein 1
8.70859	1.33767	P01033	TIMP1_HUMAN	TIMP1	Metalloproteinase inhibitor 1
8.50089	-2.37165	Q8WWQ0	PHIP_HUMAN	PHIP	PH-interacting protein
8.28278	-1.32635	Q14669	TRIPC_HUMAN	TRIP12	E3 ubiquitin-protein ligase TRIP12
8.19979	-1.86564	Q8IWI9	MGAP_HUMAN	MGA	MAX gene-associated protein
8.02235	-1.1787	Q9BSJ5	CQ080_HUMAN	C17orf80	Uncharacterized protein C17orf80
7.69981	1.35833	Q8IZV5	RDH10_HUMAN	RDH10	Retinol dehydrogenase 10
7.68595	-2.85419	O43924	PDE6D_HUMAN	PDE6D	Retinal rod rhodopsin-sensitive cGMP 3',5'-cyclic phosphodiesterase subunit delta
7.64891	-0.706815	Q9H4L7	SMRCD_HUMAN	SMARCAD1	SWI/SNF-related matrix-associated actin-dependent regulator of chromatin subfamily A containing DEAD/H box 1
7.58779	1.4612	Q99988	GDF15_HUMAN	GDF15	Growth/differentiation factor 15
7.51882	-1.39369	Q9NS91	RAD18_HUMAN	RAD18	E3 ubiquitin-protein ligase RAD18
7.40888	1.19035	Q709F0	ACD11_HUMAN	ACAD11	Acyl-CoA dehydrogenase family member 11
7.26623	0.782815	Q9BT67	NFIP1_HUMAN	NDFIP1	NEDD4 family-interacting protein 1
7.20361	-0.839707	Q8N806	UBR7_HUMAN	UBR7	Putative E3 ubiquitin-protein ligase UBR7
7.15249	1.51732	Q86VP1	TAXB1_HUMAN	TAX1BP1	Tax1-binding protein 1
7.14634	2.08744	Q16850	CP51A_HUMAN	CYP51A1	Lanosterol 14-alpha demethylase
7.04582	0.47084	P49441	INPP_HUMAN	INPP1	Inositol polyphosphate 1-phosphatase
6.96129	-0.674831	Q14527	HLTF_HUMAN	HLTF	Helicase-like transcription factor
6.8408	-1.00251	Q5SXM2	SNPC4_HUMAN	SNAPC4	snRNA-activating protein complex subunit 4
6.74374	0.359985	Q9NUB1	ACS2L_HUMAN	ACSS1	Acetyl-coenzyme A synthetase 2-like, mitochondrial
6.66972	0.856784	Q99985	SEM3C_HUMAN	SEMA3C	Semaphorin-3C
6.56793	-0.809611	Q96NE9	FRMD6_HUMAN	FRMD6	FERM domain-containing protein 6
6.53142	0.783276	P33121	ACSL1_HUMAN	ACSL1	Long-chain-fatty-acid--CoA ligase 1
6.45288	0.471666	P48449	LSS_HUMAN	LSS	Lanosterol synthase
6.41056	1.24476	Q86UY5	FA83A_HUMAN	FAM83A	Protein FAM83A
6.27253	1.8083	P19878	NCF2_HUMAN	NCF2	Neutrophil cytosol factor 2
6.20727	-0.434938	Q8N1G2	CMTR1_HUMAN	CMTR1	Cap-specific mRNA (nucleoside-2'-O-)-methyltransferase 1
6.19432	-0.84156	Q9H3D4	P63_HUMAN	TP63	Tumor protein 63
6.14339	-0.859893	Q8WUQ7	CATIN_HUMAN	CACTIN	Splicing factor Cactin
6.13937	1.18353	Q13501	SQSTM_HUMAN	SQSTM1	Sequestosome-1
6.13126	0.562205	O75185	AT2C2_HUMAN	ATP2C2	Calcium-transporting ATPase type 2C member 2
6.11167	0.710443	Q12913	PTPRJ_HUMAN	PTPRJ	Receptor-type tyrosine-protein phosphatase eta
6.09488	0.938134	Q9H6B4	CLMP_HUMAN	CLMP	CXADR-like membrane protein
6.06607	-0.505579	Q9Y4B6	DCAF1_HUMAN	DCAF1	DDB1- and CUL4-associated factor 1
6.06311	1.73634	P14598;A6NI72;A8MVU1	NCF1B_HUMAN;NCF1C_HUMAN;NCF1_HUMAN	NCF1;NCF1B;NCF1C	Putative neutrophil cytosol factor 1B
6.04043	1.24544	O60462	NRP2_HUMAN	NRP2	Neuropilin-2
6.02933	-0.359764	A6NIH7	U119B_HUMAN	UNC119B	Protein unc-119 homolog B
5.99853	0.994461	Q7L5A8	FA2H_HUMAN	FA2H	Fatty acid 2-hydroxylase
5.98284	1.14942	Q96K12	FACR2_HUMAN	FAR2	Fatty acyl-CoA reductase 2
5.9615	0.612557	P06737	PYGL_HUMAN	PYGL	Glycogen phosphorylase, liver form
5.92686	1.7831	Q16678	CP1B1_HUMAN	CYP1B1	Cytochrome P450 1B1
5.9083	1.00496	P04114	APOB_HUMAN	APOB	Apolipoprotein B-100
5.892	1.1363	Q9Y274	SIA10_HUMAN	ST3GAL6	Type 2 lactosamine alpha-2,3-sialyltransferase
5.88711	0.48968	P98160	PGBM_HUMAN	HSPG2	Basement membrane-specific heparan sulfate proteoglycan core protein
5.88304	1.58677	Q13772	NCOA4_HUMAN	NCOA4	Nuclear receptor coactivator 4
5.8748	-0.954741	Q6PL18	ATAD2_HUMAN	ATAD2	ATPase family AAA domain-containing protein 2
5.85141	0.756243	Q06481	APLP2_HUMAN	APLP2	Amyloid beta precursor like protein 2
5.81999	1.06831	P41273	TNFL9_HUMAN	TNFSF9	Tumor necrosis factor ligand superfamily member 9
5.79735	1.37482	P80188	NGAL_HUMAN	LCN2	Neutrophil gelatinase-associated lipocalin
5.79444	0.813574	O75923	DYSF_HUMAN	DYSF	Dysferlin
5.78634	-0.704221	P26358	DNMT1_HUMAN	DNMT1	DNA (cytosine-5)-methyltransferase 1
5.77452	0.49177	P00966	ASSY_HUMAN	ASS1	Argininosuccinate synthase
5.76712	0.723253	P14543	NID1_HUMAN	NID1	Nidogen-1
5.74038	0.781708	Q8TED4	G6PT3_HUMAN	SLC37A2	Glucose-6-phosphate exchanger SLC37A2
5.73913	-1.24155	Q96T88	UHRF1_HUMAN	UHRF1	E3 ubiquitin-protein ligase UHRF1
5.73692	-0.640312	Q8WZA9	IRGQ_HUMAN	IRGQ	Immunity-related GTPase family Q protein
5.7323	1.10436	P28827	PTPRM_HUMAN	PTPRM	Receptor-type tyrosine-protein phosphatase mu
5.72247	0.707846	P37268	FDFT_HUMAN	FDFT1	Squalene synthase
5.71227	0.504653	Q5THJ4	VP13D_HUMAN	VPS13D	Intermembrane lipid transfer protein VPS13D
5.70851	1.0613	P15260	INGR1_HUMAN	IFNGR1	Interferon gamma receptor 1
5.70307	0.317793	Q53GQ0	DHB12_HUMAN	HSD17B12	Very-long-chain 3-oxoacyl-CoA reductase
5.69481	0.948256	Q9NR19	ACSA_HUMAN	ACSS2	Acetyl-coenzyme A synthetase, cytoplasmic
5.69399	-1.05564	Q9BSM1	PCGF1_HUMAN	PCGF1	Polycomb group RING finger protein 1
5.6885	1.30796	Q8WUM9	S20A1_HUMAN	SLC20A1	Sodium-dependent phosphate transporter 1
5.68493	1.35245	Q13591	SEM5A_HUMAN	SEMA5A	Semaphorin-5A
5.68213	0.894183	Q8IWT6	LRC8A_HUMAN	LRRC8A	Volume-regulated anion channel subunit LRRC8A
5.68211	0.366464	Q86UX7	URP2_HUMAN	FERMT3	Fermitin family homolog 3
5.68152	0.704327	P29317	EPHA2_HUMAN	EPHA2	Ephrin type-A receptor 2
5.6726	0.763256	O43278	SPIT1_HUMAN	SPINT1	Kunitz-type protease inhibitor 1
5.65841	0.393804	Q3MIP1	IPIL2_HUMAN	ITPRIPL2	Inositol 1,4,5-trisphosphate receptor-interacting protein-like 2
5.65228	0.695673	Q9BXS4	TMM59_HUMAN	TMEM59	Transmembrane protein 59
5.6413	0.570247	Q15057	ACAP2_HUMAN	ACAP2	Arf-GAP with coiled-coil, ANK repeat and PH domain-containing protein 2
5.63157	0.71514	P78325	ADAM8_HUMAN	ADAM8	Disintegrin and metalloproteinase domain-containing protein 8
5.62141	1.02604	P01024	CO3_HUMAN	C3	Complement C3
5.58669	1.25408	Q14596	NBR1_HUMAN	NBR1	Next to BRCA1 gene 1 protein
5.57977	0.426641	Q6WKZ4	RFIP1_HUMAN	RAB11FIP1	Rab11 family-interacting protein 1
5.55018	-0.302223	O75051	PLXA2_HUMAN	PLXNA2	Plexin-A2
5.51756	1.72475	P78348	ASIC1_HUMAN	ASIC1	Acid-sensing ion channel 1
5.50831	1.14473	Q9Y2G1	MYRF_HUMAN	MYRF	Myelin regulatory factor
5.50445	0.291453	Q9Y6N5	SQOR_HUMAN	SQOR	Sulfide:quinone oxidoreductase, mitochondrial
5.49911	-1.12043	Q9UQR0	SCML2_HUMAN	SCML2	Sex comb on midleg-like protein 2
5.49103	0.427356	P61764	STXB1_HUMAN	STXBP1	Syntaxin-binding protein 1
5.48706	-0.3549	Q13315	ATM_HUMAN	ATM	Serine-protein kinase ATM
5.48675	0.748563	Q9Y4B5	MTCL1_HUMAN	MTCL1	Microtubule cross-linking factor 1
5.46826	0.373604	Q6PI48	SYDM_HUMAN	DARS2	Aspartate--tRNA ligase, mitochondrial
5.46316	0.834211	Q13137	CACO2_HUMAN	CALCOCO2	Calcium-binding and coiled-coil domain-containing protein 2
5.46077	0.583838	P05362	ICAM1_HUMAN	ICAM1	Intercellular adhesion molecule 1
5.44862	0.625651	Q96MH6	TMM68_HUMAN	TMEM68	Monoacylglycerol/Diacylglycerol O-acyltransferase
5.43828	0.837468	P31431	SDC4_HUMAN	SDC4	Syndecan-4
5.43816	0.971261	Q8IUL8	CILP2_HUMAN	CILP2	Cartilage intermediate layer protein 2
5.43092	0.753371	Q9UHN6	CEIP2_HUMAN	CEMIP2	Inactive cell surface hyaluronidase CEMIP2
5.42895	0.132954	Q13813	SPTN1_HUMAN	SPTAN1	Spectrin alpha chain, non-erythrocytic 1
5.41916	0.430949	Q96DG6	CMBL_HUMAN	CMBL	Carboxymethylenebutenolidase homolog
5.40717	0.731591	Q9NS93	TM7S3_HUMAN	TM7SF3	Transmembrane 7 superfamily member 3
5.37073	-0.539772	Q96BJ3	AIDA_HUMAN	AIDA	Axin interactor, dorsalization-associated protein
5.36529	0.876412	Q01543	FLI1_HUMAN	FLI1	Friend leukemia integration 1 transcription factor
5.34892	0.311589	Q8NB78	KDM1B_HUMAN	KDM1B	Lysine-specific histone demethylase 2
5.34081	0.662885	Q8IXK2	GLT12_HUMAN	GALNT12	Polypeptide N-acetylgalactosaminyltransferase 12
5.33962	0.582019	O15118	NPC1_HUMAN	NPC1	NPC intracellular cholesterol transporter 1
5.33884	2.64789	Q96DR4	STAR4_HUMAN	STARD4	StAR-related lipid transfer protein 4
5.33628	0.46952	P05067	A4_HUMAN	APP	Amyloid-beta precursor protein
5.32601	0.939619	P40337	VHL_HUMAN	VHL	von Hippel-Lindau disease tumor suppressor
5.32209	-0.476978	P46100	ATRX_HUMAN	ATRX	Transcriptional regulator ATRX
5.31817	0.817134	Q7Z4F1	LRP10_HUMAN	LRP10	Low-density lipoprotein receptor-related protein 10
5.31032	1.07715	Q8IZJ1	UNC5B_HUMAN	UNC5B	Netrin receptor UNC5B
5.30374	0.37053	Q15738	NSDHL_HUMAN	NSDHL	Sterol-4-alpha-carboxylate 3-dehydrogenase, decarboxylating
5.29241	-0.468873	Q8N0X4	CLYBL_HUMAN	CLYBL	Citramalyl-CoA lyase, mitochondrial
5.27972	0.4303	Q92974	ARHG2_HUMAN	ARHGEF2	Rho guanine nucleotide exchange factor 2
5.27935	0.590444	Q9Y6X8	ZHX2_HUMAN	ZHX2	Zinc fingers and homeoboxes protein 2
5.27273	-1.04684	O95236	APOL3_HUMAN	APOL3	Apolipoprotein L3
5.25228	1.04284	Q8NBP7	PCSK9_HUMAN	PCSK9	Proprotein convertase subtilisin/kexin type 9
5.24509	0.636095	P13688	CEAM1_HUMAN	CEACAM1	Carcinoembryonic antigen-related cell adhesion molecule 1
5.23886	-0.363893	O43684	BUB3_HUMAN	BUB3	Mitotic checkpoint protein BUB3
5.23074	0.434019	Q96J02	ITCH_HUMAN	ITCH	E3 ubiquitin-protein ligase Itchy homolog
5.22669	-1.31444	P14373	TRI27_HUMAN	TRIM27	Zinc finger protein RFP
5.22138	0.628901	P32926	DSG3_HUMAN	DSG3	Desmoglein-3
5.20095	0.591579	Q8TE68	ES8L1_HUMAN	EPS8L1	Epidermal growth factor receptor kinase substrate 8-like protein 1
5.20057	0.983149	O60245	PCDH7_HUMAN	PCDH7	Protocadherin-7
5.18976	-0.518355	P09884	DPOLA_HUMAN	POLA1	DNA polymerase alpha catalytic subunit
5.1814	-1.32171	Q8NHM5	KDM2B_HUMAN	KDM2B	Lysine-specific demethylase 2B
5.13919	0.533907	Q9Y4G6	TLN2_HUMAN	TLN2	Talin-2
5.13529	-1.44832	Q8IYM9	TRI22_HUMAN	TRIM22	E3 ubiquitin-protein ligase TRIM22
5.13043	1.50967	P00746	CFAD_HUMAN	CFD	Complement factor D
5.12713	0.537374	Q9UK22	FBX2_HUMAN	FBXO2	F-box only protein 2
5.12561	0.4036	Q01581	HMCS1_HUMAN	HMGCS1	Hydroxymethylglutaryl-CoA synthase, cytoplasmic
5.11716	0.768511	O00560	SDCB1_HUMAN	SDCBP	Syntenin-1
5.08046	0.624662	O95273	CCDB1_HUMAN	CCNDBP1	Cyclin-D1-binding protein 1
5.07851	0.888639	Q9NWM0	SMOX_HUMAN	SMOX	Spermine oxidase
5.07667	0.808856	O15068	MCF2L_HUMAN	MCF2L	Guanine nucleotide exchange factor DBS
5.06778	1.2434	Q9NPF0	CD320_HUMAN	CD320	CD320 antigen
5.0655	1.01524	P11169	GTR3_HUMAN	SLC2A3	Solute carrier family 2, facilitated glucose transporter member 3
5.05234	-0.620928	Q9H3M7	TXNIP_HUMAN	TXNIP	Thioredoxin-interacting protein
5.04269	-0.389421	Q15526	SURF1_HUMAN	SURF1	Surfeit locus protein 1
5.02703	0.97502	Q9HD43	PTPRH_HUMAN	PTPRH	Receptor-type tyrosine-protein phosphatase H
5.02646	0.333782	O60437	PEPL_HUMAN	PPL	Periplakin
5.02152	1.64436	P20062	TCO2_HUMAN	TCN2	Transcobalamin-2
5.01787	1.27778	P01130	LDLR_HUMAN	LDLR	Low-density lipoprotein receptor
5.01678	0.694715	Q99571	P2RX4_HUMAN	P2RX4	P2X purinoceptor 4
4.99151	-1.72703	O15350	P73_HUMAN	TP73	Tumor protein p73
4.96834	0.504833	P16870	CBPE_HUMAN	CPE	Carboxypeptidase E
4.95885	1.04973	P37231	PPARG_HUMAN	PPARG	Peroxisome proliferator-activated receptor gamma
4.9565	0.364434	O75190	DNJB6_HUMAN	DNAJB6	DnaJ homolog subfamily B member 6
4.95456	0.44419	Q13569	TDG_HUMAN	TDG	G/T mismatch-specific thymine DNA glycosylase
4.94679	1.34301	O15247	CLIC2_HUMAN	CLIC2	Chloride intracellular channel protein 2
4.9403	-0.925852	Q8WW01	SEN15_HUMAN	TSEN15	tRNA-splicing endonuclease subunit Sen15
4.9368	-0.461689	P52701	MSH6_HUMAN	MSH6	DNA mismatch repair protein Msh6
4.9249	0.552633	Q9UNQ0	ABCG2_HUMAN	ABCG2	Broad substrate specificity ATP-binding cassette transporter ABCG2
4.92431	0.402831	Q14451	GRB7_HUMAN	GRB7	Growth factor receptor-bound protein 7
4.9152	0.257442	Q9UBW7	ZMYM2_HUMAN	ZMYM2	Zinc finger MYM-type protein 2
4.91232	1.43201	Q86VW0	SESD1_HUMAN	SESTD1	SEC14 domain and spectrin repeat-containing protein 1
4.91037	-0.656612	Q15506	SP17_HUMAN	SPA17	Sperm surface protein Sp17
4.90456	0.191113	Q01082	SPTB2_HUMAN	SPTBN1	Spectrin beta chain, non-erythrocytic 1
4.90395	0.550849	O75110	ATP9A_HUMAN	ATP9A	Probable phospholipid-transporting ATPase IIA
4.88914	0.636273	Q04760	LGUL_HUMAN	GLO1	Lactoylglutathione lyase
4.887	0.562641	Q8NFJ5	RAI3_HUMAN	GPRC5A	Retinoic acid-induced protein 3
4.88323	0.606995	P98155	VLDLR_HUMAN	VLDLR	Very low-density lipoprotein receptor
4.87184	-1.05253	Q8WV16	DCAF4_HUMAN	DCAF4	DDB1- and CUL4-associated factor 4
4.8642	-0.312716	Q96RY7	IF140_HUMAN	IFT140	Intraflagellar transport protein 140 homolog
4.86022	0.195111	Q9Y666	S12A7_HUMAN	SLC12A7	Solute carrier family 12 member 7
4.85374	-1.51287	Q8IX18	DHX40_HUMAN	DHX40	Probable ATP-dependent RNA helicase DHX40
4.85315	0.604891	P51511	MMP15_HUMAN	MMP15	Matrix metalloproteinase-15
4.82868	0.9591	Q96HN2	SAHH3_HUMAN	AHCYL2	Adenosylhomocysteinase 3
4.8254	0.876846	Q16739	CEGT_HUMAN	UGCG	Ceramide glucosyltransferase
4.8231	-0.341915	Q9Y248	PSF2_HUMAN	GINS2	DNA replication complex GINS protein PSF2
4.81162	0.463436	Q14563	SEM3A_HUMAN	SEMA3A	Semaphorin-3A
4.81137	-0.617968	Q05BQ5	MBTD1_HUMAN	MBTD1	MBT domain-containing protein 1
4.80672	-0.380636	O95479	G6PE_HUMAN	H6PD	GDH/6PGL endoplasmic bifunctional protein
4.80396	0.485224	Q6P1M3	L2GL2_HUMAN	LLGL2	LLGL scribble cell polarity complex component 2
4.79574	-0.542047	Q01831	XPC_HUMAN	XPC	DNA repair protein complementing XP-C cells
4.79442	0.307986	Q9UDY2	ZO2_HUMAN	TJP2	Tight junction protein ZO-2
4.79029	0.779212	Q9NQ84	GPC5C_HUMAN	GPRC5C	G-protein coupled receptor family C group 5 member C
4.78834	-0.9192	Q02388	CO7A1_HUMAN	COL7A1	Collagen alpha-1(VII) chain
4.78092	0.258708	Q53EP0	FND3B_HUMAN	FNDC3B	Fibronectin type III domain-containing protein 3B
4.77936	0.814703	Q13530	SERC3_HUMAN	SERINC3	Serine incorporator 3
4.76175	-0.676577	Q96E14	RMI2_HUMAN	RMI2	RecQ-mediated genome instability protein 2
4.75416	0.43972	Q7Z736	PKHH3_HUMAN	PLEKHH3	Pleckstrin homology domain-containing family H member 3
4.74138	0.25506	Q9NPR2	SEM4B_HUMAN	SEMA4B	Semaphorin-4B
4.73667	0.787064	P19438	TNR1A_HUMAN	TNFRSF1A	Tumor necrosis factor receptor superfamily member 1A
4.73559	-0.465551	Q9BW71	HIRP3_HUMAN	HIRIP3	HIRA-interacting protein 3
4.7319	-0.940581	Q9BSV6	SEN34_HUMAN	TSEN34	tRNA-splicing endonuclease subunit Sen34
4.72786	-0.626896	Q6ZT12	UBR3_HUMAN	UBR3	E3 ubiquitin-protein ligase UBR3
4.72553	-0.949593	Q8N9Z2	CC71L_HUMAN	CCDC71L	Coiled-coil domain-containing protein 71L
4.72366	0.465781	O75354	ENTP6_HUMAN	ENTPD6	Ectonucleoside triphosphate diphosphohydrolase 6
4.7204	0.776461	O43294	TGFI1_HUMAN	TGFB1I1	Transforming growth factor beta-1-induced transcript 1 protein
4.72032	0.958076	P04798	CP1A1_HUMAN	CYP1A1	Cytochrome P450 1A1
4.70744	2.26353	Q8NFL0	B3GN7_HUMAN	B3GNT7	UDP-GlcNAc:betaGal beta-1,3-N-acetylglucosaminyltransferase 7
4.70412	-0.339235	Q05086	UBE3A_HUMAN	UBE3A	Ubiquitin-protein ligase E3A
4.68593	-0.612186	Q8WUF8	F172A_HUMAN	FAM172A	Cotranscriptional regulator FAM172A
4.68324	0.432201	Q00653	NFKB2_HUMAN	NFKB2	Nuclear factor NF-kappa-B p100 subunit
4.66568	0.905275	P15428	PGDH_HUMAN	HPGD	15-hydroxyprostaglandin dehydrogenase [NAD(+)]
4.65209	0.506575	Q9BPW9	DHRS9_HUMAN	DHRS9	Dehydrogenase/reductase SDR family member 9
4.64777	0.275206	Q16881	TRXR1_HUMAN	TXNRD1	Thioredoxin reductase 1, cytoplasmic
4.6397	0.247511	Q96P48	ARAP1_HUMAN	ARAP1	Arf-GAP with Rho-GAP domain, ANK repeat and PH domain-containing protein 1
4.62955	-0.409138	Q12789	TF3C1_HUMAN	GTF3C1	General transcription factor 3C polypeptide 1
4.6279	1.00678	Q9NQX7	ITM2C_HUMAN	ITM2C	Integral membrane protein 2C
4.61821	0.288874	P48723	HSP13_HUMAN	HSPA13	Heat shock 70 kDa protein 13
4.61706	-0.603678	Q9P2L0	WDR35_HUMAN	WDR35	WD repeat-containing protein 35
4.61648	-0.485416	Q9NPH3	IL1AP_HUMAN	IL1RAP	Interleukin-1 receptor accessory protein
4.61415	0.367446	Q8WXE0	CSKI2_HUMAN	CASKIN2	Caskin-2
4.60334	1.07462	Q8N3Y7	RDHE2_HUMAN	SDR16C5	Epidermal retinol dehydrogenase 2
4.5877	0.789341	O00273	DFFA_HUMAN	DFFA	DNA fragmentation factor subunit alpha
4.58565	0.785836	Q969P0	IGSF8_HUMAN	IGSF8	Immunoglobulin superfamily member 8
4.57659	0.554008	Q9NPD8	UBE2T_HUMAN	UBE2T	Ubiquitin-conjugating enzyme E2 T
4.57174	1.50321	P03973	SLPI_HUMAN	SLPI	Antileukoproteinase
4.56735	0.820886	P15529	MCP_HUMAN	CD46	Membrane cofactor protein
4.56493	0.506719	P07602	SAP_HUMAN	PSAP	Prosaposin
4.56219	0.275605	P23634	AT2B4_HUMAN	ATP2B4	Plasma membrane calcium-transporting ATPase 4
4.55916	1.81626	P31785	IL2RG_HUMAN	IL2RG	Cytokine receptor common subunit gamma
4.55788	0.858826	Q8N264	RHG24_HUMAN	ARHGAP24	Rho GTPase-activating protein 24
4.55575	0.266491	O60488	ACSL4_HUMAN	ACSL4	Long-chain-fatty-acid--CoA ligase 4
4.55482	0.42919	P56937	DHB7_HUMAN	HSD17B7	3-keto-steroid reductase/17-beta-hydroxysteroid dehydrogenase 7
4.5529	1.06026	Q08043	ACTN3_HUMAN	ACTN3	Alpha-actinin-3
4.54758	1.04795	O15195	VILL_HUMAN	VILL	Villin-like protein
4.54337	-0.403759	Q6PCB7	S27A1_HUMAN	SLC27A1	Long-chain fatty acid transport protein 1
4.53264	0.184504	O43172	PRP4_HUMAN	PRPF4	U4/U6 small nuclear ribonucleoprotein Prp4
4.52848	0.425804	Q99805	TM9S2_HUMAN	TM9SF2	Transmembrane 9 superfamily member 2
4.52687	-0.328495	Q6ZVM7	TM1L2_HUMAN	TOM1L2	TOM1-like protein 2
4.52328	0.378677	P47895	AL1A3_HUMAN	ALDH1A3	Retinaldehyde dehydrogenase 3
4.51431	0.327217	Q9Y223	GLCNE_HUMAN	GNE	Bifunctional UDP-N-acetylglucosamine 2-epimerase/N-acetylmannosamine kinase
4.50567	-0.194175	Q16531	DDB1_HUMAN	DDB1	DNA damage-binding protein 1
4.50288	-0.465899	Q9HB21	PKHA1_HUMAN	PLEKHA1	Pleckstrin homology domain-containing family A member 1
4.50281	0.640682	Q9H3Q3	G3ST2_HUMAN	GAL3ST2	Galactose-3-O-sulfotransferase 2
4.49932	-0.463254	Q53EL6	PDCD4_HUMAN	PDCD4	Programmed cell death protein 4
4.49546	1.1597	Q9UPT9	UBP22_HUMAN	USP22	Ubiquitin carboxyl-terminal hydrolase 22
4.49202	0.563029	Q8WV74	NUDT8_HUMAN	NUDT8	Mitochondrial coenzyme A diphosphatase NUDT8
4.49071	0.417444	Q2TAZ0	ATG2A_HUMAN	ATG2A	Autophagy-related protein 2 homolog A
4.4899	0.361767	Q93050	VPP1_HUMAN	ATP6V0A1	V-type proton ATPase 116 kDa subunit a 1
4.48746	-0.590199	Q9NRZ9	HELLS_HUMAN	HELLS	Lymphoid-specific helicase
4.48287	0.182087	O00469	PLOD2_HUMAN	PLOD2	Procollagen-lysine,2-oxoglutarate 5-dioxygenase 2
4.48104	0.834378	Q99650	OSMR_HUMAN	OSMR	Oncostatin-M-specific receptor subunit beta
4.47946	0.542883	Q9UHW9	S12A6_HUMAN	SLC12A6	Solute carrier family 12 member 6
4.47624	0.300705	Q99536	VAT1_HUMAN	VAT1	Synaptic vesicle membrane protein VAT-1 homolog
4.47562	-0.239839	Q8IUH4	ZDH13_HUMAN	ZDHHC13	Palmitoyltransferase ZDHHC13
4.46986	-2.50767	Q6PIJ6	FBX38_HUMAN	FBXO38	F-box only protein 38
4.4698	0.521778	Q53EU6	GPAT3_HUMAN	GPAT3	Glycerol-3-phosphate acyltransferase 3
4.46701	0.818124	P19224	UD16_HUMAN	UGT1A6	UDP-glucuronosyltransferase 1-6
4.46273	-0.393439	P52732	KIF11_HUMAN	KIF11	Kinesin-like protein KIF11
4.45508	-0.143759	Q9C0E2	XPO4_HUMAN	XPO4	Exportin-4
4.45212	1.32224	P07204	TRBM_HUMAN	THBD	Thrombomodulin
4.44659	0.495386	Q9GZM7	TINAL_HUMAN	TINAGL1	Tubulointerstitial nephritis antigen-like
4.44426	0.610638	Q9BT81	SOX7_HUMAN	SOX7	Transcription factor SOX-7
4.44226	0.132884	Q86TP1	PRUN1_HUMAN	PRUNE1	Exopolyphosphatase PRUNE1
4.44207	-0.385093	O96006	ZBED1_HUMAN	ZBED1	E3 SUMO-protein ligase ZBED1
4.4383	0.554051	Q9UP95	S12A4_HUMAN	SLC12A4	Solute carrier family 12 member 4
4.43638	-0.685042	P41226	UBA7_HUMAN	UBA7	Ubiquitin-like modifier-activating enzyme 7
4.43473	0.689415	P32929	CGL_HUMAN	CTH	Cystathionine gamma-lyase
4.43143	-0.279813	P43362	MAGA9_HUMAN	MAGEA9B	Melanoma-associated antigen 9
4.42994	0.941713	O43291	SPIT2_HUMAN	SPINT2	Kunitz-type protease inhibitor 2
4.42977	0.899459	P49716	CEBPD_HUMAN	CEBPD	CCAAT/enhancer-binding protein delta
4.42746	0.967519	P21860	ERBB3_HUMAN	ERBB3	Receptor tyrosine-protein kinase erbB-3
4.42274	-0.920225	Q9UNS1	TIM_HUMAN	TIMELESS	Protein timeless homolog
4.42051	0.53561	A0AV96	RBM47_HUMAN	RBM47	RNA-binding protein 47
4.41992	0.465261	P21579	SYT1_HUMAN	SYT1	Synaptotagmin-1
4.41883	0.393018	Q15392	DHC24_HUMAN	DHCR24	Delta(24)-sterol reductase
4.41852	0.308285	Q92888	ARHG1_HUMAN	ARHGEF1	Rho guanine nucleotide exchange factor 1
4.41312	-0.376867	Q8WXX5	DNJC9_HUMAN	DNAJC9	DnaJ homolog subfamily C member 9
4.41109	0.91618	Q96MM7	H6ST2_HUMAN	HS6ST2	Heparan-sulfate 6-O-sulfotransferase 2
4.40762	0.841186	Q5SRH9	TT39A_HUMAN	TTC39A	Tetratricopeptide repeat protein 39A
4.406	1.64474	Q96CS7	PKHB2_HUMAN	PLEKHB2	Pleckstrin homology domain-containing family B member 2
4.40486	0.392809	P02786	TFR1_HUMAN	TFRC	Transferrin receptor protein 1
4.39636	0.285046	Q13393	PLD1_HUMAN	PLD1	Phospholipase D1
4.39239	0.327778	P53396	ACLY_HUMAN	ACLY	ATP-citrate synthase
4.39179	-0.344222	Q8NHQ9	DDX55_HUMAN	DDX55	ATP-dependent RNA helicase DDX55
4.39139	-0.170434	A1L390	PKHG3_HUMAN	PLEKHG3	Pleckstrin homology domain-containing family G member 3
4.39052	0.188883	Q9UKL0	RCOR1_HUMAN	RCOR1	REST corepressor 1
4.38808	0.369003	P37235	HPCL1_HUMAN	HPCAL1	Hippocalcin-like protein 1
4.37983	0.538449	Q9UPY5	XCT_HUMAN	SLC7A11	Cystine/glutamate transporter
4.37949	0.707106	Q3KQZ1	S2535_HUMAN	SLC25A35	Solute carrier family 25 member 35
4.37805	0.538758	Q13115	DUS4_HUMAN	DUSP4	Dual specificity protein phosphatase 4
4.375	0.419944	Q16651	PRSS8_HUMAN	PRSS8	Prostasin
4.37336	0.154996	Q13614	MTMR2_HUMAN	MTMR2	Myotubularin-related protein 2
4.37278	1.60709	Q9UI36	DACH1_HUMAN	DACH1	Dachshund homolog 1
4.37151	0.94823	Q16690	DUS5_HUMAN	DUSP5	Dual specificity protein phosphatase 5
4.36754	0.560668	P08648	ITA5_HUMAN	ITGA5	Integrin alpha-5
4.36611	-0.489829	Q8NBS3	S4A11_HUMAN	SLC4A11	Solute carrier family 4 member 11
4.36016	0.658452	Q9H1A3	METL9_HUMAN	METTL9	Protein-L-histidine N-pros-methyltransferase
4.35963	0.437939	Q9BRG2	SH23A_HUMAN	SH2D3A	SH2 domain-containing protein 3A
4.35356	0.565834	O75509	TNR21_HUMAN	TNFRSF21	Tumor necrosis factor receptor superfamily member 21
4.35256	-0.387096	Q14807	KIF22_HUMAN	KIF22	Kinesin-like protein KIF22
4.34515	0.468027	Q5T9L3	WLS_HUMAN	WLS	Protein wntless homolog
4.34096	0.473764	Q13275	SEM3F_HUMAN	SEMA3F	Semaphorin-3F
4.33371	0.227003	Q5T0W9	FA83B_HUMAN	FAM83B	Protein FAM83B
4.33116	0.595393	Q05932	FOLC_HUMAN	FPGS	Folylpolyglutamate synthase, mitochondrial
4.32962	0.447748	Q8WWI1	LMO7_HUMAN	LMO7	LIM domain only protein 7
4.32902	0.99631	O60637	TSN3_HUMAN	TSPAN3	Tetraspanin-3
4.32236	0.127103	P06756	ITAV_HUMAN	ITGAV	Integrin alpha-V
4.32117	-0.534022	Q9Y5Q9	TF3C3_HUMAN	GTF3C3	General transcription factor 3C polypeptide 3
4.3162	0.847519	O00219	HYAS3_HUMAN	HAS3	Hyaluronan synthase 3
4.31116	0.192106	Q9UHB6	LIMA1_HUMAN	LIMA1	LIM domain and actin-binding protein 1
4.30843	0.533451	Q05469	LIPS_HUMAN	LIPE	Hormone-sensitive lipase
4.30469	0.413394	P46013	KI67_HUMAN	MKI67	Proliferation marker protein Ki-67
4.30172	0.559049	Q15438	CYH1_HUMAN	CYTH1	Cytohesin-1
4.29018	0.971693	Q9NRS4	TMPS4_HUMAN	TMPRSS4	Transmembrane protease serine 4
4.27791	0.455148	Q9NXZ2	DDX43_HUMAN	DDX43	Probable ATP-dependent RNA helicase DDX43
4.27243	0.215123	Q8TAT6	NPL4_HUMAN	NPLOC4	Nuclear protein localization protein 4 homolog
4.27101	-0.575258	Q70CQ4	UBP31_HUMAN	USP31	Ubiquitin carboxyl-terminal hydrolase 31
4.27071	-0.608665	Q6IQ49	SDE2_HUMAN	SDE2	Splicing regulator SDE2
4.27029	-0.514561	Q70UQ0	IKIP_HUMAN	IKBIP	Inhibitor of nuclear factor kappa-B kinase-interacting protein
4.26975	-0.577157	O75419	CDC45_HUMAN	CDC45	Cell division control protein 45 homolog
4.26847	1.37307	Q8NFA2	NOXO1_HUMAN	NOXO1	NADPH oxidase organizer 1
4.26489	0.391096	O95297	MPZL1_HUMAN	MPZL1	Myelin protein zero-like protein 1
4.2641	-0.441607	P49642	PRI1_HUMAN	PRIM1	DNA primase small subunit
4.2625	0.508628	Q9UKJ5	CHIC2_HUMAN	CHIC2	Cysteine-rich hydrophobic domain-containing protein 2
4.25813	0.393174	Q9H7F0	AT133_HUMAN	ATP13A3	Polyamine-transporting ATPase 13A3
4.25753	-0.416393	O95832	CLD1_HUMAN	CLDN1	Claudin-1
4.25679	0.594761	Q9Y5X1	SNX9_HUMAN	SNX9	Sorting nexin-9
4.25487	0.829305	Q14114	LRP8_HUMAN	LRP8	Low-density lipoprotein receptor-related protein 8
4.24481	-0.87506	Q5H9F3	BCORL_HUMAN	BCORL1	BCL-6 corepressor-like protein 1
4.24002	0.472831	Q969Z3	MARC2_HUMAN	MTARC2	Mitochondrial amidoxime reducing component 2
4.23767	-0.456094	O14757	CHK1_HUMAN	CHEK1	Serine/threonine-protein kinase Chk1
4.23681	0.51632	Q9Y6K1	DNM3A_HUMAN	DNMT3A	DNA (cytosine-5)-methyltransferase 3A
4.2334	0.362071	Q92692	NECT2_HUMAN	NECTIN2	Nectin-2
4.23012	-1.04997	Q6UWY0	ARSK_HUMAN	ARSK	Arylsulfatase K
4.22297	0.646276	Q8TDW0	LRC8C_HUMAN	LRRC8C	Volume-regulated anion channel subunit LRRC8C
4.22271	0.863835	Q8N3V7	SYNPO_HUMAN	SYNPO	Synaptopodin
4.22142	-2.14537	Q9BYE7	PCGF6_HUMAN	PCGF6	Polycomb group RING finger protein 6
4.22003	0.362937	Q86YB8	ERO1B_HUMAN	ERO1B	ERO1-like protein beta
4.22003	-0.359017	Q9NXG6	P4HTM_HUMAN	P4HTM	Transmembrane prolyl 4-hydroxylase
4.21833	0.407354	Q9H2Y7	ZN106_HUMAN	ZNF106	Zinc finger protein 106
4.21401	0.896824	B7ZBB8	PP13G_HUMAN	PPP1R3G	Protein phosphatase 1 regulatory subunit 3G
4.21296	-0.745212	P10914	IRF1_HUMAN	IRF1	Interferon regulatory factor 1
4.21113	-0.511608	P49321	NASP_HUMAN	NASP	Nuclear autoantigenic sperm protein
4.20819	-0.437797	Q9UPT6	JIP3_HUMAN	MAPK8IP3	C-Jun-amino-terminal kinase-interacting protein 3
4.20482	0.410565	O60563	CCNT1_HUMAN	CCNT1	Cyclin-T1
4.19524	0.412622	Q96FN4	CPNE2_HUMAN	CPNE2	Copine-2
4.19476	0.721592	Q96MC6	MF14A_HUMAN	MFSD14A	Hippocampus abundant transcript 1 protein
4.19154	-0.794312	Q9BYK8	HELZ2_HUMAN	HELZ2	Helicase with zinc finger domain 2
4.18772	-0.478244	O43709	BUD23_HUMAN	BUD23	Probable 18S rRNA (guanine-N(7))-methyltransferase
4.18475	0.244031	P49327	FAS_HUMAN	FASN	Fatty acid synthase
4.18455	0.762582	Q92539	LPIN2_HUMAN	LPIN2	Phosphatidate phosphatase LPIN2
4.18041	0.424571	Q92979	NEP1_HUMAN	EMG1	Ribosomal RNA small subunit methyltransferase NEP1
4.1793	-0.945848	P86452	ZBED6_HUMAN	ZBED6	Zinc finger BED domain-containing protein 6
4.17258	0.618858	Q9UQC9	CLCA2_HUMAN	CLCA2	Calcium-activated chloride channel regulator 2
4.17247	0.475799	O95340	PAPS2_HUMAN	PAPSS2	Bifunctional 3'-phosphoadenosine 5'-phosphosulfate synthase 2
4.17135	1.38221	Q9UQC2	GAB2_HUMAN	GAB2	GRB2-associated-binding protein 2
4.1707	-0.239473	Q7Z6Z7	HUWE1_HUMAN	HUWE1	E3 ubiquitin-protein ligase HUWE1
4.16917	0.82934	Q9HB63	NET4_HUMAN	NTN4	Netrin-4
4.16777	0.669327	Q14534	ERG1_HUMAN	SQLE	Squalene monooxygenase
4.15701	0.259861	Q06210	GFPT1_HUMAN	GFPT1	Glutamine--fructose-6-phosphate aminotransferase [isomerizing] 1
4.15588	0.991818	Q9H2S5	RNF39_HUMAN	RNF39	RING finger protein 39
4.15447	-0.704753	P35475	IDUA_HUMAN	IDUA	Alpha-L-iduronidase
4.15324	0.321707	Q9NZM1	MYOF_HUMAN	MYOF	Myoferlin
4.14861	0.191861	Q9NRD5	PICK1_HUMAN	PICK1	PRKCA-binding protein
4.14492	0.335261	P49674	KC1E_HUMAN	CSNK1E	Casein kinase I isoform epsilon
4.14275	0.435748	P25815	S100P_HUMAN	S100P	Protein S100-P
4.14194	0.451159	Q9BWD1	THIC_HUMAN	ACAT2	Acetyl-CoA acetyltransferase, cytosolic
4.13659	1.04904	P37059	DHB2_HUMAN	HSD17B2	17-beta-hydroxysteroid dehydrogenase type 2
4.13612	0.953942	Q99574	NEUS_HUMAN	SERPINI1	Neuroserpin
4.13602	-0.335608	O15355	PPM1G_HUMAN	PPM1G	Protein phosphatase 1G
4.13275	0.776488	Q9Y2S2	CRYL1_HUMAN	CRYL1	Lambda-crystallin homolog
4.13273	-0.905369	O00311	CDC7_HUMAN	CDC7	Cell division cycle 7-related protein kinase
4.13218	0.506443	Q96AD5	PLPL2_HUMAN	PNPLA2	Patatin-like phospholipase domain-containing protein 2
4.13054	0.4375	Q92859	NEO1_HUMAN	NEO1	Neogenin
4.12074	0.624371	P08133	ANXA6_HUMAN	ANXA6	Annexin A6
4.11543	0.185533	Q5K651	SAMD9_HUMAN	SAMD9	Sterile alpha motif domain-containing protein 9
4.10923	-0.575642	Q9GZR7	DDX24_HUMAN	DDX24	ATP-dependent RNA helicase DDX24
4.10474	0.298026	Q8WVC6	DCAKD_HUMAN	DCAKD	Dephospho-CoA kinase domain-containing protein
4.10416	2.05781	O15528	CP27B_HUMAN	CYP27B1	25-hydroxyvitamin D-1 alpha hydroxylase, mitochondrial
4.10143	0.455562	O75385	ULK1_HUMAN	ULK1	Serine/threonine-protein kinase ULK1
4.09979	0.61507	P49407	ARRB1_HUMAN	ARRB1	Beta-arrestin-1
4.0985	0.487994	Q24JP5	T132A_HUMAN	TMEM132A	Transmembrane protein 132A
4.09781	1.03476	P01008;cRAP-P01008	ANT3_HUMAN;cRAP-ANT3_HUMAN	SERPINC1;cRAP-SERPINC1	Antithrombin-III
4.09544	-0.503552	Q9HB40	RISC_HUMAN	SCPEP1	Retinoid-inducible serine carboxypeptidase
4.08661	0.857906	Q9ULG6	CCPG1_HUMAN	CCPG1	Cell cycle progression protein 1
4.08497	-0.950407	Q9BWC9	CC106_HUMAN	CCDC106	Coiled-coil domain-containing protein 106
4.08149	0.813276	Q8WU67	ABHD3_HUMAN	ABHD3	Phospholipase ABHD3
4.0723	0.297001	P17301	ITA2_HUMAN	ITGA2	Integrin alpha-2
4.07118	0.204327	O95140	MFN2_HUMAN	MFN2	Mitofusin-2
4.0683	-0.607903	Q9H9A7	RMI1_HUMAN	RMI1	RecQ-mediated genome instability protein 1
4.06629	0.530877	Q9Y2H0	DLGP4_HUMAN	DLGAP4	Disks large-associated protein 4
4.0644	-0.587998	Q9BY32	ITPA_HUMAN	ITPA	Inosine triphosphate pyrophosphatase
4.06294	0.363407	Q16787	LAMA3_HUMAN	LAMA3	Laminin subunit alpha-3
4.06045	1.11369	Q96NA2	RILP_HUMAN	RILP	Rab-interacting lysosomal protein
4.06013	-0.221465	Q9HC35	EMAL4_HUMAN	EML4	Echinoderm microtubule-associated protein-like 4
4.05889	0.662204	Q9H972	CN093_HUMAN	C14orf93	Uncharacterized protein C14orf93
4.05635	0.48536	P02649	APOE_HUMAN	APOE	Apolipoprotein E
4.0542	-0.366695	Q96CS2	HAUS1_HUMAN	HAUS1	HAUS augmin-like complex subunit 1
4.05416	1.71085	Q9H190	SDCB2_HUMAN	SDCBP2	Syntenin-2
4.04877	0.494198	O95084	PRS23_HUMAN	PRSS23	Serine protease 23
4.04851	0.232016	Q99418	CYH2_HUMAN	CYTH2	Cytohesin-2
4.04503	-0.495554	Q9BWU0	NADAP_HUMAN	SLC4A1AP	Kanadaptin
4.04301	0.714847	O00391	QSOX1_HUMAN	QSOX1	Sulfhydryl oxidase 1
4.041	0.514685	P04179	SODM_HUMAN	SOD2	Superoxide dismutase [Mn], mitochondrial
4.0401	1.1011	P41182	BCL6_HUMAN	BCL6	B-cell lymphoma 6 protein
4.03734	0.234579	P11387	TOP1_HUMAN	TOP1	DNA topoisomerase 1
4.03142	0.437197	Q9Y5Y6	ST14_HUMAN	ST14	Suppressor of tumorigenicity 14 protein
4.02867	0.205981	Q9UN37	VPS4A_HUMAN	VPS4A	Vacuolar protein sorting-associated protein 4A
4.02809	-1.45206	Q969R5	LMBL2_HUMAN	L3MBTL2	Lethal(3)malignant brain tumor-like protein 2
4.02213	-0.710998	P40306	PSB10_HUMAN	PSMB10	Proteasome subunit beta type-10
4.01881	0.497027	Q9NP80	PLPL8_HUMAN	PNPLA8	Calcium-independent phospholipase A2-gamma
4.00694	0.555413	Q13907	IDI1_HUMAN	IDI1	Isopentenyl-diphosphate Delta-isomerase 1
4.00592	0.571626	Q9BYC5	FUT8_HUMAN	FUT8	Alpha-(1,6)-fucosyltransferase
4.00294	-1.05396	Q9H977	WDR54_HUMAN	WDR54	WD repeat-containing protein 54
3.99634	-0.339842	Q8WYA0	IFT81_HUMAN	IFT81	Intraflagellar transport protein 81 homolog
3.99524	0.791025	Q8TB96	TIP_HUMAN	ITFG1	T-cell immunomodulatory protein
3.99184	0.529804	Q6NUM9	RETST_HUMAN	RETSAT	All-trans-retinol 13,14-reductase
3.9897	-0.399032	P36405	ARL3_HUMAN	ARL3	ADP-ribosylation factor-like protein 3
3.98311	1.28383	Q86XS8	GOLI_HUMAN	RNF130	E3 ubiquitin-protein ligase RNF130
3.97978	0.641374	P04035	HMDH_HUMAN	HMGCR	3-hydroxy-3-methylglutaryl-coenzyme A reductase
3.9741	0.552996	O00767	SCD_HUMAN	SCD	Stearoyl-CoA desaturase
3.9733	0.352853	Q10472	GALT1_HUMAN	GALNT1	Polypeptide N-acetylgalactosaminyltransferase 1
3.97296	-0.305345	Q9HC16	ABC3G_HUMAN	APOBEC3G	DNA dC->dU-editing enzyme APOBEC-3G
3.97081	1.53543	P09601	HMOX1_HUMAN	HMOX1	Heme oxygenase 1
3.96413	0.757697	Q9Y394	DHRS7_HUMAN	DHRS7	Dehydrogenase/reductase SDR family member 7
3.96394	0.195968	O14908	GIPC1_HUMAN	GIPC1	PDZ domain-containing protein GIPC1
3.96378	0.603099	Q5XXA6	ANO1_HUMAN	ANO1	Anoctamin-1
3.96145	-0.35558	P49643	PRI2_HUMAN	PRIM2	DNA primase large subunit
3.96011	0.425377	P56199	ITA1_HUMAN	ITGA1	Integrin alpha-1
3.95889	0.88692	P45844	ABCG1_HUMAN	ABCG1	ATP-binding cassette sub-family G member 1
3.95679	-0.268913	P28340	DPOD1_HUMAN	POLD1	DNA polymerase delta catalytic subunit
3.95186	-0.196404	Q8IYJ3	SYTL1_HUMAN	SYTL1	Synaptotagmin-like protein 1
3.94866	0.621552	Q9Y4D7	PLXD1_HUMAN	PLXND1	Plexin-D1
3.94594	0.67263	Q12778	FOXO1_HUMAN	FOXO1	Forkhead box protein O1
3.94407	0.708002	P37173	TGFR2_HUMAN	TGFBR2	TGF-beta receptor type-2
3.94296	0.400351	Q9C0D5	TANC1_HUMAN	TANC1	Protein TANC1
3.94056	0.26753	P43405	KSYK_HUMAN	SYK	Tyrosine-protein kinase SYK
3.94007	0.551749	O14545	TRAD1_HUMAN	TRAFD1	TRAF-type zinc finger domain-containing protein 1
3.93993	0.274925	Q8IY22	CMIP_HUMAN	CMIP	C-Maf-inducing protein
3.93822	-0.263342	Q14160	SCRIB_HUMAN	SCRIB	Protein scribble homolog
3.93699	-0.787154	Q86V97	KBTB6_HUMAN	KBTBD6	Kelch repeat and BTB domain-containing protein 6
3.93557	-0.553102	Q96DE5	APC16_HUMAN	ANAPC16	Anaphase-promoting complex subunit 16
3.93529	0.509001	O75911	DHRS3_HUMAN	DHRS3	Short-chain dehydrogenase/reductase 3
3.93452	0.647015	Q6ZWT7	MBOA2_HUMAN	MBOAT2	Lysophospholipid acyltransferase 2
3.934	0.339106	O75874	IDHC_HUMAN	IDH1	Isocitrate dehydrogenase [NADP] cytoplasmic
3.92901	0.281817	Q9H5V8	CDCP1_HUMAN	CDCP1	CUB domain-containing protein 1
3.92549	0.357335	O00750	P3C2B_HUMAN	PIK3C2B	Phosphatidylinositol 4-phosphate 3-kinase C2 domain-containing subunit beta
3.92444	0.294313	Q13308	PTK7_HUMAN	PTK7	Inactive tyrosine-protein kinase 7
3.92386	0.443675	O95171	SCEL_HUMAN	SCEL	Sciellin
3.91705	0.574375	Q8IUS5	EPHX4_HUMAN	EPHX4	Epoxide hydrolase 4
3.91412	0.28301	P13726	TF_HUMAN	F3	Tissue factor
3.91072	-0.46399	Q13112	CAF1B_HUMAN	CHAF1B	Chromatin assembly factor 1 subunit B
3.90755	0.617821	O43570	CAH12_HUMAN	CA12	Carbonic anhydrase 12
3.90517	0.644531	P49641	MA2A2_HUMAN	MAN2A2	Alpha-mannosidase 2x
3.90421	0.403618	Q9Y2H5	PKHA6_HUMAN	PLEKHA6	Pleckstrin homology domain-containing family A member 6
3.90384	-0.21473	O14578	CTRO_HUMAN	CIT	Citron Rho-interacting kinase
3.90283	0.297471	P50453	SPB9_HUMAN	SERPINB9	Serpin B9
3.8999	1.81094	Q02817	MUC2_HUMAN	MUC2	Mucin-2
3.89682	0.774143	A6NI28	RHG42_HUMAN	ARHGAP42	Rho GTPase-activating protein 42
3.89464	0.528474	O95382	M3K6_HUMAN	MAP3K6	Mitogen-activated protein kinase kinase kinase 6
3.8901	-0.295161	P35869	AHR_HUMAN	AHR	Aryl hydrocarbon receptor
3.88016	-1.24268	Q9NVP2	ASF1B_HUMAN	ASF1B	Histone chaperone ASF1B
3.88016	0.396246	Q9BZQ8	NIBA1_HUMAN	NIBAN1	Protein Niban 1
3.8763	0.281227	Q07954	LRP1_HUMAN	LRP1	Prolow-density lipoprotein receptor-related protein 1
3.87472	0.799214	P36896	ACV1B_HUMAN	ACVR1B	Activin receptor type-1B
3.8698	1.85398	Q9BZY9	TRI31_HUMAN	TRIM31	E3 ubiquitin-protein ligase TRIM31
3.86903	0.71932	Q9UM47	NOTC3_HUMAN	NOTCH3	Neurogenic locus notch homolog protein 3
3.84639	-0.202538	Q9UBD5	ORC3_HUMAN	ORC3	Origin recognition complex subunit 3
3.84364	-0.116623	O95347	SMC2_HUMAN	SMC2	Structural maintenance of chromosomes protein 2
3.84162	0.247078	Q9UQ13	SHOC2_HUMAN	SHOC2	Leucine-rich repeat protein SHOC-2
3.84139	-0.276252	Q9Y2C4	EXOG_HUMAN	EXOG	Nuclease EXOG, mitochondrial
3.83963	1.00793	Q9Y257	KCNK6_HUMAN	KCNK6	Potassium channel subfamily K member 6
3.83389	-0.46832	P16949	STMN1_HUMAN	STMN1	Stathmin
3.83322	0.656147	Q92766	RREB1_HUMAN	RREB1	Ras-responsive element-binding protein 1
3.82852	1.53441	P21741	MK_HUMAN	MDK	Midkine
3.82848	0.146292	P53621	COPA_HUMAN	COPA	Coatomer subunit alpha
3.82631	0.830068	P56730	NETR_HUMAN	PRSS12	Neurotrypsin
3.82574	0.554268	Q9HCN3	PGAP6_HUMAN	PGAP6	Post-GPI attachment to proteins factor 6
3.82118	-0.397479	Q8TDM6	DLG5_HUMAN	DLG5	Disks large homolog 5
3.8192	0.509583	Q4L235	ACSF4_HUMAN	AASDH	Beta-alanine-activating enzyme
3.8191	1.43781	O95407	TNF6B_HUMAN	TNFRSF6B	Tumor necrosis factor receptor superfamily member 6B
3.81902	-0.303112	Q96HA7	TONSL_HUMAN	TONSL	Tonsoku-like protein
3.816	-0.930484	Q5W0B1	OBI1_HUMAN	OBI1	ORC ubiquitin ligase 1
3.81556	0.295847	Q8N271	PROM2_HUMAN	PROM2	Prominin-2
3.81215	0.36342	O94804	STK10_HUMAN	STK10	Serine/threonine-protein kinase 10
3.8118	0.330774	Q8N6T7	SIR6_HUMAN	SIRT6	NAD-dependent protein deacylase sirtuin-6
3.81147	0.294634	Q12929	EPS8_HUMAN	EPS8	Epidermal growth factor receptor kinase substrate 8
3.80833	0.70961	Q8NBJ4	GOLM1_HUMAN	GOLM1	Golgi membrane protein 1
3.8077	-0.909149	O75564	JERKY_HUMAN	JRK	Jerky protein homolog
3.80385	0.26001	Q6NXT4	ZNT6_HUMAN	SLC30A6	Zinc transporter 6
3.80137	0.593375	Q15800	MSMO1_HUMAN	MSMO1	Methylsterol monooxygenase 1
3.80067	0.360323	Q9Y2G3	AT11B_HUMAN	ATP11B	Phospholipid-transporting ATPase IF
3.79656	0.17409	Q01518	CAP1_HUMAN	CAP1	Adenylyl cyclase-associated protein 1
3.79203	-0.133681	Q92878	RAD50_HUMAN	RAD50	DNA repair protein RAD50
3.79038	0.529315	Q6ZUT6	CCD9B_HUMAN	CCDC9B	Coiled-coil domain-containing protein 9B
3.78352	0.559339	Q5T0D9	TPRGL_HUMAN	TPRG1L	Tumor protein p63-regulated gene 1-like protein
3.78338	0.172838	O15031	PLXB2_HUMAN	PLXNB2	Plexin-B2
3.77515	0.648291	P02462	CO4A1_HUMAN	COL4A1	Collagen alpha-1(IV) chain
3.77445	-0.361907	Q9H814	PHAX_HUMAN	PHAX	Phosphorylated adapter RNA export protein
3.76871	0.251222	Q9Y320	TMX2_HUMAN	TMX2	Thioredoxin-related transmembrane protein 2
3.76572	-0.281831	Q9BQ48	RM34_HUMAN	MRPL34	Large ribosomal subunit protein bL34m
3.76314	-0.73551	Q8WVZ9	KBTB7_HUMAN	KBTBD7	Kelch repeat and BTB domain-containing protein 7
3.75861	-0.260792	O15479	MAGB2_HUMAN	MAGEB2	Melanoma-associated antigen B2
3.7554	0.697279	P23458	JAK1_HUMAN	JAK1	Tyrosine-protein kinase JAK1
3.75252	-0.495705	Q9NZJ0	DTL_HUMAN	DTL	Denticleless protein homolog
3.75251	0.106873	P15170	ERF3A_HUMAN	GSPT1	Eukaryotic peptide chain release factor GTP-binding subunit ERF3A
3.75195	0.31618	Q6P1J9	CDC73_HUMAN	CDC73	Parafibromin
3.74969	0.61175	Q9UHI8	ATS1_HUMAN	ADAMTS1	A disintegrin and metalloproteinase with thrombospondin motifs 1
3.74641	-0.366744	Q14202	ZMYM3_HUMAN	ZMYM3	Zinc finger MYM-type protein 3
3.74492	0.888579	Q86UK0	ABCAC_HUMAN	ABCA12	Glucosylceramide transporter ABCA12
3.74472	-0.448073	Q96RS0	TGS1_HUMAN	TGS1	Trimethylguanosine synthase
3.74398	0.207189	Q68E01	INT3_HUMAN	INTS3	Integrator complex subunit 3
3.7421	-0.611812	Q06587	RING1_HUMAN	RING1	E3 ubiquitin-protein ligase RING1
3.7397	0.155263	Q15155	NOMO1_HUMAN	NOMO1	BOS complex subunit NOMO1
3.73935	0.59545	P15104	GLNA_HUMAN	GLUL	Glutamine synthetase
3.73495	-0.788768	Q9NQ92	COPRS_HUMAN	COPRS	Coordinator of PRMT5 and differentiation stimulator
3.73324	0.378471	Q16719	KYNU_HUMAN	KYNU	Kynureninase
3.73169	-0.324488	Q16877	F264_HUMAN	PFKFB4	6-phosphofructo-2-kinase/fructose-2,6-bisphosphatase 4
3.73105	-0.769094	Q9UEE9	CFDP1_HUMAN	CFDP1	Craniofacial development protein 1
3.73063	0.483209	O75071	EFC14_HUMAN	EFCAB14	EF-hand calcium-binding domain-containing protein 14
3.73011	0.107649	Q96L92	SNX27_HUMAN	SNX27	Sorting nexin-27
3.72534	0.706573	Q6DKI2;Q3B8N2	LEG9B_HUMAN;LEG9C_HUMAN	LGALS9B;LGALS9C	Galectin-9B
3.72373	-0.898215	Q99708	CTIP_HUMAN	RBBP8	DNA endonuclease RBBP8
3.72358	0.666647	O14763	TR10B_HUMAN	TNFRSF10B	Tumor necrosis factor receptor superfamily member 10B
3.71728	0.129093	P21359	NF1_HUMAN	NF1	Neurofibromin
3.71582	-0.447031	P43246	MSH2_HUMAN	MSH2	DNA mismatch repair protein Msh2
3.71541	0.535505	Q96Q06	PLIN4_HUMAN	PLIN4	Perilipin-4
3.71306	0.616235	P42680	TEC_HUMAN	TEC	Tyrosine-protein kinase Tec
3.71058	-0.330428	Q02127	PYRD_HUMAN	DHODH	Dihydroorotate dehydrogenase (quinone), mitochondrial
3.70753	0.272237	Q8IWA5	CTL2_HUMAN	SLC44A2	Choline transporter-like protein 2
3.70553	0.227333	P12429	ANXA3_HUMAN	ANXA3	Annexin A3
3.70269	0.403837	O94808	GFPT2_HUMAN	GFPT2	Glutamine--fructose-6-phosphate aminotransferase [isomerizing] 2
3.69783	0.260505	Q14517	FAT1_HUMAN	FAT1	Protocadherin Fat 1
3.69511	0.43853	O75752	B3GL1_HUMAN	B3GALNT1	UDP-GalNAc:beta-1,3-N-acetylgalactosaminyltransferase 1
3.69396	0.61424	P09917	LOX5_HUMAN	ALOX5	Polyunsaturated fatty acid 5-lipoxygenase
3.69382	0.425875	Q12860	CNTN1_HUMAN	CNTN1	Contactin-1
3.69225	0.269826	P29353	SHC1_HUMAN	SHC1	SHC-transforming protein 1
3.69091	0.568646	P04920	B3A2_HUMAN	SLC4A2	Anion exchange protein 2
3.68632	0.446001	Q9BXL7	CAR11_HUMAN	CARD11	Caspase recruitment domain-containing protein 11
3.68481	-0.576358	Q9BXI9	C1QT6_HUMAN	C1QTNF6	Complement C1q tumor necrosis factor-related protein 6
3.68274	0.314068	O14841	OPLA_HUMAN	OPLAH	5-oxoprolinase
3.68217	0.671791	Q13670	PM2PB_HUMAN	PMS2P11	Putative postmeiotic segregation increased 2-like protein 11
3.68114	0.422132	P53004	BIEA_HUMAN	BLVRA	Biliverdin reductase A
3.68053	0.791563	Q8NBZ7	UXS1_HUMAN	UXS1	UDP-glucuronic acid decarboxylase 1
3.67836	0.5833	Q6UWB1	I27RA_HUMAN	IL27RA	Interleukin-27 receptor subunit alpha
3.67615	1.9376	O95274	LYPD3_HUMAN	LYPD3	Ly6/PLAUR domain-containing protein 3
3.66278	-0.914454	Q96G75	RMD5B_HUMAN	RMND5B	E3 ubiquitin-protein transferase RMND5B
3.66135	0.300801	O95757	HS74L_HUMAN	HSPA4L	Heat shock 70 kDa protein 4L
3.65467	0.785413	P58335	ANTR2_HUMAN	ANTXR2	Anthrax toxin receptor 2
3.65174	-0.302085	Q8NCM8	DYHC2_HUMAN	DYNC2H1	Cytoplasmic dynein 2 heavy chain 1
3.65038	0.257299	O43491	E41L2_HUMAN	EPB41L2	Band 4.1-like protein 2
3.64788	0.309762	O14939	PLD2_HUMAN	PLD2	Phospholipase D2
3.64734	0.65617	O76062	ERG24_HUMAN	TM7SF2	Delta(14)-sterol reductase TM7SF2
3.64608	0.368315	P42898	MTHR_HUMAN	MTHFR	Methylenetetrahydrofolate reductase (NADPH)
3.64584	0.208321	Q86SQ0	PHLB2_HUMAN	PHLDB2	Pleckstrin homology-like domain family B member 2
3.63454	0.33207	Q8N884	CGAS_HUMAN	CGAS	Cyclic GMP-AMP synthase
3.63232	0.339263	Q9Y696	CLIC4_HUMAN	CLIC4	Chloride intracellular channel protein 4
3.63028	-0.407702	O14777	NDC80_HUMAN	NDC80	Kinetochore protein NDC80 homolog
3.6288	0.581426	Q4KMQ1	TPRN_HUMAN	TPRN	Taperin
3.62744	-0.472684	Q96K21	ANCHR_HUMAN	ZFYVE19	Abscission/NoCut checkpoint regulator
3.6246	-0.349818	P30039	PBLD_HUMAN	PBLD	Phenazine biosynthesis-like domain-containing protein
3.62148	0.454724	Q86WV6	STING_HUMAN	STING1	Stimulator of interferon genes protein
3.6201	0.365775	Q8WTV0	SCRB1_HUMAN	SCARB1	Scavenger receptor class B member 1
3.61915	0.345979	O75581	LRP6_HUMAN	LRP6	Low-density lipoprotein receptor-related protein 6
3.61741	0.371005	P53602	MVD1_HUMAN	MVD	Diphosphomevalonate decarboxylase
3.61535	0.425593	Q3KR37	ASTRB_HUMAN	GRAMD1B	Protein Aster-B
3.60552	0.45325	P50281	MMP14_HUMAN	MMP14	Matrix metalloproteinase-14
3.6015	0.953787	O00180	KCNK1_HUMAN	KCNK1	Potassium channel subfamily K member 1
3.5991	0.903286	Q9Y6R0	NUMBL_HUMAN	NUMBL	Numb-like protein
3.59901	0.17106	O60716	CTND1_HUMAN	CTNND1	Catenin delta-1
3.59541	0.647716	Q8NC42	RN149_HUMAN	RNF149	E3 ubiquitin-protein ligase RNF149
3.59483	0.411988	O75976	CBPD_HUMAN	CPD	Carboxypeptidase D
3.59254	0.649674	Q9Y287	ITM2B_HUMAN	ITM2B	Integral membrane protein 2B
3.59156	-0.693538	Q14493	SLBP_HUMAN	SLBP	Histone RNA hairpin-binding protein
3.59151	0.294447	Q92817	EVPL_HUMAN	EVPL	Envoplakin
3.59073	-0.431502	Q6P0N0	M18BP_HUMAN	MIS18BP1	Mis18-binding protein 1
3.58832	-0.321913	P00533	EGFR_HUMAN	EGFR	Epidermal growth factor receptor
3.58829	-0.238532	Q9NQ48	LZTL1_HUMAN	LZTFL1	Leucine zipper transcription factor-like protein 1
3.58773	-0.649646	Q86TW2	ADCK1_HUMAN	ADCK1	AarF domain-containing protein kinase 1
3.58409	-0.355864	P42226	STAT6_HUMAN	STAT6	Signal transducer and activator of transcription 6
3.5833	0.179286	Q92542	NICA_HUMAN	NCSTN	Nicastrin
3.58099	0.305023	Q2NKX8	ERC6L_HUMAN	ERCC6L	DNA excision repair protein ERCC-6-like
3.58088	0.539569	P21709	EPHA1_HUMAN	EPHA1	Ephrin type-A receptor 1
3.58	-0.382895	Q13510	ASAH1_HUMAN	ASAH1	Acid ceramidase
3.57828	1.27578	Q9NZ72	STMN3_HUMAN	STMN3	Stathmin-3
3.5767	0.428937	P40199	CEAM6_HUMAN	CEACAM6	Carcinoembryonic antigen-related cell adhesion molecule 6
3.57647	-0.436445	Q9BTK6	PAGR1_HUMAN	PAGR1	PAXIP1-associated glutamate-rich protein 1
3.57618	0.224514	O60271	JIP4_HUMAN	SPAG9	C-Jun-amino-terminal kinase-interacting protein 4
3.57162	-0.464234	Q9H211	CDT1_HUMAN	CDT1	DNA replication factor Cdt1
3.56725	0.18144	Q9H8H2	DDX31_HUMAN	DDX31	Probable ATP-dependent RNA helicase DDX31
3.5665	0.466686	P09758	TACD2_HUMAN	TACSTD2	Tumor-associated calcium signal transducer 2
3.56398	0.20576	Q9Y446	PKP3_HUMAN	PKP3	Plakophilin-3
3.55636	0.185057	O60701	UGDH_HUMAN	UGDH	UDP-glucose 6-dehydrogenase
3.55082	0.554862	Q9NW75	GPTC2_HUMAN	GPATCH2	G patch domain-containing protein 2
3.54308	0.268939	Q9NR30	DDX21_HUMAN	DDX21	Nucleolar RNA helicase 2
3.53743	1.08496	Q13571	LAPM5_HUMAN	LAPTM5	Lysosomal-associated transmembrane protein 5
3.53678	0.268536	Q9BZC7	ABCA2_HUMAN	ABCA2	ATP-binding cassette sub-family A member 2
3.53389	0.746727	P63165;cRAP-P63165	SUMO1_HUMAN;cRAP-SUMO1_HUMAN	SUMO1;cRAP-SUMO1	Small ubiquitin-related modifier 1
3.53372	0.462031	P60520	GBRL2_HUMAN	GABARAPL2	Gamma-aminobutyric acid receptor-associated protein-like 2
3.53183	0.259154	O96005	CLPT1_HUMAN	CLPTM1	Putative lipid scramblase CLPTM1
3.53039	0.533382	Q96AZ6	ISG20_HUMAN	ISG20	Interferon-stimulated gene 20 kDa protein
3.52643	0.313781	P10586	PTPRF_HUMAN	PTPRF	Receptor-type tyrosine-protein phosphatase F
3.51998	0.942133	O15117	FYB1_HUMAN	FYB1	FYN-binding protein 1
3.51967	-0.622666	P55055	NR1H2_HUMAN	NR1H2	Oxysterols receptor LXR-beta
3.51943	0.670882	P00167;cRAP-P00167	CYB5_HUMAN;cRAP-CYB5_HUMAN	CYB5A;cRAP-CYB5A	Cytochrome b5
3.51699	-0.461824	Q8IZW8	TENS4_HUMAN	TNS4	Tensin-4
3.51631	0.346491	Q8IVT2	MISP_HUMAN	MISP	Mitotic interactor and substrate of PLK1
3.51496	0.288888	O43865	SAHH2_HUMAN	AHCYL1	S-adenosylhomocysteine hydrolase-like protein 1
3.51325	0.292258	Q03112	MECOM_HUMAN	MECOM	Histone-lysine N-methyltransferase MECOM
3.51138	0.473902	Q15120	PDK3_HUMAN	PDK3	[Pyruvate dehydrogenase (acetyl-transferring)] kinase isozyme 3, mitochondrial
3.51067	0.706025	P50238	CRIP1_HUMAN	CRIP1	Cysteine-rich protein 1
3.50961	0.41454	O43760	SNG2_HUMAN	SYNGR2	Synaptogyrin-2
3.50756	1.42136	O95864	FADS2_HUMAN	FADS2	Acyl-CoA 6-desaturase
3.50457	0.95932	Q86UB9	TM135_HUMAN	TMEM135	Transmembrane protein 135
3.49286	-0.132844	Q01780	EXOSX_HUMAN	EXOSC10	Exosome component 10
3.48996	-0.278101	P29350	PTN6_HUMAN	PTPN6	Tyrosine-protein phosphatase non-receptor type 6
3.48672	-0.190346	O75592	MYCB2_HUMAN	MYCBP2	E3 ubiquitin-protein ligase MYCBP2
3.4798	-0.274632	P16298	PP2BB_HUMAN	PPP3CB	Serine/threonine-protein phosphatase 2B catalytic subunit beta isoform
3.47802	0.5604	Q92783	STAM1_HUMAN	STAM	Signal transducing adapter molecule 1
3.47672	0.358677	Q9BUP3	HTAI2_HUMAN	HTATIP2	Oxidoreductase HTATIP2
3.47342	-0.67667	Q6ZN18	AEBP2_HUMAN	AEBP2	Zinc finger protein AEBP2
3.46877	0.671751	Q9NQE9	HINT3_HUMAN	HINT3	Adenosine 5'-monophosphoramidase HINT3
3.46842	-0.115496	Q8N0Z6	TTC5_HUMAN	TTC5	Tetratricopeptide repeat protein 5
3.46791	-0.468818	P28065	PSB9_HUMAN	PSMB9	Proteasome subunit beta type-9
3.46362	0.855898	O00204	ST2B1_HUMAN	SULT2B1	Sulfotransferase 2B1
3.46179	-0.37267	P45973	CBX5_HUMAN	CBX5	Chromobox protein homolog 5
3.46119	0.891311	Q969Z4	TR19L_HUMAN	RELT	Tumor necrosis factor receptor superfamily member 19L
3.46	-0.516696	P13051	UNG_HUMAN	UNG	Uracil-DNA glycosylase
3.45988	0.431262	P13196	HEM1_HUMAN	ALAS1	5-aminolevulinate synthase, non-specific, mitochondrial
3.4584	0.725986	Q684P5	RPGP2_HUMAN	RAP1GAP2	Rap1 GTPase-activating protein 2
3.45733	0.379009	P50226	ST1A2_HUMAN	SULT1A2	Sulfotransferase 1A2
3.45695	0.182894	P58107	EPIPL_HUMAN	EPPK1	Epiplakin
3.45682	-0.194155	Q9Y230	RUVB2_HUMAN	RUVBL2	RuvB-like 2
3.45673	1.0971	P16066	ANPRA_HUMAN	NPR1	Atrial natriuretic peptide receptor 1
3.45325	-0.231362	Q8IYQ7	THNS1_HUMAN	THNSL1	Threonine synthase-like 1
3.45224	0.24316	O95861	BPNT1_HUMAN	BPNT1	3'(2'),5'-bisphosphate nucleotidase 1
3.45072	0.27546	Q03169	TNAP2_HUMAN	TNFAIP2	Tumor necrosis factor alpha-induced protein 2
3.4501	0.170643	P08559	ODPA_HUMAN	PDHA1	Pyruvate dehydrogenase E1 component subunit alpha, somatic form, mitochondrial
3.44859	0.597145	Q04756	HGFA_HUMAN	HGFAC	Hepatocyte growth factor activator
3.44765	0.812516	P01584	IL1B_HUMAN	IL1B	Interleukin-1 beta
3.44763	0.353257	Q9UBM7	DHCR7_HUMAN	DHCR7	7-dehydrocholesterol reductase
3.44409	0.810434	Q9NZ53	PDXL2_HUMAN	PODXL2	Podocalyxin-like protein 2
3.44289	0.710836	P99999;cRAP-P99999	CYC_HUMAN;cRAP-CYC_HUMAN	CYCS;cRAP-CYCS	Cytochrome c
3.44074	-0.148238	Q8TCS8	PNPT1_HUMAN	PNPT1	Polyribonucleotide nucleotidyltransferase 1, mitochondrial
3.43429	0.612685	Q9NYQ7	CELR3_HUMAN	CELSR3	Cadherin EGF LAG seven-pass G-type receptor 3
3.43236	-0.448367	Q9Y4U1	MMAC_HUMAN	MMACHC	Cyanocobalamin reductase / alkylcobalamin dealkylase
3.43173	0.996599	O60635	TSN1_HUMAN	TSPAN1	Tetraspanin-1
3.42747	0.740187	O43759	SNG1_HUMAN	SYNGR1	Synaptogyrin-1
3.42617	-0.325809	Q9HBM1	SPC25_HUMAN	SPC25	Kinetochore protein Spc25
3.42465	0.380865	O15231	ZN185_HUMAN	ZNF185	Zinc finger protein 185
3.42155	0.791424	Q99685	MGLL_HUMAN	MGLL	Monoglyceride lipase
3.42119	0.437969	Q16555	DPYL2_HUMAN	DPYSL2	Dihydropyrimidinase-related protein 2
3.41751	0.360837	Q03154	ACY1_HUMAN	ACY1	Aminoacylase-1
3.41589	0.290668	Q9H999	PANK3_HUMAN	PANK3	Pantothenate kinase 3
3.41552	0.928005	Q9NS15	LTBP3_HUMAN	LTBP3	Latent-transforming growth factor beta-binding protein 3
3.41528	-0.630592	Q8IXQ3	CI040_HUMAN	C9orf40	Uncharacterized protein C9orf40
3.41319	0.299982	Q15696	U2AFM_HUMAN	ZRSR2	U2 small nuclear ribonucleoprotein auxiliary factor 35 kDa subunit-related protein 2
3.41272	-0.349595	Q8WY36	BBX_HUMAN	BBX	HMG box transcription factor BBX
3.41174	-1.56363	Q2YD98	UVSSA_HUMAN	UVSSA	UV-stimulated scaffold protein A
3.41003	-0.292636	P08729	K2C7_HUMAN	KRT7	Keratin, type II cytoskeletal 7
3.4098	0.581628	Q6IQ20	NAPEP_HUMAN	NAPEPLD	N-acyl-phosphatidylethanolamine-hydrolyzing phospholipase D
3.40752	-0.285431	Q9NWW5	CLN6_HUMAN	CLN6	Ceroid-lipofuscinosis neuronal protein 6
3.40698	-0.771275	Q14CB8	RHG19_HUMAN	ARHGAP19	Rho GTPase-activating protein 19
3.40613	-0.382138	Q99808	S29A1_HUMAN	SLC29A1	Equilibrative nucleoside transporter 1
3.40594	-1.37507	Q02297	NRG1_HUMAN	NRG1	Pro-neuregulin-1, membrane-bound isoform
3.40575	0.582325	O15018	PDZD2_HUMAN	PDZD2	PDZ domain-containing protein 2
3.40575	0.754515	P14384	CBPM_HUMAN	CPM	Carboxypeptidase M
3.39653	-0.210639	Q92791	SC65_HUMAN	P3H4	Endoplasmic reticulum protein SC65
3.39581	-0.241652	Q8IY21	DDX60_HUMAN	DDX60	Probable ATP-dependent RNA helicase DDX60
3.39245	0.361547	Q13586	STIM1_HUMAN	STIM1	Stromal interaction molecule 1
3.38875	-0.249537	P07686	HEXB_HUMAN	HEXB	Beta-hexosaminidase subunit beta
3.38621	-0.366387	Q99569	PKP4_HUMAN	PKP4	Plakophilin-4
3.38421	1.08648	O75355	ENTP3_HUMAN	ENTPD3	Ectonucleoside triphosphate diphosphohydrolase 3
3.38265	0.555408	Q9NRA2	S17A5_HUMAN	SLC17A5	Sialin
3.38053	0.523381	O43567	RNF13_HUMAN	RNF13	E3 ubiquitin-protein ligase RNF13
3.38025	0.851287	Q8N9U0	TAC2N_HUMAN	TC2N	Tandem C2 domains nuclear protein
3.37994	0.580721	Q9NRA0	SPHK2_HUMAN	SPHK2	Sphingosine kinase 2
3.37885	-0.436538	P52926	HMGA2_HUMAN	HMGA2	High mobility group protein HMGI-C
3.37747	0.174122	Q5VYK3	ECM29_HUMAN	ECPAS	Proteasome adapter and scaffold protein ECM29
3.37504	0.528422	P06731	CEAM5_HUMAN	CEACAM5	Carcinoembryonic antigen-related cell adhesion molecule 5
3.37368	0.168647	P56545	CTBP2_HUMAN	CTBP2	C-terminal-binding protein 2
3.37179	-0.452998	Q8WYL5	SSH1_HUMAN	SSH1	Protein phosphatase Slingshot homolog 1
3.36712	-0.385521	Q8TBB5	KLDC4_HUMAN	KLHDC4	Kelch domain-containing protein 4
3.36554	-0.161146	O15091	MRPP3_HUMAN	PRORP	Mitochondrial ribonuclease P catalytic subunit
3.3605	0.406509	Q9H3R2	MUC13_HUMAN	MUC13	Mucin-13
3.35889	-0.240598	P06865	HEXA_HUMAN	HEXA	Beta-hexosaminidase subunit alpha
3.35508	-0.612877	Q9H467	CUED2_HUMAN	CUEDC2	CUE domain-containing protein 2
3.35414	-0.318625	Q9UQ49	NEUR3_HUMAN	NEU3	Sialidase-3
3.3507	0.362882	P40855	PEX19_HUMAN	PEX19	Peroxisomal biogenesis factor 19
3.35042	0.442607	Q53FZ2	ACSM3_HUMAN	ACSM3	Acyl-coenzyme A synthetase ACSM3, mitochondrial
3.35029	-0.709702	P04183	KITH_HUMAN	TK1	Thymidine kinase, cytosolic
3.34728	0.272254	P40763	STAT3_HUMAN	STAT3	Signal transducer and activator of transcription 3
3.3472	0.3716	P28799	GRN_HUMAN	GRN	Progranulin
3.34607	-0.400382	O60583	CCNT2_HUMAN	CCNT2	Cyclin-T2
3.34548	0.413028	Q9UL01	DSE_HUMAN	DSE	Dermatan-sulfate epimerase
3.34226	0.275694	O94910	AGRL1_HUMAN	ADGRL1	Adhesion G protein-coupled receptor L1
3.34191	-0.252269	Q9NUL7	DDX28_HUMAN	DDX28	Probable ATP-dependent RNA helicase DDX28
3.34017	1.11151	Q9UBN6	TR10D_HUMAN	TNFRSF10D	Tumor necrosis factor receptor superfamily member 10D
3.33951	0.297761	Q8ND25	ZNRF1_HUMAN	ZNRF1	E3 ubiquitin-protein ligase ZNRF1
3.33924	0.91174	Q14315	FLNC_HUMAN	FLNC	Filamin-C
3.33755	0.609522	Q96E22	NGBR_HUMAN	NUS1	Dehydrodolichyl diphosphate synthase complex subunit NUS1
3.33573	0.504352	Q96BD0	SO4A1_HUMAN	SLCO4A1	Solute carrier organic anion transporter family member 4A1
3.33398	0.463078	Q6NS38	ALKB2_HUMAN	ALKBH2	DNA oxidative demethylase ALKBH2
3.33265	-0.41542	Q5D0E6	DALD3_HUMAN	DALRD3	DALR anticodon-binding domain-containing protein 3
3.33258	-0.369853	P49454	CENPF_HUMAN	CENPF	Centromere protein F
3.33234	0.944157	Q14CN2	CLCA4_HUMAN	CLCA4	Calcium-activated chloride channel regulator 4
3.332	-0.211472	Q13263	TIF1B_HUMAN	TRIM28	Transcription intermediary factor 1-beta
3.3309	0.356449	Q3KQU3	MA7D1_HUMAN	MAP7D1	MAP7 domain-containing protein 1
3.32801	-0.31607	P23497	SP100_HUMAN	SP100	Nuclear autoantigen Sp-100
3.32634	-0.307422	Q5TCZ1	SPD2A_HUMAN	SH3PXD2A	SH3 and PX domain-containing protein 2A
3.32608	-0.282751	Q96GA7	SDSL_HUMAN	SDSL	Serine dehydratase-like
3.32566	0.33816	Q8N1I0	DOCK4_HUMAN	DOCK4	Dedicator of cytokinesis protein 4
3.3246	-0.591326	O94887	FARP2_HUMAN	FARP2	FERM, ARHGEF and pleckstrin domain-containing protein 2
3.32258	0.509519	O94985	CSTN1_HUMAN	CLSTN1	Calsyntenin-1
3.32218	-0.382908	O60566	BUB1B_HUMAN	BUB1B	Mitotic checkpoint serine/threonine-protein kinase BUB1 beta
3.32202	-0.247035	O43639	NCK2_HUMAN	NCK2	Cytoplasmic protein NCK2
3.3213	0.36937	Q15678	PTN14_HUMAN	PTPN14	Tyrosine-protein phosphatase non-receptor type 14
3.3203	1.20998	Q9H2F3	3BHS7_HUMAN	HSD3B7	3 beta-hydroxysteroid dehydrogenase type 7
3.31828	-0.376263	P55209	NP1L1_HUMAN	NAP1L1	Nucleosome assembly protein 1-like 1
3.31692	-0.667788	O15182	CETN3_HUMAN	CETN3	Centrin-3
3.3143	-0.722949	Q9H5V9	STEEP_HUMAN	STEEP1	STING ER exit protein
3.31416	-0.188742	Q6P179	ERAP2_HUMAN	ERAP2	Endoplasmic reticulum aminopeptidase 2
3.31408	0.64923	Q9Y5Z0	BACE2_HUMAN	BACE2	Beta-secretase 2
3.31386	0.196135	Q13153	PAK1_HUMAN	PAK1	Serine/threonine-protein kinase PAK 1
3.31205	0.463764	Q13332	PTPRS_HUMAN	PTPRS	Receptor-type tyrosine-protein phosphatase S
3.31126	0.523426	O43688	PLPP2_HUMAN	PLPP2	Phospholipid phosphatase 2
3.30832	0.916896	P24592	IBP6_HUMAN	IGFBP6	Insulin-like growth factor-binding protein 6
3.30466	0.440528	O95361	TRI16_HUMAN	TRIM16	Tripartite motif-containing protein 16
3.30285	-0.16799	Q63HN8	RN213_HUMAN	RNF213	E3 ubiquitin-protein ligase RNF213
3.30086	-0.532519	Q8N3Z3	GTPB8_HUMAN	GTPBP8	GTP-binding protein 8
3.29753	-0.568757	P49842	STK19_HUMAN	STK19	Inactive serine/threonine-protein kinase 19
3.29559	0.223926	Q8WYP3	RIN2_HUMAN	RIN2	Ras and Rab interactor 2
3.28663	0.709178	Q9BZM5	ULBP2_HUMAN	ULBP2	UL16-binding protein 2
3.28315	-0.339539	A0AVF1	IFT56_HUMAN	IFT56	Intraflagellar transport protein 56
3.28054	-0.344773	O15381	NVL_HUMAN	NVL	Nuclear valosin-containing protein-like
3.27965	0.41861	O94913	PCF11_HUMAN	PCF11	Pre-mRNA cleavage complex 2 protein Pcf11
3.27848	0.476627	P05121	PAI1_HUMAN	SERPINE1	Plasminogen activator inhibitor 1
3.27809	0.237751	O95571	ETHE1_HUMAN	ETHE1	Persulfide dioxygenase ETHE1, mitochondrial
3.27629	-0.38644	Q9BU76	MMTA2_HUMAN	MMTAG2	Multiple myeloma tumor-associated protein 2
3.27511	-0.449947	Q9NRN9	METL5_HUMAN	METTL5	rRNA N6-adenosine-methyltransferase METTL5
3.27453	0.435668	Q96DF8	ESS2_HUMAN	ESS2	Splicing factor ESS-2 homolog
3.27367	-0.229494	Q9UH99	SUN2_HUMAN	SUN2	SUN domain-containing protein 2
3.27355	0.0777707	Q02880	TOP2B_HUMAN	TOP2B	DNA topoisomerase 2-beta
3.27257	0.301333	Q9Y2D5	AKAP2_HUMAN	AKAP2	A-kinase anchor protein 2
3.27236	-0.512002	Q8IXQ4	GPAM1_HUMAN	GPALPP1	GPALPP motifs-containing protein 1
3.26704	0.276472	P50416	CPT1A_HUMAN	CPT1A	Carnitine O-palmitoyltransferase 1, liver isoform
3.26446	0.546054	Q9UGM3	DMBT1_HUMAN	DMBT1	Deleted in malignant brain tumors 1 protein
3.26332	0.494356	Q8IU81	I2BP1_HUMAN	IRF2BP1	Interferon regulatory factor 2-binding protein 1
3.25952	0.671683	Q6P9G4	TM154_HUMAN	TMEM154	Transmembrane protein 154
3.25944	-0.148292	P46109	CRKL_HUMAN	CRKL	Crk-like protein
3.25791	0.142931	Q9NVP1	DDX18_HUMAN	DDX18	ATP-dependent RNA helicase DDX18
3.25726	0.269707	Q6IBS0	TWF2_HUMAN	TWF2	Twinfilin-2
3.25581	0.846854	P16871	IL7RA_HUMAN	IL7R	Interleukin-7 receptor subunit alpha
3.25438	0.413448	Q9H239	MMP28_HUMAN	MMP28	Matrix metalloproteinase-28
3.24972	0.333568	Q8WW22	DNJA4_HUMAN	DNAJA4	DnaJ homolog subfamily A member 4
3.24634	0.850419	Q58EX7	PKHG4_HUMAN	PLEKHG4	Puratrophin-1
3.24356	0.655641	Q6ZNA5	FRRS1_HUMAN	FRRS1	Ferric-chelate reductase 1
3.24275	0.206677	Q86X29	LSR_HUMAN	LSR	Lipolysis-stimulated lipoprotein receptor
3.24208	-0.264068	Q07864	DPOE1_HUMAN	POLE	DNA polymerase epsilon catalytic subunit A
3.24032	1.48434	Q9BXN6;Q9NY87	SPNXC_HUMAN;SPNXD_HUMAN	SPANXC;SPANXD	Sperm protein associated with the nucleus on the X chromosome D
3.23973	-0.347935	Q9BW61	DDA1_HUMAN	DDA1	DET1- and DDB1-associated protein 1
3.23761	-0.34184	Q12923	PTN13_HUMAN	PTPN13	Tyrosine-protein phosphatase non-receptor type 13
3.23683	-0.300091	O95400	CD2B2_HUMAN	CD2BP2	CD2 antigen cytoplasmic tail-binding protein 2
3.23631	0.461629	O95563	MPC2_HUMAN	MPC2	Mitochondrial pyruvate carrier 2
3.23609	0.981924	A7MBM2	DISP2_HUMAN	DISP2	Protein dispatched homolog 2
3.23508	0.541961	Q8NG11	TSN14_HUMAN	TSPAN14	Tetraspanin-14
3.23236	0.302712	Q15262	PTPRK_HUMAN	PTPRK	Receptor-type tyrosine-protein phosphatase kappa
3.23097	0.218804	Q5TGY1	TMCO4_HUMAN	TMCO4	Transmembrane and coiled-coil domain-containing protein 4
3.2305	-0.172648	Q6PML9	ZNT9_HUMAN	SLC30A9	Proton-coupled zinc antiporter SLC30A9, mitochondrial
3.22994	0.241481	O95759	TBCD8_HUMAN	TBC1D8	TBC1 domain family member 8
3.22696	0.393445	Q8IWE2	NXP20_HUMAN	FAM114A1	Protein NOXP20
3.2237	0.349984	Q9NY35	CLDN1_HUMAN	CLDND1	Claudin domain-containing protein 1
3.22227	-1.06774	P51157	RAB28_HUMAN	RAB28	Ras-related protein Rab-28
3.21537	1.01731	Q14956	GPNMB_HUMAN	GPNMB	Transmembrane glycoprotein NMB
3.21489	-0.729462	Q96L46	CPNS2_HUMAN	CAPNS2	Calpain small subunit 2
3.20917	-0.318172	Q9NZQ3	SPN90_HUMAN	NCKIPSD	NCK-interacting protein with SH3 domain
3.20831	-0.14902	Q8N3E9	PLCD3_HUMAN	PLCD3	1-phosphatidylinositol 4,5-bisphosphate phosphodiesterase delta-3
3.20634	0.197891	Q9Y2L5	TPPC8_HUMAN	TRAPPC8	Trafficking protein particle complex subunit 8
3.20508	0.437791	P23381	SYWC_HUMAN	WARS1	Tryptophan--tRNA ligase, cytoplasmic
3.20487	-0.413348	Q96C55	ZN524_HUMAN	ZNF524	Zinc finger protein 524
3.2041	0.32931	Q92611	EDEM1_HUMAN	EDEM1	ER degradation-enhancing alpha-mannosidase-like protein 1
3.20326	0.619861	Q9H469	FXL15_HUMAN	FBXL15	F-box/LRR-repeat protein 15
3.20276	-0.173246	Q9Y265	RUVB1_HUMAN	RUVBL1	RuvB-like 1
3.20238	-0.223838	Q6ISB3	GRHL2_HUMAN	GRHL2	Grainyhead-like protein 2 homolog
3.20174	0.606965	O43286	B4GT5_HUMAN	B4GALT5	Beta-1,4-galactosyltransferase 5
3.20065	0.323741	O95573	ACSL3_HUMAN	ACSL3	Fatty acid CoA ligase Acsl3
3.19984	-0.381689	P32121	ARRB2_HUMAN	ARRB2	Beta-arrestin-2
3.19752	-0.166598	Q9ULG1	INO80_HUMAN	INO80	Chromatin-remodeling ATPase INO80
3.19735	0.458387	Q9BXD5	NPL_HUMAN	NPL	N-acetylneuraminate lyase
3.19653	-0.127627	O43795	MYO1B_HUMAN	MYO1B	Unconventional myosin-Ib
3.19474	0.589493	P16083;cRAP-P16083	NQO2_HUMAN;cRAP-NQO2_HUMAN	NQO2;cRAP-NQO2	Ribosyldihydronicotinamide dehydrogenase [quinone]
3.19285	-0.514984	Q9NV79	PCMD2_HUMAN	PCMTD2	Protein-L-isoaspartate O-methyltransferase domain-containing protein 2
3.19213	-0.115592	P27708	PYR1_HUMAN	CAD	CAD protein
3.19163	0.209133	O14672	ADA10_HUMAN	ADAM10	Disintegrin and metalloproteinase domain-containing protein 10
3.19056	0.227533	P82094	TMF1_HUMAN	TMF1	TATA element modulatory factor
3.18879	0.410885	P11166	GTR1_HUMAN	SLC2A1	Solute carrier family 2, facilitated glucose transporter member 1
3.18205	0.475844	Q9HA72	CAHM2_HUMAN	CALHM2	Calcium homeostasis modulator protein 2
3.18165	-0.365731	Q9Y5B8	NDK7_HUMAN	NME7	Nucleoside diphosphate kinase 7
3.18024	-0.161958	P23193	TCEA1_HUMAN	TCEA1	Transcription elongation factor A protein 1
3.17932	1.07797	Q03405	UPAR_HUMAN	PLAUR	Urokinase plasminogen activator surface receptor
3.17917	-0.327044	Q15054	DPOD3_HUMAN	POLD3	DNA polymerase delta subunit 3
3.17844	-0.229496	Q6N075	MFSD5_HUMAN	MFSD5	Molybdate-anion transporter
3.1742	0.139015	P11216	PYGB_HUMAN	PYGB	Glycogen phosphorylase, brain form
3.17405	1.41993	Q6UXL0	I20RB_HUMAN	IL20RB	Interleukin-20 receptor subunit beta
3.17282	0.815286	Q9Y2E6	DTX4_HUMAN	DTX4	E3 ubiquitin-protein ligase DTX4
3.17157	0.256048	O60293	ZC3H1_HUMAN	ZFC3H1	Zinc finger C3H1 domain-containing protein
3.16824	0.516492	Q9NWD8	TM248_HUMAN	TMEM248	Transmembrane protein 248
3.16767	0.436174	Q96HC4	PDLI5_HUMAN	PDLIM5	PDZ and LIM domain protein 5
3.16708	0.290779	Q13439	GOGA4_HUMAN	GOLGA4	Golgin subfamily A member 4
3.16467	-0.199085	P04150	GCR_HUMAN	NR3C1	Glucocorticoid receptor
3.16414	-0.193377	Q6VY07	PACS1_HUMAN	PACS1	Phosphofurin acidic cluster sorting protein 1
3.16116	-0.364096	Q9H2J7	S6A15_HUMAN	SLC6A15	Sodium-dependent neutral amino acid transporter B(0)AT2
3.15926	0.159966	Q96CD0	FBXL8_HUMAN	FBXL8	F-box/LRR-repeat protein 8
3.15681	-0.156495	Q9NYQ6	CELR1_HUMAN	CELSR1	Cadherin EGF LAG seven-pass G-type receptor 1
3.15636	0.428971	Q8N5M4	TTC9C_HUMAN	TTC9C	Tetratricopeptide repeat protein 9C
3.15573	0.227906	Q9Y450	HBS1L_HUMAN	HBS1L	HBS1-like protein
3.15065	-0.339557	Q9NW82	WDR70_HUMAN	WDR70	WD repeat-containing protein 70
3.14942	-0.18788	Q8WVM0	TFB1M_HUMAN	TFB1M	Dimethyladenosine transferase 1, mitochondrial
3.14843	-0.212968	P49959	MRE11_HUMAN	MRE11	Double-strand break repair protein MRE11
3.14804	0.291374	Q6ZS17	RIPR1_HUMAN	RIPOR1	Rho family-interacting cell polarization regulator 1
3.14558	0.665345	Q8WUA8	TSK_HUMAN	TSKU	Tsukushi
3.14489	0.605489	Q14814	MEF2D_HUMAN	MEF2D	Myocyte-specific enhancer factor 2D
3.14476	0.306075	Q9NRR4	RNC_HUMAN	DROSHA	Ribonuclease 3
3.13764	0.168254	Q5VYS8	TUT7_HUMAN	TUT7	Terminal uridylyltransferase 7
3.13647	0.342466	Q53TN4	CYBR1_HUMAN	CYBRD1	Plasma membrane ascorbate-dependent reductase CYBRD1
3.13522	0.821462	Q13976	KGP1_HUMAN	PRKG1	cGMP-dependent protein kinase 1
3.13494	-0.25922	Q86W92	LIPB1_HUMAN	PPFIBP1	Liprin-beta-1
3.12793	0.57568	Q13421	MSLN_HUMAN	MSLN	Mesothelin
3.12777	-0.479771	P13646	K1C13_HUMAN	KRT13	Keratin, type I cytoskeletal 13
3.126	0.254672	P04040;cRAP-P04040	CATA_HUMAN;cRAP-CATA_HUMAN	CAT;cRAP-CAT	Catalase
3.12241	-0.164549	P60174	TPIS_HUMAN	TPI1	Triosephosphate isomerase
3.12027	0.58629	Q7Z403	TMC6_HUMAN	TMC6	Transmembrane channel-like protein 6
3.11615	-0.291916	Q96IZ0	PAWR_HUMAN	PAWR	PRKC apoptosis WT1 regulator protein
3.11252	-0.451925	Q9NWK9	BCD1_HUMAN	ZNHIT6	Box C/D snoRNA protein 1
3.11133	-0.56878	P50548	ERF_HUMAN	ERF	ETS domain-containing transcription factor ERF
3.11075	0.112396	Q9UPN3	MACF1_HUMAN	MACF1	Microtubule-actin cross-linking factor 1, isoforms 1/2/3/4/5
3.10855	0.591855	P54760	EPHB4_HUMAN	EPHB4	Ephrin type-B receptor 4
3.10768	-0.104683	Q9HCE1	MOV10_HUMAN	MOV10	Helicase MOV-10
3.10245	1.24079	P78504	JAG1_HUMAN	JAG1	Protein jagged-1
3.10076	-0.301781	Q9NZC9	SMAL1_HUMAN	SMARCAL1	SWI/SNF-related matrix-associated actin-dependent regulator of chromatin subfamily A-like protein 1
3.09928	-0.212602	O14681	EI24_HUMAN	EI24	Etoposide-induced protein 2.4 homolog
3.09796	0.242366	Q16625	OCLN_HUMAN	OCLN	Occludin
3.09587	0.241364	Q8WX93	PALLD_HUMAN	PALLD	Palladin
3.09566	0.215289	P10909	CLUS_HUMAN	CLU	Clusterin
3.09533	-0.603014	P54274	TERF1_HUMAN	TERF1	Telomeric repeat-binding factor 1
3.09124	0.21477	O60341	KDM1A_HUMAN	KDM1A	Lysine-specific histone demethylase 1A
3.09063	0.248987	O95870	ABHGA_HUMAN	ABHD16A	Phosphatidylserine lipase ABHD16A
3.08965	-0.299889	Q96FZ2	HMCES_HUMAN	HMCES	Abasic site processing protein HMCES
3.08952	0.299113	Q9Y5Z4	HEBP2_HUMAN	HEBP2	Heme-binding protein 2
3.08906	0.342511	Q70E73	RAPH1_HUMAN	RAPH1	Ras-associated and pleckstrin homology domains-containing protein 1
3.08726	-0.432556	Q99715	COCA1_HUMAN	COL12A1	Collagen alpha-1(XII) chain
3.08628	-0.418494	Q9H7E9	CH033_HUMAN	C8orf33	UPF0488 protein C8orf33
3.0834	0.333994	Q13444	ADA15_HUMAN	ADAM15	Disintegrin and metalloproteinase domain-containing protein 15
3.08243	0.226319	P98194	AT2C1_HUMAN	ATP2C1	Calcium-transporting ATPase type 2C member 1
3.08212	-0.170537	O75717	WDHD1_HUMAN	WDHD1	WD repeat and HMG-box DNA-binding protein 1
3.08165	-0.249743	P51688	SPHM_HUMAN	SGSH	N-sulphoglucosamine sulphohydrolase
3.07883	-0.254045	P06400	RB_HUMAN	RB1	Retinoblastoma-associated protein
3.07591	0.563866	O14730	RIOK3_HUMAN	RIOK3	Serine/threonine-protein kinase RIO3
3.07329	0.460486	P20749	BCL3_HUMAN	BCL3	B-cell lymphoma 3 protein
3.07323	0.326766	Q86XX4	FRAS1_HUMAN	FRAS1	Extracellular matrix organizing protein FRAS1
3.06745	0.277851	Q6ZRV2	FA83H_HUMAN	FAM83H	Protein FAM83H
3.06626	-0.445191	Q96NB3	ZN830_HUMAN	ZNF830	Zinc finger protein 830
3.06429	-0.302487	Q9UHL4	DPP2_HUMAN	DPP7	Dipeptidyl peptidase 2
3.06267	0.709074	Q07890	SOS2_HUMAN	SOS2	Son of sevenless homolog 2
3.05897	-0.135982	Q7L014	DDX46_HUMAN	DDX46	Probable ATP-dependent RNA helicase DDX46
3.05864	-0.556889	Q8N142	PURA1_HUMAN	ADSS1	Adenylosuccinate synthetase isozyme 1
3.05826	0.701011	P52569	CTR2_HUMAN	SLC7A2	Cationic amino acid transporter 2
3.05504	0.661308	Q92623	TTC9A_HUMAN	TTC9	Tetratricopeptide repeat protein 9A
3.05495	0.784007	Q86VI4	LAP4B_HUMAN	LAPTM4B	Lysosomal-associated transmembrane protein 4B
3.05257	0.249798	Q9UKK3	PARP4_HUMAN	PARP4	Protein mono-ADP-ribosyltransferase PARP4
3.05023	0.223908	O60493	SNX3_HUMAN	SNX3	Sorting nexin-3
3.04953	0.301758	O14880	MGST3_HUMAN	MGST3	Glutathione S-transferase 3, mitochondrial
3.04765	-0.275826	Q8WWK9	CKAP2_HUMAN	CKAP2	Cytoskeleton-associated protein 2
3.04652	-0.5782	Q8NBI6	XXLT1_HUMAN	XXYLT1	Xyloside xylosyltransferase 1
3.04644	-0.15215	P39748	FEN1_HUMAN	FEN1	Flap endonuclease 1
3.04562	-0.200395	Q9UIW2	PLXA1_HUMAN	PLXNA1	Plexin-A1
3.04495	0.541227	Q92908	GATA6_HUMAN	GATA6	Transcription factor GATA-6
3.04294	0.317956	Q9Y2T3	GUAD_HUMAN	GDA	Guanine deaminase
3.04246	0.145217	Q9H223	EHD4_HUMAN	EHD4	EH domain-containing protein 4
3.0417	0.429376	P43357	MAGA3_HUMAN	MAGEA3	Melanoma-associated antigen 3
3.04108	0.300851	O94827	PKHG5_HUMAN	PLEKHG5	Pleckstrin homology domain-containing family G member 5
3.04038	0.257447	O43166	SI1L1_HUMAN	SIPA1L1	Signal-induced proliferation-associated 1-like protein 1
3.04018	0.44258	Q96LX8	ZN597_HUMAN	ZNF597	Zinc finger protein 597
3.03852	-0.454965	Q6GMV3	PTRD1_HUMAN	PTRHD1	Putative peptidyl-tRNA hydrolase PTRHD1
3.03836	0.451198	Q53GA4	PHLA2_HUMAN	PHLDA2	Pleckstrin homology-like domain family A member 2
3.03763	0.647271	Q969X1	LFG3_HUMAN	TMBIM1	Protein lifeguard 3
3.03668	0.2347	Q8TCG2	P4K2B_HUMAN	PI4K2B	Phosphatidylinositol 4-kinase type 2-beta
3.03544	-0.0825458	P78527	PRKDC_HUMAN	PRKDC	DNA-dependent protein kinase catalytic subunit
3.03084	-0.181298	Q9NZ08	ERAP1_HUMAN	ERAP1	Endoplasmic reticulum aminopeptidase 1
3.02864	0.239784	Q9Y232	CDYL_HUMAN	CDYL	Chromodomain Y-like protein
3.02653	-0.840834	P20592	MX2_HUMAN	MX2	Interferon-induced GTP-binding protein Mx2
3.02609	0.170063	Q00610	CLH1_HUMAN	CLTC	Clathrin heavy chain 1
3.02506	0.399874	P98196	AT11A_HUMAN	ATP11A	Phospholipid-transporting ATPase IH
3.0232	-0.0673251	Q14697	GANAB_HUMAN	GANAB	Neutral alpha-glucosidase AB
3.02251	-0.238134	Q9NVI1	FANCI_HUMAN	FANCI	Fanconi anemia group I protein
3.02153	0.31102	Q08345	DDR1_HUMAN	DDR1	Epithelial discoidin domain-containing receptor 1
3.01994	-0.834657	Q6UVJ0	SAS6_HUMAN	SASS6	Spindle assembly abnormal protein 6 homolog
3.01891	0.419192	Q9HBH0	RHOF_HUMAN	RHOF	Rho-related GTP-binding protein RhoF
3.01602	0.905712	P49918	CDN1C_HUMAN	CDKN1C	Cyclin-dependent kinase inhibitor 1C
3.01401	0.304296	O75376	NCOR1_HUMAN	NCOR1	Nuclear receptor corepressor 1
3.01331	-0.308146	O14773	TPP1_HUMAN	TPP1	Tripeptidyl-peptidase 1
3.0124	-1.00533	Q7L3S4	ZN771_HUMAN	ZNF771	Zinc finger protein 771
3.01176	0.403735	Q08499	PDE4D_HUMAN	PDE4D	cAMP-specific 3',5'-cyclic phosphodiesterase 4D
3.00958	-0.414306	Q9BYI3	HYCCI_HUMAN	HYCC1	Hyccin
3.0075	0.854671	Q9NYA1	SPHK1_HUMAN	SPHK1	Sphingosine kinase 1
3.00688	0.677498	P32320	CDD_HUMAN	CDA	Cytidine deaminase
3.00644	0.60397	P36941	TNR3_HUMAN	LTBR	Tumor necrosis factor receptor superfamily member 3
3.00525	0.412557	Q9NZJ7	MTCH1_HUMAN	MTCH1	Mitochondrial carrier homolog 1
3.00403	-0.29891	Q9H9Y2	RPF1_HUMAN	RPF1	Ribosome production factor 1
3.00339	0.224488	O75787	RENR_HUMAN	ATP6AP2	Renin receptor
3.00195	-0.315327	P18615	NELFE_HUMAN	NELFE	Negative elongation factor E
3.00158	0.715624	P24394	IL4RA_HUMAN	IL4R	Interleukin-4 receptor subunit alpha
2.99775	-0.518623	Q7RTV5	PXL2C_HUMAN	PRXL2C	Peroxiredoxin-like 2C
2.99704	0.254939	Q9BWL3	CA043_HUMAN	C1orf43	Protein C1orf43
2.99621	0.205301	Q96C19	EFHD2_HUMAN	EFHD2	EF-hand domain-containing protein D2
2.99311	1.18547	Q13424	SNTA1_HUMAN	SNTA1	Alpha-1-syntrophin
2.99225	0.277306	P54289	CA2D1_HUMAN	CACNA2D1	Voltage-dependent calcium channel subunit alpha-2/delta-1
2.99186	-0.467275	Q92522	H1X_HUMAN	H1-10	Histone H1.10
2.99027	-0.392652	P31350	RIR2_HUMAN	RRM2	Ribonucleoside-diphosphate reductase subunit M2
2.98968	-0.214461	Q9NWZ3	IRAK4_HUMAN	IRAK4	Interleukin-1 receptor-associated kinase 4
2.9886	0.237237	Q9P2D1	CHD7_HUMAN	CHD7	Chromodomain-helicase-DNA-binding protein 7
2.98667	-0.205962	Q13395	TARB1_HUMAN	TARBP1	Probable methyltransferase TARBP1
2.98575	-0.306072	Q06203	PUR1_HUMAN	PPAT	Amidophosphoribosyltransferase
2.98544	0.426023	P21964	COMT_HUMAN	COMT	Catechol O-methyltransferase
2.98454	0.463747	P40189	IL6RB_HUMAN	IL6ST	Interleukin-6 receptor subunit beta
2.98399	0.365521	Q9UPV0	CE164_HUMAN	CEP164	Centrosomal protein of 164 kDa
2.98339	0.405139	Q08174	PCDH1_HUMAN	PCDH1	Protocadherin-1
2.98233	0.165719	Q9GZY8	MFF_HUMAN	MFF	Mitochondrial fission factor
2.98163	0.717999	O14967	CLGN_HUMAN	CLGN	Calmegin
2.97777	-0.204076	Q69YQ0	CYTSA_HUMAN	SPECC1L	Cytospin-A
2.97579	0.310709	Q9NQV6	PRD10_HUMAN	PRDM10	PR domain zinc finger protein 10
2.97496	-0.182371	Q6NVY1	HIBCH_HUMAN	HIBCH	3-hydroxyisobutyryl-CoA hydrolase, mitochondrial
2.97383	0.502376	P12109	CO6A1_HUMAN	COL6A1	Collagen alpha-1(VI) chain
2.9732	0.300924	Q9Y6X5	ENPP4_HUMAN	ENPP4	Bis(5'-adenosyl)-triphosphatase ENPP4
2.9722	0.176581	P17655	CAN2_HUMAN	CAPN2	Calpain-2 catalytic subunit
2.97025	-0.280139	Q9UNE7	CHIP_HUMAN	STUB1	E3 ubiquitin-protein ligase CHIP
2.97023	0.47071	Q96LD4	TRI47_HUMAN	TRIM47	E3 ubiquitin-protein ligase TRIM47
2.96858	0.277138	P16422	EPCAM_HUMAN	EPCAM	Epithelial cell adhesion molecule
2.96818	-1.24077	P15144	AMPN_HUMAN	ANPEP	Aminopeptidase N
2.96764	0.242296	P53701	CCHL_HUMAN	HCCS	Holocytochrome c-type synthase
2.96576	0.534103	Q04721	NOTC2_HUMAN	NOTCH2	Neurogenic locus notch homolog protein 2
2.96468	0.456477	Q7Z4H8	PLGT3_HUMAN	POGLUT3	Protein O-glucosyltransferase 3
2.96325	0.541099	Q9Y385	UB2J1_HUMAN	UBE2J1	Ubiquitin-conjugating enzyme E2 J1
2.96244	-0.1007	Q12774	ARHG5_HUMAN	ARHGEF5	Rho guanine nucleotide exchange factor 5
2.96137	0.434893	Q5TH69	BIG3_HUMAN	ARFGEF3	Brefeldin A-inhibited guanine nucleotide-exchange protein 3
2.9605	0.271601	P48067	SC6A9_HUMAN	SLC6A9	Sodium- and chloride-dependent glycine transporter 1
2.96026	-0.48668	P41208	CETN2_HUMAN	CETN2	Centrin-2
2.95895	-0.39776	Q8NE01	CNNM3_HUMAN	CNNM3	Metal transporter CNNM3
2.95616	0.351187	Q9NWW6	NRK1_HUMAN	NMRK1	Nicotinamide riboside kinase 1
2.95416	-0.267272	O43427	FIBP_HUMAN	FIBP	Acidic fibroblast growth factor intracellular-binding protein
2.95299	0.480829	Q9NP58	ABCB6_HUMAN	ABCB6	ATP-binding cassette sub-family B member 6
2.95265	0.310776	Q8N0X7	SPART_HUMAN	SPART	Spartin
2.95239	-0.513231	Q96FF9	CDCA5_HUMAN	CDCA5	Sororin
2.95033	0.207148	Q96RL7	VP13A_HUMAN	VPS13A	Intermembrane lipid transfer protein VPS13A
2.94909	0.216753	O43660	PLRG1_HUMAN	PLRG1	Pleiotropic regulator 1
2.94884	0.336602	O95049	ZO3_HUMAN	TJP3	Tight junction protein ZO-3
2.94867	0.897866	Q8NC67	NETO2_HUMAN	NETO2	Neuropilin and tolloid-like protein 2
2.94863	0.0950203	P55072	TERA_HUMAN	VCP	Transitional endoplasmic reticulum ATPase
2.948	0.342477	Q9UL12	SARDH_HUMAN	SARDH	Sarcosine dehydrogenase, mitochondrial
2.9476	1.02544	Q16553	LY6E_HUMAN	LY6E	Lymphocyte antigen 6E
2.94746	0.206529	Q6P3S6	FBX42_HUMAN	FBXO42	F-box only protein 42
2.94745	1.38364	O60268	K0513_HUMAN	KIAA0513	Uncharacterized protein KIAA0513
2.94537	0.346003	Q7Z6L1	TCPR1_HUMAN	TECPR1	Tectonin beta-propeller repeat-containing protein 1
2.9448	0.319068	Q9UHQ4	BAP29_HUMAN	BCAP29	B-cell receptor-associated protein 29
2.94353	0.458355	P17302	CXA1_HUMAN	GJA1	Gap junction alpha-1 protein
2.94239	-0.335959	Q13608	PEX6_HUMAN	PEX6	Peroxisomal ATPase PEX6
2.94078	-0.182615	P42356	PI4KA_HUMAN	PI4KA	Phosphatidylinositol 4-kinase alpha
2.93867	-0.364956	Q96RR1	PEO1_HUMAN	TWNK	Twinkle mtDNA helicase
2.93804	0.212856	O95071	UBR5_HUMAN	UBR5	E3 ubiquitin-protein ligase UBR5
2.93687	-0.344713	P51784	UBP11_HUMAN	USP11	Ubiquitin carboxyl-terminal hydrolase 11
2.93506	-0.570741	Q86UT8	CATAC_HUMAN	CENATAC	Centrosomal AT-AC splicing factor
2.93091	0.145658	Q92614	MY18A_HUMAN	MYO18A	Unconventional myosin-XVIIIa
2.9293	0.58533	Q9BRL6	SRSF8_HUMAN	SRSF8	Serine/arginine-rich splicing factor 8
2.92819	-0.432453	Q03113	GNA12_HUMAN	GNA12	Guanine nucleotide-binding protein subunit alpha-12
2.92802	0.454955	Q14118	DAG1_HUMAN	DAG1	Dystroglycan 1
2.92681	-0.767439	Q9BVW5	TIPIN_HUMAN	TIPIN	TIMELESS-interacting protein
2.92655	0.33363	O15156	ZBT7B_HUMAN	ZBTB7B	Zinc finger and BTB domain-containing protein 7B
2.92423	0.530007	Q5W0Z9	ZDH20_HUMAN	ZDHHC20	Palmitoyltransferase ZDHHC20
2.92274	0.245946	Q9UMX3	BOK_HUMAN	BOK	Bcl-2-related ovarian killer protein
2.92118	0.303575	Q9H4I3	TRABD_HUMAN	TRABD	TraB domain-containing protein
2.91967	-0.165776	P15586	GNS_HUMAN	GNS	N-acetylglucosamine-6-sulfatase
2.91909	-0.358544	P48378	RFX2_HUMAN	RFX2	DNA-binding protein RFX2
2.91734	1.82606	Q9GZX3	CHST6_HUMAN	CHST6	Carbohydrate sulfotransferase 6
2.91624	0.312063	Q9BYG5	PAR6B_HUMAN	PARD6B	Partitioning defective 6 homolog beta
2.9157	-0.234063	Q8WVM7	STAG1_HUMAN	STAG1	Cohesin subunit SA-1
2.91557	-0.382311	P29372	3MG_HUMAN	MPG	DNA-3-methyladenine glycosylase
2.91445	-0.266024	O15439	MRP4_HUMAN	ABCC4	ATP-binding cassette sub-family C member 4
2.91255	-0.179217	Q96KB5	TOPK_HUMAN	PBK	Lymphokine-activated killer T-cell-originated protein kinase
2.91191	-0.11567	Q9Y697	NFS1_HUMAN	NFS1	Cysteine desulfurase
2.91062	-0.232305	Q96ME7	ZN512_HUMAN	ZNF512	Zinc finger protein 512
2.91019	0.232633	Q9ULH0	KDIS_HUMAN	KIDINS220	Kinase D-interacting substrate of 220 kDa
2.91012	-0.278952	Q9BQ69	MACD1_HUMAN	MACROD1	ADP-ribose glycohydrolase MACROD1
2.90896	-0.44852	P41162	ETV3_HUMAN	ETV3	ETS translocation variant 3
2.90733	0.706736	Q9H568	ACTL8_HUMAN	ACTL8	Actin-like protein 8
2.90254	0.364018	O95716	RAB3D_HUMAN	RAB3D	Ras-related protein Rab-3D
2.90247	0.140496	Q7Z2W4	ZCCHV_HUMAN	ZC3HAV1	Zinc finger CCCH-type antiviral protein 1
2.90192	-0.430829	Q14241	ELOA1_HUMAN	ELOA	Elongin-A
2.90089	-0.442963	O94888	UBXN7_HUMAN	UBXN7	UBX domain-containing protein 7
2.90072	-0.320751	Q05823	RN5A_HUMAN	RNASEL	2-5A-dependent ribonuclease
2.89999	0.899469	Q9Y3D2	MSRB2_HUMAN	MSRB2	Methionine-R-sulfoxide reductase B2, mitochondrial
2.89937	-0.311971	Q13825	AUHM_HUMAN	AUH	Methylglutaconyl-CoA hydratase, mitochondrial
2.89588	-0.133053	Q8IVS2	FABD_HUMAN	MCAT	Malonyl-CoA-acyl carrier protein transacylase, mitochondrial
2.89559	0.182198	O00154	BACH_HUMAN	ACOT7	Cytosolic acyl coenzyme A thioester hydrolase
2.89521	-0.206015	Q9Y613	FHOD1_HUMAN	FHOD1	FH1/FH2 domain-containing protein 1
2.8941	-0.199615	Q32P44	EMAL3_HUMAN	EML3	Echinoderm microtubule-associated protein-like 3
2.88966	0.515322	Q9BQ89	F110A_HUMAN	FAM110A	Protein FAM110A
2.88963	0.370174	Q6NSJ5	LRC8E_HUMAN	LRRC8E	Volume-regulated anion channel subunit LRRC8E
2.88889	0.767508	Q9Y6U3	SCIN_HUMAN	SCIN	Scinderin
2.88803	-0.335159	Q9P0V9	SEP10_HUMAN	SEPTIN10	Septin-10
2.8864	0.404065	Q5VST6	AB17B_HUMAN	ABHD17B	Alpha/beta hydrolase domain-containing protein 17B
2.88545	0.380843	Q9BRQ8	FSP1_HUMAN	AIFM2	Ferroptosis suppressor protein 1
2.88515	0.267328	Q8NBF6	AVL9_HUMAN	AVL9	Late secretory pathway protein AVL9 homolog
2.87475	0.758413	P04156	PRIO_HUMAN	PRNP	Major prion protein
2.87169	-0.429787	Q8NI60	COQ8A_HUMAN	COQ8A	Atypical kinase COQ8A, mitochondrial
2.87126	0.290551	Q8WYQ5	DGCR8_HUMAN	DGCR8	Microprocessor complex subunit DGCR8
2.86972	0.429014	Q9BQT8	ODC_HUMAN	SLC25A21	Mitochondrial 2-oxodicarboxylate carrier
2.86684	0.155597	Q8TDD1	DDX54_HUMAN	DDX54	ATP-dependent RNA helicase DDX54
2.86611	-0.39414	Q96S19	MTL26_HUMAN	METTL26	Methyltransferase-like 26
2.8658	-0.141187	P62310	LSM3_HUMAN	LSM3	U6 snRNA-associated Sm-like protein LSm3
2.86368	0.213808	Q9Y624	JAM1_HUMAN	F11R	Junctional adhesion molecule A
2.86133	-0.297066	Q8IUX4	ABC3F_HUMAN	APOBEC3F	DNA dC->dU-editing enzyme APOBEC-3F
2.85897	0.499698	Q8IXU6	S35F2_HUMAN	SLC35F2	Solute carrier family 35 member F2
2.85876	-0.648901	Q6IE81	JADE1_HUMAN	JADE1	Protein Jade-1
2.85794	0.381061	O14964	HGS_HUMAN	HGS	Hepatocyte growth factor-regulated tyrosine kinase substrate
2.85767	0.296397	Q9Y617	SERC_HUMAN	PSAT1	Phosphoserine aminotransferase
2.85731	-0.302343	P49005	DPOD2_HUMAN	POLD2	DNA polymerase delta subunit 2
2.85586	0.283379	Q13882	PTK6_HUMAN	PTK6	Protein-tyrosine kinase 6
2.85569	0.359238	P50452	SPB8_HUMAN	SERPINB8	Serpin B8
2.85233	-0.101747	Q04695	K1C17_HUMAN	KRT17	Keratin, type I cytoskeletal 17
2.85069	0.339174	P41212	ETV6_HUMAN	ETV6	Transcription factor ETV6
2.84936	-0.293867	Q8NBM8	PCYXL_HUMAN	PCYOX1L	Prenylcysteine oxidase-like
2.84894	0.310278	Q53H82	LACB2_HUMAN	LACTB2	Endoribonuclease LACTB2
2.84679	-0.448298	Q56P03	EAPP_HUMAN	EAPP	E2F-associated phosphoprotein
2.84518	0.219797	Q9UIF9	BAZ2A_HUMAN	BAZ2A	Bromodomain adjacent to zinc finger domain protein 2A
2.8451	-0.279572	P23921	RIR1_HUMAN	RRM1	Ribonucleoside-diphosphate reductase large subunit
2.84399	-0.430552	P53370	NUDT6_HUMAN	NUDT6	Nucleoside diphosphate-linked moiety X motif 6
2.84339	0.759414	O14944	EREG_HUMAN	EREG	Proepiregulin
2.84248	0.313066	O15049	N4BP3_HUMAN	N4BP3	NEDD4-binding protein 3
2.84164	0.473647	P50225	ST1A1_HUMAN	SULT1A1	Sulfotransferase 1A1
2.83906	-0.203886	Q5T5Y3	CAMP1_HUMAN	CAMSAP1	Calmodulin-regulated spectrin-associated protein 1
2.83615	0.148549	Q15904	VAS1_HUMAN	ATP6AP1	V-type proton ATPase subunit S1
2.83351	0.429819	Q14849	STAR3_HUMAN	STARD3	StAR-related lipid transfer protein 3
2.83159	0.546394	O00220	TR10A_HUMAN	TNFRSF10A	Tumor necrosis factor receptor superfamily member 10A
2.83072	-0.285992	Q15554	TERF2_HUMAN	TERF2	Telomeric repeat-binding factor 2
2.83059	0.243629	Q8TBA6	GOGA5_HUMAN	GOLGA5	Golgin subfamily A member 5
2.8296	0.445929	O94762	RECQ5_HUMAN	RECQL5	ATP-dependent DNA helicase Q5
2.82822	0.547575	Q13641	TPBG_HUMAN	TPBG	Trophoblast glycoprotein
2.82732	0.160428	P53365	ARFP2_HUMAN	ARFIP2	Arfaptin-2
2.82655	-0.151752	Q9H4A3	WNK1_HUMAN	WNK1	Serine/threonine-protein kinase WNK1
2.8228	-1.13514	Q6NTE8	MRNIP_HUMAN	MRNIP	MRN complex-interacting protein
2.82152	0.7462	Q7Z6M3	MILR1_HUMAN	MILR1	Allergin-1
2.82148	0.82162	Q6UXD5	SE6L2_HUMAN	SEZ6L2	Seizure 6-like protein 2
2.82101	0.155352	Q68D10	SPT2_HUMAN	SPTY2D1	Protein SPT2 homolog
2.82071	0.33	Q9UKI8	TLK1_HUMAN	TLK1	Serine/threonine-protein kinase tousled-like 1
2.8199	0.348364	O95994	AGR2_HUMAN	AGR2	Anterior gradient protein 2 homolog
2.81679	0.412888	Q5VWQ0	RSBN1_HUMAN	RSBN1	Lysine-specific demethylase 9
2.81603	0.334174	Q9H3S7	PTN23_HUMAN	PTPN23	Tyrosine-protein phosphatase non-receptor type 23
2.81547	-0.190899	Q5QJE6	TDIF2_HUMAN	DNTTIP2	Deoxynucleotidyltransferase terminal-interacting protein 2
2.81468	-0.121015	Q13619	CUL4A_HUMAN	CUL4A	Cullin-4A
2.81443	-0.472118	Q96QU6	1A1L1_HUMAN	ACCS	1-aminocyclopropane-1-carboxylate synthase-like protein 1
2.81414	0.337642	Q9HCY8	S10AE_HUMAN	S100A14	Protein S100-A14
2.80791	0.235394	Q92879	CELF1_HUMAN	CELF1	CUGBP Elav-like family member 1
2.80708	0.267133	Q14108	SCRB2_HUMAN	SCARB2	Lysosome membrane protein 2
2.80681	-0.206251	Q99707	METH_HUMAN	MTR	Methionine synthase
2.80603	-0.110541	O95163	ELP1_HUMAN	ELP1	Elongator complex protein 1
2.80545	0.249475	Q15599	NHRF2_HUMAN	NHERF2	Na(+)/H(+) exchange regulatory cofactor NHE-RF2
2.80103	0.290083	Q86VS8	HOOK3_HUMAN	HOOK3	Protein Hook homolog 3
2.80053	-0.531092	Q96EK4	THA11_HUMAN	THAP11	THAP domain-containing protein 11
2.8002	0.558849	Q93062	RBPMS_HUMAN	RBPMS	RNA-binding protein with multiple splicing
2.79854	0.417405	Q9HCG7	GBA2_HUMAN	GBA2	Non-lysosomal glucosylceramidase
2.79766	-0.23963	Q13356	PPIL2_HUMAN	PPIL2	RING-type E3 ubiquitin-protein ligase PPIL2
2.79762	0.42109	Q15283	RASA2_HUMAN	RASA2	Ras GTPase-activating protein 2
2.79687	-0.232784	O00217	NDUS8_HUMAN	NDUFS8	NADH dehydrogenase [ubiquinone] iron-sulfur protein 8, mitochondrial
2.79667	-0.535009	Q9BTV5	FSD1_HUMAN	FSD1	Fibronectin type III and SPRY domain-containing protein 1
2.7966	-0.209165	P35250	RFC2_HUMAN	RFC2	Replication factor C subunit 2
2.79607	0.280134	Q15223	NECT1_HUMAN	NECTIN1	Nectin-1
2.7948	0.304297	O95249	GOSR1_HUMAN	GOSR1	Golgi SNAP receptor complex member 1
2.7946	-0.308277	Q8WUA4	TF3C2_HUMAN	GTF3C2	General transcription factor 3C polypeptide 2
2.79418	-0.241193	A6NGR9	MROH6_HUMAN	MROH6	Maestro heat-like repeat-containing protein family member 6
2.79308	-0.317357	Q86U28	ISCA2_HUMAN	ISCA2	Iron-sulfur cluster assembly 2 homolog, mitochondrial
2.79269	0.264824	P09958	FURIN_HUMAN	FURIN	Furin
2.79255	-0.348	Q9UHW5	GPN3_HUMAN	GPN3	GPN-loop GTPase 3
2.78922	0.48902	Q13443	ADAM9_HUMAN	ADAM9	Disintegrin and metalloproteinase domain-containing protein 9
2.78813	0.768055	P25105	PTAFR_HUMAN	PTAFR	Platelet-activating factor receptor
2.78774	-0.147273	Q8N5K1	CISD2_HUMAN	CISD2	CDGSH iron-sulfur domain-containing protein 2
2.78766	-0.330919	P60983	GMFB_HUMAN	GMFB	Glia maturation factor beta
2.78594	0.255459	Q9Y2H1	ST38L_HUMAN	STK38L	Serine/threonine-protein kinase 38-like
2.78393	0.463814	Q8IZ52	CHSS2_HUMAN	CHPF	Chondroitin sulfate synthase 2
2.78362	0.180936	Q03188	CENPC_HUMAN	CENPC	Centromere protein C
2.78277	0.391777	P12757	SKIL_HUMAN	SKIL	Ski-like protein
2.78174	1.02724	Q9NS25	SPNXB_HUMAN	SPANXB1	Sperm protein associated with the nucleus on the X chromosome B1
2.7809	0.0717072	Q16698	DECR_HUMAN	DECR1	2,4-dienoyl-CoA reductase [(3E)-enoyl-CoA-producing], mitochondrial
2.77816	-0.29571	Q8IXM6	NRM_HUMAN	NRM	Nurim
2.77565	-0.276705	Q8IY37	DHX37_HUMAN	DHX37	Probable ATP-dependent RNA helicase DHX37
2.77458	-0.203609	Q7KZ85	SPT6H_HUMAN	SUPT6H	Transcription elongation factor SPT6
2.77426	0.520339	O75362	ZN217_HUMAN	ZNF217	Zinc finger protein 217
2.77391	0.505054	Q2QGD7	ZXDC_HUMAN	ZXDC	Zinc finger protein ZXDC
2.77377	-0.171467	P09543	CN37_HUMAN	CNP	2',3'-cyclic-nucleotide 3'-phosphodiesterase
2.77072	0.32809	Q9UH17	ABC3B_HUMAN	APOBEC3B	DNA dC->dU-editing enzyme APOBEC-3B
2.77059	0.798902	Q8NCW0	KREM2_HUMAN	KREMEN2	Kremen protein 2
2.76888	0.360587	Q9P1Z2	CACO1_HUMAN	CALCOCO1	Calcium-binding and coiled-coil domain-containing protein 1
2.76856	-0.204239	Q6P1Q9	MET2B_HUMAN	METTL2B	tRNA N(3)-methylcytidine methyltransferase METTL2B
2.76821	0.270576	Q96M96	FGD4_HUMAN	FGD4	FYVE, RhoGEF and PH domain-containing protein 4
2.76685	0.799798	P02788;cRAP-P02788	TRFL_HUMAN;cRAP-TRFL_HUMAN	LTF;cRAP-LTF	Lactotransferrin
2.76663	-0.19583	Q9Y2V2	CHSP1_HUMAN	CARHSP1	Calcium-regulated heat-stable protein 1
2.76655	0.551075	Q5VT99	LRC38_HUMAN	LRRC38	Leucine-rich repeat-containing protein 38
2.76649	-0.24931	Q8NDI1	EHBP1_HUMAN	EHBP1	EH domain-binding protein 1
2.76619	0.528018	A6NGC4	TLCD2_HUMAN	TLCD2	TLC domain-containing protein 2
2.76572	-0.289591	Q96SZ6	CK5P1_HUMAN	CDK5RAP1	Mitochondrial tRNA methylthiotransferase CDK5RAP1
2.76479	0.115739	Q7Z3U7	MON2_HUMAN	MON2	Protein MON2 homolog
2.76251	-0.256368	Q9BY43	CHM4A_HUMAN	CHMP4A	Charged multivesicular body protein 4a
2.76112	0.247115	Q6UW68	TM205_HUMAN	TMEM205	Transmembrane protein 205
2.76052	0.22551	Q9UII4	HERC5_HUMAN	HERC5	E3 ISG15--protein ligase HERC5
2.76023	-0.370831	O60927	PP1RB_HUMAN	PPP1R11	E3 ubiquitin-protein ligase PPP1R11
2.75996	0.199357	O95819	M4K4_HUMAN	MAP4K4	Mitogen-activated protein kinase kinase kinase kinase 4
2.75901	0.266433	Q13217	DNJC3_HUMAN	DNAJC3	DnaJ homolog subfamily C member 3
2.75685	0.188048	Q9UK61	TASOR_HUMAN	TASOR	Protein TASOR
2.75641	0.347368	Q9UH03	SEPT3_HUMAN	SEPTIN3	Neuronal-specific septin-3
2.7544	0.419945	Q08431	MFGM_HUMAN	MFGE8	Lactadherin
2.75352	0.220236	Q93063	EXT2_HUMAN	EXT2	Exostosin-2
2.75244	0.721971	P49184	DNSL1_HUMAN	DNASE1L1	Deoxyribonuclease-1-like 1
2.75211	0.772013	Q6UY14	ATL4_HUMAN	ADAMTSL4	ADAMTS-like protein 4
2.75199	0.477325	Q9Y6M5	ZNT1_HUMAN	SLC30A1	Proton-coupled zinc antiporter SLC30A1
2.75151	-0.15562	Q6ZRP7	QSOX2_HUMAN	QSOX2	Sulfhydryl oxidase 2
2.75085	0.682013	O75204	TM127_HUMAN	TMEM127	Transmembrane protein 127
2.74893	-0.170573	P18433	PTPRA_HUMAN	PTPRA	Receptor-type tyrosine-protein phosphatase alpha
2.74813	-0.166073	Q5RKV6	EXOS6_HUMAN	EXOSC6	Exosome complex component MTR3
2.74475	0.326517	Q8NB49	AT11C_HUMAN	ATP11C	Phospholipid-transporting ATPase IG
2.74469	-0.682786	Q96PU4	UHRF2_HUMAN	UHRF2	E3 ubiquitin-protein ligase UHRF2
2.74371	0.142934	Q5R372	RBG1L_HUMAN	RABGAP1L	Rab GTPase-activating protein 1-like
2.74295	-0.164439	Q14376	GALE_HUMAN	GALE	UDP-glucose 4-epimerase
2.73925	0.162978	Q8N8S7	ENAH_HUMAN	ENAH	Protein enabled homolog
2.7366	-0.297976	Q12899	TRI26_HUMAN	TRIM26	Tripartite motif-containing protein 26
2.73608	0.241727	O60281	ZN292_HUMAN	ZNF292	Zinc finger protein 292
2.73457	-0.277763	Q8WW12	PCNP_HUMAN	PCNP	PEST proteolytic signal-containing nuclear protein
2.73237	-0.154799	Q9UJX6	ANC2_HUMAN	ANAPC2	Anaphase-promoting complex subunit 2
2.73002	-0.875779	Q9NVW2	RNF12_HUMAN	RLIM	E3 ubiquitin-protein ligase RLIM
2.72952	-0.395358	Q9H910	JUPI2_HUMAN	JPT2	Jupiter microtubule associated homolog 2
2.72775	-0.496336	Q96S06	LMF1_HUMAN	LMF1	Lipase maturation factor 1
2.72746	0.702422	Q86VE9	SERC5_HUMAN	SERINC5	Serine incorporator 5
2.72654	-0.253624	Q14156	EFR3A_HUMAN	EFR3A	Protein EFR3 homolog A
2.72619	0.455491	Q06033	ITIH3_HUMAN	ITIH3	Inter-alpha-trypsin inhibitor heavy chain H3
2.72268	-0.571947	Q9H892	TTC12_HUMAN	TTC12	Tetratricopeptide repeat protein 12
2.72231	-0.883422	Q6PCD5	RFWD3_HUMAN	RFWD3	E3 ubiquitin-protein ligase RFWD3
2.72223	-0.318615	P51587	BRCA2_HUMAN	BRCA2	Breast cancer type 2 susceptibility protein
2.7218	0.363861	Q6P4A8	PLBL1_HUMAN	PLBD1	Phospholipase B-like 1
2.72042	0.184719	Q9Y487	VPP2_HUMAN	ATP6V0A2	V-type proton ATPase 116 kDa subunit a 2
2.71955	0.481026	Q52LW3	RHG29_HUMAN	ARHGAP29	Rho GTPase-activating protein 29
2.71753	-0.240606	Q16836	HCDH_HUMAN	HADH	Hydroxyacyl-coenzyme A dehydrogenase, mitochondrial
2.71644	-0.687711	Q9Y5V3	MAGD1_HUMAN	MAGED1	Melanoma-associated antigen D1
2.71624	0.843853	P33908	MA1A1_HUMAN	MAN1A1	Mannosyl-oligosaccharide 1,2-alpha-mannosidase IA
2.71221	0.374049	Q9UBU6	FA8A1_HUMAN	FAM8A1	Protein FAM8A1
2.71156	0.307542	O00221	IKBE_HUMAN	NFKBIE	NF-kappa-B inhibitor epsilon
2.71026	-0.139765	Q96Q89	KI20B_HUMAN	KIF20B	Kinesin-like protein KIF20B
2.70845	0.363589	Q99933	BAG1_HUMAN	BAG1	BAG family molecular chaperone regulator 1
2.70818	0.193066	P29373	RABP2_HUMAN	CRABP2	Cellular retinoic acid-binding protein 2
2.70475	0.176253	P78332	RBM6_HUMAN	RBM6	RNA-binding protein 6
2.70429	-0.392533	Q8N6S5	AR6P6_HUMAN	ARL6IP6	ADP-ribosylation factor-like protein 6-interacting protein 6
2.70381	0.514856	O75563	SKAP2_HUMAN	SKAP2	Src kinase-associated phosphoprotein 2
2.70341	0.102479	P11413	G6PD_HUMAN	G6PD	Glucose-6-phosphate 1-dehydrogenase
2.70228	0.340919	Q14687	GSE1_HUMAN	GSE1	Genetic suppressor element 1
2.70097	-0.608579	P31629	ZEP2_HUMAN	HIVEP2	Transcription factor HIVEP2
2.69948	-0.409439	Q96FJ0	STALP_HUMAN	STAMBPL1	AMSH-like protease
2.69905	0.736139	P78552	I13R1_HUMAN	IL13RA1	Interleukin-13 receptor subunit alpha-1
2.6988	0.126913	P51692	STA5B_HUMAN	STAT5B	Signal transducer and activator of transcription 5B
2.69784	-0.623979	Q8WW35	DYT2B_HUMAN	DYNLT2B	Dynein light chain Tctex-type protein 2B
2.69684	0.338009	P43353	AL3B1_HUMAN	ALDH3B1	Aldehyde dehydrogenase family 3 member B1
2.69652	0.651205	O95164	UBL3_HUMAN	UBL3	Ubiquitin-like protein 3
2.69639	0.786619	P13598	ICAM2_HUMAN	ICAM2	Intercellular adhesion molecule 2
2.69633	-0.16199	Q92785	REQU_HUMAN	DPF2	Zinc finger protein ubi-d4
2.69605	0.260297	Q14149	MORC3_HUMAN	MORC3	MORC family CW-type zinc finger protein 3
2.69595	0.627137	P46531	NOTC1_HUMAN	NOTCH1	Neurogenic locus notch homolog protein 1
2.69579	0.248278	Q53FV1	ORML2_HUMAN	ORMDL2	ORM1-like protein 2
2.69552	-0.247602	Q96IY1	NSL1_HUMAN	NSL1	Kinetochore-associated protein NSL1 homolog
2.69524	-0.280188	Q9H773	DCTP1_HUMAN	DCTPP1	dCTP pyrophosphatase 1
2.69446	-0.36977	P42695	CNDD3_HUMAN	NCAPD3	Condensin-2 complex subunit D3
2.69207	0.288946	Q9Y365	STA10_HUMAN	STARD10	START domain-containing protein 10
2.69193	-0.4989	Q9H7X7	IFT22_HUMAN	IFT22	Intraflagellar transport protein 22 homolog
2.6919	-0.213077	Q86XI2	CNDG2_HUMAN	NCAPG2	Condensin-2 complex subunit G2
2.69161	-0.297424	Q8TD19	NEK9_HUMAN	NEK9	Serine/threonine-protein kinase Nek9
2.6914	-0.393268	Q05193	DYN1_HUMAN	DNM1	Dynamin-1
2.68881	-0.367592	P48436	SOX9_HUMAN	SOX9	Transcription factor SOX-9
2.68809	0.306332	Q07912	ACK1_HUMAN	TNK2	Activated CDC42 kinase 1
2.68753	0.233375	Q15646	OASL_HUMAN	OASL	2'-5'-oligoadenylate synthase-like protein
2.68685	0.588302	Q9UBC3	DNM3B_HUMAN	DNMT3B	DNA (cytosine-5)-methyltransferase 3B
2.68453	0.405245	Q8IV36	HID1_HUMAN	HID1	Protein HID1
2.68372	0.141583	O00116	ADAS_HUMAN	AGPS	Alkyldihydroxyacetonephosphate synthase, peroxisomal
2.68332	-0.276264	Q8TDP1	RNH2C_HUMAN	RNASEH2C	Ribonuclease H2 subunit C
2.68296	-0.176029	Q96S44	PRPK_HUMAN	TP53RK	EKC/KEOPS complex subunit TP53RK
2.68017	-1.17698	P59923	ZN445_HUMAN	ZNF445	Zinc finger protein 445
2.67953	-0.208121	Q0PNE2	ELP6_HUMAN	ELP6	Elongator complex protein 6
2.67913	0.460739	O00592	PODXL_HUMAN	PODXL	Podocalyxin
2.67908	0.612383	P48552	NRIP1_HUMAN	NRIP1	Nuclear receptor-interacting protein 1
2.67865	1.10605	Q5GH70	XKR9_HUMAN	XKR9	XK-related protein 9
2.67645	0.23423	O95359	TACC2_HUMAN	TACC2	Transforming acidic coiled-coil-containing protein 2
2.6749	0.518197	Q17RY0	CPEB4_HUMAN	CPEB4	Cytoplasmic polyadenylation element-binding protein 4
2.67081	0.611546	Q96GR4	ZDH12_HUMAN	ZDHHC12	Palmitoyltransferase ZDHHC12
2.66983	-0.389902	Q14186	TFDP1_HUMAN	TFDP1	Transcription factor Dp-1
2.66888	-0.979264	Q9NWF9	RN216_HUMAN	RNF216	E3 ubiquitin-protein ligase RNF216
2.6679	0.249949	Q13753	LAMC2_HUMAN	LAMC2	Laminin subunit gamma-2
2.66748	-0.122095	Q9UPY3	DICER_HUMAN	DICER1	Endoribonuclease Dicer
2.66681	0.389547	Q16270	IBP7_HUMAN	IGFBP7	Insulin-like growth factor-binding protein 7
2.66538	0.173445	Q9BWT7	CAR10_HUMAN	CARD10	Caspase recruitment domain-containing protein 10
2.66508	-0.228267	P18858	DNLI1_HUMAN	LIG1	DNA ligase 1
2.66434	0.214665	Q9BX69	CARD6_HUMAN	CARD6	Caspase recruitment domain-containing protein 6
2.664	0.320856	Q8WVQ1	CANT1_HUMAN	CANT1	Soluble calcium-activated nucleotidase 1
2.66361	0.604239	O43854	EDIL3_HUMAN	EDIL3	EGF-like repeat and discoidin I-like domain-containing protein 3
2.65903	0.457802	Q92896	GSLG1_HUMAN	GLG1	Golgi apparatus protein 1
2.65692	0.38897	O14810	CPLX1_HUMAN	CPLX1	Complexin-1
2.65234	0.46831	Q9ULX9	MAFF_HUMAN	MAFF	Transcription factor MafF
2.6523	-0.19384	Q53R41	FAKD1_HUMAN	FASTKD1	FAST kinase domain-containing protein 1, mitochondrial
2.65208	0.395144	P14324	FPPS_HUMAN	FDPS	Farnesyl pyrophosphate synthase
2.65167	-0.438782	Q8IUD6	RN135_HUMAN	RNF135	E3 ubiquitin-protein ligase RNF135
2.65102	1.07585	Q9H9P5	UNKL_HUMAN	UNKL	Putative E3 ubiquitin-protein ligase UNKL
2.65007	0.194763	Q7Z406	MYH14_HUMAN	MYH14	Myosin-14
2.64897	-0.318635	Q9UHR6	ZNHI2_HUMAN	ZNHIT2	Zinc finger HIT domain-containing protein 2
2.64802	-0.320823	Q9UM22	EPDR1_HUMAN	EPDR1	Mammalian ependymin-related protein 1
2.64649	0.405198	Q8N4A0	GALT4_HUMAN	GALNT4	Polypeptide N-acetylgalactosaminyltransferase 4
2.64483	0.137743	Q9UNN5	FAF1_HUMAN	FAF1	FAS-associated factor 1
2.64469	-0.342834	Q9UJA9	ENPP5_HUMAN	ENPP5	Ectonucleotide pyrophosphatase/phosphodiesterase family member 5
2.64433	0.117728	Q12965	MYO1E_HUMAN	MYO1E	Unconventional myosin-Ie
2.64271	-0.217248	Q8NG08	HELB_HUMAN	HELB	DNA helicase B
2.64225	0.245955	A4D1P6	WDR91_HUMAN	WDR91	WD repeat-containing protein 91
2.6419	-0.156907	Q68CQ4	UTP25_HUMAN	UTP25	U3 small nucleolar RNA-associated protein 25 homolog
2.64037	0.76617	Q9BXB1	LGR4_HUMAN	LGR4	Leucine-rich repeat-containing G-protein coupled receptor 4
2.63986	0.157357	Q9BYX2	TBD2A_HUMAN	TBC1D2	TBC1 domain family member 2A
2.63921	-0.34742	Q96PP9	GBP4_HUMAN	GBP4	Guanylate-binding protein 4
2.6378	0.591285	O75954	TSN9_HUMAN	TSPAN9	Tetraspanin-9
2.63719	0.451429	O60504	VINEX_HUMAN	SORBS3	Vinexin
2.63686	-0.264878	O60218	AK1BA_HUMAN	AKR1B10	Aldo-keto reductase family 1 member B10
2.63661	-0.312485	Q9HD26	GOPC_HUMAN	GOPC	Golgi-associated PDZ and coiled-coil motif-containing protein
2.63637	-0.687651	Q49AR2	CE022_HUMAN	C5orf22	UPF0489 protein C5orf22
2.63592	-0.188711	Q9UBF2	COPG2_HUMAN	COPG2	Coatomer subunit gamma-2
2.63513	-1.46599	Q8N488	RYBP_HUMAN	RYBP	RING1 and YY1-binding protein
2.63365	-0.436216	Q9NVX7	KBTB4_HUMAN	KBTBD4	Kelch repeat and BTB domain-containing protein 4
2.63213	0.0989876	Q9BSJ8	ESYT1_HUMAN	ESYT1	Extended synaptotagmin-1
2.63139	0.175508	P61289	PSME3_HUMAN	PSME3	Proteasome activator complex subunit 3
2.63069	0.274488	P30740	ILEU_HUMAN	SERPINB1	Leukocyte elastase inhibitor
2.62894	-0.250987	Q9NTJ3	SMC4_HUMAN	SMC4	Structural maintenance of chromosomes protein 4
2.62614	0.399413	O75907	DGAT1_HUMAN	DGAT1	Diacylglycerol O-acyltransferase 1
2.62459	0.157538	O00192	ARVC_HUMAN	ARVCF	Splicing regulator ARVCF
2.62285	0.501149	Q9BRS8	LARP6_HUMAN	LARP6	La-related protein 6
2.62236	0.214894	P23743	DGKA_HUMAN	DGKA	Diacylglycerol kinase alpha
2.62204	0.224061	Q96KN1	LRAT2_HUMAN	LRATD2	Protein LRATD2
2.61833	0.41008	P49767	VEGFC_HUMAN	VEGFC	Vascular endothelial growth factor C
2.61823	0.395871	P48736	PK3CG_HUMAN	PIK3CG	Phosphatidylinositol 4,5-bisphosphate 3-kinase catalytic subunit gamma isoform
2.61553	0.351946	Q8WUJ3	CEMIP_HUMAN	CEMIP	Cell migration-inducing and hyaluronan-binding protein
2.61523	-0.230941	P40937	RFC5_HUMAN	RFC5	Replication factor C subunit 5
2.61372	0.772993	Q6J9G0	STYK1_HUMAN	STYK1	Tyrosine-protein kinase STYK1
2.61346	0.605583	Q12974	TP4A2_HUMAN	PTP4A2	Protein tyrosine phosphatase type IVA 2
2.61322	-0.242657	Q06323	PSME1_HUMAN	PSME1	Proteasome activator complex subunit 1
2.61204	-0.245912	Q8TF68	ZN384_HUMAN	ZNF384	Zinc finger protein 384
2.61198	0.18396	Q9Y678	COPG1_HUMAN	COPG1	Coatomer subunit gamma-1
2.61022	0.195615	Q16822	PCKGM_HUMAN	PCK2	Phosphoenolpyruvate carboxykinase [GTP], mitochondrial
2.6095	0.197817	Q9Y221	NIP7_HUMAN	NIP7	60S ribosome subunit biogenesis protein NIP7 homolog
2.60719	-0.358569	Q96BX8	MOB3A_HUMAN	MOB3A	MOB kinase activator 3A
2.60547	-0.468587	Q96SL8	FIZ1_HUMAN	FIZ1	Flt3-interacting zinc finger protein 1
2.60497	-0.168102	Q8TEU7	RPGF6_HUMAN	RAPGEF6	Rap guanine nucleotide exchange factor 6
2.6048	-0.2464	P46019	KPB2_HUMAN	PHKA2	Phosphorylase b kinase regulatory subunit alpha, liver isoform
2.60359	0.278986	O00519	FAAH1_HUMAN	FAAH	Fatty-acid amide hydrolase 1
2.60336	-0.312798	Q9NXV6	CARF_HUMAN	CDKN2AIP	CDKN2A-interacting protein
2.60261	0.248111	O00562	PITM1_HUMAN	PITPNM1	Membrane-associated phosphatidylinositol transfer protein 1
2.60248	0.352144	Q6IQ23	PKHA7_HUMAN	PLEKHA7	Pleckstrin homology domain-containing family A member 7
2.6022	0.118682	P15311	EZRI_HUMAN	EZR	Ezrin
2.60181	0.613163	Q9UBM1	PEMT_HUMAN	PEMT	Phosphatidylethanolamine N-methyltransferase
2.6006	0.535017	Q9ULQ0	STRP2_HUMAN	STRIP2	Striatin-interacting protein 2
2.60039	0.167825	P28074	PSB5_HUMAN	PSMB5	Proteasome subunit beta type-5
2.59965	-0.388547	Q9UER7	DAXX_HUMAN	DAXX	Death domain-associated protein 6
2.5993	0.153142	O75170	PP6R2_HUMAN	PPP6R2	Serine/threonine-protein phosphatase 6 regulatory subunit 2
2.5986	-0.166898	P07737	PROF1_HUMAN	PFN1	Profilin-1
2.59844	0.34464	P10599;cRAP-P10599	THIO_HUMAN;cRAP-THIO_HUMAN	TXN;cRAP-TXN	Thioredoxin
2.5984	0.218433	P04439	HLAA_HUMAN	HLA-A	HLA class I histocompatibility antigen, A alpha chain
2.59832	0.871886	Q9BV36	MELPH_HUMAN	MLPH	Melanophilin
2.59799	0.336168	Q8TCF1	ZFAN1_HUMAN	ZFAND1	AN1-type zinc finger protein 1
2.59761	0.170111	Q9P2B2	FPRP_HUMAN	PTGFRN	Prostaglandin F2 receptor negative regulator
2.59552	0.441369	O95749	GGPPS_HUMAN	GGPS1	Geranylgeranyl pyrophosphate synthase
2.59464	0.351466	Q3KP66	INAVA_HUMAN	INAVA	Innate immunity activator protein
2.59404	-0.0768967	O75165	DJC13_HUMAN	DNAJC13	DnaJ homolog subfamily C member 13
2.59323	0.382888	O94992	HEXI1_HUMAN	HEXIM1	Protein HEXIM1
2.59263	-0.809004	Q66K64	DCA15_HUMAN	DCAF15	DDB1- and CUL4-associated factor 15
2.59143	0.316972	Q13362	2A5G_HUMAN	PPP2R5C	Serine/threonine-protein phosphatase 2A 56 kDa regulatory subunit gamma isoform
2.59032	1.14724	O95279	KCNK5_HUMAN	KCNK5	Potassium channel subfamily K member 5
2.58934	-0.308982	O43708	MAAI_HUMAN	GSTZ1	Maleylacetoacetate isomerase
2.58856	0.664712	Q02078	MEF2A_HUMAN	MEF2A	Myocyte-specific enhancer factor 2A
2.58699	0.146502	Q86Y97	KMT5C_HUMAN	KMT5C	Histone-lysine N-methyltransferase KMT5C
2.5869	-0.140291	Q96KP4	CNDP2_HUMAN	CNDP2	Cytosolic non-specific dipeptidase
2.58647	-0.365406	P52758	RIDA_HUMAN	RIDA	2-iminobutanoate/2-iminopropanoate deaminase
2.58645	-0.1656	P00403	COX2_HUMAN	MT-CO2	Cytochrome c oxidase subunit 2
2.58346	0.132906	A1L0T0	HACL2_HUMAN	ILVBL	2-hydroxyacyl-CoA lyase 2
2.58293	0.54959	P08962	CD63_HUMAN	CD63	CD63 antigen
2.58204	0.590019	Q30201	HFE_HUMAN	HFE	Hereditary hemochromatosis protein
2.58047	0.484554	Q9NXN4	GDAP2_HUMAN	GDAP2	Ganglioside-induced differentiation-associated protein 2
2.57943	0.191476	Q9Y5X2	SNX8_HUMAN	SNX8	Sorting nexin-8
2.57768	0.389881	Q9UPW5	CBPC1_HUMAN	AGTPBP1	Cytosolic carboxypeptidase 1
2.57727	0.170897	P14923	PLAK_HUMAN	JUP	Junction plakoglobin
2.57681	-0.395473	Q8TCA0	LRC20_HUMAN	LRRC20	Leucine-rich repeat-containing protein 20
2.57543	-0.177786	P18074	ERCC2_HUMAN	ERCC2	General transcription and DNA repair factor IIH helicase subunit XPD
2.57339	1.21386	P26651	TTP_HUMAN	ZFP36	mRNA decay activator protein ZFP36
2.57309	0.637158	P15941	MUC1_HUMAN	MUC1	Mucin-1
2.57218	0.298608	Q8IV08	PLD3_HUMAN	PLD3	5'-3' exonuclease PLD3
2.57184	-0.291849	O43663	PRC1_HUMAN	PRC1	Protein regulator of cytokinesis 1
2.57183	0.317324	Q643R3	LPCT4_HUMAN	LPCAT4	Lysophospholipid acyltransferase LPCAT4
2.57047	0.0899849	Q9Y4I1	MYO5A_HUMAN	MYO5A	Unconventional myosin-Va
2.56852	0.533081	Q96G74	OTUD5_HUMAN	OTUD5	OTU domain-containing protein 5
2.56821	-0.711088	Q9ULI2	RIMKB_HUMAN	RIMKLB	Beta-citrylglutamate synthase B
2.56772	0.415338	P42892	ECE1_HUMAN	ECE1	Endothelin-converting enzyme 1
2.56476	-0.368459	Q96ST8	CEP89_HUMAN	CEP89	Centrosomal protein of 89 kDa
2.5617	-0.344933	Q5H9U9	DDX6L_HUMAN	DDX60L	Probable ATP-dependent RNA helicase DDX60-like
2.56113	0.903383	P21453	S1PR1_HUMAN	S1PR1	Sphingosine 1-phosphate receptor 1
2.56067	-0.275294	Q9BZV1	UBXN6_HUMAN	UBXN6	UBX domain-containing protein 6
2.56037	0.355149	Q5W0V3	FHI2A_HUMAN	FHIP2A	FHF complex subunit HOOK interacting protein 2A
2.55939	0.658817	Q9C004	SPY4_HUMAN	SPRY4	Protein sprouty homolog 4
2.5591	0.32683	P04080	CYTB_HUMAN	CSTB	Cystatin-B
2.55755	0.359997	Q8IWA4	MFN1_HUMAN	MFN1	Mitofusin-1
2.55736	-0.160344	Q9NVV4	PAPD1_HUMAN	MTPAP	Poly(A) RNA polymerase, mitochondrial
2.55681	-0.104488	Q13620	CUL4B_HUMAN	CUL4B	Cullin-4B
2.55648	0.425159	Q76EJ3	S35D2_HUMAN	SLC35D2	Nucleotide sugar transporter SLC35D2
2.55605	0.442424	Q9UN36	NDRG2_HUMAN	NDRG2	Protein NDRG2
2.55562	0.274417	Q86VY4	TSYL5_HUMAN	TSPYL5	Testis-specific Y-encoded-like protein 5
2.55383	0.220871	O00148	DX39A_HUMAN	DDX39A	ATP-dependent RNA helicase DDX39A
2.55353	0.217476	Q6P996	PDXD1_HUMAN	PDXDC1	Pyridoxal-dependent decarboxylase domain-containing protein 1
2.55334	0.219445	Q08357	S20A2_HUMAN	SLC20A2	Sodium-dependent phosphate transporter 2
2.54927	-0.31103	Q13129	RLF_HUMAN	RLF	Zinc finger protein Rlf
2.5476	-0.165038	Q9P0J1	PDP1_HUMAN	PDP1	[Pyruvate dehydrogenase [acetyl-transferring]]-phosphatase 1, mitochondrial
2.54623	-0.3407	Q07812	BAX_HUMAN	BAX	Apoptosis regulator BAX
2.54563	0.563107	Q08AI8	MB214_HUMAN	MAB21L4	Protein mab-21-like 4
2.54523	0.208897	P31943	HNRH1_HUMAN	HNRNPH1	Heterogeneous nuclear ribonucleoprotein H
2.54509	-0.413549	O43150	ASAP2_HUMAN	ASAP2	Arf-GAP with SH3 domain, ANK repeat and PH domain-containing protein 2
2.54484	-0.32932	Q9H6F5	CCD86_HUMAN	CCDC86	Coiled-coil domain-containing protein 86
2.54435	0.259615	Q5VT25	MRCKA_HUMAN	CDC42BPA	Serine/threonine-protein kinase MRCK alpha
2.54338	-0.102907	O94776	MTA2_HUMAN	MTA2	Metastasis-associated protein MTA2
2.54326	-0.312701	P07311	ACYP1_HUMAN	ACYP1	Acylphosphatase-1
2.54312	0.453258	Q5SYE7	NHSL1_HUMAN	NHSL1	NHS-like protein 1
2.54243	0.751716	Q8N5J2	MINY1_HUMAN	MINDY1	Ubiquitin carboxyl-terminal hydrolase MINDY-1
2.54232	-0.69921	Q14061	COX17_HUMAN	COX17	Cytochrome c oxidase copper chaperone
2.54207	0.449627	O60487	MPZL2_HUMAN	MPZL2	Myelin protein zero-like protein 2
2.54195	0.194947	O00401	WASL_HUMAN	WASL	Actin nucleation-promoting factor WASL
2.54148	1.35213	Q08477	CP4F3_HUMAN	CYP4F3	Cytochrome P450 4F3
2.54147	0.481503	Q9C040	TRIM2_HUMAN	TRIM2	Tripartite motif-containing protein 2
2.53985	-0.208645	Q14331	FRG1_HUMAN	FRG1	Protein FRG1
2.53965	0.144286	Q70CQ2	UBP34_HUMAN	USP34	Ubiquitin carboxyl-terminal hydrolase 34
2.53885	0.184513	Q9NYV4	CDK12_HUMAN	CDK12	Cyclin-dependent kinase 12
2.53848	0.848958	Q8N5I4	DHRSX_HUMAN	DHRSX	Dehydrogenase/reductase SDR family member on chromosome X
2.53825	0.173418	O15230	LAMA5_HUMAN	LAMA5	Laminin subunit alpha-5
2.53671	0.612213	Q9H2H9	S38A1_HUMAN	SLC38A1	Sodium-coupled neutral amino acid symporter 1
2.53647	-0.752576	O95931	CBX7_HUMAN	CBX7	Chromobox protein homolog 7
2.53552	-0.360059	Q13325	IFIT5_HUMAN	IFIT5	Interferon-induced protein with tetratricopeptide repeats 5
2.53483	-0.254609	Q8TED1	GPX8_HUMAN	GPX8	Probable glutathione peroxidase 8
2.53366	-0.174968	P49419	AL7A1_HUMAN	ALDH7A1	Alpha-aminoadipic semialdehyde dehydrogenase
2.53148	0.436498	O00308	WWP2_HUMAN	WWP2	NEDD4-like E3 ubiquitin-protein ligase WWP2
2.5307	0.303858	Q9NP61	ARFG3_HUMAN	ARFGAP3	ADP-ribosylation factor GTPase-activating protein 3
2.53042	-0.392724	Q9NQC1	JADE2_HUMAN	JADE2	E3 ubiquitin-protein ligase Jade-2
2.52946	0.214036	Q96IR7	HPDL_HUMAN	HPDL	4-hydroxyphenylpyruvate dioxygenase-like protein
2.52813	-0.168365	Q9GZT8	NIF3L_HUMAN	NIF3L1	NIF3-like protein 1
2.527	0.210302	P29558	RBMS1_HUMAN	RBMS1	RNA-binding motif, single-stranded-interacting protein 1
2.52691	-0.21373	P62861	RS30_HUMAN	FAU	Ubiquitin-like FUBI-ribosomal protein eS30 fusion protein
2.5263	0.500657	Q96LJ7	DHRS1_HUMAN	DHRS1	Dehydrogenase/reductase SDR family member 1
2.52595	-0.0846977	O43681	GET3_HUMAN	GET3	ATPase GET3
2.5257	-0.423653	Q9BQ90	KLDC3_HUMAN	KLHDC3	Kelch domain-containing protein 3
2.52554	0.825304	P49281	NRAM2_HUMAN	SLC11A2	Natural resistance-associated macrophage protein 2
2.52353	-0.791312	Q9BZR9	TRIM8_HUMAN	TRIM8	E3 ubiquitin-protein ligase TRIM8
2.5235	0.653965	Q96FX8	PERP_HUMAN	PERP	p53 apoptosis effector related to PMP-22
2.52187	-0.282539	Q9BTE7	DCNL5_HUMAN	DCUN1D5	DCN1-like protein 5
2.52169	0.385229	P02750	A2GL_HUMAN	LRG1	Leucine-rich alpha-2-glycoprotein
2.52168	0.199202	Q09161	NCBP1_HUMAN	NCBP1	Nuclear cap-binding protein subunit 1
2.51873	0.283688	P15291	B4GT1_HUMAN	B4GALT1	Beta-1,4-galactosyltransferase 1
2.51714	0.410182	Q8N5U6	RNF10_HUMAN	RNF10	E3 ubiquitin-protein ligase RNF10
2.5149	-0.193266	P37802	TAGL2_HUMAN	TAGLN2	Transgelin-2
2.51403	0.58942	P36956	SRBP1_HUMAN	SREBF1	Sterol regulatory element-binding protein 1
2.51346	0.134996	P21127	CD11B_HUMAN	CDK11B	Cyclin-dependent kinase 11B
2.51281	0.393238	O94929	ABLM3_HUMAN	ABLIM3	Actin-binding LIM protein 3
2.51082	-0.504452	Q13158	FADD_HUMAN	FADD	FAS-associated death domain protein
2.5108	0.549298	P60033	CD81_HUMAN	CD81	CD81 antigen
2.51028	0.770938	P43007	SATT_HUMAN	SLC1A4	Neutral amino acid transporter A
2.5086	-0.69456	Q86XK3	SFR1_HUMAN	SFR1	Swi5-dependent recombination DNA repair protein 1 homolog
2.50789	0.7259	P0C7U0	ELFN1_HUMAN	ELFN1	Protein ELFN1
2.50782	0.324723	O94855	SC24D_HUMAN	SEC24D	Protein transport protein Sec24D
2.50773	0.30196	P55145	MANF_HUMAN	MANF	Mesencephalic astrocyte-derived neurotrophic factor
2.5075	0.257154	Q8TCY9	URGCP_HUMAN	URGCP	Up-regulator of cell proliferation
2.50721	0.907499	Q9H6F2	TM38A_HUMAN	TMEM38A	Trimeric intracellular cation channel type A
2.50679	0.762043	P52799	EFNB2_HUMAN	EFNB2	Ephrin-B2
2.50675	0.1766	P31947	1433S_HUMAN	SFN	14-3-3 protein sigma
2.50624	-0.127757	Q15257	PTPA_HUMAN	PTPA	Serine/threonine-protein phosphatase 2A activator
2.50307	-0.800718	Q14210	LY6D_HUMAN	LY6D	Lymphocyte antigen 6D
2.50044	0.340355	Q6PJG2	MDEAS_HUMAN	MIDEAS	Mitotic deacetylase-associated SANT domain protein
2.4999	-0.220956	P35269	T2FA_HUMAN	GTF2F1	General transcription factor IIF subunit 1
2.49851	-0.664578	O00255	MEN1_HUMAN	MEN1	Menin
2.49593	-0.235643	Q9BV38	WDR18_HUMAN	WDR18	WD repeat-containing protein 18
2.49582	-0.297818	O95396	MOCS3_HUMAN	MOCS3	Adenylyltransferase and sulfurtransferase MOCS3
2.49436	-0.249801	P57764	GSDMD_HUMAN	GSDMD	Gasdermin-D
2.4942	-0.220198	Q8IYH5	ZZZ3_HUMAN	ZZZ3	ZZ-type zinc finger-containing protein 3
2.49389	0.206638	O95486	SC24A_HUMAN	SEC24A	Protein transport protein Sec24A
2.4923	-0.365685	Q5F1R6	DJC21_HUMAN	DNAJC21	DnaJ homolog subfamily C member 21
2.49157	0.334254	Q11206	SIA4C_HUMAN	ST3GAL4	CMP-N-acetylneuraminate-beta-galactosamide-alpha-2,3-sialyltransferase 4
2.49124	0.225449	P48507	GSH0_HUMAN	GCLM	Glutamate--cysteine ligase regulatory subunit
2.49034	0.353192	Q9GZR2	REXO4_HUMAN	REXO4	RNA exonuclease 4
2.48982	-0.291779	Q5HYK7	SH319_HUMAN	SH3D19	SH3 domain-containing protein 19
2.48925	-0.292782	Q8WYH8	ING5_HUMAN	ING5	Inhibitor of growth protein 5
2.48922	0.293262	O75131	CPNE3_HUMAN	CPNE3	Copine-3
2.4889	0.0894017	P53618	COPB_HUMAN	COPB1	Coatomer subunit beta
2.48755	-0.124078	Q14289	FAK2_HUMAN	PTK2B	Protein-tyrosine kinase 2-beta
2.48712	-0.170749	Q13613	MTMR1_HUMAN	MTMR1	Myotubularin-related protein 1
2.48605	0.316845	Q9Y2H6	FND3A_HUMAN	FNDC3A	Fibronectin type-III domain-containing protein 3A
2.48547	-0.16934	Q6AI08	HEAT6_HUMAN	HEATR6	HEAT repeat-containing protein 6
2.48514	0.747565	Q9NRX5	SERC1_HUMAN	SERINC1	Serine incorporator 1
2.48355	0.381322	Q9UEW8	STK39_HUMAN	STK39	STE20/SPS1-related proline-alanine-rich protein kinase
2.48345	0.511531	Q96RU7	TRIB3_HUMAN	TRIB3	Tribbles homolog 3
2.48309	-0.339714	O15287	FANCG_HUMAN	FANCG	Fanconi anemia group G protein
2.48252	0.496254	Q9NYP7	ELOV5_HUMAN	ELOVL5	Elongation of very long chain fatty acids protein 5
2.48232	0.26935	O15126	SCAM1_HUMAN	SCAMP1	Secretory carrier-associated membrane protein 1
2.48067	-0.527438	Q9Y6N1	COX11_HUMAN	COX11	Cytochrome c oxidase assembly protein COX11, mitochondrial
2.48029	0.213255	Q9P2D0	IBTK_HUMAN	IBTK	Inhibitor of Bruton tyrosine kinase
2.47465	0.4215	O60346	PHLP1_HUMAN	PHLPP1	PH domain leucine-rich repeat-containing protein phosphatase 1
2.4744	0.141275	Q10471	GALT2_HUMAN	GALNT2	Polypeptide N-acetylgalactosaminyltransferase 2
2.47331	-0.503138	Q8TBF4	ZCRB1_HUMAN	ZCRB1	Zinc finger CCHC-type and RNA-binding motif-containing protein 1
2.47328	-0.406917	Q8WVP7	LMBR1_HUMAN	LMBR1	Limb region 1 protein homolog
2.47281	0.214383	P31689	DNJA1_HUMAN	DNAJA1	DnaJ homolog subfamily A member 1
2.4719	0.217164	Q5VUA4	ZN318_HUMAN	ZNF318	Zinc finger protein 318
2.47138	-0.586503	Q8NI77	KI18A_HUMAN	KIF18A	Kinesin-like protein KIF18A
2.47017	-0.355207	Q7RTN6	STRAA_HUMAN	STRADA	STE20-related kinase adapter protein alpha
2.46989	-0.158183	Q53FA7	QORX_HUMAN	TP53I3	Quinone oxidoreductase PIG3
2.46985	0.223929	Q68CP9	ARID2_HUMAN	ARID2	AT-rich interactive domain-containing protein 2
2.46928	-0.661472	O43805	SSNA1_HUMAN	SSNA1	Microtubule nucleation factor SSNA1
2.46797	-0.241992	Q9Y6X9	MORC2_HUMAN	MORC2	ATPase MORC2
2.4675	0.245089	Q86XA9	HTR5A_HUMAN	HEATR5A	HEAT repeat-containing protein 5A
2.46723	0.18302	Q9Y3B4	SF3B6_HUMAN	SF3B6	Splicing factor 3B subunit 6
2.46589	-0.421388	O14929	HAT1_HUMAN	HAT1	Histone acetyltransferase type B catalytic subunit
2.46395	-0.232203	Q96RG2	PASK_HUMAN	PASK	PAS domain-containing serine/threonine-protein kinase
2.46254	-0.281542	Q8WUA2	PPIL4_HUMAN	PPIL4	Peptidyl-prolyl cis-trans isomerase-like 4
2.46145	0.13704	Q6NZI2	CAVN1_HUMAN	CAVIN1	Caveolae-associated protein 1
2.45988	0.123415	Q8TD43	TRPM4_HUMAN	TRPM4	Transient receptor potential cation channel subfamily M member 4
2.45692	0.378407	Q6PKC3	TXD11_HUMAN	TXNDC11	Thioredoxin domain-containing protein 11
2.45562	-0.174189	Q8TEP8	CE192_HUMAN	CEP192	Centrosomal protein of 192 kDa
2.45544	0.272039	Q9H8J5	MANS1_HUMAN	MANSC1	MANSC domain-containing protein 1
2.45516	-0.214747	Q8IXH7	NELFD_HUMAN	NELFCD	Negative elongation factor C/D
2.45405	0.551016	Q9Y4G2	PKHM1_HUMAN	PLEKHM1	Pleckstrin homology domain-containing family M member 1
2.45381	0.0854053	Q13627	DYR1A_HUMAN	DYRK1A	Dual specificity tyrosine-phosphorylation-regulated kinase 1A
2.45378	-0.181693	Q9Y314	NOSIP_HUMAN	NOSIP	Nitric oxide synthase-interacting protein
2.45368	-0.238988	Q8N4U5	T11L2_HUMAN	TCP11L2	T-complex protein 11-like protein 2
2.45195	-0.229945	Q96AP0	ACD_HUMAN	ACD	Adrenocortical dysplasia protein homolog
2.45062	0.13585	Q8IWB7	WDFY1_HUMAN	WDFY1	WD repeat and FYVE domain-containing protein 1
2.44839	0.221948	Q8IXJ6	SIR2_HUMAN	SIRT2	NAD-dependent protein deacetylase sirtuin-2
2.44726	-0.213472	P48651	PTSS1_HUMAN	PTDSS1	Phosphatidylserine synthase 1
2.44718	0.511222	Q14112	NID2_HUMAN	NID2	Nidogen-2
2.44672	-0.30601	P36404	ARL2_HUMAN	ARL2	ADP-ribosylation factor-like protein 2
2.44639	-0.194757	P19793	RXRA_HUMAN	RXRA	Retinoic acid receptor RXR-alpha
2.44606	0.881835	Q8N6Y1	PCD20_HUMAN	PCDH20	Protocadherin-20
2.44575	0.218856	P78362	SRPK2_HUMAN	SRPK2	SRSF protein kinase 2
2.44549	0.324032	Q8N531	FBXL6_HUMAN	FBXL6	F-box/LRR-repeat protein 6
2.44471	-0.175454	P54278	PMS2_HUMAN	PMS2	Mismatch repair endonuclease PMS2
2.44466	0.822091	Q86WK9	PAQR7_HUMAN	PAQR7	Membrane progestin receptor alpha
2.44333	-0.210621	Q9BRS2	RIOK1_HUMAN	RIOK1	Serine/threonine-protein kinase RIO1
2.44226	1.62086	P53801	PTTG_HUMAN	PTTG1IP	Pituitary tumor-transforming gene 1 protein-interacting protein
2.44212	0.640369	P57682	KLF3_HUMAN	KLF3	Krueppel-like factor 3
2.44092	0.681624	O43556	SGCE_HUMAN	SGCE	Epsilon-sarcoglycan
2.4403	0.460604	Q9Y2A9	B3GN3_HUMAN	B3GNT3	N-acetyllactosaminide beta-1,3-N-acetylglucosaminyltransferase 3
2.43989	-0.270104	Q6P1K2	PMF1_HUMAN	PMF1	Polyamine-modulated factor 1
2.43736	-0.915968	Q5T6S3	PHF19_HUMAN	PHF19	PHD finger protein 19
2.43678	0.175043	Q8IYI6	EXOC8_HUMAN	EXOC8	Exocyst complex component 8
2.4355	-0.141774	P49915	GUAA_HUMAN	GMPS	GMP synthase [glutamine-hydrolyzing]
2.43438	-0.190362	O95425	SVIL_HUMAN	SVIL	Supervillin
2.43361	0.584766	Q3KR16	PKHG6_HUMAN	PLEKHG6	Pleckstrin homology domain-containing family G member 6
2.43089	0.538803	Q567V2	M17L2_HUMAN	MPV17L2	Mpv17-like protein 2
2.42992	0.202617	Q8WTS1	ABHD5_HUMAN	ABHD5	1-acylglycerol-3-phosphate O-acyltransferase ABHD5
2.42961	0.264425	P07711	CATL1_HUMAN	CTSL	Procathepsin L
2.42732	-0.33777	Q9NX57	RAB20_HUMAN	RAB20	Ras-related protein Rab-20
2.42444	-0.0963621	Q9BZL4	PP12C_HUMAN	PPP1R12C	Protein phosphatase 1 regulatory subunit 12C
2.42421	0.464203	O60353	FZD6_HUMAN	FZD6	Frizzled-6
2.42319	0.283808	P83111	LACTB_HUMAN	LACTB	Serine beta-lactamase-like protein LACTB, mitochondrial
2.42315	0.596157	cRAP-P00004	cRAP-CYC_HORSE	cRAP-CYCS	Cytochrome c
2.41996	-0.327906	Q96GD0	PLPP_HUMAN	PDXP	Chronophin
2.41943	-0.150607	Q9H845	ACAD9_HUMAN	ACAD9	Complex I assembly factor ACAD9, mitochondrial
2.41778	0.125454	P48509	CD151_HUMAN	CD151	CD151 antigen
2.41717	0.333032	O43306	ADCY6_HUMAN	ADCY6	Adenylate cyclase type 6
2.41674	-0.226074	Q9NUD5	ZCHC3_HUMAN	ZCCHC3	Zinc finger CCHC domain-containing protein 3
2.41618	0.122692	Q9BTU6	P4K2A_HUMAN	PI4K2A	Phosphatidylinositol 4-kinase type 2-alpha
2.41581	0.232039	Q9UIJ7	KAD3_HUMAN	AK3	GTP:AMP phosphotransferase AK3, mitochondrial
2.41496	-0.383864	Q9UBH6	S53A1_HUMAN	XPR1	Solute carrier family 53 member 1
2.41411	-0.932877	Q4FZB7	KMT5B_HUMAN	KMT5B	Histone-lysine N-methyltransferase KMT5B
2.41118	0.47787	P02794	FRIH_HUMAN	FTH1	Ferritin heavy chain
2.40954	0.219919	O60443	GSDME_HUMAN	GSDME	Gasdermin-E
2.40777	-0.156902	Q08AM6	VAC14_HUMAN	VAC14	Protein VAC14 homolog
2.40751	0.529885	P51178	PLCD1_HUMAN	PLCD1	1-phosphatidylinositol 4,5-bisphosphate phosphodiesterase delta-1
2.40582	0.545753	O95466	FMNL1_HUMAN	FMNL1	Formin-like protein 1
2.40532	-0.137291	P19525	E2AK2_HUMAN	EIF2AK2	Interferon-induced, double-stranded RNA-activated protein kinase
2.40511	0.168747	P11171	EPB41_HUMAN	EPB41	Protein 4.1
2.40505	-0.340842	Q00403	TF2B_HUMAN	GTF2B	Transcription initiation factor IIB
2.40498	0.434449	O15062	ZBTB5_HUMAN	ZBTB5	Zinc finger and BTB domain-containing protein 5
2.40346	-0.129359	Q9NX74	DUS2L_HUMAN	DUS2	tRNA-dihydrouridine(20) synthase [NAD(P)+]-like
2.40303	0.245669	Q6GQQ9	OTU7B_HUMAN	OTUD7B	OTU domain-containing protein 7B
2.40288	-0.123902	Q92552	RT27_HUMAN	MRPS27	Small ribosomal subunit protein mS27
2.40177	0.333194	P42696	RBM34_HUMAN	RBM34	RNA-binding protein 34
2.40159	-0.264953	Q9NPQ8	RIC8A_HUMAN	RIC8A	Synembryn-A
2.40057	-0.208666	Q7L3T8	SYPM_HUMAN	PARS2	Probable proline--tRNA ligase, mitochondrial
2.39932	-0.17077	Q7L592	NDUF7_HUMAN	NDUFAF7	Protein arginine methyltransferase NDUFAF7, mitochondrial
2.3991	0.162204	O14639	ABLM1_HUMAN	ABLIM1	Actin-binding LIM protein 1
2.39825	-0.50136	Q9UMF0	ICAM5_HUMAN	ICAM5	Intercellular adhesion molecule 5
2.39703	0.209043	O75663	TIPRL_HUMAN	TIPRL	TIP41-like protein
2.39649	0.444765	Q9P2R6	RERE_HUMAN	RERE	Arginine-glutamic acid dipeptide repeats protein
2.39565	-0.126502	Q86XP3	DDX42_HUMAN	DDX42	ATP-dependent RNA helicase DDX42
2.39515	0.711614	P98153	IDD_HUMAN	DGCR2	Integral membrane protein DGCR2/IDD
2.39287	-0.149295	Q8WVB6	CTF18_HUMAN	CHTF18	Chromosome transmission fidelity protein 18 homolog
2.39056	-0.165058	A3KN83	SBNO1_HUMAN	SBNO1	Protein strawberry notch homolog 1
2.38961	-0.381241	P31946	1433B_HUMAN	YWHAB	14-3-3 protein beta/alpha
2.3895	0.4846	Q9Y508	RN114_HUMAN	RNF114	E3 ubiquitin-protein ligase RNF114
2.38868	-0.421703	Q8WV44	TRI41_HUMAN	TRIM41	E3 ubiquitin-protein ligase TRIM41
2.38802	0.441227	P35625	TIMP3_HUMAN	TIMP3	Metalloproteinase inhibitor 3
2.38797	0.395791	Q86YQ8	CPNE8_HUMAN	CPNE8	Copine-8
2.38666	0.148822	Q6L8Q7	PDE12_HUMAN	PDE12	2',5'-phosphodiesterase 12
2.38444	0.257417	P06213	INSR_HUMAN	INSR	Insulin receptor
2.38434	0.326333	Q9UG56	PISD_HUMAN	PISD	Phosphatidylserine decarboxylase proenzyme, mitochondrial
2.38291	0.294822	Q12805	FBLN3_HUMAN	EFEMP1	EGF-containing fibulin-like extracellular matrix protein 1
2.38278	0.263626	Q9P2R7	SUCB1_HUMAN	SUCLA2	Succinate--CoA ligase [ADP-forming] subunit beta, mitochondrial
2.3825	0.378616	O75882	ATRN_HUMAN	ATRN	Attractin
2.38208	0.401558	O94819	KBTBB_HUMAN	KBTBD11	Kelch repeat and BTB domain-containing protein 11
2.38182	-0.324121	Q8WXI9	P66B_HUMAN	GATAD2B	Transcriptional repressor p66-beta
2.38166	0.210398	Q8WZ64	ARAP2_HUMAN	ARAP2	Arf-GAP with Rho-GAP domain, ANK repeat and PH domain-containing protein 2
2.38117	0.183989	Q9NVN8	GNL3L_HUMAN	GNL3L	Guanine nucleotide-binding protein-like 3-like protein
2.38081	0.505835	Q9H3G5	CPVL_HUMAN	CPVL	Probable serine carboxypeptidase CPVL
2.37965	0.977838	Q9H7M9	VISTA_HUMAN	VSIR	V-type immunoglobulin domain-containing suppressor of T-cell activation
2.37689	0.739508	Q9C0C4	SEM4C_HUMAN	SEMA4C	Semaphorin-4C
2.37558	0.300183	Q96C24	SYTL4_HUMAN	SYTL4	Synaptotagmin-like protein 4
2.37541	-0.131321	O94915	FRYL_HUMAN	FRYL	Protein furry homolog-like
2.37319	-0.377176	P78549	NTH_HUMAN	NTHL1	Endonuclease III-like protein 1
2.37278	0.240371	Q9H6R0	DHX33_HUMAN	DHX33	ATP-dependent RNA helicase DHX33
2.37142	-0.26128	Q14254	FLOT2_HUMAN	FLOT2	Flotillin-2
2.37071	0.384684	P57768	SNX16_HUMAN	SNX16	Sorting nexin-16
2.37059	-0.234213	Q96E39	RMXL1_HUMAN	RBMXL1	RNA binding motif protein, X-linked-like-1
2.37028	-0.329423	Q9H8M7	MINY3_HUMAN	MINDY3	Ubiquitin carboxyl-terminal hydrolase MINDY-3
2.36998	-0.424887	Q16342	PDCD2_HUMAN	PDCD2	Programmed cell death protein 2
2.36935	0.231803	A2A2Y4	FRMD3_HUMAN	FRMD3	FERM domain-containing protein 3
2.36927	0.457858	O95628	CNOT4_HUMAN	CNOT4	CCR4-NOT transcription complex subunit 4
2.36565	-0.749787	Q96G01	BICD1_HUMAN	BICD1	Protein bicaudal D homolog 1
2.36225	-0.110027	P27694	RFA1_HUMAN	RPA1	Replication protein A 70 kDa DNA-binding subunit
2.36128	-0.344557	Q96E29	MTEF3_HUMAN	MTERF3	Transcription termination factor 3, mitochondrial
2.36099	-0.369429	Q9NWT6	HIF1N_HUMAN	HIF1AN	Hypoxia-inducible factor 1-alpha inhibitor
2.36051	-0.234441	P28715	ERCC5_HUMAN	ERCC5	DNA excision repair protein ERCC-5
2.35983	-0.14085	O95292	VAPB_HUMAN	VAPB	Vesicle-associated membrane protein-associated protein B/C
2.35823	-0.146855	P05455	LA_HUMAN	SSB	Lupus La protein
2.35796	0.895544	Q9BVA1	TBB2B_HUMAN	TUBB2B	Tubulin beta-2B chain
2.35793	0.437515	Q8TAV0	FA76A_HUMAN	FAM76A	Protein FAM76A
2.35746	-0.449574	Q562F6	SGO2_HUMAN	SGO2	Shugoshin 2
2.35625	0.278277	Q8IVH8	M4K3_HUMAN	MAP4K3	Mitogen-activated protein kinase kinase kinase kinase 3
2.35519	-0.308108	P19387	RPB3_HUMAN	POLR2C	DNA-directed RNA polymerase II subunit RPB3
2.35498	-0.136927	Q8N6R0	EFNMT_HUMAN	METTL13	eEF1A lysine and N-terminal methyltransferase
2.35338	0.416433	Q15326	ZMY11_HUMAN	ZMYND11	Zinc finger MYND domain-containing protein 11
2.35312	-0.149865	Q9H4G0	E41L1_HUMAN	EPB41L1	Band 4.1-like protein 1
2.35062	0.316582	Q01201	RELB_HUMAN	RELB	Transcription factor RelB
2.34989	0.798806	P47736	RPGP1_HUMAN	RAP1GAP	Rap1 GTPase-activating protein 1
2.34662	0.692533	Q6J4K2	NCLX_HUMAN	SLC8B1	Mitochondrial sodium/calcium exchanger protein
2.34511	0.0855908	Q5T5P2	SKT_HUMAN	KIAA1217	Sickle tail protein homolog
2.34385	-0.220697	Q96NW4	ANR27_HUMAN	ANKRD27	Ankyrin repeat domain-containing protein 27
2.34233	-0.414687	P53999	TCP4_HUMAN	SUB1	Activated RNA polymerase II transcriptional coactivator p15
2.34167	-0.104107	Q16401	PSMD5_HUMAN	PSMD5	26S proteasome non-ATPase regulatory subunit 5
2.34161	-0.376761	P07305	H10_HUMAN	H1-0	Histone H1.0
2.34035	0.257529	P98172	EFNB1_HUMAN	EFNB1	Ephrin-B1
2.33892	-0.306754	Q5XUX1	FBXW9_HUMAN	FBXW9	F-box/WD repeat-containing protein 9
2.338	-0.121664	P51114	FXR1_HUMAN	FXR1	RNA-binding protein FXR1
2.33759	0.267962	Q96DZ1	ERLEC_HUMAN	ERLEC1	Endoplasmic reticulum lectin 1
2.33597	-0.0751457	Q9Y606	PUS1_HUMAN	PUS1	Pseudouridylate synthase 1 homolog
2.33532	1.28724	Q8WXF7	ATLA1_HUMAN	ATL1	Atlastin-1
2.33474	0.310316	Q6AHZ1	Z518A_HUMAN	ZNF518A	Zinc finger protein 518A
2.33459	0.453645	P51965;cRAP-P51965	UB2E1_HUMAN;cRAP-UB2E1_HUMAN	UBE2E1;cRAP-UBE2E1	Ubiquitin-conjugating enzyme E2 E1
2.33417	0.547509	Q8TE96	DQX1_HUMAN	DQX1	ATP-dependent RNA helicase DQX1
2.33179	-0.357413	P34896	GLYC_HUMAN	SHMT1	Serine hydroxymethyltransferase, cytosolic
2.33053	0.257002	O60308	CE104_HUMAN	CEP104	Centrosomal protein of 104 kDa
2.32993	0.210682	Q8N5A5	ZGPAT_HUMAN	ZGPAT	Zinc finger CCCH-type with G patch domain-containing protein
2.32972	1.19943	Q8NFT8	DNER_HUMAN	DNER	Delta and Notch-like epidermal growth factor-related receptor
2.32805	-0.566949	Q03468	ERCC6_HUMAN	ERCC6	DNA excision repair protein ERCC-6
2.32675	0.148214	Q9P2N5	RBM27_HUMAN	RBM27	RNA-binding protein 27
2.32474	0.090795	Q9UHJ6	SHPK_HUMAN	SHPK	Sedoheptulokinase
2.32429	-0.426211	Q9Y5A7	NUB1_HUMAN	NUB1	NEDD8 ultimate buster 1
2.32418	-0.218656	Q6ZSJ8	CA122_HUMAN	C1orf122	Uncharacterized protein C1orf122
2.32369	-0.380591	Q9HC52	CBX8_HUMAN	CBX8	Chromobox protein homolog 8
2.32318	-0.194723	Q05397	FAK1_HUMAN	PTK2	Focal adhesion kinase 1
2.32109	0.303271	P49023	PAXI_HUMAN	PXN	Paxillin
2.32016	0.415421	Q5VYY1	ANR22_HUMAN	ANKRD22	Ankyrin repeat domain-containing protein 22
2.31882	-0.355662	Q7Z6I8	CE024_HUMAN	C5orf24	UPF0461 protein C5orf24
2.318	-0.373019	Q7Z6K5	ARPIN_HUMAN	ARPIN	Arpin
2.31766	0.383413	Q96NY8	NECT4_HUMAN	NECTIN4	Nectin-4
2.31595	-0.128609	Q2NL82	TSR1_HUMAN	TSR1	Pre-rRNA-processing protein TSR1 homolog
2.31395	0.355055	Q9NPA3	M1IP1_HUMAN	MID1IP1	Mid1-interacting protein 1
2.31349	0.151355	O43707	ACTN4_HUMAN	ACTN4	Alpha-actinin-4
2.31248	0.901685	P26022	PTX3_HUMAN	PTX3	Pentraxin-related protein PTX3
2.31231	-0.289804	Q13563	PKD2_HUMAN	PKD2	Polycystin-2
2.31201	-0.23976	Q8N3Y1	FBXW8_HUMAN	FBXW8	F-box/WD repeat-containing protein 8
2.31154	-0.23531	Q9H4Z3	CAPAM_HUMAN	PCIF1	mRNA (2'-O-methyladenosine-N(6)-)-methyltransferase
2.31122	0.277901	Q14435	GALT3_HUMAN	GALNT3	Polypeptide N-acetylgalactosaminyltransferase 3
2.30984	-0.106904	P30041	PRDX6_HUMAN	PRDX6	Peroxiredoxin-6
2.30983	-0.266191	Q149N8	SHPRH_HUMAN	SHPRH	E3 ubiquitin-protein ligase SHPRH
2.30969	0.077363	Q9UKN8	TF3C4_HUMAN	GTF3C4	General transcription factor 3C polypeptide 4
2.30795	0.662746	O95677	EYA4_HUMAN	EYA4	Eyes absent homolog 4
2.30697	-0.416897	O14874	BCKD_HUMAN	BCKDK	[3-methyl-2-oxobutanoate dehydrogenase [lipoamide]] kinase, mitochondrial
2.30681	0.217734	Q9Y342	PLLP_HUMAN	PLLP	Plasmolipin
2.30681	-1.04593	Q8N7X4	MAGB6_HUMAN	MAGEB6	Melanoma-associated antigen B6
2.30612	-0.489706	Q14643	ITPR1_HUMAN	ITPR1	Inositol 1,4,5-trisphosphate receptor type 1
2.30585	0.2651	P05120	PAI2_HUMAN	SERPINB2	Plasminogen activator inhibitor 2
2.30564	-0.548568	Q2TAM9	TUSC1_HUMAN	TUSC1	Tumor suppressor candidate gene 1 protein
2.30527	0.669411	Q6TFL4	KLH24_HUMAN	KLHL24	Kelch-like protein 24
2.30475	0.476343	P61587	RND3_HUMAN	RND3	Rho-related GTP-binding protein RhoE
2.30415	-0.248498	Q9UHN1	DPOG2_HUMAN	POLG2	DNA polymerase subunit gamma-2, mitochondrial
2.30362	0.20782	Q05655	KPCD_HUMAN	PRKCD	Protein kinase C delta type
2.30302	0.66215	Q6P3S1	DEN1B_HUMAN	DENND1B	DENN domain-containing protein 1B
2.30234	-0.230257	Q6JQN1	ACD10_HUMAN	ACAD10	Acyl-CoA dehydrogenase family member 10
2.30124	0.554341	Q13478	IL18R_HUMAN	IL18R1	Interleukin-18 receptor 1
2.30111	0.555936	Q9NZU5	LMCD1_HUMAN	LMCD1	LIM and cysteine-rich domains protein 1
2.30081	-0.225791	P83916	CBX1_HUMAN	CBX1	Chromobox protein homolog 1
2.30036	0.0995717	O75694	NU155_HUMAN	NUP155	Nuclear pore complex protein Nup155
2.29844	0.215211	P16219	ACADS_HUMAN	ACADS	Short-chain specific acyl-CoA dehydrogenase, mitochondrial
2.29816	-0.355744	Q5JTW2	CEP78_HUMAN	CEP78	Centrosomal protein of 78 kDa
2.29789	0.523892	P15151	PVR_HUMAN	PVR	Poliovirus receptor
2.29751	0.0932231	P21399	ACOHC_HUMAN	ACO1	Cytoplasmic aconitate hydratase
2.29655	-0.267854	Q92520	FAM3C_HUMAN	FAM3C	Protein FAM3C
2.29608	-0.18682	P62316	SMD2_HUMAN	SNRPD2	Small nuclear ribonucleoprotein Sm D2
2.29536	0.116521	Q9NU22	MDN1_HUMAN	MDN1	Midasin
2.29527	0.338899	P17275	JUNB_HUMAN	JUNB	Transcription factor JunB
2.29504	0.227061	Q58A45	PAN3_HUMAN	PAN3	PAN2-PAN3 deadenylation complex subunit PAN3
2.29459	0.0901709	P16144	ITB4_HUMAN	ITGB4	Integrin beta-4
2.2944	-0.210652	P78318	IGBP1_HUMAN	IGBP1	Immunoglobulin-binding protein 1
2.29167	0.561526	Q8N357	S35F6_HUMAN	SLC35F6	Solute carrier family 35 member F6
2.29152	0.331216	P15407	FOSL1_HUMAN	FOSL1	Fos-related antigen 1
2.29127	0.154056	Q15382	RHEB_HUMAN	RHEB	GTP-binding protein Rheb
2.29017	0.184987	Q92922	SMRC1_HUMAN	SMARCC1	SWI/SNF complex subunit SMARCC1
2.29005	0.23729	P11717	MPRI_HUMAN	IGF2R	Cation-independent mannose-6-phosphate receptor
2.2887	0.222604	Q56VL3	OCAD2_HUMAN	OCIAD2	OCIA domain-containing protein 2
2.28851	0.910436	Q96B21	TM45B_HUMAN	TMEM45B	Transmembrane protein 45B
2.28785	0.337597	P23469	PTPRE_HUMAN	PTPRE	Receptor-type tyrosine-protein phosphatase epsilon
2.28753	0.632275	Q8WWB7	GLMP_HUMAN	GLMP	Glycosylated lysosomal membrane protein
2.28424	0.41889	P15498	VAV_HUMAN	VAV1	Proto-oncogene vav
2.28391	0.763902	Q8NHU3	SMS2_HUMAN	SGMS2	Phosphatidylcholine:ceramide cholinephosphotransferase 2
2.28306	-0.247788	P14406	CX7A2_HUMAN	COX7A2	Cytochrome c oxidase subunit 7A2, mitochondrial
2.28182	-0.649921	Q92994	TF3B_HUMAN	BRF1	Transcription factor IIIB 90 kDa subunit
2.28174	-0.222488	P24534	EF1B_HUMAN	EEF1B2	Elongation factor 1-beta
2.28046	-0.113655	O60934	NBN_HUMAN	NBN	Nibrin
2.28046	-0.126181	O43149	ZZEF1_HUMAN	ZZEF1	Zinc finger ZZ-type and EF-hand domain-containing protein 1
2.28045	-0.167152	O95825	QORL1_HUMAN	CRYZL1	Quinone oxidoreductase-like protein 1
2.2804	0.281848	Q86XI8	ZSWM9_HUMAN	ZSWIM9	Uncharacterized protein ZSWIM9
2.28	-0.183309	Q5TC12	ATPF1_HUMAN	ATPAF1	ATP synthase mitochondrial F1 complex assembly factor 1
2.27883	-0.272467	Q9H0A8	COMD4_HUMAN	COMMD4	COMM domain-containing protein 4
2.27587	-0.356921	P38398	BRCA1_HUMAN	BRCA1	Breast cancer type 1 susceptibility protein
2.27399	-0.53647	Q8NFJ9	BBS1_HUMAN	BBS1	Bardet-Biedl syndrome 1 protein
2.27309	0.347746	O14686	KMT2D_HUMAN	KMT2D	Histone-lysine N-methyltransferase 2D
2.27143	-0.215598	P10253	LYAG_HUMAN	GAA	Lysosomal alpha-glucosidase
2.27142	-0.282611	Q9Y6Y0	NS1BP_HUMAN	IVNS1ABP	Influenza virus NS1A-binding protein
2.27015	0.182896	Q6P1M0	S27A4_HUMAN	SLC27A4	Long-chain fatty acid transport protein 4
2.27011	-0.186842	O75475	PSIP1_HUMAN	PSIP1	PC4 and SFRS1-interacting protein
2.2696	0.675205	Q96DT7	ZBT10_HUMAN	ZBTB10	Zinc finger and BTB domain-containing protein 10
2.267	-0.404016	Q8WV22	NSE1_HUMAN	NSMCE1	Non-structural maintenance of chromosomes element 1 homolog
2.26626	-0.302009	Q9BUL5	PHF23_HUMAN	PHF23	PHD finger protein 23
2.26469	-0.199609	Q8WUH2	TGFA1_HUMAN	TGFBRAP1	Transforming growth factor-beta receptor-associated protein 1
2.26415	0.509939	Q99666	RGPD5_HUMAN	RGPD6	RANBP2-like and GRIP domain-containing protein 5/6
2.26414	0.598853	Q9NV92	NFIP2_HUMAN	NDFIP2	NEDD4 family-interacting protein 2
2.26146	0.415336	Q9NYS0	KBRS1_HUMAN	NKIRAS1	NF-kappa-B inhibitor-interacting Ras-like protein 1
2.26115	0.459456	Q96AY4	TTC28_HUMAN	TTC28	Tetratricopeptide repeat protein 28
2.26099	0.18259	O00264	PGRC1_HUMAN	PGRMC1	Membrane-associated progesterone receptor component 1
2.25896	0.189157	Q5BKZ1	ZN326_HUMAN	ZNF326	DBIRD complex subunit ZNF326
2.25814	-0.360372	Q8N5I9	NOPC1_HUMAN	NOPCHAP1	NOP protein chaperone 1
2.25746	0.270118	Q9UL26	RB22A_HUMAN	RAB22A	Ras-related protein Rab-22A
2.2565	-0.0976262	Q9NRY4	RHG35_HUMAN	ARHGAP35	Rho GTPase-activating protein 35
2.25639	-0.0776458	Q8N442	GUF1_HUMAN	GUF1	Translation factor GUF1, mitochondrial
2.25591	0.192387	P48960	AGRE5_HUMAN	ADGRE5	Adhesion G protein-coupled receptor E5
2.25538	-0.242058	Q9BYC9	RM20_HUMAN	MRPL20	Large ribosomal subunit protein bL20m
2.25363	-0.161479	Q9BXW9	FACD2_HUMAN	FANCD2	Fanconi anemia group D2 protein
2.25347	-0.166164	Q9NS69	TOM22_HUMAN	TOMM22	Mitochondrial import receptor subunit TOM22 homolog
2.25345	-0.253953	Q9BUE6	ISCA1_HUMAN	ISCA1	Iron-sulfur cluster assembly 1 homolog, mitochondrial
2.25317	-0.314562	Q92794	KAT6A_HUMAN	KAT6A	Histone acetyltransferase KAT6A
2.25316	-0.209934	Q4G176	ACSF3_HUMAN	ACSF3	Malonate--CoA ligase ACSF3, mitochondrial
2.25204	-0.496169	Q15561	TEAD4_HUMAN	TEAD4	Transcriptional enhancer factor TEF-3
2.2504	-0.2507	P01583	IL1A_HUMAN	IL1A	Interleukin-1 alpha
2.24979	0.56543	Q3ZCW2	LEGL_HUMAN	LGALSL	Galectin-related protein
2.24975	-0.275904	P04066	FUCO_HUMAN	FUCA1	Tissue alpha-L-fucosidase
2.2492	-0.302841	O95684	CEP43_HUMAN	CEP43	Centrosomal protein 43
2.24901	-0.323622	Q86Y56	DAAF5_HUMAN	DNAAF5	Dynein axonemal assembly factor 5
2.24718	-0.2819	Q66GS9	CP135_HUMAN	CEP135	Centrosomal protein of 135 kDa
2.24663	0.422265	Q9NY97	B3GN2_HUMAN	B3GNT2	N-acetyllactosaminide beta-1,3-N-acetylglucosaminyltransferase 2
2.24648	-0.250735	Q9BPX7	CG025_HUMAN	C7orf25	UPF0415 protein C7orf25
2.2464	0.0948744	O43776	SYNC_HUMAN	NARS1	Asparagine--tRNA ligase, cytoplasmic
2.24635	0.342946	Q9Y6Q5	AP1M2_HUMAN	AP1M2	AP-1 complex subunit mu-2
2.24514	-0.257734	P36969	GPX4_HUMAN	GPX4	Phospholipid hydroperoxide glutathione peroxidase
2.24417	0.818766	Q9UN70	PCDGK_HUMAN	PCDHGC3	Protocadherin gamma-C3
2.24415	-0.052999	O75962	TRIO_HUMAN	TRIO	Triple functional domain protein
2.24386	0.251416	Q04912	RON_HUMAN	MST1R	Macrophage-stimulating protein receptor
2.24163	-0.120027	Q8N5N7	RM50_HUMAN	MRPL50	Large ribosomal subunit protein mL50
2.23903	0.264768	P20839	IMDH1_HUMAN	IMPDH1	Inosine-5'-monophosphate dehydrogenase 1
2.23853	0.528895	O95833	CLIC3_HUMAN	CLIC3	Chloride intracellular channel protein 3
2.23817	-0.451334	Q96E52	OMA1_HUMAN	OMA1	Metalloendopeptidase OMA1, mitochondrial
2.23771	0.1968	Q9NZJ5	E2AK3_HUMAN	EIF2AK3	Eukaryotic translation initiation factor 2-alpha kinase 3
2.23518	-0.319592	O95613	PCNT_HUMAN	PCNT	Pericentrin
2.23506	0.395969	Q8NHS3	MFSD8_HUMAN	MFSD8	Major facilitator superfamily domain-containing protein 8
2.23453	0.226897	Q8TF74	WIPF2_HUMAN	WIPF2	WAS/WASL-interacting protein family member 2
2.23192	0.237877	P07942	LAMB1_HUMAN	LAMB1	Laminin subunit beta-1
2.23156	0.277701	P08582	TRFM_HUMAN	MELTF	Melanotransferrin
2.23137	-0.536791	P54132	BLM_HUMAN	BLM	RecQ-like DNA helicase BLM
2.23116	0.199065	P48163	MAOX_HUMAN	ME1	NADP-dependent malic enzyme
2.23029	-0.130087	P46063	RECQ1_HUMAN	RECQL	ATP-dependent DNA helicase Q1
2.22938	-0.421464	Q01664	TFAP4_HUMAN	TFAP4	Transcription factor AP-4
2.22777	0.425416	Q96QR8	PURB_HUMAN	PURB	Transcriptional activator protein Pur-beta
2.22485	0.179642	Q9Y6M4	KC1G3_HUMAN	CSNK1G3	Casein kinase I isoform gamma-3
2.22477	-0.358278	Q96I15	SCLY_HUMAN	SCLY	Selenocysteine lyase
2.22294	0.169785	Q6ZNJ1	NBEL2_HUMAN	NBEAL2	Neurobeachin-like protein 2
2.22095	-0.251006	Q6IN84	MRM1_HUMAN	MRM1	rRNA methyltransferase 1, mitochondrial
2.22079	-0.288451	Q9NWV4	CZIB_HUMAN	CZIB	CXXC motif containing zinc binding protein
2.22017	-0.350385	Q9HAF1	EAF6_HUMAN	MEAF6	Chromatin modification-related protein MEAF6
2.21948	-0.299414	Q3T8J9	GON4L_HUMAN	GON4L	GON-4-like protein
2.21914	-0.114282	Q9Y6D9	MD1L1_HUMAN	MAD1L1	Mitotic spindle assembly checkpoint protein MAD1
2.21908	0.536999	Q96D15	RCN3_HUMAN	RCN3	Reticulocalbin-3
2.21853	-0.256403	Q9BT73	PSMG3_HUMAN	PSMG3	Proteasome assembly chaperone 3
2.21818	-0.42669	Q96EY9	ADAT3_HUMAN	ADAT3	Probable inactive tRNA-specific adenosine deaminase-like protein 3
2.21398	-0.586692	P19883	FST_HUMAN	FST	Follistatin
2.21267	-0.282191	Q99755	PI51A_HUMAN	PIP5K1A	Phosphatidylinositol 4-phosphate 5-kinase type-1 alpha
2.21234	-0.170247	Q96SQ9	CP2S1_HUMAN	CYP2S1	Cytochrome P450 2S1
2.21136	0.540335	Q8N1P7	CRBG2_HUMAN	CRYBG2	Beta/gamma crystallin domain-containing protein 2
2.21128	-0.30523	P28347	TEAD1_HUMAN	TEAD1	Transcriptional enhancer factor TEF-1
2.2073	0.206855	Q8WUK0	PTPM1_HUMAN	PTPMT1	Phosphatidylglycerophosphatase and protein-tyrosine phosphatase 1
2.2072	-0.186632	Q9BYD6	RM01_HUMAN	MRPL1	Large ribosomal subunit protein uL1m
2.20621	-0.630095	P24386	RAE1_HUMAN	CHM	Rab proteins geranylgeranyltransferase component A 1
2.20456	-0.486406	O60238	BNI3L_HUMAN	BNIP3L	BCL2/adenovirus E1B 19 kDa protein-interacting protein 3-like
2.20416	0.0988555	O75351	VPS4B_HUMAN	VPS4B	Vacuolar protein sorting-associated protein 4B
2.20359	0.11014	O60763	USO1_HUMAN	USO1	General vesicular transport factor p115
2.20313	0.13268	Q08426	ECHP_HUMAN	EHHADH	Peroxisomal bifunctional enzyme
2.20206	-0.349475	Q96G61	NUD11_HUMAN	NUDT11	Diphosphoinositol polyphosphate phosphohydrolase 3-beta
2.19973	-0.476555	P40261	NNMT_HUMAN	NNMT	Nicotinamide N-methyltransferase
2.19837	0.228834	Q9Y371	SHLB1_HUMAN	SH3GLB1	Endophilin-B1
2.1982	-0.560419	P11473	VDR_HUMAN	VDR	Vitamin D3 receptor
2.19746	-0.347715	Q9BX40	LS14B_HUMAN	LSM14B	Protein LSM14 homolog B
2.19613	0.20397	Q08AF3	SLFN5_HUMAN	SLFN5	Schlafen family member 5
2.1955	-0.702516	C9JLW8	MCRI1_HUMAN	MCRIP1	Mapk-regulated corepressor-interacting protein 1
2.19443	0.196317	Q9BSE5	GDAH_HUMAN	AGMAT	Guanidino acid hydrolase, mitochondrial
2.19263	-0.0884199	Q8NBJ5	GT251_HUMAN	COLGALT1	Procollagen galactosyltransferase 1
2.1925	0.314818	Q9NRC8	SIR7_HUMAN	SIRT7	NAD-dependent protein deacetylase sirtuin-7
2.19216	-0.330557	Q8NCC3	PAG15_HUMAN	PLA2G15	Phospholipase A2 group XV
2.19142	0.312476	P05091	ALDH2_HUMAN	ALDH2	Aldehyde dehydrogenase, mitochondrial
2.19	-0.296973	Q8WUD4	CCD12_HUMAN	CCDC12	Coiled-coil domain-containing protein 12
2.18833	-0.14034	Q7RTP6	MICA3_HUMAN	MICAL3	[F-actin]-monooxygenase MICAL3
2.18799	-0.127414	Q9Y6G5	COMDA_HUMAN	COMMD10	COMM domain-containing protein 10
2.18721	0.223047	P57088	TMM33_HUMAN	TMEM33	Transmembrane protein 33
2.18674	0.328832	Q92882	OSTF1_HUMAN	OSTF1	Osteoclast-stimulating factor 1
2.18646	-0.270303	O14737	PDCD5_HUMAN	PDCD5	Programmed cell death protein 5
2.18293	-0.246504	O75368	SH3L1_HUMAN	SH3BGRL	Adapter SH3BGRL
2.18238	0.340546	Q9BZ71	PITM3_HUMAN	PITPNM3	Membrane-associated phosphatidylinositol transfer protein 3
2.18226	0.848271	Q9UBX7	KLK11_HUMAN	KLK11	Kallikrein-11
2.18057	0.65433	O43597	SPY2_HUMAN	SPRY2	Protein sprouty homolog 2
2.17966	-0.135194	Q7Z460	CLAP1_HUMAN	CLASP1	CLIP-associating protein 1
2.17928	-0.329223	Q9NVR0	KLH11_HUMAN	KLHL11	Kelch-like protein 11
2.179	-0.160033	Q9NSV4	DIAP3_HUMAN	DIAPH3	Protein diaphanous homolog 3
2.17865	-0.323744	Q9NZU0	FLRT3_HUMAN	FLRT3	Leucine-rich repeat transmembrane protein FLRT3
2.17795	0.203819	Q9P1Y5	CAMP3_HUMAN	CAMSAP3	Calmodulin-regulated spectrin-associated protein 3
2.17625	-0.15337	Q9Y2X7	GIT1_HUMAN	GIT1	ARF GTPase-activating protein GIT1
2.17569	1.1992	Q99743	NPAS2_HUMAN	NPAS2	Neuronal PAS domain-containing protein 2
2.17543	0.37856	Q09328	MGT5A_HUMAN	MGAT5	Alpha-1,6-mannosylglycoprotein 6-beta-N-acetylglucosaminyltransferase A
2.17531	0.704151	Q86UW9	DTX2_HUMAN	DTX2	Probable E3 ubiquitin-protein ligase DTX2
2.17452	0.417193	O75525	KHDR3_HUMAN	KHDRBS3	KH domain-containing, RNA-binding, signal transduction-associated protein 3
2.17412	-0.0942554	P16278	BGAL_HUMAN	GLB1	Beta-galactosidase
2.17365	-0.351382	Q96PM9	Z385A_HUMAN	ZNF385A	Zinc finger protein 385A
2.17301	0.164453	Q07617	SPAG1_HUMAN	SPAG1	Sperm-associated antigen 1
2.17217	-0.0633678	Q8ND04	SMG8_HUMAN	SMG8	Nonsense-mediated mRNA decay factor SMG8
2.17049	-0.202068	Q9BW19	KIFC1_HUMAN	KIFC1	Kinesin-like protein KIFC1
2.17013	-0.461046	P20933	ASPG_HUMAN	AGA	N(4)-(beta-N-acetylglucosaminyl)-L-asparaginase
2.16954	-0.209566	O43826	G6PT1_HUMAN	SLC37A4	Glucose-6-phosphate exchanger SLC37A4
2.16936	0.165476	O95232	LC7L3_HUMAN	LUC7L3	Luc7-like protein 3
2.16856	0.866289	Q6UXU6	TMM92_HUMAN	TMEM92	Transmembrane protein 92
2.16851	-0.220879	Q13426	XRCC4_HUMAN	XRCC4	DNA repair protein XRCC4
2.16678	0.216085	Q13496	MTM1_HUMAN	MTM1	Myotubularin
2.16614	-0.297334	P16383	GCFC2_HUMAN	GCFC2	Intron Large complex component GCFC2
2.16611	0.351341	Q9NQX4	MYO5C_HUMAN	MYO5C	Unconventional myosin-Vc
2.16496	-0.15639	Q9UL46	PSME2_HUMAN	PSME2	Proteasome activator complex subunit 2
2.16487	-0.231736	Q96GZ6	S41A3_HUMAN	SLC41A3	Solute carrier family 41 member 3
2.16449	0.18641	O95786	RIGI_HUMAN	RIGI	Antiviral innate immune response receptor RIG-I
2.16436	0.867243	O00408	PDE2A_HUMAN	PDE2A	cGMP-dependent 3',5'-cyclic phosphodiesterase
2.16412	0.554	Q8TCT8	SPP2A_HUMAN	SPPL2A	Signal peptide peptidase-like 2A
2.16371	0.25944	Q9P275	UBP36_HUMAN	USP36	Ubiquitin carboxyl-terminal hydrolase 36
2.16361	-0.206595	Q9NTJ4	MA2C1_HUMAN	MAN2C1	Alpha-mannosidase 2C1
2.16353	0.309428	Q08AE8	SPIR1_HUMAN	SPIRE1	Protein spire homolog 1
2.16337	0.418007	Q8IVF2	AHNK2_HUMAN	AHNAK2	Protein AHNAK2
2.1622	0.118737	P17174	AATC_HUMAN	GOT1	Aspartate aminotransferase, cytoplasmic
2.16216	0.493938	P36894	BMR1A_HUMAN	BMPR1A	Bone morphogenetic protein receptor type-1A
2.16216	0.394768	Q9P219	DAPLE_HUMAN	CCDC88C	Protein Daple
2.16124	0.288919	Q8WUN7	UBTD2_HUMAN	UBTD2	Ubiquitin domain-containing protein 2
2.15984	0.147319	P18206	VINC_HUMAN	VCL	Vinculin
2.15956	-0.268483	Q7Z6K3	PTAR1_HUMAN	PTAR1	Protein prenyltransferase alpha subunit repeat-containing protein 1
2.15874	-0.11529	Q03252	LMNB2_HUMAN	LMNB2	Lamin-B2
2.15849	-0.157864	Q8WUM0	NU133_HUMAN	NUP133	Nuclear pore complex protein Nup133
2.15781	-0.139058	Q12770	SCAP_HUMAN	SCAP	Sterol regulatory element-binding protein cleavage-activating protein
2.15716	0.381928	Q2M1P5	KIF7_HUMAN	KIF7	Kinesin-like protein KIF7
2.15619	-0.293795	P08651	NFIC_HUMAN	NFIC	Nuclear factor 1 C-type
2.15525	0.29111	Q2TB10	ZN800_HUMAN	ZNF800	Zinc finger protein 800
2.15519	-0.244873	Q9H3H1	MOD5_HUMAN	TRIT1	tRNA dimethylallyltransferase
2.15295	-0.521758	Q96BU1	S1PBP_HUMAN	S100PBP	S100P-binding protein
2.15256	0.443686	Q8N9M5	TM102_HUMAN	TMEM102	Transmembrane protein 102
2.1523	0.199443	O15211	RGL2_HUMAN	RGL2	Ral guanine nucleotide dissociation stimulator-like 2
2.15194	-0.361644	Q6P161	RM54_HUMAN	MRPL54	Large ribosomal subunit protein mL54
2.15188	-0.271668	Q8N5M1	ATPF2_HUMAN	ATPAF2	ATP synthase mitochondrial F1 complex assembly factor 2
2.15086	0.281086	Q92485	ASM3B_HUMAN	SMPDL3B	Acid sphingomyelinase-like phosphodiesterase 3b
2.15033	-0.192635	Q9UPQ0	LIMC1_HUMAN	LIMCH1	LIM and calponin homology domains-containing protein 1
2.15033	0.451341	Q69YL0	NCAS2_HUMAN	NCBP2AS2	Protein NCBP2AS2
2.15017	-0.100372	Q8TCT9	HM13_HUMAN	HM13	Minor histocompatibility antigen H13
2.14983	0.73764	P34910	EVI2B_HUMAN	EVI2B	Protein EVI2B
2.14969	-1.58988	Q9UNZ5	L10K_HUMAN	C19orf53	Leydig cell tumor 10 kDa protein homolog
2.14782	0.26232	Q6NXT6	TAPT1_HUMAN	TAPT1	Transmembrane anterior posterior transformation protein 1 homolog
2.14732	-0.225744	Q9Y6M7	S4A7_HUMAN	SLC4A7	Sodium bicarbonate cotransporter 3
2.14487	0.202021	Q8NI08	NCOA7_HUMAN	NCOA7	Nuclear receptor coactivator 7
2.14252	-0.529248	Q7Z698	SPRE2_HUMAN	SPRED2	Sprouty-related, EVH1 domain-containing protein 2
2.14246	-0.210825	Q9BZD4	NUF2_HUMAN	NUF2	Kinetochore protein Nuf2
2.14069	-0.136795	Q9NWU1	OXSM_HUMAN	OXSM	3-oxoacyl-[acyl-carrier-protein] synthase, mitochondrial
2.14045	-0.635924	Q8NEZ3	WDR19_HUMAN	WDR19	WD repeat-containing protein 19
2.14031	0.204483	P0DMM9;P0DMN0	ST1A3_HUMAN;ST1A4_HUMAN	SULT1A3;SULT1A4	Sulfotransferase 1A3
2.13972	0.271501	P78310	CXAR_HUMAN	CXADR	Coxsackievirus and adenovirus receptor
2.13949	0.528906	Q9UQL6	HDAC5_HUMAN	HDAC5	Histone deacetylase 5
2.13873	0.232917	P17252	KPCA_HUMAN	PRKCA	Protein kinase C alpha type
2.13722	0.787689	P08174	DAF_HUMAN	CD55	Complement decay-accelerating factor
2.13688	-0.206661	P62487	RPB7_HUMAN	POLR2G	DNA-directed RNA polymerase II subunit RPB7
2.13657	0.241555	Q8TF46	DI3L1_HUMAN	DIS3L	DIS3-like exonuclease 1
2.13635	0.286492	Q9NR56	MBNL1_HUMAN	MBNL1	Muscleblind-like protein 1
2.13559	1.2582	P38484	INGR2_HUMAN	IFNGR2	Interferon gamma receptor 2
2.13389	0.183878	Q86YM7	HOME1_HUMAN	HOMER1	Homer protein homolog 1
2.13349	0.773736	Q9H2E6	SEM6A_HUMAN	SEMA6A	Semaphorin-6A
2.13272	-0.362234	Q9ULT0	TTC7A_HUMAN	TTC7A	Tetratricopeptide repeat protein 7A
2.13235	0.219412	Q9Y4C1	KDM3A_HUMAN	KDM3A	Lysine-specific demethylase 3A
2.13102	0.158028	Q8TAQ2	SMRC2_HUMAN	SMARCC2	SWI/SNF complex subunit SMARCC2
2.13001	-0.835956	A8MPP1	D11L8_HUMAN	DDX11L8	Putative ATP-dependent RNA helicase DDX11-like protein 8
2.12946	-0.184275	Q9ULW0	TPX2_HUMAN	TPX2	Targeting protein for Xklp2
2.12876	0.316629	Q96QD8	S38A2_HUMAN	SLC38A2	Sodium-coupled neutral amino acid symporter 2
2.1285	0.347214	Q86WU2	LDHD_HUMAN	LDHD	Probable D-lactate dehydrogenase, mitochondrial
2.12832	-0.254447	Q9BU02	THTPA_HUMAN	THTPA	Thiamine-triphosphatase
2.12821	-0.330338	Q96K17	BT3L4_HUMAN	BTF3L4	Transcription factor BTF3 homolog 4
2.12813	0.304203	Q9UGH3	S23A2_HUMAN	SLC23A2	Solute carrier family 23 member 2
2.12735	0.208994	P67870	CSK2B_HUMAN	CSNK2B	Casein kinase II subunit beta
2.127	0.430029	Q9NPR9	GP108_HUMAN	GPR108	Protein GPR108
2.12571	0.16365	Q13438	OS9_HUMAN	OS9	Protein OS-9
2.12565	0.594857	Q8IWQ3	BRSK2_HUMAN	BRSK2	Serine/threonine-protein kinase BRSK2
2.12536	-0.18086	P11172	UMPS_HUMAN	UMPS	Uridine 5'-monophosphate synthase
2.12533	-0.869823	Q8NCY6	MSD4_HUMAN	MSANTD4	Myb/SANT-like DNA-binding domain-containing protein 4
2.12378	0.233687	Q6PCB5	RSBNL_HUMAN	RSBN1L	Lysine-specific demethylase RSBN1L
2.12298	0.652035	P08910	ABHD2_HUMAN	ABHD2	Monoacylglycerol lipase ABHD2
2.1228	0.296136	O95872	GPAN1_HUMAN	GPANK1	G patch domain and ankyrin repeat-containing protein 1
2.12177	0.28475	Q9BXF6	RFIP5_HUMAN	RAB11FIP5	Rab11 family-interacting protein 5
2.12111	-0.117938	Q8NBF2	NHLC2_HUMAN	NHLRC2	NHL repeat-containing protein 2
2.12076	-0.344811	Q9BY42	RTF2_HUMAN	RTF2	Replication termination factor 2
2.11899	0.158976	O60547	GMDS_HUMAN	GMDS	GDP-mannose 4,6 dehydratase
2.11791	0.363324	P13473	LAMP2_HUMAN	LAMP2	Lysosome-associated membrane glycoprotein 2
2.11765	-0.429608	Q53G44	IF44L_HUMAN	IFI44L	Interferon-induced protein 44-like
2.11671	-0.155316	Q6DT37	MRCKG_HUMAN	CDC42BPG	Serine/threonine-protein kinase MRCK gamma
2.11658	-0.291692	Q96NY9	MUS81_HUMAN	MUS81	Crossover junction endonuclease MUS81
2.11616	0.826323	O95445	APOM_HUMAN	APOM	Apolipoprotein M
2.11519	-0.123028	Q99575	POP1_HUMAN	POP1	Ribonucleases P/MRP protein subunit POP1
2.11481	-0.124071	Q9BWU1	CDK19_HUMAN	CDK19	Cyclin-dependent kinase 19
2.11467	0.214714	Q9Y597	KCTD3_HUMAN	KCTD3	BTB/POZ domain-containing protein KCTD3
2.11402	0.205204	Q13555	KCC2G_HUMAN	CAMK2G	Calcium/calmodulin-dependent protein kinase type II subunit gamma
2.11306	0.409578	Q9Y2C2	UST_HUMAN	UST	Uronyl 2-sulfotransferase
2.11239	-0.187167	Q02252	MMSA_HUMAN	ALDH6A1	Methylmalonate-semialdehyde dehydrogenase [acylating], mitochondrial
2.1117	-0.291593	Q16626	MEA1_HUMAN	MEA1	Male-enhanced antigen 1
2.11145	-0.155723	Q9Y4R8	TELO2_HUMAN	TELO2	Telomere length regulation protein TEL2 homolog
2.1098	-0.111126	Q9H4A4	AMPB_HUMAN	RNPEP	Aminopeptidase B
2.10858	0.240907	Q8IWX8	CHERP_HUMAN	CHERP	Calcium homeostasis endoplasmic reticulum protein
2.1079	0.206596	Q9HCU5	PREB_HUMAN	PREB	Prolactin regulatory element-binding protein
2.10789	0.189435	P50552	VASP_HUMAN	VASP	Vasodilator-stimulated phosphoprotein
2.10757	0.151902	Q9BRR6	ADPGK_HUMAN	ADPGK	ADP-dependent glucokinase
2.10733	-0.126663	Q9NVS9	PNPO_HUMAN	PNPO	Pyridoxine-5'-phosphate oxidase
2.10731	-0.0953884	Q9BX59	TPSNR_HUMAN	TAPBPL	Tapasin-related protein
2.10606	-0.669418	Q9NW38	FANCL_HUMAN	FANCL	E3 ubiquitin-protein ligase FANCL
2.10449	-0.185596	Q96S82	UBL7_HUMAN	UBL7	Ubiquitin-like protein 7
2.10401	-0.182327	Q12882	DPYD_HUMAN	DPYD	Dihydropyrimidine dehydrogenase [NADP(+)]
2.10295	-0.452489	Q8IU60	DCP2_HUMAN	DCP2	m7GpppN-mRNA hydrolase
2.10228	-0.42945	P52564	MP2K6_HUMAN	MAP2K6	Dual specificity mitogen-activated protein kinase kinase 6
2.10093	0.210923	Q8NFW8	NEUA_HUMAN	CMAS	N-acylneuraminate cytidylyltransferase
2.10001	-0.607621	Q8NHY2	COP1_HUMAN	COP1	E3 ubiquitin-protein ligase COP1
2.09995	0.215991	O15533	TPSN_HUMAN	TAPBP	Tapasin
2.09942	-0.156993	Q8NCN4	RN169_HUMAN	RNF169	E3 ubiquitin-protein ligase RNF169
2.09864	0.060534	Q6ZRS2	SRCAP_HUMAN	SRCAP	Helicase SRCAP
2.09758	0.170047	Q9HCG8	CWC22_HUMAN	CWC22	Pre-mRNA-splicing factor CWC22 homolog
2.09728	0.326342	Q13277	STX3_HUMAN	STX3	Syntaxin-3
2.09701	0.0858078	Q99683	M3K5_HUMAN	MAP3K5	Mitogen-activated protein kinase kinase kinase 5
2.09645	-0.299081	Q96FC9	DDX11_HUMAN	DDX11	ATP-dependent DNA helicase DDX11
2.09173	0.391257	Q9UKY1	ZHX1_HUMAN	ZHX1	Zinc fingers and homeoboxes protein 1
2.09103	-0.0908833	Q9NUQ9	CYRIB_HUMAN	CYRIB	CYFIP-related Rac1 interactor B
2.09102	-0.362889	Q66PJ3	AR6P4_HUMAN	ARL6IP4	ADP-ribosylation factor-like protein 6-interacting protein 4
2.08933	-0.306059	Q5HYA8	MKS3_HUMAN	TMEM67	Meckelin
2.08776	0.127473	P30153	2AAA_HUMAN	PPP2R1A	Serine/threonine-protein phosphatase 2A 65 kDa regulatory subunit A alpha isoform
2.08529	0.441123	P52824	DGKQ_HUMAN	DGKQ	Diacylglycerol kinase theta
2.08443	0.434042	Q5VSG8	MANEL_HUMAN	MANEAL	Glycoprotein endo-alpha-1,2-mannosidase-like protein
2.08398	0.214318	Q13126	MTAP_HUMAN	MTAP	S-methyl-5'-thioadenosine phosphorylase
2.08389	0.182066	Q05209	PTN12_HUMAN	PTPN12	Tyrosine-protein phosphatase non-receptor type 12
2.08379	0.306789	Q92547	TOPB1_HUMAN	TOPBP1	DNA topoisomerase 2-binding protein 1
2.08288	0.377501	Q9UKR5	ERG28_HUMAN	ERG28	Ergosterol biosynthetic protein 28 homolog
2.08265	0.118021	Q14997	PSME4_HUMAN	PSME4	Proteasome activator complex subunit 4
2.08089	0.368384	Q8TB40	ABHD4_HUMAN	ABHD4	(Lyso)-N-acylphosphatidylethanolamine lipase
2.08076	0.233004	Q96DM3	RMC1_HUMAN	RMC1	Regulator of MON1-CCZ1 complex
2.07919	-0.239195	Q9C0B1	FTO_HUMAN	FTO	Alpha-ketoglutarate-dependent dioxygenase FTO
2.07909	-0.0929909	Q8TEQ6	GEMI5_HUMAN	GEMIN5	Gem-associated protein 5
2.07892	-0.143409	O94927	HAUS5_HUMAN	HAUS5	HAUS augmin-like complex subunit 5
2.07679	0.221	Q9HBU6	EKI1_HUMAN	ETNK1	Ethanolamine kinase 1
2.07662	0.245947	P05556	ITB1_HUMAN	ITGB1	Integrin beta-1
2.07638	-0.233894	P34059	GALNS_HUMAN	GALNS	N-acetylgalactosamine-6-sulfatase
2.07584	-0.576418	Q6W2J9	BCOR_HUMAN	BCOR	BCL-6 corepressor
2.07551	-0.254383	Q8TEA1	NSUN6_HUMAN	NSUN6	tRNA (cytosine(72)-C(5))-methyltransferase NSUN6
2.07539	-0.185129	Q8N5D0	WDTC1_HUMAN	WDTC1	WD and tetratricopeptide repeats protein 1
2.07528	-0.224504	P19474	RO52_HUMAN	TRIM21	E3 ubiquitin-protein ligase TRIM21
2.0739	0.202841	Q6P9B9	INT5_HUMAN	INTS5	Integrator complex subunit 5
2.07266	-0.0826588	Q15003	CND2_HUMAN	NCAPH	Condensin complex subunit 2
2.07149	0.430199	Q96HB5	CC120_HUMAN	CCDC120	Coiled-coil domain-containing protein 120
2.07144	0.174352	Q6NXG1	ESRP1_HUMAN	ESRP1	Epithelial splicing regulatory protein 1
2.0714	0.0775886	Q9UDT6	CLIP2_HUMAN	CLIP2	CAP-Gly domain-containing linker protein 2
2.07102	0.549687	P43121	MUC18_HUMAN	MCAM	Cell surface glycoprotein MUC18
2.07044	-0.126826	Q8NC56	LEMD2_HUMAN	LEMD2	LEM domain-containing protein 2
2.06956	0.20397	Q9NS73	MBIP1_HUMAN	MBIP	MAP3K12-binding inhibitory protein 1
2.06925	0.586841	Q96SL1	DIRC2_HUMAN	SLC49A4	Solute carrier family 49 member 4
2.06776	0.31076	Q7LBR1	CHM1B_HUMAN	CHMP1B	Charged multivesicular body protein 1b
2.06698	0.713715	Q969F2	NKD2_HUMAN	NKD2	Protein naked cuticle homolog 2
2.06626	-0.134188	Q8TEM1	PO210_HUMAN	NUP210	Nuclear pore membrane glycoprotein 210
2.06434	-0.209918	Q92541	RTF1_HUMAN	RTF1	RNA polymerase-associated protein RTF1 homolog
2.06292	-0.0741611	P34897	GLYM_HUMAN	SHMT2	Serine hydroxymethyltransferase, mitochondrial
2.0615	0.242455	P17931	LEG3_HUMAN	LGALS3	Galectin-3
2.06101	-0.126641	Q13459	MYO9B_HUMAN	MYO9B	Unconventional myosin-IXb
2.06082	-0.297484	Q9Y5L4	TIM13_HUMAN	TIMM13	Mitochondrial import inner membrane translocase subunit Tim13
2.06057	0.329499	Q6PCB6	AB17C_HUMAN	ABHD17C	Alpha/beta hydrolase domain-containing protein 17C
2.06035	-0.312236	Q9UHJ3	SMBT1_HUMAN	SFMBT1	Scm-like with four MBT domains protein 1
2.05947	0.302343	Q6NSJ0	MYORG_HUMAN	MYORG	Myogenesis-regulating glycosidase
2.05903	-0.168715	Q9H497	TOR3A_HUMAN	TOR3A	Torsin-3A
2.05881	0.30219	Q13637	RAB32_HUMAN	RAB32	Ras-related protein Rab-32
2.05862	0.518765	Q8N2A8	PLD6_HUMAN	PLD6	Mitochondrial cardiolipin hydrolase
2.05762	0.3017	P49662	CASP4_HUMAN	CASP4	Caspase-4
2.05706	-0.175895	Q14353	GAMT_HUMAN	GAMT	Guanidinoacetate N-methyltransferase
2.05572	-0.190563	Q9BTW9	TBCD_HUMAN	TBCD	Tubulin-specific chaperone D
2.05427	-0.308895	Q9Y324	FCF1_HUMAN	FCF1	rRNA-processing protein FCF1 homolog
2.04998	0.337915	O15484	CAN5_HUMAN	CAPN5	Calpain-5
2.04832	0.176625	Q9H3F6	BACD3_HUMAN	KCTD10	BTB/POZ domain-containing adapter for CUL3-mediated RhoA degradation protein 3
2.04735	2.9672	Q9NSC7	SIA7A_HUMAN	ST6GALNAC1	Alpha-N-acetylgalactosaminide alpha-2,6-sialyltransferase 1
2.04651	0.497591	O76095	JTB_HUMAN	JTB	Protein JTB
2.04535	0.291445	Q9UM82	SPAT2_HUMAN	SPATA2	Spermatogenesis-associated protein 2
2.04534	0.651287	Q09327	MGAT3_HUMAN	MGAT3	Beta-1,4-mannosyl-glycoprotein 4-beta-N-acetylglucosaminyltransferase
2.0453	-0.497253	Q9HCS5	E41LA_HUMAN	EPB41L4A	Band 4.1-like protein 4A
2.04418	-0.496336	P56179	DLX6_HUMAN	DLX6	Homeobox protein DLX-6
2.04387	0.692318	O60687	SRPX2_HUMAN	SRPX2	Sushi repeat-containing protein SRPX2
2.04232	-0.346585	Q5TC63	GRTP1_HUMAN	GRTP1	Growth hormone-regulated TBC protein 1
2.04209	0.340055	O15550	KDM6A_HUMAN	KDM6A	Lysine-specific demethylase 6A
2.04058	0.172579	Q9BZZ5	API5_HUMAN	API5	Apoptosis inhibitor 5
2.04044	-0.095562	O75718	CRTAP_HUMAN	CRTAP	Cartilage-associated protein
2.03951	0.242654	Q5VW38	GP107_HUMAN	GPR107	Protein GPR107
2.03946	0.105575	Q8NBJ7	SUMF2_HUMAN	SUMF2	Inactive C-alpha-formylglycine-generating enzyme 2
2.03838	-0.164727	P51648	AL3A2_HUMAN	ALDH3A2	Aldehyde dehydrogenase family 3 member A2
2.03774	-0.382895	Q969T7	5NT3B_HUMAN	NT5C3B	7-methylguanosine phosphate-specific 5'-nucleotidase
2.03751	0.135454	Q9Y2K7	KDM2A_HUMAN	KDM2A	Lysine-specific demethylase 2A
2.03748	-0.182709	P62805	H4_HUMAN	H4C16	Histone H4
2.03716	-0.273782	Q8IWT3	CUL9_HUMAN	CUL9	Cullin-9
2.035	0.45913	Q86UD1	OAF_HUMAN	OAF	Out at first protein homolog
2.035	0.123391	Q9NR31	SAR1A_HUMAN	SAR1A	GTP-binding protein SAR1a
2.03499	0.302787	Q8IZP0	ABI1_HUMAN	ABI1	Abl interactor 1
2.03462	0.178681	P0DPD7	EFMT4_HUMAN	EEF1AKMT4	EEF1A lysine methyltransferase 4
2.03455	-0.144587	Q9NZW5	PALS2_HUMAN	PALS2	Protein PALS2
2.03428	0.0935783	O75815	BCAR3_HUMAN	BCAR3	Breast cancer anti-estrogen resistance protein 3
2.03403	0.176565	P21397	AOFA_HUMAN	MAOA	Amine oxidase [flavin-containing] A
2.03308	-0.371842	O75503	CLN5_HUMAN	CLN5	Ceroid-lipofuscinosis neuronal protein 5
2.03202	-0.197959	Q460N5	PAR14_HUMAN	PARP14	Protein mono-ADP-ribosyltransferase PARP14
2.03186	-0.208196	Q8TAV3	CP2W1_HUMAN	CYP2W1	Cytochrome P450 2W1
2.03092	0.171397	Q6ZNW5	GDPP1_HUMAN	GDPGP1	GDP-D-glucose phosphorylase 1
2.0303	-0.16537	P53582	MAP11_HUMAN	METAP1	Methionine aminopeptidase 1
2.02993	0.540559	P0CG12	DERPC_HUMAN	DERPC	Decreased expression in renal and prostate cancer protein
2.02957	0.266721	Q6DN12	MCTP2_HUMAN	MCTP2	Multiple C2 and transmembrane domain-containing protein 2
2.02932	-0.240364	Q12834	CDC20_HUMAN	CDC20	Cell division cycle protein 20 homolog
2.02914	0.400806	Q8IWB1	IPRI_HUMAN	ITPRIP	Inositol 1,4,5-trisphosphate receptor-interacting protein
2.0291	0.727963	P36383	CXG1_HUMAN	GJC1	Gap junction gamma-1 protein
2.02867	-0.110729	Q96ST2	IWS1_HUMAN	IWS1	Protein IWS1 homolog
2.02815	0.104597	P10515	ODP2_HUMAN	DLAT	Dihydrolipoyllysine-residue acetyltransferase component of pyruvate dehydrogenase complex, mitochondrial
2.02673	0.423331	P21580	TNAP3_HUMAN	TNFAIP3	Tumor necrosis factor alpha-induced protein 3
2.02624	0.533346	A8MTL9	HMSD_HUMAN	HMSD	Serpin-like protein HMSD
2.02541	-0.26662	Q96RU2	UBP28_HUMAN	USP28	Ubiquitin carboxyl-terminal hydrolase 28
2.02533	0.31824	Q93015	NAA80_HUMAN	NAA80	N-alpha-acetyltransferase 80
2.02463	-0.388795	P18077	RL35A_HUMAN	RPL35A	Large ribosomal subunit protein eL33
2.02336	-0.165986	O60869	EDF1_HUMAN	EDF1	Endothelial differentiation-related factor 1
2.02281	0.297874	Q15652	JHD2C_HUMAN	JMJD1C	Probable JmjC domain-containing histone demethylation protein 2C
2.02269	0.180939	P21291	CSRP1_HUMAN	CSRP1	Cysteine and glycine-rich protein 1
2.02174	-0.451437	Q9BQ61	TRIR_HUMAN	TRIR	Telomerase RNA component interacting RNase
2.02124	-0.34551	Q15723	ELF2_HUMAN	ELF2	ETS-related transcription factor Elf-2
2.02036	0.538146	Q99956	DUS9_HUMAN	DUSP9	Dual specificity protein phosphatase 9
2.02018	-0.320677	Q9H7P9	PKHG2_HUMAN	PLEKHG2	Pleckstrin homology domain-containing family G member 2
2.01954	0.256445	Q6BCY4	NB5R2_HUMAN	CYB5R2	NADH-cytochrome b5 reductase 2
2.01933	-0.189785	Q9BXY0	MAK16_HUMAN	MAK16	Protein MAK16 homolog
2.0191	-0.218303	Q8WZA0	LZIC_HUMAN	LZIC	Protein LZIC
2.0186	-0.140171	Q9H4L4	SENP3_HUMAN	SENP3	Sentrin-specific protease 3
2.01819	0.374682	Q15011	HERP1_HUMAN	HERPUD1	Homocysteine-responsive endoplasmic reticulum-resident ubiquitin-like domain member 1 protein
2.01781	-0.227458	Q5HYI7	MTX3_HUMAN	MTX3	Metaxin-3
2.01703	-0.272314	Q9UHB7	AFF4_HUMAN	AFF4	AF4/FMR2 family member 4
2.01646	0.201731	Q9BZ29	DOCK9_HUMAN	DOCK9	Dedicator of cytokinesis protein 9
2.01608	0.749375	Q13873	BMPR2_HUMAN	BMPR2	Bone morphogenetic protein receptor type-2
2.0158	0.219184	Q96DN6	MBD6_HUMAN	MBD6	Methyl-CpG-binding domain protein 6
2.01513	0.152613	Q12765	SCRN1_HUMAN	SCRN1	Secernin-1
2.01459	0.610872	P35612	ADDB_HUMAN	ADD2	Beta-adducin
2.01422	0.216671	P52209	6PGD_HUMAN	PGD	6-phosphogluconate dehydrogenase, decarboxylating
2.01326	-0.122586	Q86UV5	UBP48_HUMAN	USP48	Ubiquitin carboxyl-terminal hydrolase 48
2.01189	-0.315505	Q2TB18	ASTE1_HUMAN	ASTE1	Protein asteroid homolog 1
2.01124	-0.321961	Q6ZTN6	AN13D_HUMAN	ANKRD13D	Ankyrin repeat domain-containing protein 13D
2.01104	-0.206798	P48426	PI42A_HUMAN	PIP4K2A	Phosphatidylinositol 5-phosphate 4-kinase type-2 alpha
2.00953	0.505143	Q96EE4	CC126_HUMAN	CCDC126	Coiled-coil domain-containing protein 126
2.00939	-0.257058	Q96E11	RRFM_HUMAN	MRRF	Ribosome-recycling factor, mitochondrial
2.00755	0.417589	O75781	PALM_HUMAN	PALM	Paralemmin-1
2.00717	0.41705	Q96BM9	ARL8A_HUMAN	ARL8A	ADP-ribosylation factor-like protein 8A
2.00641	-0.155769	P12956	XRCC6_HUMAN	XRCC6	X-ray repair cross-complementing protein 6
2.00628	0.19468	P05161	ISG15_HUMAN	ISG15	Ubiquitin-like protein ISG15
2.00423	-0.202261	Q86TI0	TBCD1_HUMAN	TBC1D1	TBC1 domain family member 1
2.00306	-0.148204	Q9NW08	RPC2_HUMAN	POLR3B	DNA-directed RNA polymerase III subunit RPC2
2.00268	0.184447	O96013	PAK4_HUMAN	PAK4	Serine/threonine-protein kinase PAK 4
2.00232	-0.133243	Q6YN16	HSDL2_HUMAN	HSDL2	Hydroxysteroid dehydrogenase-like protein 2
2.00139	0.429122	Q5ZPR3	CD276_HUMAN	CD276	CD276 antigen
2.00099	-0.126219	Q12931	TRAP1_HUMAN	TRAP1	Heat shock protein 75 kDa, mitochondrial
2.00098	0.232385	Q6ZUM4	RHG27_HUMAN	ARHGAP27	Rho GTPase-activating protein 27
2.00071	-0.284575	Q9NU23	LYRM2_HUMAN	LYRM2	LYR motif-containing protein 2
2.00046	-0.145308	Q96NL6	SCLT1_HUMAN	SCLT1	Sodium channel and clathrin linker 1
1.9989	0.142301	Q8WVT3	TPC12_HUMAN	TRAPPC12	Trafficking protein particle complex subunit 12
1.99888	0.171037	Q8NBS9	TXND5_HUMAN	TXNDC5	Thioredoxin domain-containing protein 5
1.99843	-0.353997	P82970	HMGN5_HUMAN	HMGN5	High mobility group nucleosome-binding domain-containing protein 5
1.9981	0.158073	Q9UGI8	TES_HUMAN	TES	Testin
1.9979	0.0610294	Q9UBQ0	VPS29_HUMAN	VPS29	Vacuolar protein sorting-associated protein 29
1.99705	-0.281966	Q9H3K6	BOLA2_HUMAN	BOLA2B	BolA-like protein 2
1.99684	-0.264215	Q5TBB1	RNH2B_HUMAN	RNASEH2B	Ribonuclease H2 subunit B
1.99498	0.137045	Q9H0K6	PUS7L_HUMAN	PUS7L	Pseudouridylate synthase PUS7L
1.99482	0.131901	P49841	GSK3B_HUMAN	GSK3B	Glycogen synthase kinase-3 beta
1.99385	0.444999	Q5VZI3	TM268_HUMAN	TMEM268	Transmembrane protein 268
1.99321	0.0863085	Q96N67	DOCK7_HUMAN	DOCK7	Dedicator of cytokinesis protein 7
1.99251	0.326942	Q9H3T3	SEM6B_HUMAN	SEMA6B	Semaphorin-6B
[truncated: 7,229 more rows]

## Sheet: S-Fig. 5b. NK250 vs DMSO (5μM)
-Log(P-value)	Difference	Protein.Group	Protein.Names	Genes	First.Protein.Description
9.70878	-3.94783	Q93009	UBP7_HUMAN	USP7	Ubiquitin carboxyl-terminal hydrolase 7
8.61296	-1.32288	Q14669	TRIPC_HUMAN	TRIP12	E3 ubiquitin-protein ligase TRIP12
8.47529	-1.85316	Q8IWI9	MGAP_HUMAN	MGA	MAX gene-associated protein
8.1194	-2.39582	Q8WWQ0	PHIP_HUMAN	PHIP	PH-interacting protein
7.67584	1.20057	P01033	TIMP1_HUMAN	TIMP1	Metalloproteinase inhibitor 1
7.6279	1.98161	Q16850	CP51A_HUMAN	CYP51A1	Lanosterol 14-alpha demethylase
7.58643	-0.81081	Q9H4L7	SMRCD_HUMAN	SMARCAD1	SWI/SNF-related matrix-associated actin-dependent regulator of chromatin subfamily A containing DEAD/H box 1
7.5465	1.18347	Q709F0	ACD11_HUMAN	ACAD11	Acyl-CoA dehydrogenase family member 11
7.43068	-0.260603	Q9NXG6	P4HTM_HUMAN	P4HTM	Transmembrane prolyl 4-hydroxylase
7.41758	1.83753	Q14512	FGFP1_HUMAN	FGFBP1	Fibroblast growth factor-binding protein 1
7.41684	-1.43211	Q9NS91	RAD18_HUMAN	RAD18	E3 ubiquitin-protein ligase RAD18
7.1445	0.857501	Q9BT67	NFIP1_HUMAN	NDFIP1	NEDD4 family-interacting protein 1
7.1062	2.05515	Q16678	CP1B1_HUMAN	CYP1B1	Cytochrome P450 1B1
6.98803	0.477165	P00966	ASSY_HUMAN	ASS1	Argininosuccinate synthase
6.9696	1.20578	Q8IZV5	RDH10_HUMAN	RDH10	Retinol dehydrogenase 10
6.87425	0.438689	Q16651	PRSS8_HUMAN	PRSS8	Prostasin
6.83877	1.05095	P15428	PGDH_HUMAN	HPGD	15-hydroxyprostaglandin dehydrogenase [NAD(+)]
6.80551	1.55113	Q99988	GDF15_HUMAN	GDF15	Growth/differentiation factor 15
6.73292	-0.901354	Q96NE9	FRMD6_HUMAN	FRMD6	FERM domain-containing protein 6
6.72563	0.938064	Q7L5A8	FA2H_HUMAN	FA2H	Fatty acid 2-hydroxylase
6.69027	1.57571	Q86VP1	TAXB1_HUMAN	TAX1BP1	Tax1-binding protein 1
6.61924	1.18711	Q13501	SQSTM_HUMAN	SQSTM1	Sequestosome-1
6.60354	0.838796	O00560	SDCB1_HUMAN	SDCBP	Syntenin-1
6.5859	-1.30169	O95236	APOL3_HUMAN	APOL3	Apolipoprotein L3
6.5634	0.565345	Q6NUM9	RETST_HUMAN	RETSAT	All-trans-retinol 13,14-reductase
6.49304	0.747346	P78325	ADAM8_HUMAN	ADAM8	Disintegrin and metalloproteinase domain-containing protein 8
6.47981	-0.726007	P26358	DNMT1_HUMAN	DNMT1	DNA (cytosine-5)-methyltransferase 1
6.44425	-2.80863	O43924	PDE6D_HUMAN	PDE6D	Retinal rod rhodopsin-sensitive cGMP 3',5'-cyclic phosphodiesterase subunit delta
6.43078	0.304879	Q86UX7	URP2_HUMAN	FERMT3	Fermitin family homolog 3
6.41911	0.797729	P33121	ACSL1_HUMAN	ACSL1	Long-chain-fatty-acid--CoA ligase 1
6.41776	0.619471	P06737	PYGL_HUMAN	PYGL	Glycogen phosphorylase, liver form
6.37965	0.606256	Q8TE68	ES8L1_HUMAN	EPS8L1	Epidermal growth factor receptor kinase substrate 8-like protein 1
6.3653	1.19025	Q96K12	FACR2_HUMAN	FAR2	Fatty acyl-CoA reductase 2
6.24382	-0.987078	Q8WW01	SEN15_HUMAN	TSEN15	tRNA-splicing endonuclease subunit Sen15
6.23984	-0.512635	P09884	DPOLA_HUMAN	POLA1	DNA polymerase alpha catalytic subunit
6.22283	0.499231	Q9Y6K1	DNM3A_HUMAN	DNMT3A	DNA (cytosine-5)-methyltransferase 3A
6.20845	1.76754	P19878	NCF2_HUMAN	NCF2	Neutrophil cytosol factor 2
6.19317	-0.601694	Q15506	SP17_HUMAN	SPA17	Sperm surface protein Sp17
6.1801	0.791389	Q99985	SEM3C_HUMAN	SEMA3C	Semaphorin-3C
6.17704	0.340545	Q3KR37	ASTRB_HUMAN	GRAMD1B	Protein Aster-B
6.16925	0.60595	Q9Y6X8	ZHX2_HUMAN	ZHX2	Zinc fingers and homeoboxes protein 2
6.13998	0.620288	O75110	ATP9A_HUMAN	ATP9A	Probable phospholipid-transporting ATPase IIA
6.13416	0.880428	Q8IUL8	CILP2_HUMAN	CILP2	Cartilage intermediate layer protein 2
6.08556	-1.09214	Q5SXM2	SNPC4_HUMAN	SNAPC4	snRNA-activating protein complex subunit 4
6.07893	0.472974	Q8WV74	NUDT8_HUMAN	NUDT8	Mitochondrial coenzyme A diphosphatase NUDT8
6.07305	0.64955	P29317	EPHA2_HUMAN	EPHA2	Ephrin type-A receptor 2
6.07054	1.08416	P04114	APOB_HUMAN	APOB	Apolipoprotein B-100
6.05335	1.46307	P09601	HMOX1_HUMAN	HMOX1	Heme oxygenase 1
6.04897	1.64259	P20062	TCO2_HUMAN	TCN2	Transcobalamin-2
6.0278	0.293945	Q9NUB1	ACS2L_HUMAN	ACSS1	Acetyl-coenzyme A synthetase 2-like, mitochondrial
6.02548	0.855252	Q8IWT6	LRC8A_HUMAN	LRRC8A	Volume-regulated anion channel subunit LRRC8A
6.01461	0.476421	Q6WKZ4	RFIP1_HUMAN	RAB11FIP1	Rab11 family-interacting protein 1
5.98086	-0.475628	P46100	ATRX_HUMAN	ATRX	Transcriptional regulator ATRX
5.95866	0.881995	Q13137	CACO2_HUMAN	CALCOCO2	Calcium-binding and coiled-coil domain-containing protein 2
5.92581	1.64571	Q13772	NCOA4_HUMAN	NCOA4	Nuclear receptor coactivator 4
5.90872	1.33623	Q14596	NBR1_HUMAN	NBR1	Next to BRCA1 gene 1 protein
5.9021	0.610198	P14543	NID1_HUMAN	NID1	Nidogen-1
5.89471	0.359303	P49441	INPP_HUMAN	INPP1	Inositol polyphosphate 1-phosphatase
5.89375	1.10605	Q86UY5	FA83A_HUMAN	FAM83A	Protein FAM83A
5.89298	-1.21863	Q96T88	UHRF1_HUMAN	UHRF1	E3 ubiquitin-protein ligase UHRF1
5.86828	1.13744	O60462	NRP2_HUMAN	NRP2	Neuropilin-2
5.85285	0.94382	Q9H6B4	CLMP_HUMAN	CLMP	CXADR-like membrane protein
5.8284	0.609332	Q15057	ACAP2_HUMAN	ACAP2	Arf-GAP with coiled-coil, ANK repeat and PH domain-containing protein 2
5.82325	-1.36799	P14373	TRI27_HUMAN	TRIM27	Zinc finger protein RFP
5.82256	-0.604593	Q9H3M7	TXNIP_HUMAN	TXNIP	Thioredoxin-interacting protein
5.80453	0.325081	P49674	KC1E_HUMAN	CSNK1E	Casein kinase I isoform epsilon
5.80068	0.462396	O75976	CBPD_HUMAN	CPD	Carboxypeptidase D
5.79714	0.520505	O75185	AT2C2_HUMAN	ATP2C2	Calcium-transporting ATPase type 2C member 2
5.79256	-0.62341	Q96BJ3	AIDA_HUMAN	AIDA	Axin interactor, dorsalization-associated protein
5.77177	0.604135	Q9UKJ5	CHIC2_HUMAN	CHIC2	Cysteine-rich hydrophobic domain-containing protein 2
5.77013	-0.422876	Q8N1G2	CMTR1_HUMAN	CMTR1	Cap-specific mRNA (nucleoside-2'-O-)-methyltransferase 1
5.76108	0.65685	Q06481	APLP2_HUMAN	APLP2	Amyloid beta precursor like protein 2
5.72839	0.51594	Q5THJ4	VP13D_HUMAN	VPS13D	Intermembrane lipid transfer protein VPS13D
5.71346	1.01366	P41273	TNFL9_HUMAN	TNFSF9	Tumor necrosis factor ligand superfamily member 9
5.70382	0.456298	P48449	LSS_HUMAN	LSS	Lanosterol synthase
5.7014	0.374997	Q6PI48	SYDM_HUMAN	DARS2	Aspartate--tRNA ligase, mitochondrial
5.70105	-0.727663	Q6ZT12	UBR3_HUMAN	UBR3	E3 ubiquitin-protein ligase UBR3
5.68825	-0.265504	Q9NWU1	OXSM_HUMAN	OXSM	3-oxoacyl-[acyl-carrier-protein] synthase, mitochondrial
5.68731	-0.533731	Q9BW71	HIRP3_HUMAN	HIRIP3	HIRA-interacting protein 3
5.67585	-0.43971	Q13315	ATM_HUMAN	ATM	Serine-protein kinase ATM
5.66831	-0.554071	Q9HB21	PKHA1_HUMAN	PLEKHA1	Pleckstrin homology domain-containing family A member 1
5.66657	1.2518	Q8WUM9	S20A1_HUMAN	SLC20A1	Sodium-dependent phosphate transporter 1
5.64358	-0.725303	Q14527	HLTF_HUMAN	HLTF	Helicase-like transcription factor
5.58128	1.02293	Q9Y274	SIA10_HUMAN	ST3GAL6	Type 2 lactosamine alpha-2,3-sialyltransferase
5.57568	1.02476	P11169	GTR3_HUMAN	SLC2A3	Solute carrier family 2, facilitated glucose transporter member 3
5.57217	0.182524	P11387	TOP1_HUMAN	TOP1	DNA topoisomerase 1
5.52331	1.5212	P14598;A6NI72;A8MVU1	NCF1B_HUMAN;NCF1C_HUMAN;NCF1_HUMAN	NCF1;NCF1B;NCF1C	Putative neutrophil cytosol factor 1B
5.51007	1.02284	P01024	CO3_HUMAN	C3	Complement C3
5.50002	0.536232	P05362	ICAM1_HUMAN	ICAM1	Intercellular adhesion molecule 1
5.49448	0.190759	O95140	MFN2_HUMAN	MFN2	Mitofusin-2
5.48589	0.497642	Q24JP5	T132A_HUMAN	TMEM132A	Transmembrane protein 132A
5.48021	-2.49561	Q6PIJ6	FBX38_HUMAN	FBXO38	F-box only protein 38
5.44562	0.768558	Q8IXK2	GLT12_HUMAN	GALNT12	Polypeptide N-acetylgalactosaminyltransferase 12
5.43604	0.844632	P19224	UD16_HUMAN	UGT1A6	UDP-glucuronosyltransferase 1-6
5.43418	0.810545	Q9NWM0	SMOX_HUMAN	SMOX	Spermine oxidase
5.42589	0.350644	Q8NB78	KDM1B_HUMAN	KDM1B	Lysine-specific histone demethylase 2
5.42244	0.707637	O43294	TGFI1_HUMAN	TGFB1I1	Transforming growth factor beta-1-induced transcript 1 protein
5.4007	0.795547	P19438	TNR1A_HUMAN	TNFRSF1A	Tumor necrosis factor receptor superfamily member 1A
5.39476	-0.953202	Q9H3D4	P63_HUMAN	TP63	Tumor protein 63
5.38432	2.76155	Q96DR4	STAR4_HUMAN	STARD4	StAR-related lipid transfer protein 4
5.35956	-0.550992	P40261	NNMT_HUMAN	NNMT	Nicotinamide N-methyltransferase
5.35898	0.5167	Q99571	P2RX4_HUMAN	P2RX4	P2X purinoceptor 4
5.35054	0.977696	P28827	PTPRM_HUMAN	PTPRM	Receptor-type tyrosine-protein phosphatase mu
5.34824	1.03296	O60245	PCDH7_HUMAN	PCDH7	Protocadherin-7
5.34347	0.42914	P05067	A4_HUMAN	APP	Amyloid-beta precursor protein
5.34337	0.743066	Q15438	CYH1_HUMAN	CYTH1	Cytohesin-1
5.31409	-1.22446	Q8WVP5	TP8L1_HUMAN	TNFAIP8L1	Tumor necrosis factor alpha-induced protein 8-like protein 1
5.31235	0.866275	Q9NR19	ACSA_HUMAN	ACSS2	Acetyl-coenzyme A synthetase, cytoplasmic
5.30177	-0.860541	Q8WUQ7	CATIN_HUMAN	CACTIN	Splicing factor Cactin
5.3017	0.399855	Q96J02	ITCH_HUMAN	ITCH	E3 ubiquitin-protein ligase Itchy homolog
5.2771	0.32413	Q99805	TM9S2_HUMAN	TM9SF2	Transmembrane 9 superfamily member 2
5.25603	0.346479	Q9BWD1	THIC_HUMAN	ACAT2	Acetyl-CoA acetyltransferase, cytosolic
5.25182	0.38427	Q3MIP1	IPIL2_HUMAN	ITPRIPL2	Inositol 1,4,5-trisphosphate receptor-interacting protein-like 2
5.23952	0.559833	O15118	NPC1_HUMAN	NPC1	NPC intracellular cholesterol transporter 1
5.22761	1.04741	P37231	PPARG_HUMAN	PPARG	Peroxisome proliferator-activated receptor gamma
5.22333	0.673803	Q9UHN6	CEIP2_HUMAN	CEMIP2	Inactive cell surface hyaluronidase CEMIP2
5.21199	-0.567299	Q01831	XPC_HUMAN	XPC	DNA repair protein complementing XP-C cells
5.20125	0.513831	P12109	CO6A1_HUMAN	COL6A1	Collagen alpha-1(VI) chain
5.19836	1.28443	P80188	NGAL_HUMAN	LCN2	Neutrophil gelatinase-associated lipocalin
5.18039	0.298368	O60437	PEPL_HUMAN	PPL	Periplakin
5.16547	0.604118	Q8TED4	G6PT3_HUMAN	SLC37A2	Glucose-6-phosphate exchanger SLC37A2
5.13077	0.533904	Q05932	FOLC_HUMAN	FPGS	Folylpolyglutamate synthase, mitochondrial
5.09306	1.35416	O15247	CLIC2_HUMAN	CLIC2	Chloride intracellular channel protein 2
5.07467	-1.54767	Q969R5	LMBL2_HUMAN	L3MBTL2	Lethal(3)malignant brain tumor-like protein 2
5.06515	0.366591	P98160	PGBM_HUMAN	HSPG2	Basement membrane-specific heparan sulfate proteoglycan core protein
5.06134	0.79021	Q9Y4B5	MTCL1_HUMAN	MTCL1	Microtubule cross-linking factor 1
5.05751	0.556395	Q9H3R2	MUC13_HUMAN	MUC13	Mucin-13
5.05684	2.16621	Q8NFL0	B3GN7_HUMAN	B3GNT7	UDP-GlcNAc:betaGal beta-1,3-N-acetylglucosaminyltransferase 7
5.02057	1.25218	Q13591	SEM5A_HUMAN	SEMA5A	Semaphorin-5A
5.0131	-0.364985	O75051	PLXA2_HUMAN	PLXNA2	Plexin-A2
4.99814	-0.725194	O15182	CETN3_HUMAN	CETN3	Centrin-3
4.99765	0.499265	Q6P1M3	L2GL2_HUMAN	LLGL2	LLGL scribble cell polarity complex component 2
4.97741	-0.524026	Q9Y4B6	DCAF1_HUMAN	DCAF1	DDB1- and CUL4-associated factor 1
4.9764	1.09569	Q8IZJ1	UNC5B_HUMAN	UNC5B	Netrin receptor UNC5B
4.96548	0.511285	Q9Y2H0	DLGP4_HUMAN	DLGAP4	Disks large-associated protein 4
4.965	-0.94349	Q6PL18	ATAD2_HUMAN	ATAD2	ATPase family AAA domain-containing protein 2
4.96422	0.452125	Q8WWI1	LMO7_HUMAN	LMO7	LIM domain only protein 7
4.9639	0.232662	Q7Z406	MYH14_HUMAN	MYH14	Myosin-14
4.94721	0.705974	Q7Z4F1	LRP10_HUMAN	LRP10	Low-density lipoprotein receptor-related protein 10
4.94637	0.482987	Q9P1Z2	CACO1_HUMAN	CALCOCO1	Calcium-binding and coiled-coil domain-containing protein 1
4.9442	0.953912	Q96HN2	SAHH3_HUMAN	AHCYL2	Adenosylhomocysteinase 3
4.93991	1.20902	P01130	LDLR_HUMAN	LDLR	Low-density lipoprotein receptor
4.92492	-0.535567	Q13112	CAF1B_HUMAN	CHAF1B	Chromatin assembly factor 1 subunit B
4.92119	-0.419804	P52701	MSH6_HUMAN	MSH6	DNA mismatch repair protein Msh6
4.91408	0.322895	Q14451	GRB7_HUMAN	GRB7	Growth factor receptor-bound protein 7
4.9134	0.653254	O43278	SPIT1_HUMAN	SPINT1	Kunitz-type protease inhibitor 1
4.90727	-1.11766	Q9BSM1	PCGF1_HUMAN	PCGF1	Polycomb group RING finger protein 1
4.9054	0.626253	O95273	CCDB1_HUMAN	CCNDBP1	Cyclin-D1-binding protein 1
4.90042	0.944469	P15260	INGR1_HUMAN	IFNGR1	Interferon gamma receptor 1
4.9	-0.452611	Q53EL6	PDCD4_HUMAN	PDCD4	Programmed cell death protein 4
4.88705	0.324256	Q92611	EDEM1_HUMAN	EDEM1	ER degradation-enhancing alpha-mannosidase-like protein 1
4.88575	0.307026	Q9NRD5	PICK1_HUMAN	PICK1	PRKCA-binding protein
4.88258	0.63589	Q9Y5Z0	BACE2_HUMAN	BACE2	Beta-secretase 2
4.87901	0.688853	P51511	MMP15_HUMAN	MMP15	Matrix metalloproteinase-15
4.87768	0.373142	Q92974	ARHG2_HUMAN	ARHGEF2	Rho guanine nucleotide exchange factor 2
4.87002	0.649464	Q9H972	CN093_HUMAN	C14orf93	Uncharacterized protein C14orf93
4.86211	0.223729	O95573	ACSL3_HUMAN	ACSL3	Fatty acid CoA ligase Acsl3
4.85209	1.28755	Q86VW0	SESD1_HUMAN	SESTD1	SEC14 domain and spectrin repeat-containing protein 1
4.8508	-0.388268	Q05086	UBE3A_HUMAN	UBE3A	Ubiquitin-protein ligase E3A
4.85005	-0.458602	O95832	CLD1_HUMAN	CLDN1	Claudin-1
4.84556	0.704955	Q9H3Q3	G3ST2_HUMAN	GAL3ST2	Galactose-3-O-sulfotransferase 2
4.8444	0.588361	P02649	APOE_HUMAN	APOE	Apolipoprotein E
4.84251	0.965719	Q9NQX7	ITM2C_HUMAN	ITM2C	Integral membrane protein 2C
4.83979	0.503446	O95340	PAPS2_HUMAN	PAPSS2	Bifunctional 3'-phosphoadenosine 5'-phosphosulfate synthase 2
4.83502	0.614047	Q9BYC5	FUT8_HUMAN	FUT8	Alpha-(1,6)-fucosyltransferase
4.83233	-0.368547	Q16877	F264_HUMAN	PFKFB4	6-phosphofructo-2-kinase/fructose-2,6-bisphosphatase 4
4.82929	-0.375895	P43246	MSH2_HUMAN	MSH2	DNA mismatch repair protein Msh2
4.82586	1.45945	P78348	ASIC1_HUMAN	ASIC1	Acid-sensing ion channel 1
4.81991	0.664512	Q9BXS4	TMM59_HUMAN	TMEM59	Transmembrane protein 59
4.81141	-0.329287	Q8WXD5	GEMI6_HUMAN	GEMIN6	Gem-associated protein 6
4.8099	1.27017	Q8NFA2	NOXO1_HUMAN	NOXO1	NADPH oxidase organizer 1
4.7953	-0.215985	P24941	CDK2_HUMAN	CDK2	Cyclin-dependent kinase 2
4.79061	-0.476604	P49642	PRI1_HUMAN	PRIM1	DNA primase small subunit
4.78586	-0.120423	P46109	CRKL_HUMAN	CRKL	Crk-like protein
4.78507	0.858389	P36896	ACV1B_HUMAN	ACVR1B	Activin receptor type-1B
4.78176	0.615331	P06731	CEAM5_HUMAN	CEACAM5	Carcinoembryonic antigen-related cell adhesion molecule 5
4.77183	0.458784	Q14563	SEM3A_HUMAN	SEMA3A	Semaphorin-3A
4.76304	0.615831	O95833	CLIC3_HUMAN	CLIC3	Chloride intracellular channel protein 3
4.763	-0.833816	Q5H9F3	BCORL_HUMAN	BCORL1	BCL-6 corepressor-like protein 1
4.76264	0.958375	Q16690	DUS5_HUMAN	DUSP5	Dual specificity protein phosphatase 5
4.7619	-0.22555	Q9UBD5	ORC3_HUMAN	ORC3	Origin recognition complex subunit 3
4.74881	0.268848	Q14517	FAT1_HUMAN	FAT1	Protocadherin Fat 1
4.73235	-0.503426	Q9NPH3	IL1AP_HUMAN	IL1RAP	Interleukin-1 receptor accessory protein
4.73175	0.727069	O95084	PRS23_HUMAN	PRSS23	Serine protease 23
4.72754	0.876588	Q9HB63	NET4_HUMAN	NTN4	Netrin-4
4.72715	-0.491745	Q8WYL5	SSH1_HUMAN	SSH1	Protein phosphatase Slingshot homolog 1
4.72677	0.585161	Q9BT81	SOX7_HUMAN	SOX7	Transcription factor SOX-7
4.72505	-1.37067	Q9BSJ5	CQ080_HUMAN	C17orf80	Uncharacterized protein C17orf80
4.7206	0.985504	Q8NBP7	PCSK9_HUMAN	PCSK9	Proprotein convertase subtilisin/kexin type 9
4.71918	0.66005	P23458	JAK1_HUMAN	JAK1	Tyrosine-protein kinase JAK1
4.71141	0.567753	P32926	DSG3_HUMAN	DSG3	Desmoglein-3
4.70975	-0.372846	Q9UKZ1	CNO11_HUMAN	CNOT11	CCR4-NOT transcription complex subunit 11
4.70471	0.783966	O00204	ST2B1_HUMAN	SULT2B1	Sulfotransferase 2B1
4.70327	0.396827	P02786	TFR1_HUMAN	TFRC	Transferrin receptor protein 1
4.70232	0.678964	P04035	HMDH_HUMAN	HMGCR	3-hydroxy-3-methylglutaryl-coenzyme A reductase
4.69833	0.8911	P31431	SDC4_HUMAN	SDC4	Syndecan-4
4.69825	-0.359491	Q8NDI1	EHBP1_HUMAN	EHBP1	EH domain-binding protein 1
4.69709	1.3989	P00746	CFAD_HUMAN	CFD	Complement factor D
4.69495	-0.53607	Q9NRZ9	HELLS_HUMAN	HELLS	Lymphoid-specific helicase
4.69292	0.609891	O75752	B3GL1_HUMAN	B3GALNT1	UDP-GalNAc:beta-1,3-N-acetylgalactosaminyltransferase 1
4.69013	-0.163174	Q92552	RT27_HUMAN	MRPS27	Small ribosomal subunit protein mS27
4.68767	-0.106456	P48553	TPC10_HUMAN	TRAPPC10	Trafficking protein particle complex subunit 10
4.68061	-0.299663	O15091	MRPP3_HUMAN	PRORP	Mitochondrial ribonuclease P catalytic subunit
4.67528	-0.736258	Q14493	SLBP_HUMAN	SLBP	Histone RNA hairpin-binding protein
4.67433	-0.441105	Q96K21	ANCHR_HUMAN	ZFYVE19	Abscission/NoCut checkpoint regulator
4.6619	0.325203	Q2NKX8	ERC6L_HUMAN	ERCC6L	DNA excision repair protein ERCC-6-like
4.65329	-0.220418	Q9NUL7	DDX28_HUMAN	DDX28	Probable ATP-dependent RNA helicase DDX28
4.65295	0.332708	Q9Y6N5	SQOR_HUMAN	SQOR	Sulfide:quinone oxidoreductase, mitochondrial
4.65177	1.10978	Q08043	ACTN3_HUMAN	ACTN3	Alpha-actinin-3
4.64909	0.937587	Q969P0	IGSF8_HUMAN	IGSF8	Immunoglobulin superfamily member 8
4.64645	0.343562	O00750	P3C2B_HUMAN	PIK3C2B	Phosphatidylinositol 4-phosphate 3-kinase C2 domain-containing subunit beta
4.645	0.622046	Q9Y4D7	PLXD1_HUMAN	PLXND1	Plexin-D1
4.64347	-0.275356	P32121	ARRB2_HUMAN	ARRB2	Beta-arrestin-2
4.64236	0.586823	P37268	FDFT_HUMAN	FDFT1	Squalene synthase
4.63825	0.139369	Q13813	SPTN1_HUMAN	SPTAN1	Spectrin alpha chain, non-erythrocytic 1
4.63733	0.318923	Q9UDY2	ZO2_HUMAN	TJP2	Tight junction protein ZO-2
4.63363	0.897733	Q9ULG6	CCPG1_HUMAN	CCPG1	Cell cycle progression protein 1
4.62738	1.09746	Q96NA2	RILP_HUMAN	RILP	Rab-interacting lysosomal protein
4.62173	0.725546	Q01543	FLI1_HUMAN	FLI1	Friend leukemia integration 1 transcription factor
4.62062	-0.736928	Q8N806	UBR7_HUMAN	UBR7	Putative E3 ubiquitin-protein ligase UBR7
4.61218	-0.688869	Q9BTV5	FSD1_HUMAN	FSD1	Fibronectin type III and SPRY domain-containing protein 1
4.60679	-0.579202	Q9BWU0	NADAP_HUMAN	SLC4A1AP	Kanadaptin
4.60621	-0.417336	Q8TDM6	DLG5_HUMAN	DLG5	Disks large homolog 5
4.60098	-1.00918	Q9BSV6	SEN34_HUMAN	TSEN34	tRNA-splicing endonuclease subunit Sen34
4.59703	0.322186	Q6P1J9	CDC73_HUMAN	CDC73	Parafibromin
4.59388	0.614532	Q9UP95	S12A4_HUMAN	SLC12A4	Solute carrier family 12 member 4
4.59316	-0.566847	O00311	CDC7_HUMAN	CDC7	Cell division cycle 7-related protein kinase
4.59309	-0.110557	Q01970	PLCB3_HUMAN	PLCB3	1-phosphatidylinositol 4,5-bisphosphate phosphodiesterase beta-3
4.59237	-0.396014	Q9BY42	RTF2_HUMAN	RTF2	Replication termination factor 2
4.58876	0.934118	P49716	CEBPD_HUMAN	CEBPD	CCAAT/enhancer-binding protein delta
4.58514	-0.378633	P35869	AHR_HUMAN	AHR	Aryl hydrocarbon receptor
4.58184	-0.710876	Q9GZR7	DDX24_HUMAN	DDX24	ATP-dependent RNA helicase DDX24
4.57931	0.546443	O95563	MPC2_HUMAN	MPC2	Mitochondrial pyruvate carrier 2
4.57847	-1.41969	Q8IX18	DHX40_HUMAN	DHX40	Probable ATP-dependent RNA helicase DHX40
4.5762	1.64821	Q9UI36	DACH1_HUMAN	DACH1	Dachshund homolog 1
4.57222	0.17863	Q01082	SPTB2_HUMAN	SPTBN1	Spectrin beta chain, non-erythrocytic 1
4.57117	0.925917	Q9HD43	PTPRH_HUMAN	PTPRH	Receptor-type tyrosine-protein phosphatase H
4.57017	-0.621558	O43709	BUD23_HUMAN	BUD23	Probable 18S rRNA (guanine-N(7))-methyltransferase
4.5663	-0.904141	Q9UNS1	TIM_HUMAN	TIMELESS	Protein timeless homolog
4.56284	0.941482	Q9H2S5	RNF39_HUMAN	RNF39	RING finger protein 39
4.55521	0.331362	Q9Y371	SHLB1_HUMAN	SH3GLB1	Endophilin-B1
4.54652	0.448488	Q9Y4G6	TLN2_HUMAN	TLN2	Talin-2
4.54187	0.623315	P49641	MA2A2_HUMAN	MAN2A2	Alpha-mannosidase 2x
4.52893	0.795018	Q8WU67	ABHD3_HUMAN	ABHD3	Phospholipase ABHD3
4.52597	0.702133	Q12913	PTPRJ_HUMAN	PTPRJ	Receptor-type tyrosine-protein phosphatase eta
4.51751	0.365081	Q6BDS2	BLT3A_HUMAN	BLTP3A	Bridge-like lipid transfer protein family member 3A
4.51612	0.229038	P49327	FAS_HUMAN	FASN	Fatty acid synthase
4.51288	1.60579	P31785	IL2RG_HUMAN	IL2RG	Cytokine receptor common subunit gamma
4.51159	1.12043	Q9UPT9	UBP22_HUMAN	USP22	Ubiquitin carboxyl-terminal hydrolase 22
4.51144	0.427779	Q9Y6X5	ENPP4_HUMAN	ENPP4	Bis(5'-adenosyl)-triphosphatase ENPP4
4.50133	-0.131507	Q15814	TBCC_HUMAN	TBCC	Tubulin-specific chaperone C
4.48511	0.416341	Q16719	KYNU_HUMAN	KYNU	Kynureninase
4.48505	0.591848	A0AV96	RBM47_HUMAN	RBM47	RNA-binding protein 47
4.4823	-1.11362	Q9NVP2	ASF1B_HUMAN	ASF1B	Histone chaperone ASF1B
4.47881	-0.416636	P36405	ARL3_HUMAN	ARL3	ADP-ribosylation factor-like protein 3
4.47822	-0.272367	Q99569	PKP4_HUMAN	PKP4	Plakophilin-4
4.4723	1.06578	P04798	CP1A1_HUMAN	CYP1A1	Cytochrome P450 1A1
4.46733	0.468953	Q8IU81	I2BP1_HUMAN	IRF2BP1	Interferon regulatory factor 2-binding protein 1
4.45835	0.523793	Q9Y5X1	SNX9_HUMAN	SNX9	Sorting nexin-9
4.45783	0.745306	O75923	DYSF_HUMAN	DYSF	Dysferlin
4.45745	0.466544	P08648	ITA5_HUMAN	ITGA5	Integrin alpha-5
4.45018	0.828738	Q9UGQ3	GTR6_HUMAN	SLC2A6	Solute carrier family 2, facilitated glucose transporter member 6
4.44854	-0.569077	Q8N0X4	CLYBL_HUMAN	CLYBL	Citramalyl-CoA lyase, mitochondrial
4.44015	0.1566	Q06210	GFPT1_HUMAN	GFPT1	Glutamine--fructose-6-phosphate aminotransferase [isomerizing] 1
4.43852	0.745178	Q9Y394	DHRS7_HUMAN	DHRS7	Dehydrogenase/reductase SDR family member 7
4.43701	-0.563326	O75419	CDC45_HUMAN	CDC45	Cell division control protein 45 homolog
4.43683	-1.10256	Q8IYM9	TRI22_HUMAN	TRIM22	E3 ubiquitin-protein ligase TRIM22
4.43207	0.73692	O00273	DFFA_HUMAN	DFFA	DNA fragmentation factor subunit alpha
4.42446	0.406011	P61764	STXB1_HUMAN	STXBP1	Syntaxin-binding protein 1
4.42416	1.02885	Q9NPF0	CD320_HUMAN	CD320	CD320 antigen
4.4229	1.42477	Q96CS7	PKHB2_HUMAN	PLEKHB2	Pleckstrin homology domain-containing family B member 2
4.4206	0.441041	P56937	DHB7_HUMAN	HSD17B7	3-keto-steroid reductase/17-beta-hydroxysteroid dehydrogenase 7
4.41593	-1.01699	Q02388	CO7A1_HUMAN	COL7A1	Collagen alpha-1(VII) chain
4.41505	0.234326	Q96P48	ARAP1_HUMAN	ARAP1	Arf-GAP with Rho-GAP domain, ANK repeat and PH domain-containing protein 1
4.41021	0.185585	Q9BZC7	ABCA2_HUMAN	ABCA2	ATP-binding cassette sub-family A member 2
4.40396	0.647229	Q8WUA8	TSK_HUMAN	TSKU	Tsukushi
4.40188	0.300673	Q96DG6	CMBL_HUMAN	CMBL	Carboxymethylenebutenolidase homolog
4.3988	-0.425119	P52732	KIF11_HUMAN	KIF11	Kinesin-like protein KIF11
4.39108	0.224259	Q9UKL0	RCOR1_HUMAN	RCOR1	REST corepressor 1
4.38488	0.748714	P28908	TNR8_HUMAN	TNFRSF8	Tumor necrosis factor receptor superfamily member 8
4.38255	0.327116	O75683	SURF6_HUMAN	SURF6	Surfeit locus protein 6
4.37627	1.0266	P21860	ERBB3_HUMAN	ERBB3	Receptor tyrosine-protein kinase erbB-3
4.37506	-0.337824	A6NIH7	U119B_HUMAN	UNC119B	Protein unc-119 homolog B
4.37499	0.549704	O00391	QSOX1_HUMAN	QSOX1	Sulfhydryl oxidase 1
4.37386	0.350313	Q9Y696	CLIC4_HUMAN	CLIC4	Chloride intracellular channel protein 4
4.36248	0.425424	Q13275	SEM3F_HUMAN	SEMA3F	Semaphorin-3F
4.36212	0.460021	Q8NG11	TSN14_HUMAN	TSPAN14	Tetraspanin-14
4.36016	0.865778	P15509	CSF2R_HUMAN	CSF2RA	Granulocyte-macrophage colony-stimulating factor receptor subunit alpha
4.3589	0.592972	Q96MH6	TMM68_HUMAN	TMEM68	Monoacylglycerol/Diacylglycerol O-acyltransferase
4.35752	0.281121	Q53GQ0	DHB12_HUMAN	HSD17B12	Very-long-chain 3-oxoacyl-CoA reductase
4.35583	0.304222	Q15738	NSDHL_HUMAN	NSDHL	Sterol-4-alpha-carboxylate 3-dehydrogenase, decarboxylating
4.35174	0.826331	Q9Y2S2	CRYL1_HUMAN	CRYL1	Lambda-crystallin homolog
4.35103	0.424369	O75190	DNJB6_HUMAN	DNAJB6	DnaJ homolog subfamily B member 6
4.34697	-0.158561	Q8IVS2	FABD_HUMAN	MCAT	Malonyl-CoA-acyl carrier protein transacylase, mitochondrial
4.3455	0.877269	Q9NS93	TM7S3_HUMAN	TM7SF3	Transmembrane 7 superfamily member 3
4.34401	-0.554392	Q8WZA9	IRGQ_HUMAN	IRGQ	Immunity-related GTPase family Q protein
4.34384	0.412769	Q9UK22	FBX2_HUMAN	FBXO2	F-box only protein 2
4.34183	0.409445	Q16625	OCLN_HUMAN	OCLN	Occludin
4.3411	-0.700735	Q9BYK8	HELZ2_HUMAN	HELZ2	Helicase with zinc finger domain 2
4.33782	0.381396	Q93050	VPP1_HUMAN	ATP6V0A1	V-type proton ATPase 116 kDa subunit a 1
4.33203	0.387396	O14545	TRAD1_HUMAN	TRAFD1	TRAF-type zinc finger domain-containing protein 1
4.3295	0.9176	Q9NRS4	TMPS4_HUMAN	TMPRSS4	Transmembrane protease serine 4
4.32481	-0.35317	P16949	STMN1_HUMAN	STMN1	Stathmin
4.32471	0.311372	Q99536	VAT1_HUMAN	VAT1	Synaptic vesicle membrane protein VAT-1 homolog
4.32007	0.385905	O75385	ULK1_HUMAN	ULK1	Serine/threonine-protein kinase ULK1
4.31814	-0.193153	O00410	IPO5_HUMAN	IPO5	Importin-5
4.31593	0.59212	Q9H1A3	METL9_HUMAN	METTL9	Protein-L-histidine N-pros-methyltransferase
4.30883	0.44563	Q9UBM7	DHCR7_HUMAN	DHCR7	7-dehydrocholesterol reductase
4.30448	1.45678	Q86XS8	GOLI_HUMAN	RNF130	E3 ubiquitin-protein ligase RNF130
4.30405	0.574728	Q96AD5	PLPL2_HUMAN	PNPLA2	Patatin-like phospholipase domain-containing protein 2
4.29758	-0.319911	O00233	PSMD9_HUMAN	PSMD9	26S proteasome non-ATPase regulatory subunit 9
4.29726	0.311374	Q8WUJ3	CEMIP_HUMAN	CEMIP	Cell migration-inducing and hyaluronan-binding protein
4.29266	1.01542	Q9Y2G1	MYRF_HUMAN	MYRF	Myelin regulatory factor
4.28839	0.657344	P09917	LOX5_HUMAN	ALOX5	Polyunsaturated fatty acid 5-lipoxygenase
4.28326	0.468235	Q9H239	MMP28_HUMAN	MMP28	Matrix metalloproteinase-28
4.2755	0.659617	P13688	CEAM1_HUMAN	CEACAM1	Carcinoembryonic antigen-related cell adhesion molecule 1
4.27239	0.528382	Q96G74	OTUD5_HUMAN	OTUD5	OTU domain-containing protein 5
4.26992	-0.277155	Q13825	AUHM_HUMAN	AUH	Methylglutaconyl-CoA hydratase, mitochondrial
4.26886	-0.487314	Q8WUF8	F172A_HUMAN	FAM172A	Cotranscriptional regulator FAM172A
4.26841	0.441893	Q9Y5Y6	ST14_HUMAN	ST14	Suppressor of tumorigenicity 14 protein
4.26786	0.68656	O00767	SCD_HUMAN	SCD	Stearoyl-CoA desaturase
4.26188	-0.551832	P48378	RFX2_HUMAN	RFX2	DNA-binding protein RFX2
4.25049	0.867504	Q13976	KGP1_HUMAN	PRKG1	cGMP-dependent protein kinase 1
4.24298	0.897188	Q86VI4	LAP4B_HUMAN	LAPTM4B	Lysosomal-associated transmembrane protein 4B
4.23902	0.294481	Q6ZRV2	FA83H_HUMAN	FAM83H	Protein FAM83H
4.23837	1.20148	Q13571	LAPM5_HUMAN	LAPTM5	Lysosomal-associated transmembrane protein 5
4.23424	-0.22559	O75592	MYCB2_HUMAN	MYCBP2	E3 ubiquitin-protein ligase MYCBP2
4.23357	0.510975	P07602	SAP_HUMAN	PSAP	Prosaposin
4.23328	1.17831	Q9H2F3	3BHS7_HUMAN	HSD3B7	3 beta-hydroxysteroid dehydrogenase type 7
4.23274	-0.42262	Q12789	TF3C1_HUMAN	GTF3C1	General transcription factor 3C polypeptide 1
4.23256	-0.229757	Q14160	SCRIB_HUMAN	SCRIB	Protein scribble homolog
4.2266	0.445334	O95382	M3K6_HUMAN	MAP3K6	Mitogen-activated protein kinase kinase kinase 6
4.22057	1.08753	Q14956	GPNMB_HUMAN	GPNMB	Transmembrane glycoprotein NMB
4.21825	-0.529358	Q96DE5	APC16_HUMAN	ANAPC16	Anaphase-promoting complex subunit 16
4.21171	0.741345	O43291	SPIT2_HUMAN	SPINT2	Kunitz-type protease inhibitor 2
4.21118	-0.340179	Q96RY7	IF140_HUMAN	IFT140	Intraflagellar transport protein 140 homolog
4.20951	-0.212011	Q9NZ08	ERAP1_HUMAN	ERAP1	Endoplasmic reticulum aminopeptidase 1
4.20602	0.526225	Q13907	IDI1_HUMAN	IDI1	Isopentenyl-diphosphate Delta-isomerase 1
4.20074	1.02988	Q8N3Y7	RDHE2_HUMAN	SDR16C5	Epidermal retinol dehydrogenase 2
4.1987	0.887901	O60637	TSN3_HUMAN	TSPAN3	Tetraspanin-3
4.19787	1.13171	O75355	ENTP3_HUMAN	ENTPD3	Ectonucleoside triphosphate diphosphohydrolase 3
4.19539	0.283214	O60488	ACSL4_HUMAN	ACSL4	Long-chain-fatty-acid--CoA ligase 4
4.19343	0.484565	Q9NY97	B3GN2_HUMAN	B3GNT2	N-acetyllactosaminide beta-1,3-N-acetylglucosaminyltransferase 2
4.1918	-0.516156	P49321	NASP_HUMAN	NASP	Nuclear autoantigenic sperm protein
4.19175	0.425951	Q13115	DUS4_HUMAN	DUSP4	Dual specificity protein phosphatase 4
4.19021	0.310772	Q9NZM1	MYOF_HUMAN	MYOF	Myoferlin
4.18606	0.683098	P22352	GPX3_HUMAN	GPX3	Glutathione peroxidase 3
4.18553	0.218094	P12429	ANXA3_HUMAN	ANXA3	Annexin A3
4.18285	2.05405	O95274	LYPD3_HUMAN	LYPD3	Ly6/PLAUR domain-containing protein 3
4.18281	0.806218	Q8N9U0	TAC2N_HUMAN	TC2N	Tandem C2 domains nuclear protein
4.16887	0.824289	Q6IQ20	NAPEP_HUMAN	NAPEPLD	N-acyl-phosphatidylethanolamine-hydrolyzing phospholipase D
4.16715	0.495118	Q9UHW9	S12A6_HUMAN	SLC12A6	Solute carrier family 12 member 6
4.16464	-1.1334	Q6NTE8	MRNIP_HUMAN	MRNIP	MRN complex-interacting protein
4.16259	-0.481461	Q8NE01	CNNM3_HUMAN	CNNM3	Metal transporter CNNM3
4.15945	0.44918	O60504	VINEX_HUMAN	SORBS3	Vinexin
4.15499	1.10852	O14944	EREG_HUMAN	EREG	Proepiregulin
4.14568	0.601849	Q5T0D9	TPRGL_HUMAN	TPRG1L	Tumor protein p63-regulated gene 1-like protein
4.14532	0.773221	Q5SRH9	TT39A_HUMAN	TTC39A	Tetratricopeptide repeat protein 39A
4.12688	-0.5192	Q9Y4U1	MMAC_HUMAN	MMACHC	Cyanocobalamin reductase / alkylcobalamin dealkylase
4.12626	0.647026	Q9NYQ7	CELR3_HUMAN	CELSR3	Cadherin EGF LAG seven-pass G-type receptor 3
4.12374	0.248649	Q13393	PLD1_HUMAN	PLD1	Phospholipase D1
4.12098	0.521963	P50281	MMP14_HUMAN	MMP14	Matrix metalloproteinase-14
4.11685	0.344943	Q92692	NECT2_HUMAN	NECTIN2	Nectin-2
4.11629	-0.475659	Q8NI77	KI18A_HUMAN	KIF18A	Kinesin-like protein KIF18A
4.11535	-1.91176	Q8N488	RYBP_HUMAN	RYBP	RING1 and YY1-binding protein
4.11514	0.658896	Q6UWB1	I27RA_HUMAN	IL27RA	Interleukin-27 receptor subunit alpha
4.11358	0.318986	P53396	ACLY_HUMAN	ACLY	ATP-citrate synthase
4.11265	0.636285	Q53GA4	PHLA2_HUMAN	PHLDA2	Pleckstrin homology-like domain family A member 2
4.11024	-1.15451	Q8NHM5	KDM2B_HUMAN	KDM2B	Lysine-specific demethylase 2B
4.10184	1.30322	O95407	TNF6B_HUMAN	TNFRSF6B	Tumor necrosis factor receptor superfamily member 6B
4.09444	-0.168384	P23368	MAOM_HUMAN	ME2	NAD-dependent malic enzyme, mitochondrial
4.09086	-0.317687	Q8IUX4	ABC3F_HUMAN	APOBEC3F	DNA dC->dU-editing enzyme APOBEC-3F
4.0846	-0.407041	P13051	UNG_HUMAN	UNG	Uracil-DNA glycosylase
4.08414	-0.580567	Q70UQ0	IKIP_HUMAN	IKBIP	Inhibitor of nuclear factor kappa-B kinase-interacting protein
4.08078	-0.259242	Q7Z6Z7	HUWE1_HUMAN	HUWE1	E3 ubiquitin-protein ligase HUWE1
4.07772	0.329989	Q9Y2H5	PKHA6_HUMAN	PLEKHA6	Pleckstrin homology domain-containing family A member 6
4.07689	0.587874	Q14534	ERG1_HUMAN	SQLE	Squalene monooxygenase
4.07167	-1.0218	Q9BWC9	CC106_HUMAN	CCDC106	Coiled-coil domain-containing protein 106
4.06582	0.458751	O75354	ENTP6_HUMAN	ENTPD6	Ectonucleoside triphosphate diphosphohydrolase 6
4.0651	1.14676	Q9UQC2	GAB2_HUMAN	GAB2	GRB2-associated-binding protein 2
4.06197	0.421366	O95171	SCEL_HUMAN	SCEL	Sciellin
4.06051	0.776106	Q14114	LRP8_HUMAN	LRP8	Low-density lipoprotein receptor-related protein 8
4.06004	0.511664	Q9UHI8	ATS1_HUMAN	ADAMTS1	A disintegrin and metalloproteinase with thrombospondin motifs 1
4.05956	-0.340773	Q8NHQ9	DDX55_HUMAN	DDX55	ATP-dependent RNA helicase DDX55
4.05918	0.54749	Q15120	PDK3_HUMAN	PDK3	[Pyruvate dehydrogenase (acetyl-transferring)] kinase isozyme 3, mitochondrial
4.0558	-0.331167	Q96FJ0	STALP_HUMAN	STAMBPL1	AMSH-like protease
4.05451	-0.390974	Q9H2J7	S6A15_HUMAN	SLC6A15	Sodium-dependent neutral amino acid transporter B(0)AT2
4.0523	0.490376	Q53EU6	GPAT3_HUMAN	GPAT3	Glycerol-3-phosphate acyltransferase 3
4.04629	-0.391209	Q9UHN1	DPOG2_HUMAN	POLG2	DNA polymerase subunit gamma-2, mitochondrial
4.04497	0.421172	Q9NXZ2	DDX43_HUMAN	DDX43	Probable ATP-dependent RNA helicase DDX43
4.04497	0.742779	Q9UM47	NOTC3_HUMAN	NOTCH3	Neurogenic locus notch homolog protein 3
4.04148	-0.792724	Q6IQ49	SDE2_HUMAN	SDE2	Splicing regulator SDE2
4.0401	-0.279311	Q9H1A4	APC1_HUMAN	ANAPC1	Anaphase-promoting complex subunit 1
4.03785	-0.417069	Q99808	S29A1_HUMAN	SLC29A1	Equilibrative nucleoside transporter 1
4.03411	0.448921	A4D1P6	WDR91_HUMAN	WDR91	WD repeat-containing protein 91
4.033	-0.835724	Q86V97	KBTB6_HUMAN	KBTBD6	Kelch repeat and BTB domain-containing protein 6
4.03268	0.411968	Q9BPW9	DHRS9_HUMAN	DHRS9	Dehydrogenase/reductase SDR family member 9
4.02737	0.364735	Q7Z736	PKHH3_HUMAN	PLEKHH3	Pleckstrin homology domain-containing family H member 3
4.02202	-0.299531	Q9UH99	SUN2_HUMAN	SUN2	SUN domain-containing protein 2
4.02196	-0.736253	Q5T6S3	PHF19_HUMAN	PHF19	PHD finger protein 19
4.02064	0.312953	Q14108	SCRB2_HUMAN	SCARB2	Lysosome membrane protein 2
4.01692	1.09742	Q99574	NEUS_HUMAN	SERPINI1	Neuroserpin
4.00759	0.603368	Q9UPY5	XCT_HUMAN	SLC7A11	Cystine/glutamate transporter
4.006	-0.358486	P00533	EGFR_HUMAN	EGFR	Epidermal growth factor receptor
4.00368	0.503038	Q6ZUT6	CCD9B_HUMAN	CCDC9B	Coiled-coil domain-containing protein 9B
4.00355	0.2247	Q9Y2H1	ST38L_HUMAN	STK38L	Serine/threonine-protein kinase 38-like
4.00115	0.569364	Q9NY26	S39A1_HUMAN	SLC39A1	Zinc transporter ZIP1
4.00075	0.239363	Q92542	NICA_HUMAN	NCSTN	Nicastrin
3.99981	-0.531046	Q8IZW8	TENS4_HUMAN	TNS4	Tensin-4
3.99939	0.847692	Q16739	CEGT_HUMAN	UGCG	Ceramide glucosyltransferase
3.99796	0.223153	P48723	HSP13_HUMAN	HSPA13	Heat shock 70 kDa protein 13
3.99647	1.21205	P16066	ANPRA_HUMAN	NPR1	Atrial natriuretic peptide receptor 1
3.99538	-0.331936	O15439	MRP4_HUMAN	ABCC4	ATP-binding cassette sub-family C member 4
3.99051	-0.672812	P40306	PSB10_HUMAN	PSMB10	Proteasome subunit beta type-10
3.98916	0.972038	P37059	DHB2_HUMAN	HSD17B2	17-beta-hydroxysteroid dehydrogenase type 2
3.98838	0.356314	P47895	AL1A3_HUMAN	ALDH1A3	Retinaldehyde dehydrogenase 3
3.9859	0.628711	P49407	ARRB1_HUMAN	ARRB1	Beta-arrestin-1
3.98384	-0.821527	Q9UEE9	CFDP1_HUMAN	CFDP1	Craniofacial development protein 1
3.98071	0.693251	Q9NW75	GPTC2_HUMAN	GPATCH2	G patch domain-containing protein 2
3.97895	0.421878	Q9H2Y7	ZN106_HUMAN	ZNF106	Zinc finger protein 106
3.97773	0.343358	Q9HCY8	S10AE_HUMAN	S100A14	Protein S100-A14
3.97768	-0.461659	Q9UPT6	JIP3_HUMAN	MAPK8IP3	C-Jun-amino-terminal kinase-interacting protein 3
3.97438	-0.303195	O75718	CRTAP_HUMAN	CRTAP	Cartilage-associated protein
3.9719	0.431741	O15062	ZBTB5_HUMAN	ZBTB5	Zinc finger and BTB domain-containing protein 5
3.96942	0.617236	Q8NBJ4	GOLM1_HUMAN	GOLM1	Golgi membrane protein 1
3.96918	0.179842	Q6P1M0	S27A4_HUMAN	SLC27A4	Long-chain fatty acid transport protein 4
3.96714	0.361609	Q8IV08	PLD3_HUMAN	PLD3	5'-3' exonuclease PLD3
3.96674	-1.18545	Q9UQR0	SCML2_HUMAN	SCML2	Sex comb on midleg-like protein 2
3.96639	0.490532	Q12860	CNTN1_HUMAN	CNTN1	Contactin-1
3.95881	-0.160727	Q63HN8	RN213_HUMAN	RNF213	E3 ubiquitin-protein ligase RNF213
3.95857	0.357535	Q00653	NFKB2_HUMAN	NFKB2	Nuclear factor NF-kappa-B p100 subunit
3.95686	0.699109	O00219	HYAS3_HUMAN	HAS3	Hyaluronan synthase 3
3.95467	0.842431	Q8NBZ7	UXS1_HUMAN	UXS1	UDP-glucuronic acid decarboxylase 1
3.95131	-0.331167	P42226	STAT6_HUMAN	STAT6	Signal transducer and activator of transcription 6
3.9489	-0.435354	Q9BYI3	HYCCI_HUMAN	HYCC1	Hyccin
3.94696	-0.288507	O15355	PPM1G_HUMAN	PPM1G	Protein phosphatase 1G
3.94521	0.708558	Q8N264	RHG24_HUMAN	ARHGAP24	Rho GTPase-activating protein 24
3.94273	-0.332922	Q9UNE7	CHIP_HUMAN	STUB1	E3 ubiquitin-protein ligase CHIP
3.94217	0.388603	O14730	RIOK3_HUMAN	RIOK3	Serine/threonine-protein kinase RIO3
3.94014	-0.253486	Q5TCZ1	SPD2A_HUMAN	SH3PXD2A	SH3 and PX domain-containing protein 2A
3.93748	-0.623358	Q96NB3	ZN830_HUMAN	ZNF830	Zinc finger protein 830
3.93292	-1.06839	Q8N9Z2	CC71L_HUMAN	CCDC71L	Coiled-coil domain-containing protein 71L
3.93107	-0.979607	Q96PU4	UHRF2_HUMAN	UHRF2	E3 ubiquitin-protein ligase UHRF2
3.92495	0.635057	Q6ZWT7	MBOA2_HUMAN	MBOAT2	Lysophospholipid acyltransferase 2
3.91291	-0.46883	Q86Y56	DAAF5_HUMAN	DNAAF5	Dynein axonemal assembly factor 5
3.91083	-0.314693	Q9BX40	LS14B_HUMAN	LSM14B	Protein LSM14 homolog B
3.90965	0.94091	O15195	VILL_HUMAN	VILL	Villin-like protein
3.90961	1.38792	O95864	FADS2_HUMAN	FADS2	Acyl-CoA 6-desaturase
3.9075	0.590418	Q5ZPR3	CD276_HUMAN	CD276	CD276 antigen
3.90617	0.63265	A8MTL9	HMSD_HUMAN	HMSD	Serpin-like protein HMSD
3.90533	0.124123	Q6IQ22	RAB12_HUMAN	RAB12	Ras-related protein Rab-12
3.90351	-0.277032	Q6P179	ERAP2_HUMAN	ERAP2	Endoplasmic reticulum aminopeptidase 2
3.90332	0.627944	Q96MC6	MF14A_HUMAN	MFSD14A	Hippocampus abundant transcript 1 protein
3.90329	-0.620652	Q9Y5Q9	TF3C3_HUMAN	GTF3C3	General transcription factor 3C polypeptide 3
3.90211	0.551693	Q17RY0	CPEB4_HUMAN	CPEB4	Cytoplasmic polyadenylation element-binding protein 4
3.90055	-0.198689	Q13613	MTMR1_HUMAN	MTMR1	Myotubularin-related protein 1
3.89885	0.39132	P46013	KI67_HUMAN	MKI67	Proliferation marker protein Ki-67
3.89394	0.325313	Q6PCB6	AB17C_HUMAN	ABHD17C	Alpha/beta hydrolase domain-containing protein 17C
3.89309	-0.505659	P22607	FGFR3_HUMAN	FGFR3	Fibroblast growth factor receptor 3
3.89272	0.561838	Q4L235	ACSF4_HUMAN	AASDH	Beta-alanine-activating enzyme
3.89063	0.802941	Q3KQZ1	S2535_HUMAN	SLC25A35	Solute carrier family 25 member 35
3.88883	-0.201279	B7ZAQ6;P0CG08	GPHRA_HUMAN;GPHRB_HUMAN	GPR89A;GPR89B	Golgi pH regulator A
3.8888	0.517942	Q9NXN4	GDAP2_HUMAN	GDAP2	Ganglioside-induced differentiation-associated protein 2
3.88515	0.843335	P40337	VHL_HUMAN	VHL	von Hippel-Lindau disease tumor suppressor
3.88234	1.80738	Q02817	MUC2_HUMAN	MUC2	Mucin-2
3.88174	0.950778	Q969Z4	TR19L_HUMAN	RELT	Tumor necrosis factor receptor superfamily member 19L
3.8811	0.306053	Q9UHQ4	BAP29_HUMAN	BCAP29	B-cell receptor-associated protein 29
3.87991	-0.384466	Q8WYH8	ING5_HUMAN	ING5	Inhibitor of growth protein 5
3.87945	0.466877	Q969Z3	MARC2_HUMAN	MTARC2	Mitochondrial amidoxime reducing component 2
3.87825	1.00633	Q9NYA1	SPHK1_HUMAN	SPHK1	Sphingosine kinase 1
3.87353	0.303342	O95759	TBCD8_HUMAN	TBC1D8	TBC1 domain family member 8
3.87301	0.228533	Q16881	TRXR1_HUMAN	TXNRD1	Thioredoxin reductase 1, cytoplasmic
3.87281	0.73701	Q92539	LPIN2_HUMAN	LPIN2	Phosphatidate phosphatase LPIN2
3.87199	-0.40012	Q14807	KIF22_HUMAN	KIF22	Kinesin-like protein KIF22
3.87062	0.260628	P50416	CPT1A_HUMAN	CPT1A	Carnitine O-palmitoyltransferase 1, liver isoform
3.86889	-0.447125	Q9H7E9	CH033_HUMAN	C8orf33	UPF0488 protein C8orf33
3.8654	0.199426	Q9H6R0	DHX33_HUMAN	DHX33	ATP-dependent RNA helicase DHX33
3.86192	0.398549	P50452	SPB8_HUMAN	SERPINB8	Serpin B8
3.85885	0.460774	Q53FZ2	ACSM3_HUMAN	ACSM3	Acyl-coenzyme A synthetase ACSM3, mitochondrial
3.8575	-0.304949	O43684	BUB3_HUMAN	BUB3	Mitotic checkpoint protein BUB3
3.85556	0.343427	Q86YB8	ERO1B_HUMAN	ERO1B	ERO1-like protein beta
3.85506	-0.467794	O14757	CHK1_HUMAN	CHEK1	Serine/threonine-protein kinase Chk1
3.8531	0.815752	Q99685	MGLL_HUMAN	MGLL	Monoglyceride lipase
3.8503	0.137274	O00429	DNM1L_HUMAN	DNM1L	Dynamin-1-like protein
3.84238	-0.365839	Q9BZX2	UCK2_HUMAN	UCK2	Uridine-cytidine kinase 2
3.84072	-0.560199	Q9H9A7	RMI1_HUMAN	RMI1	RecQ-mediated genome instability protein 1
3.83983	0.180378	Q53EP0	FND3B_HUMAN	FNDC3B	Fibronectin type III domain-containing protein 3B
3.83742	-0.877713	Q9H5V9	STEEP_HUMAN	STEEP1	STING ER exit protein
3.83712	0.536511	Q96NY8	NECT4_HUMAN	NECTIN4	Nectin-4
3.83409	0.831666	Q9NQ84	GPC5C_HUMAN	GPRC5C	G-protein coupled receptor family C group 5 member C
3.83251	0.336496	Q13308	PTK7_HUMAN	PTK7	Inactive tyrosine-protein kinase 7
3.83237	-0.6073	Q9NZJ0	DTL_HUMAN	DTL	Denticleless protein homolog
3.83008	0.46188	Q13332	PTPRS_HUMAN	PTPRS	Receptor-type tyrosine-protein phosphatase S
3.82726	0.304774	Q10472	GALT1_HUMAN	GALNT1	Polypeptide N-acetylgalactosaminyltransferase 1
3.82492	0.180336	O75151	PHF2_HUMAN	PHF2	Lysine-specific demethylase PHF2
3.82385	0.631171	Q9HCN3	PGAP6_HUMAN	PGAP6	Post-GPI attachment to proteins factor 6
3.8233	-0.784434	P41226	UBA7_HUMAN	UBA7	Ubiquitin-like modifier-activating enzyme 7
3.82218	-0.394929	Q12923	PTN13_HUMAN	PTPN13	Tyrosine-protein phosphatase non-receptor type 13
3.82199	-0.409306	Q13043	STK4_HUMAN	STK4	Serine/threonine-protein kinase 4
3.81794	-0.601587	Q9BY32	ITPA_HUMAN	ITPA	Inosine triphosphate pyrophosphatase
3.81578	-0.411897	Q02083	NAAA_HUMAN	NAAA	N-acylethanolamine-hydrolyzing acid amidase
3.81365	-0.356944	Q06203	PUR1_HUMAN	PPAT	Amidophosphoribosyltransferase
3.81132	-0.443874	Q13608	PEX6_HUMAN	PEX6	Peroxisomal ATPase PEX6
3.80998	0.544906	Q15800	MSMO1_HUMAN	MSMO1	Methylsterol monooxygenase 1
3.80802	0.274429	Q8WXE0	CSKI2_HUMAN	CASKIN2	Caskin-2
3.80611	-1.04682	Q9BQ65	USB1_HUMAN	USB1	U6 snRNA phosphodiesterase 1
3.7956	-0.280478	Q96FZ2	HMCES_HUMAN	HMCES	Abasic site processing protein HMCES
3.79496	0.526863	Q52LW3	RHG29_HUMAN	ARHGAP29	Rho GTPase-activating protein 29
3.78974	0.758691	Q96MM7	H6ST2_HUMAN	HS6ST2	Heparan-sulfate 6-O-sulfotransferase 2
3.78884	0.726858	Q96SL1	DIRC2_HUMAN	SLC49A4	Solute carrier family 49 member 4
3.78691	-0.41106	Q08050	FOXM1_HUMAN	FOXM1	Forkhead box protein M1
3.78535	0.192187	Q5K651	SAMD9_HUMAN	SAMD9	Sterile alpha motif domain-containing protein 9
3.78238	-0.305518	Q86W92	LIPB1_HUMAN	PPFIBP1	Liprin-beta-1
3.78201	-0.20297	O75717	WDHD1_HUMAN	WDHD1	WD repeat and HMG-box DNA-binding protein 1
3.77909	2.06802	O15528	CP27B_HUMAN	CYP27B1	25-hydroxyvitamin D-1 alpha hydroxylase, mitochondrial
3.77841	-0.350553	Q8TD19	NEK9_HUMAN	NEK9	Serine/threonine-protein kinase Nek9
3.7768	0.536747	Q9NPD8	UBE2T_HUMAN	UBE2T	Ubiquitin-conjugating enzyme E2 T
3.776	0.94592	P52799	EFNB2_HUMAN	EFNB2	Ephrin-B2
3.77499	0.514339	Q9HA72	CAHM2_HUMAN	CALHM2	Calcium homeostasis modulator protein 2
3.7749	0.618933	A6NGC4	TLCD2_HUMAN	TLCD2	TLC domain-containing protein 2
3.77448	0.160673	Q15155	NOMO1_HUMAN	NOMO1	BOS complex subunit NOMO1
3.77142	1.66303	Q9H190	SDCB2_HUMAN	SDCBP2	Syntenin-2
3.77085	0.693107	Q6DKI2;Q3B8N2	LEG9B_HUMAN;LEG9C_HUMAN	LGALS9B;LGALS9C	Galectin-9B
3.77076	0.739634	P29508	SPB3_HUMAN	SERPINB3	Serpin B3
3.76617	0.222136	O60271	JIP4_HUMAN	SPAG9	C-Jun-amino-terminal kinase-interacting protein 4
3.76099	-0.298861	Q9UBN7	HDAC6_HUMAN	HDAC6	Histone deacetylase 6
3.75825	-0.563368	Q8N142	PURA1_HUMAN	ADSS1	Adenylosuccinate synthetase isozyme 1
3.75636	-0.364022	P29350	PTN6_HUMAN	PTPN6	Tyrosine-protein phosphatase non-receptor type 6
3.75433	0.583751	P60520	GBRL2_HUMAN	GABARAPL2	Gamma-aminobutyric acid receptor-associated protein-like 2
3.75412	-0.388423	Q9BTE7	DCNL5_HUMAN	DCUN1D5	DCN1-like protein 5
3.75035	0.743187	P15941	MUC1_HUMAN	MUC1	Mucin-1
3.74913	0.298497	Q9Y320	TMX2_HUMAN	TMX2	Thioredoxin-related transmembrane protein 2
3.7463	-0.42747	P01583	IL1A_HUMAN	IL1A	Interleukin-1 alpha
3.74581	-0.130849	P78527	PRKDC_HUMAN	PRKDC	DNA-dependent protein kinase catalytic subunit
3.74028	0.189391	O95232	LC7L3_HUMAN	LUC7L3	Luc7-like protein 3
3.73792	0.860587	Q86UK0	ABCAC_HUMAN	ABCA12	Glucosylceramide transporter ABCA12
3.7318	-0.376637	Q6ZVM7	TM1L2_HUMAN	TOM1L2	TOM1-like protein 2
3.72869	0.254638	Q9ULH0	KDIS_HUMAN	KIDINS220	Kinase D-interacting substrate of 220 kDa
3.72675	-0.325181	Q96ME7	ZN512_HUMAN	ZNF512	Zinc finger protein 512
3.71931	0.892921	Q9NV92	NFIP2_HUMAN	NDFIP2	NEDD4 family-interacting protein 2
3.71104	1.72181	Q9BZY9	TRI31_HUMAN	TRIM31	E3 ubiquitin-protein ligase TRIM31
3.70952	0.538819	Q9P2R6	RERE_HUMAN	RERE	Arginine-glutamic acid dipeptide repeats protein
3.70845	1.30655	Q9NZ72	STMN3_HUMAN	STMN3	Stathmin-3
3.7061	-0.431301	Q3T8J9	GON4L_HUMAN	GON4L	GON-4-like protein
3.7037	-0.324316	O14773	TPP1_HUMAN	TPP1	Tripeptidyl-peptidase 1
3.70289	0.523695	Q8TDW0	LRC8C_HUMAN	LRRC8C	Volume-regulated anion channel subunit LRRC8C
3.70274	-0.471747	Q9NVX7	KBTB4_HUMAN	KBTBD4	Kelch repeat and BTB domain-containing protein 4
3.70189	0.835642	Q9Y2E6	DTX4_HUMAN	DTX4	E3 ubiquitin-protein ligase DTX4
3.69892	0.497231	O75911	DHRS3_HUMAN	DHRS3	Short-chain dehydrogenase/reductase 3
3.69688	0.279596	Q7Z7N9	T179B_HUMAN	TMEM179B	Transmembrane protein 179B
3.69555	0.587702	Q9Y287	ITM2B_HUMAN	ITM2B	Integral membrane protein 2B
3.69524	0.267662	Q8N271	PROM2_HUMAN	PROM2	Prominin-2
3.69218	0.311022	P29353	SHC1_HUMAN	SHC1	SHC-transforming protein 1
3.68701	-0.239558	Q9NX74	DUS2L_HUMAN	DUS2	tRNA-dihydrouridine(20) synthase [NAD(P)+]-like
3.68688	-0.386901	Q6PCB7	S27A1_HUMAN	SLC27A1	Long-chain fatty acid transport protein 1
3.68345	-0.273622	Q9UBF2	COPG2_HUMAN	COPG2	Coatomer subunit gamma-2
3.6819	0.276145	O95297	MPZL1_HUMAN	MPZL1	Myelin protein zero-like protein 1
3.68026	-0.381832	Q9BQ69	MACD1_HUMAN	MACROD1	ADP-ribose glycohydrolase MACROD1
3.6759	0.685963	O76062	ERG24_HUMAN	TM7SF2	Delta(14)-sterol reductase TM7SF2
3.67475	-0.167566	Q9HC35	EMAL4_HUMAN	EML4	Echinoderm microtubule-associated protein-like 4
3.67305	0.469918	P08133	ANXA6_HUMAN	ANXA6	Annexin A6
3.66934	-0.943469	Q6UWY0	ARSK_HUMAN	ARSK	Arylsulfatase K
3.66755	0.257288	Q9UBW7	ZMYM2_HUMAN	ZMYM2	Zinc finger MYM-type protein 2
3.66677	0.384223	Q5VTQ0	TT39B_HUMAN	TTC39B	Tetratricopeptide repeat protein 39B
3.66513	-0.328164	Q02127	PYRD_HUMAN	DHODH	Dihydroorotate dehydrogenase (quinone), mitochondrial
3.66047	-0.0704684	P22102	PUR2_HUMAN	GART	Trifunctional purine biosynthetic protein adenosine-3
3.66034	-0.601521	Q86UT8	CATAC_HUMAN	CENATAC	Centrosomal AT-AC splicing factor
3.65812	-0.490212	A8MPS7	YDJC_HUMAN	YDJC	Carbohydrate deacetylase
3.65592	-0.991755	P13284	GILT_HUMAN	IFI30	Gamma-interferon-inducible lysosomal thiol reductase
3.65554	0.453137	P20749	BCL3_HUMAN	BCL3	B-cell lymphoma 3 protein
3.65154	-0.10031	Q9Y4W2	LAS1L_HUMAN	LAS1L	Ribosomal biogenesis protein LAS1L
3.65018	-0.533274	Q9BTK6	PAGR1_HUMAN	PAGR1	PAXIP1-associated glutamate-rich protein 1
3.64834	0.579178	P32929	CGL_HUMAN	CTH	Cystathionine gamma-lyase
3.64778	0.301392	O94827	PKHG5_HUMAN	PLEKHG5	Pleckstrin homology domain-containing family G member 5
3.64449	0.487915	Q9UPV0	CE164_HUMAN	CEP164	Centrosomal protein of 164 kDa
3.64065	-0.353828	Q96GD0	PLPP_HUMAN	PDXP	Chronophin
3.64007	0.153541	Q9NVP1	DDX18_HUMAN	DDX18	ATP-dependent RNA helicase DDX18
3.63656	-0.221529	Q6VN20	RBP10_HUMAN	RANBP10	Ran-binding protein 10
3.6342	0.489775	Q5W0V3	FHI2A_HUMAN	FHIP2A	FHF complex subunit HOOK interacting protein 2A
3.63218	-0.45681	P54132	BLM_HUMAN	BLM	RecQ-like DNA helicase BLM
3.63185	0.706694	A6NHC0	CAN8_HUMAN	CAPN8	Calpain-8
3.63112	0.503845	O00308	WWP2_HUMAN	WWP2	NEDD4-like E3 ubiquitin-protein ligase WWP2
3.63082	0.103177	P56545	CTBP2_HUMAN	CTBP2	C-terminal-binding protein 2
3.63072	0.202046	Q9UKK3	PARP4_HUMAN	PARP4	Protein mono-ADP-ribosyltransferase PARP4
3.62919	-0.204001	O43795	MYO1B_HUMAN	MYO1B	Unconventional myosin-Ib
3.62905	0.273149	Q6P4Q7	CNNM4_HUMAN	CNNM4	Metal transporter CNNM4
3.62323	0.831729	P01584	IL1B_HUMAN	IL1B	Interleukin-1 beta
3.62286	0.341374	O75874	IDHC_HUMAN	IDH1	Isocitrate dehydrogenase [NADP] cytoplasmic
3.62094	0.458211	P16870	CBPE_HUMAN	CPE	Carboxypeptidase E
3.61849	-0.344327	O95613	PCNT_HUMAN	PCNT	Pericentrin
3.61772	0.446777	Q9UNQ0	ABCG2_HUMAN	ABCG2	Broad substrate specificity ATP-binding cassette transporter ABCG2
3.6167	-0.45642	Q9H467	CUED2_HUMAN	CUEDC2	CUE domain-containing protein 2
3.61599	-0.275603	P07686	HEXB_HUMAN	HEXB	Beta-hexosaminidase subunit beta
3.6154	-0.164135	O15067	PUR4_HUMAN	PFAS	Phosphoribosylformylglycinamidine synthase
3.61216	0.577076	Q8IUS5	EPHX4_HUMAN	EPHX4	Epoxide hydrolase 4
3.61137	0.629323	Q12778	FOXO1_HUMAN	FOXO1	Forkhead box protein O1
3.60934	-0.578867	Q5D0E6	DALD3_HUMAN	DALRD3	DALR anticodon-binding domain-containing protein 3
3.60912	0.485287	P98196	AT11A_HUMAN	ATP11A	Phospholipid-transporting ATPase IH
3.60704	-0.353116	Q9Y587	AP4S1_HUMAN	AP4S1	AP-4 complex subunit sigma-1
3.60678	0.0800085	Q13627	DYR1A_HUMAN	DYRK1A	Dual specificity tyrosine-phosphorylation-regulated kinase 1A
3.60634	0.350342	Q15678	PTN14_HUMAN	PTPN14	Tyrosine-protein phosphatase non-receptor type 14
3.60527	-0.987991	Q9NVW2	RNF12_HUMAN	RLIM	E3 ubiquitin-protein ligase RLIM
3.59995	-0.403368	Q9Y248	PSF2_HUMAN	GINS2	DNA replication complex GINS protein PSF2
3.59591	0.430626	Q2TAZ0	ATG2A_HUMAN	ATG2A	Autophagy-related protein 2 homolog A
3.59561	-0.730527	Q9UNA4	POLI_HUMAN	POLI	DNA polymerase iota
3.5948	-0.344794	Q96CS2	HAUS1_HUMAN	HAUS1	HAUS augmin-like complex subunit 1
3.59344	0.639272	Q92766	RREB1_HUMAN	RREB1	Ras-responsive element-binding protein 1
3.59198	-0.413892	Q13510	ASAH1_HUMAN	ASAH1	Acid ceramidase
3.58865	-0.433857	Q9HAD4	WDR41_HUMAN	WDR41	WD repeat-containing protein 41
3.58503	-0.378797	Q96EU6	RRP36_HUMAN	RRP36	Ribosomal RNA processing protein 36 homolog
3.58497	0.491486	Q04760	LGUL_HUMAN	GLO1	Lactoylglutathione lyase
3.58489	-0.28931	Q9NZQ3	SPN90_HUMAN	NCKIPSD	NCK-interacting protein with SH3 domain
3.58141	0.447192	P41212	ETV6_HUMAN	ETV6	Transcription factor ETV6
3.58122	-0.792565	Q6ZN18	AEBP2_HUMAN	AEBP2	Zinc finger protein AEBP2
3.57772	-0.263337	Q9NUG6	PDRG1_HUMAN	PDRG1	p53 and DNA damage-regulated protein 1
3.57459	0.343637	Q8IVT2	MISP_HUMAN	MISP	Mitotic interactor and substrate of PLK1
3.57168	0.251122	Q92817	EVPL_HUMAN	EVPL	Envoplakin
3.56773	0.405992	Q15283	RASA2_HUMAN	RASA2	Ras GTPase-activating protein 2
3.56604	-0.22938	Q9UIW2	PLXA1_HUMAN	PLXNA1	Plexin-A1
3.56319	0.753474	P37173	TGFR2_HUMAN	TGFBR2	TGF-beta receptor type-2
3.56065	0.191042	Q8IY81	SPB1_HUMAN	FTSJ3	pre-rRNA 2'-O-ribose RNA methyltransferase FTSJ3
3.55683	0.262042	Q16787	LAMA3_HUMAN	LAMA3	Laminin subunit alpha-3
3.55507	1.29227	Q13424	SNTA1_HUMAN	SNTA1	Alpha-1-syntrophin
3.55206	0.630136	P33908	MA1A1_HUMAN	MAN1A1	Mannosyl-oligosaccharide 1,2-alpha-mannosidase IA
3.55186	0.440833	Q9BXL7	CAR11_HUMAN	CARD11	Caspase recruitment domain-containing protein 11
3.55126	0.65006	Q04756	HGFA_HUMAN	HGFAC	Hepatocyte growth factor activator
3.55124	-1.33298	Q5W0B1	OBI1_HUMAN	OBI1	ORC ubiquitin ligase 1
3.54876	0.346868	O15049	N4BP3_HUMAN	N4BP3	NEDD4-binding protein 3
3.54687	0.38211	O75581	LRP6_HUMAN	LRP6	Low-density lipoprotein receptor-related protein 6
3.5415	0.194883	O60493	SNX3_HUMAN	SNX3	Sorting nexin-3
3.53845	0.512283	Q05469	LIPS_HUMAN	LIPE	Hormone-sensitive lipase
3.53845	-0.27449	Q8WVB6	CTF18_HUMAN	CHTF18	Chromosome transmission fidelity protein 18 homolog
3.53743	-0.13437	Q96TA1	NIBA2_HUMAN	NIBAN2	Protein Niban 2
3.53584	0.519894	Q9UQC9	CLCA2_HUMAN	CLCA2	Calcium-activated chloride channel regulator 2
3.53545	0.171238	Q8TAT6	NPL4_HUMAN	NPLOC4	Nuclear protein localization protein 4 homolog
3.53518	0.560595	P15104	GLNA_HUMAN	GLUL	Glutamine synthetase
3.53503	-0.405378	P34896	GLYC_HUMAN	SHMT1	Serine hydroxymethyltransferase, cytosolic
3.53445	1.10585	Q9UBX7	KLK11_HUMAN	KLK11	Kallikrein-11
3.53381	-0.407007	Q96SZ6	CK5P1_HUMAN	CDK5RAP1	Mitochondrial tRNA methylthiotransferase CDK5RAP1
3.53378	0.746795	Q14315	FLNC_HUMAN	FLNC	Filamin-C
3.53355	-0.347235	Q8WWK9	CKAP2_HUMAN	CKAP2	Cytoskeleton-associated protein 2
3.53249	0.486981	O43570	CAH12_HUMAN	CA12	Carbonic anhydrase 12
3.53249	-0.574711	Q8TDR2	STK35_HUMAN	STK35	Serine/threonine-protein kinase 35
3.52933	-0.278666	Q9HBM1	SPC25_HUMAN	SPC25	Kinetochore protein Spc25
3.52616	0.455338	O00592	PODXL_HUMAN	PODXL	Podocalyxin
3.52565	0.218397	Q96RL7	VP13A_HUMAN	VPS13A	Intermembrane lipid transfer protein VPS13A
3.52498	-0.250903	Q9NVS9	PNPO_HUMAN	PNPO	Pyridoxine-5'-phosphate oxidase
3.52464	-0.470154	Q9UMF0	ICAM5_HUMAN	ICAM5	Intercellular adhesion molecule 5
3.52174	-0.13338	P42166	LAP2A_HUMAN	TMPO	Lamina-associated polypeptide 2, isoform alpha
3.51916	0.699685	P58335	ANTR2_HUMAN	ANTXR2	Anthrax toxin receptor 2
3.51832	-0.356729	Q8IXM6	NRM_HUMAN	NRM	Nurim
3.5169	0.507026	Q96K49	TM87B_HUMAN	TMEM87B	Transmembrane protein 87B
3.51392	0.253367	Q9Y232	CDYL_HUMAN	CDYL	Chromodomain Y-like protein
3.51309	-0.587265	Q14241	ELOA1_HUMAN	ELOA	Elongin-A
3.51188	0.388609	Q8WTV0	SCRB1_HUMAN	SCARB1	Scavenger receptor class B member 1
3.50663	-0.276164	Q9Y4E5	ZN451_HUMAN	ZNF451	E3 SUMO-protein ligase ZNF451
3.50409	-0.43561	Q86TW2	ADCK1_HUMAN	ADCK1	AarF domain-containing protein kinase 1
3.50331	-0.525011	P13646	K1C13_HUMAN	KRT13	Keratin, type I cytoskeletal 13
3.50296	-0.203096	Q9Y314	NOSIP_HUMAN	NOSIP	Nitric oxide synthase-interacting protein
3.50267	-0.134721	O94776	MTA2_HUMAN	MTA2	Metastasis-associated protein MTA2
3.49858	0.486443	Q96AY4	TTC28_HUMAN	TTC28	Tetratricopeptide repeat protein 28
3.49783	-0.612181	O15287	FANCG_HUMAN	FANCG	Fanconi anemia group G protein
3.49742	0.301296	Q9BRG2	SH23A_HUMAN	SH2D3A	SH2 domain-containing protein 3A
3.49574	0.48231	O75509	TNR21_HUMAN	TNFRSF21	Tumor necrosis factor receptor superfamily member 21
3.49454	0.499048	O95749	GGPPS_HUMAN	GGPS1	Geranylgeranyl pyrophosphate synthase
3.49201	-0.342954	P48651	PTSS1_HUMAN	PTDSS1	Phosphatidylserine synthase 1
3.49014	-0.551729	P54274	TERF1_HUMAN	TERF1	Telomeric repeat-binding factor 1
3.48837	0.421178	Q96DF8	ESS2_HUMAN	ESS2	Splicing factor ESS-2 homolog
3.48045	-0.306302	P31350	RIR2_HUMAN	RRM2	Ribonucleoside-diphosphate reductase subunit M2
3.4801	0.243841	Q12929	EPS8_HUMAN	EPS8	Epidermal growth factor receptor kinase substrate 8
3.47462	0.274431	Q53FV1	ORML2_HUMAN	ORMDL2	ORM1-like protein 2
3.47385	0.220287	Q2PPJ7	RGPA2_HUMAN	RALGAPA2	Ral GTPase-activating protein subunit alpha-2
3.47202	0.182656	P98194	AT2C1_HUMAN	ATP2C1	Calcium-transporting ATPase type 2C member 1
3.47195	0.788774	Q9Y6U3	SCIN_HUMAN	SCIN	Scinderin
3.46862	-0.394514	Q9UHW5	GPN3_HUMAN	GPN3	GPN-loop GTPase 3
3.46636	0.319347	Q9C0D5	TANC1_HUMAN	TANC1	Protein TANC1
3.4648	-0.347686	P28340	DPOD1_HUMAN	POLD1	DNA polymerase delta catalytic subunit
3.46283	0.176404	Q8IY22	CMIP_HUMAN	CMIP	C-Maf-inducing protein
3.46068	0.591005	P04920	B3A2_HUMAN	SLC4A2	Anion exchange protein 2
3.46031	-0.271242	Q8TEA1	NSUN6_HUMAN	NSUN6	tRNA (cytosine(72)-C(5))-methyltransferase NSUN6
3.45989	-0.237097	Q5T5Y3	CAMP1_HUMAN	CAMSAP1	Calmodulin-regulated spectrin-associated protein 1
3.45967	0.890155	Q14CN2	CLCA4_HUMAN	CLCA4	Calcium-activated chloride channel regulator 4
3.45487	0.254745	Q6ZS17	RIPR1_HUMAN	RIPOR1	Rho family-interacting cell polarization regulator 1
3.4536	-0.141061	Q9NRY4	RHG35_HUMAN	ARHGAP35	Rho GTPase-activating protein 35
3.45299	-0.207548	Q68CQ4	UTP25_HUMAN	UTP25	U3 small nucleolar RNA-associated protein 25 homolog
3.44961	-0.173767	Q13263	TIF1B_HUMAN	TRIM28	Transcription intermediary factor 1-beta
3.44642	1.28136	P03973	SLPI_HUMAN	SLPI	Antileukoproteinase
3.44339	0.676807	Q3ZCW2	LEGL_HUMAN	LGALSL	Galectin-related protein
3.44136	-0.0922394	Q92878	RAD50_HUMAN	RAD50	DNA repair protein RAD50
3.44029	-0.249121	Q8IXH7	NELFD_HUMAN	NELFCD	Negative elongation factor C/D
3.43956	0.339208	Q9NP80	PLPL8_HUMAN	PNPLA8	Calcium-independent phospholipase A2-gamma
3.43753	0.334414	P53602	MVD1_HUMAN	MVD	Diphosphomevalonate decarboxylase
3.43597	0.668142	Q8IVJ1	S41A1_HUMAN	SLC41A1	Solute carrier family 41 member 1
3.43271	-1.12926	Q8WV16	DCAF4_HUMAN	DCAF4	DDB1- and CUL4-associated factor 4
3.43174	0.334021	Q96C24	SYTL4_HUMAN	SYTL4	Synaptotagmin-like protein 4
3.43116	0.356725	Q9Y5Z4	HEBP2_HUMAN	HEBP2	Heme-binding protein 2
3.43035	0.67553	Q9NRA2	S17A5_HUMAN	SLC17A5	Sialin
3.42962	-0.275396	Q07864	DPOE1_HUMAN	POLE	DNA polymerase epsilon catalytic subunit A
3.42959	0.178078	O15031	PLXB2_HUMAN	PLXNB2	Plexin-B2
3.4286	0.549248	Q9UBC3	DNM3B_HUMAN	DNMT3B	DNA (cytosine-5)-methyltransferase 3B
3.42819	-0.177532	Q8WZA0	LZIC_HUMAN	LZIC	Protein LZIC
3.42817	-0.172395	Q14289	FAK2_HUMAN	PTK2B	Protein-tyrosine kinase 2-beta
3.42689	0.184368	Q03188	CENPC_HUMAN	CENPC	Centromere protein C
3.42499	-0.736468	Q9H211	CDT1_HUMAN	CDT1	DNA replication factor Cdt1
3.42242	-0.214454	O15213	WDR46_HUMAN	WDR46	WD repeat-containing protein 46
3.4183	0.530622	Q9H8M1	CQ10B_HUMAN	COQ10B	Coenzyme Q-binding protein COQ10 homolog B, mitochondrial
3.41792	-0.239406	Q6NVY1	HIBCH_HUMAN	HIBCH	3-hydroxyisobutyryl-CoA hydrolase, mitochondrial
3.41785	0.585981	O14763	TR10B_HUMAN	TNFRSF10B	Tumor necrosis factor receptor superfamily member 10B
3.41651	0.223284	P23634	AT2B4_HUMAN	ATP2B4	Plasma membrane calcium-transporting ATPase 4
3.41257	0.510609	O15018	PDZD2_HUMAN	PDZD2	PDZ domain-containing protein 2
3.41254	-0.236784	Q99575	POP1_HUMAN	POP1	Ribonucleases P/MRP protein subunit POP1
3.41101	0.332801	Q6IQ23	PKHA7_HUMAN	PLEKHA7	Pleckstrin homology domain-containing family A member 7
3.40934	0.429826	Q5TH69	BIG3_HUMAN	ARFGEF3	Brefeldin A-inhibited guanine nucleotide-exchange protein 3
3.408	-0.412517	P49643	PRI2_HUMAN	PRIM2	DNA primase large subunit
3.40572	-0.325904	P51784	UBP11_HUMAN	USP11	Ubiquitin carboxyl-terminal hydrolase 11
3.40188	0.617393	P99999;cRAP-P99999	CYC_HUMAN;cRAP-CYC_HUMAN	CYCS;cRAP-CYCS	Cytochrome c
3.4	-0.170398	Q6YN16	HSDL2_HUMAN	HSDL2	Hydroxysteroid dehydrogenase-like protein 2
3.39905	0.774901	Q13670	PM2PB_HUMAN	PMS2P11	Putative postmeiotic segregation increased 2-like protein 11
3.39658	0.310301	Q8N0X7	SPART_HUMAN	SPART	Spartin
3.3956	-0.349143	Q9H7X7	IFT22_HUMAN	IFT22	Intraflagellar transport protein 22 homolog
3.39228	0.317253	Q9H5V8	CDCP1_HUMAN	CDCP1	CUB domain-containing protein 1
3.39193	-0.2198	Q5R3F8	PPR29_HUMAN	ELFN2	Protein phosphatase 1 regulatory subunit 29
3.39186	0.355186	Q8N6T7	SIR6_HUMAN	SIRT6	NAD-dependent protein deacylase sirtuin-6
3.38758	-1.50905	Q02297	NRG1_HUMAN	NRG1	Pro-neuregulin-1, membrane-bound isoform
3.38743	-0.303693	Q9Y6M7	S4A7_HUMAN	SLC4A7	Sodium bicarbonate cotransporter 3
3.38377	-0.754531	Q9H063	MAF1_HUMAN	MAF1	Repressor of RNA polymerase III transcription MAF1 homolog
3.38154	0.697416	Q9BZM5	ULBP2_HUMAN	ULBP2	UL16-binding protein 2
3.3807	0.167897	Q68E01	INT3_HUMAN	INTS3	Integrator complex subunit 3
3.37985	0.765794	O15117	FYB1_HUMAN	FYB1	FYN-binding protein 1
3.37547	-0.559967	Q7RTV5	PXL2C_HUMAN	PRXL2C	Peroxiredoxin-like 2C
3.37199	0.325571	Q9Y2G3	AT11B_HUMAN	ATP11B	Phospholipid-transporting ATPase IF
3.37049	0.183702	Q6NZI2	CAVN1_HUMAN	CAVIN1	Caveolae-associated protein 1
3.3693	0.581557	Q6ZNA5	FRRS1_HUMAN	FRRS1	Ferric-chelate reductase 1
3.36735	-0.244677	P22061	PIMT_HUMAN	PCMT1	Protein-L-isoaspartate(D-aspartate) O-methyltransferase
3.36472	-0.119566	Q8WZA1	PMGT1_HUMAN	POMGNT1	Protein O-linked-mannose beta-1,2-N-acetylglucosaminyltransferase 1
3.3627	0.332285	Q9NQV6	PRD10_HUMAN	PRDM10	PR domain zinc finger protein 10
3.35915	1.27996	P21741	MK_HUMAN	MDK	Midkine
3.35465	-0.429875	O60218	AK1BA_HUMAN	AKR1B10	Aldo-keto reductase family 1 member B10
3.35365	0.726941	Q684P5	RPGP2_HUMAN	RAP1GAP2	Rap1 GTPase-activating protein 2
3.35195	-0.235912	P49959	MRE11_HUMAN	MRE11	Double-strand break repair protein MRE11
3.35052	-0.479055	Q9NWV4	CZIB_HUMAN	CZIB	CXXC motif containing zinc binding protein
3.34936	0.201683	O95870	ABHGA_HUMAN	ABHD16A	Phosphatidylserine lipase ABHD16A
3.34925	0.571383	Q8NC42	RN149_HUMAN	RNF149	E3 ubiquitin-protein ligase RNF149
3.3481	0.42014	O75362	ZN217_HUMAN	ZNF217	Zinc finger protein 217
3.34383	0.440477	O95361	TRI16_HUMAN	TRIM16	Tripartite motif-containing protein 16
3.34166	0.670322	Q8TB96	TIP_HUMAN	ITFG1	T-cell immunomodulatory protein
3.3408	-0.349462	Q96HA7	TONSL_HUMAN	TONSL	Tonsoku-like protein
3.34033	0.206269	O95819	M4K4_HUMAN	MAP4K4	Mitogen-activated protein kinase kinase kinase kinase 4
3.34025	0.415176	Q5VW38	GP107_HUMAN	GPR107	Protein GPR107
3.33991	0.286917	O94919	ENDD1_HUMAN	ENDOD1	Endonuclease domain-containing 1 protein
3.33785	0.857914	P13598	ICAM2_HUMAN	ICAM2	Intercellular adhesion molecule 2
3.33764	0.760155	Q86UB9	TM135_HUMAN	TMEM135	Transmembrane protein 135
3.33456	0.300286	Q13217	DNJC3_HUMAN	DNAJC3	DnaJ homolog subfamily C member 3
3.33422	0.379764	P17302	CXA1_HUMAN	GJA1	Gap junction alpha-1 protein
3.33398	-0.226751	Q14331	FRG1_HUMAN	FRG1	Protein FRG1
3.33343	0.352263	Q01581	HMCS1_HUMAN	HMGCS1	Hydroxymethylglutaryl-CoA synthase, cytoplasmic
3.3328	-0.457268	Q9BU76	MMTA2_HUMAN	MMTAG2	Multiple myeloma tumor-associated protein 2
3.33235	0.19716	O60701	UGDH_HUMAN	UGDH	UDP-glucose 6-dehydrogenase
3.33202	0.278758	Q8N884	CGAS_HUMAN	CGAS	Cyclic GMP-AMP synthase
3.33192	0.359358	P98155	VLDLR_HUMAN	VLDLR	Very low-density lipoprotein receptor
3.3317	-0.340107	Q66GS9	CP135_HUMAN	CEP135	Centrosomal protein of 135 kDa
3.33082	-1.12744	Q96G75	RMD5B_HUMAN	RMND5B	E3 ubiquitin-protein transferase RMND5B
3.33043	-0.304862	P23921	RIR1_HUMAN	RRM1	Ribonucleoside-diphosphate reductase large subunit
3.32966	-0.764929	Q96L46	CPNS2_HUMAN	CAPNS2	Calpain small subunit 2
3.32941	0.58937	P42680	TEC_HUMAN	TEC	Tyrosine-protein kinase Tec
3.3277	-0.276476	Q9NTJ3	SMC4_HUMAN	SMC4	Structural maintenance of chromosomes protein 4
3.32719	-0.482235	Q8NI60	COQ8A_HUMAN	COQ8A	Atypical kinase COQ8A, mitochondrial
3.32605	0.615574	Q9BRL6	SRSF8_HUMAN	SRSF8	Serine/arginine-rich splicing factor 8
3.32341	0.168205	P17655	CAN2_HUMAN	CAPN2	Calpain-2 catalytic subunit
3.32066	0.888812	P01100	FOS_HUMAN	FOS	Protein c-Fos
3.31818	-0.37448	O43708	MAAI_HUMAN	GSTZ1	Maleylacetoacetate isomerase
3.31633	0.32944	Q86XX4	FRAS1_HUMAN	FRAS1	Extracellular matrix organizing protein FRAS1
3.31243	1.1233	Q16553	LY6E_HUMAN	LY6E	Lymphocyte antigen 6E
3.31022	0.381364	Q86VS8	HOOK3_HUMAN	HOOK3	Protein Hook homolog 3
3.30702	0.20489	Q9UQ13	SHOC2_HUMAN	SHOC2	Leucine-rich repeat protein SHOC-2
3.30583	0.378754	Q9Y6M5	ZNT1_HUMAN	SLC30A1	Proton-coupled zinc antiporter SLC30A1
3.29991	-0.290781	Q9H4Z3	CAPAM_HUMAN	PCIF1	mRNA (2'-O-methyladenosine-N(6)-)-methyltransferase
3.29895	0.36491	O94762	RECQ5_HUMAN	RECQL5	ATP-dependent DNA helicase Q5
3.29614	-0.431829	P45973	CBX5_HUMAN	CBX5	Chromobox protein homolog 5
3.29598	0.14453	P21359	NF1_HUMAN	NF1	Neurofibromin
3.29571	0.273237	Q15599	NHRF2_HUMAN	NHERF2	Na(+)/H(+) exchange regulatory cofactor NHE-RF2
3.29404	0.563161	P0CAP1	MYZAP_HUMAN	MYZAP	Myocardial zonula adherens protein
3.2925	0.74429	O43759	SNG1_HUMAN	SYNGR1	Synaptogyrin-1
3.29126	0.845736	P78552	I13R1_HUMAN	IL13RA1	Interleukin-13 receptor subunit alpha-1
3.29112	-0.442648	P38398	BRCA1_HUMAN	BRCA1	Breast cancer type 1 susceptibility protein
3.29014	-0.147249	Q8NBF2	NHLC2_HUMAN	NHLRC2	NHL repeat-containing protein 2
3.29003	0.526195	Q5XXA6	ANO1_HUMAN	ANO1	Anoctamin-1
3.28883	0.194364	Q07954	LRP1_HUMAN	LRP1	Prolow-density lipoprotein receptor-related protein 1
3.28779	0.508107	Q96AZ6	ISG20_HUMAN	ISG20	Interferon-stimulated gene 20 kDa protein
3.28754	-0.139275	O95347	SMC2_HUMAN	SMC2	Structural maintenance of chromosomes protein 2
3.2853	-0.277569	Q96T76	MMS19_HUMAN	MMS19	MMS19 nucleotide excision repair protein homolog
3.28512	0.264154	P51649	SSDH_HUMAN	ALDH5A1	Succinate-semialdehyde dehydrogenase, mitochondrial
3.28358	0.503084	Q9NP58	ABCB6_HUMAN	ABCB6	ATP-binding cassette sub-family B member 6
3.28301	0.274353	Q15262	PTPRK_HUMAN	PTPRK	Receptor-type tyrosine-protein phosphatase kappa
3.28243	0.924508	Q6UY14	ATL4_HUMAN	ADAMTSL4	ADAMTS-like protein 4
3.28132	-0.19442	P42356	PI4KA_HUMAN	PI4KA	Phosphatidylinositol 4-kinase alpha
3.27878	0.399074	Q9BZQ8	NIBA1_HUMAN	NIBAN1	Protein Niban 1
3.27832	0.28091	O75787	RENR_HUMAN	ATP6AP2	Renin receptor
3.27829	-0.783735	Q9Y5V3	MAGD1_HUMAN	MAGED1	Melanoma-associated antigen D1
3.27737	-0.540187	Q9H3H5	GPT_HUMAN	DPAGT1	UDP-N-acetylglucosamine--dolichyl-phosphate N-acetylglucosaminephosphotransferase
3.2762	0.164203	Q86TP1	PRUN1_HUMAN	PRUNE1	Exopolyphosphatase PRUNE1
3.26966	-0.22719	Q3YEC7	RABL6_HUMAN	RABL6	Rab-like protein 6
3.26893	0.460578	Q9NPA3	M1IP1_HUMAN	MID1IP1	Mid1-interacting protein 1
3.26767	-0.190453	Q8TF68	ZN384_HUMAN	ZNF384	Zinc finger protein 384
3.26731	0.454478	Q16555	DPYL2_HUMAN	DPYSL2	Dihydropyrimidinase-related protein 2
3.26692	0.407442	Q8N5U6	RNF10_HUMAN	RNF10	E3 ubiquitin-protein ligase RNF10
3.26644	-0.780393	P04183	KITH_HUMAN	TK1	Thymidine kinase, cytosolic
3.26408	0.707548	Q99650	OSMR_HUMAN	OSMR	Oncostatin-M-specific receptor subunit beta
3.26295	0.115612	Q5VYK3	ECM29_HUMAN	ECPAS	Proteasome adapter and scaffold protein ECM29
3.26145	0.491308	O15484	CAN5_HUMAN	CAPN5	Calpain-5
3.25784	-0.681965	Q8NBI6	XXLT1_HUMAN	XXYLT1	Xyloside xylosyltransferase 1
3.25382	-0.351518	Q8WUA4	TF3C2_HUMAN	GTF3C2	General transcription factor 3C polypeptide 2
3.25149	0.634824	Q8NHS3	MFSD8_HUMAN	MFSD8	Major facilitator superfamily domain-containing protein 8
3.24892	0.150667	Q9UNN5	FAF1_HUMAN	FAF1	FAS-associated factor 1
3.2484	0.815087	Q9Y6R0	NUMBL_HUMAN	NUMBL	Numb-like protein
3.24295	0.407267	Q9NPR9	GP108_HUMAN	GPR108	Protein GPR108
3.2404	0.825951	B7ZBB8	PP13G_HUMAN	PPP1R3G	Protein phosphatase 1 regulatory subunit 3G
3.23845	-0.208692	P60174	TPIS_HUMAN	TPI1	Triosephosphate isomerase
3.23786	0.690104	O95164	UBL3_HUMAN	UBL3	Ubiquitin-like protein 3
3.23763	0.217503	Q03426	KIME_HUMAN	MVK	Mevalonate kinase
3.23638	-1.09605	Q9H977	WDR54_HUMAN	WDR54	WD repeat-containing protein 54
3.23574	0.609206	O94985	CSTN1_HUMAN	CLSTN1	Calsyntenin-1
3.23504	1.50996	O60268	K0513_HUMAN	KIAA0513	Uncharacterized protein KIAA0513
3.23477	0.45012	O75907	DGAT1_HUMAN	DGAT1	Diacylglycerol O-acyltransferase 1
3.2344	-0.127656	Q01813	PFKAP_HUMAN	PFKP	ATP-dependent 6-phosphofructokinase, platelet type
3.22915	-0.36698	Q8WV22	NSE1_HUMAN	NSMCE1	Non-structural maintenance of chromosomes element 1 homolog
3.2289	-0.165859	Q9P0J1	PDP1_HUMAN	PDP1	[Pyruvate dehydrogenase [acetyl-transferring]]-phosphatase 1, mitochondrial
3.22834	0.893787	Q6UXD5	SE6L2_HUMAN	SEZ6L2	Seizure 6-like protein 2
3.22459	-0.94543	Q13487	SNPC2_HUMAN	SNAPC2	snRNA-activating protein complex subunit 2
3.22359	-0.458867	P16298	PP2BB_HUMAN	PPP3CB	Serine/threonine-protein phosphatase 2B catalytic subunit beta isoform
3.22141	0.272223	Q92888	ARHG1_HUMAN	ARHGEF1	Rho guanine nucleotide exchange factor 1
3.22105	0.161364	P50750	CDK9_HUMAN	CDK9	Cyclin-dependent kinase 9
3.2209	-0.440432	O14929	HAT1_HUMAN	HAT1	Histone acetyltransferase type B catalytic subunit
3.21978	-0.293012	P43362	MAGA9_HUMAN	MAGEA9B	Melanoma-associated antigen 9
3.21639	0.261818	Q03112	MECOM_HUMAN	MECOM	Histone-lysine N-methyltransferase MECOM
3.21575	0.156908	Q9H223	EHD4_HUMAN	EHD4	EH domain-containing protein 4
3.21488	-0.236413	Q96RG2	PASK_HUMAN	PASK	PAS domain-containing serine/threonine-protein kinase
3.2139	-0.348675	Q8N4U5	T11L2_HUMAN	TCP11L2	T-complex protein 11-like protein 2
3.2122	0.554393	P51178	PLCD1_HUMAN	PLCD1	1-phosphatidylinositol 4,5-bisphosphate phosphodiesterase delta-1
3.21168	-0.642797	O95931	CBX7_HUMAN	CBX7	Chromobox protein homolog 7
3.21081	-0.909647	P35475	IDUA_HUMAN	IDUA	Alpha-L-iduronidase
3.20862	-0.211578	Q8IYQ7	THNS1_HUMAN	THNSL1	Threonine synthase-like 1
3.20455	-0.219796	Q86XP1	DGKH_HUMAN	DGKH	Diacylglycerol kinase eta
3.20409	0.601565	A6NI28	RHG42_HUMAN	ARHGAP42	Rho GTPase-activating protein 42
3.20227	0.453739	P40189	IL6RB_HUMAN	IL6ST	Interleukin-6 receptor subunit beta
3.20215	0.353944	Q08357	S20A2_HUMAN	SLC20A2	Sodium-dependent phosphate transporter 2
3.19975	0.322877	P37235	HPCL1_HUMAN	HPCAL1	Hippocalcin-like protein 1
3.19836	-0.279903	Q7L3T8	SYPM_HUMAN	PARS2	Probable proline--tRNA ligase, mitochondrial
3.19806	-0.401044	O15381	NVL_HUMAN	NVL	Nuclear valosin-containing protein-like
3.19752	0.214546	O00154	BACH_HUMAN	ACOT7	Cytosolic acyl coenzyme A thioester hydrolase
3.19744	-0.345608	P29372	3MG_HUMAN	MPG	DNA-3-methyladenine glycosylase
3.19668	-0.15496	Q5QJE6	TDIF2_HUMAN	DNTTIP2	Deoxynucleotidyltransferase terminal-interacting protein 2
3.19379	-0.370638	Q9UHL4	DPP2_HUMAN	DPP7	Dipeptidyl peptidase 2
3.19373	0.212907	G2XKQ0	SUMO5_HUMAN	SUMO1P1	Small ubiquitin-related modifier 5
3.19299	0.746172	Q9NRW4	DUS22_HUMAN	DUSP22	Dual specificity protein phosphatase 22
3.19268	-0.345139	Q16626	MEA1_HUMAN	MEA1	Male-enhanced antigen 1
3.19236	0.259758	Q93063	EXT2_HUMAN	EXT2	Exostosin-2
3.19165	0.514493	O75563	SKAP2_HUMAN	SKAP2	Src kinase-associated phosphoprotein 2
3.19152	0.55382	P04156	PRIO_HUMAN	PRNP	Major prion protein
3.19123	0.465911	O43688	PLPP2_HUMAN	PLPP2	Phospholipid phosphatase 2
3.19101	0.676852	Q969X1	LFG3_HUMAN	TMBIM1	Protein lifeguard 3
3.1906	0.428057	P40855	PEX19_HUMAN	PEX19	Peroxisomal biogenesis factor 19
3.18816	-0.287666	Q8WW12	PCNP_HUMAN	PCNP	PEST proteolytic signal-containing nuclear protein
3.18808	0.428226	O60487	MPZL2_HUMAN	MPZL2	Myelin protein zero-like protein 2
3.18552	-0.425276	Q14186	TFDP1_HUMAN	TFDP1	Transcription factor Dp-1
3.18511	-0.512127	Q05BQ5	MBTD1_HUMAN	MBTD1	MBT domain-containing protein 1
3.18296	-0.519145	P49842	STK19_HUMAN	STK19	Inactive serine/threonine-protein kinase 19
3.18187	-0.343719	O14777	NDC80_HUMAN	NDC80	Kinetochore protein NDC80 homolog
3.18136	0.441092	Q08174	PCDH1_HUMAN	PCDH1	Protocadherin-1
3.18079	-0.236345	P35250	RFC2_HUMAN	RFC2	Replication factor C subunit 2
3.18012	1.06105	Q9UBN6	TR10D_HUMAN	TNFRSF10D	Tumor necrosis factor receptor superfamily member 10D
3.17912	-0.467589	P50548	ERF_HUMAN	ERF	ETS domain-containing transcription factor ERF
3.17872	-0.256777	Q13325	IFIT5_HUMAN	IFIT5	Interferon-induced protein with tetratricopeptide repeats 5
3.17707	-0.492708	O43150	ASAP2_HUMAN	ASAP2	Arf-GAP with SH3 domain, ANK repeat and PH domain-containing protein 2
3.1749	-0.135674	A3KN83	SBNO1_HUMAN	SBNO1	Protein strawberry notch homolog 1
3.17223	-0.323134	Q9NVI1	FANCI_HUMAN	FANCI	Fanconi anemia group I protein
3.16868	0.362289	Q5T9L3	WLS_HUMAN	WLS	Protein wntless homolog
3.16864	1.40829	Q6UXL0	I20RB_HUMAN	IL20RB	Interleukin-20 receptor subunit beta
3.16745	0.522169	Q06033	ITIH3_HUMAN	ITIH3	Inter-alpha-trypsin inhibitor heavy chain H3
3.16681	-0.36287	Q13426	XRCC4_HUMAN	XRCC4	DNA repair protein XRCC4
3.16635	0.309317	P49662	CASP4_HUMAN	CASP4	Caspase-4
3.16628	-0.430256	O95671	ASML_HUMAN	ASMTL	Probable bifunctional dTTP/UTP pyrophosphatase/methyltransferase protein
3.16532	-0.294157	Q9NUD5	ZCHC3_HUMAN	ZCCHC3	Zinc finger CCHC domain-containing protein 3
3.16483	0.184399	P13726	TF_HUMAN	F3	Tissue factor
3.16336	0.191182	O43865	SAHH2_HUMAN	AHCYL1	S-adenosylhomocysteine hydrolase-like protein 1
3.16259	-1.0714	P51157	RAB28_HUMAN	RAB28	Ras-related protein Rab-28
3.16	0.129112	P10515	ODP2_HUMAN	DLAT	Dihydrolipoyllysine-residue acetyltransferase component of pyruvate dehydrogenase complex, mitochondrial
3.15825	0.598969	Q13421	MSLN_HUMAN	MSLN	Mesothelin
3.15729	0.529489	Q08AI8	MB214_HUMAN	MAB21L4	Protein mab-21-like 4
3.15661	-0.545837	Q9UER7	DAXX_HUMAN	DAXX	Death domain-associated protein 6
3.15415	0.311377	Q9H7F0	AT133_HUMAN	ATP13A3	Polyamine-transporting ATPase 13A3
3.15148	-0.883511	P86452	ZBED6_HUMAN	ZBED6	Zinc finger BED domain-containing protein 6
3.15101	-0.601846	Q8IXQ3	CI040_HUMAN	C9orf40	Uncharacterized protein C9orf40
3.15087	0.690507	O14967	CLGN_HUMAN	CLGN	Calmegin
3.14767	-0.230842	Q12857	NFIA_HUMAN	NFIA	Nuclear factor 1 A-type
3.14663	0.189851	P10909	CLUS_HUMAN	CLU	Clusterin
3.14436	-0.142738	Q96GA7	SDSL_HUMAN	SDSL	Serine dehydratase-like
3.13971	0.694882	Q9UJY1	HSPB8_HUMAN	HSPB8	Heat shock protein beta-8
3.13728	-0.180723	O94915	FRYL_HUMAN	FRYL	Protein furry homolog-like
3.13727	-0.558429	P21980	TGM2_HUMAN	TGM2	Protein-glutamine gamma-glutamyltransferase 2
3.13711	0.556518	Q9Y4G2	PKHM1_HUMAN	PLEKHM1	Pleckstrin homology domain-containing family M member 1
3.1368	-0.26837	Q9NVV4	PAPD1_HUMAN	MTPAP	Poly(A) RNA polymerase, mitochondrial
3.13453	0.381599	Q99933	BAG1_HUMAN	BAG1	BAG family molecular chaperone regulator 1
3.13174	-0.30285	P55209	NP1L1_HUMAN	NAP1L1	Nucleosome assembly protein 1-like 1
3.13165	-0.36064	Q15119	PDK2_HUMAN	PDK2	[Pyruvate dehydrogenase (acetyl-transferring)] kinase isozyme 2, mitochondrial
3.13094	0.405252	O75882	ATRN_HUMAN	ATRN	Attractin
3.12933	-0.535951	Q9BXI9	C1QT6_HUMAN	C1QTNF6	Complement C1q tumor necrosis factor-related protein 6
3.1258	0.341258	Q9P219	DAPLE_HUMAN	CCDC88C	Protein Daple
3.12466	0.45396	P21709	EPHA1_HUMAN	EPHA1	Ephrin type-A receptor 1
3.12447	-0.272714	Q9NU23	LYRM2_HUMAN	LYRM2	LYR motif-containing protein 2
3.12298	0.169761	Q6NXT4	ZNT6_HUMAN	SLC30A6	Zinc transporter 6
3.12192	0.230296	Q14149	MORC3_HUMAN	MORC3	MORC family CW-type zinc finger protein 3
3.11922	-1.07492	P15144	AMPN_HUMAN	ANPEP	Aminopeptidase N
3.11865	-0.372973	Q9UHR6	ZNHI2_HUMAN	ZNHIT2	Zinc finger HIT domain-containing protein 2
3.11855	0.380876	O95249	GOSR1_HUMAN	GOSR1	Golgi SNAP receptor complex member 1
3.11814	0.281076	Q9NP61	ARFG3_HUMAN	ARFGAP3	ADP-ribosylation factor GTPase-activating protein 3
3.11486	0.21511	Q03169	TNAP2_HUMAN	TNFAIP2	Tumor necrosis factor alpha-induced protein 2
3.1144	0.252432	Q5BKZ1	ZN326_HUMAN	ZNF326	DBIRD complex subunit ZNF326
3.11433	-0.398106	Q9P0V9	SEP10_HUMAN	SEPTIN10	Septin-10
3.11428	-0.31417	Q9NXV6	CARF_HUMAN	CDKN2AIP	CDKN2A-interacting protein
3.11241	0.461817	Q7Z4H8	PLGT3_HUMAN	POGLUT3	Protein O-glucosyltransferase 3
3.10846	0.2408	P50453	SPB9_HUMAN	SERPINB9	Serpin B9
3.10776	-0.218975	Q9Y5T5	UBP16_HUMAN	USP16	Ubiquitin carboxyl-terminal hydrolase 16
3.10626	-0.200613	Q96P70	IPO9_HUMAN	IPO9	Importin-9
3.10509	0.176204	Q13505	MTX1_HUMAN	MTX1	Metaxin-1
3.10447	-0.540576	Q96E14	RMI2_HUMAN	RMI2	RecQ-mediated genome instability protein 2
3.10445	-0.179482	Q9Y230	RUVB2_HUMAN	RUVBL2	RuvB-like 2
3.10275	-0.259739	Q99707	METH_HUMAN	MTR	Methionine synthase
3.10192	0.354534	Q13882	PTK6_HUMAN	PTK6	Protein-tyrosine kinase 6
3.10162	0.661491	Q8N3V7	SYNPO_HUMAN	SYNPO	Synaptopodin
3.09713	-0.443967	Q99715	COCA1_HUMAN	COL12A1	Collagen alpha-1(XII) chain
3.0954	-0.51559	P53370	NUDT6_HUMAN	NUDT6	Nucleoside diphosphate-linked moiety X motif 6
3.09503	0.225475	Q9Y446	PKP3_HUMAN	PKP3	Plakophilin-3
3.0947	-0.227163	Q12899	TRI26_HUMAN	TRIM26	Tripartite motif-containing protein 26
3.09361	-0.577802	Q13111	CAF1A_HUMAN	CHAF1A	Chromatin assembly factor 1 subunit A
3.09357	0.357765	Q13637	RAB32_HUMAN	RAB32	Ras-related protein Rab-32
3.09183	-0.208697	Q8WVM7	STAG1_HUMAN	STAG1	Cohesin subunit SA-1
3.08977	0.243112	O43491	E41L2_HUMAN	EPB41L2	Band 4.1-like protein 2
3.08865	0.482684	Q9UKA2	FBXL4_HUMAN	FBXL4	F-box/LRR-repeat protein 4
3.088	0.569872	O43286	B4GT5_HUMAN	B4GALT5	Beta-1,4-galactosyltransferase 5
3.08621	0.0774035	P53621	COPA_HUMAN	COPA	Coatomer subunit alpha
3.08604	-0.236071	O43427	FIBP_HUMAN	FIBP	Acidic fibroblast growth factor intracellular-binding protein
3.07878	0.181906	Q9Y487	VPP2_HUMAN	ATP6V0A2	V-type proton ATPase 116 kDa subunit a 2
3.07762	-0.322652	Q8WXX5	DNJC9_HUMAN	DNAJC9	DnaJ homolog subfamily C member 9
3.07713	0.564806	Q9UGM3	DMBT1_HUMAN	DMBT1	Deleted in malignant brain tumors 1 protein
3.07679	0.296223	Q15646	OASL_HUMAN	OASL	2'-5'-oligoadenylate synthase-like protein
3.07505	0.222414	P17301	ITA2_HUMAN	ITGA2	Integrin alpha-2
3.07328	-0.332032	Q53H96	P5CR3_HUMAN	PYCR3	Pyrroline-5-carboxylate reductase 3
3.07325	0.952959	Q9H6F2	TM38A_HUMAN	TMEM38A	Trimeric intracellular cation channel type A
3.0725	0.343432	Q07912	ACK1_HUMAN	TNK2	Activated CDC42 kinase 1
3.07118	0.394911	P56199	ITA1_HUMAN	ITGA1	Integrin alpha-1
3.06981	0.488873	Q4KMQ1	TPRN_HUMAN	TPRN	Taperin
3.06947	-0.398392	Q9UQ49	NEUR3_HUMAN	NEU3	Sialidase-3
3.06598	-0.117703	O60934	NBN_HUMAN	NBN	Nibrin
3.06562	-0.103507	P25205	MCM3_HUMAN	MCM3	DNA replication licensing factor MCM3
3.06549	-0.239699	Q9UM22	EPDR1_HUMAN	EPDR1	Mammalian ependymin-related protein 1
3.0641	1.03757	P01008;cRAP-P01008	ANT3_HUMAN;cRAP-ANT3_HUMAN	SERPINC1;cRAP-SERPINC1	Antithrombin-III
3.06201	0.232547	Q13153	PAK1_HUMAN	PAK1	Serine/threonine-protein kinase PAK 1
3.06127	-0.22077	Q7KZ85	SPT6H_HUMAN	SUPT6H	Transcription elongation factor SPT6
3.06062	0.562614	Q14814	MEF2D_HUMAN	MEF2D	Myocyte-specific enhancer factor 2D
3.05825	0.466005	P36941	TNR3_HUMAN	LTBR	Tumor necrosis factor receptor superfamily member 3
3.05681	-0.291541	P52758	RIDA_HUMAN	RIDA	2-iminobutanoate/2-iminopropanoate deaminase
3.05565	-0.209999	Q8IYA6	CKP2L_HUMAN	CKAP2L	Cytoskeleton-associated protein 2-like
3.05555	0.349224	P42696	RBM34_HUMAN	RBM34	RNA-binding protein 34
3.05443	-0.17325	Q6JQN1	ACD10_HUMAN	ACAD10	Acyl-CoA dehydrogenase family member 10
3.046	-0.505227	Q9NV79	PCMD2_HUMAN	PCMTD2	Protein-L-isoaspartate O-methyltransferase domain-containing protein 2
3.0446	0.344659	Q9UN36	NDRG2_HUMAN	NDRG2	Protein NDRG2
3.04318	-0.437968	Q03113	GNA12_HUMAN	GNA12	Guanine nucleotide-binding protein subunit alpha-12
3.04309	-0.192591	Q9HB07	MYG1_HUMAN	MYG1	MYG1 exonuclease
3.04286	0.247358	Q8NEF9	SRFB1_HUMAN	SRFBP1	Serum response factor-binding protein 1
3.04204	0.309121	O95716	RAB3D_HUMAN	RAB3D	Ras-related protein Rab-3D
3.04188	-0.460494	O75607	NPM3_HUMAN	NPM3	Nucleoplasmin-3
3.04108	-0.189866	Q96CB9	NSUN4_HUMAN	NSUN4	5-methylcytosine rRNA methyltransferase NSUN4
3.03973	0.348043	Q96LD4	TRI47_HUMAN	TRIM47	E3 ubiquitin-protein ligase TRIM47
3.03912	-0.29868	P19387	RPB3_HUMAN	POLR2C	DNA-directed RNA polymerase II subunit RPB3
3.03837	-0.147774	P49591	SYSC_HUMAN	SARS1	Serine--tRNA ligase, cytoplasmic
3.03759	-0.226271	P84095	RHOG_HUMAN	RHOG	Rho-related GTP-binding protein RhoG
3.03618	-0.066237	Q70J99	UN13D_HUMAN	UNC13D	Protein unc-13 homolog D
3.03562	0.59274	Q5W0Z9	ZDH20_HUMAN	ZDHHC20	Palmitoyltransferase ZDHHC20
3.0324	-0.817452	P11473	VDR_HUMAN	VDR	Vitamin D3 receptor
3.03155	-0.279731	O60711	LPXN_HUMAN	LPXN	Leupaxin
3.03053	0.919993	P21453	S1PR1_HUMAN	S1PR1	Sphingosine 1-phosphate receptor 1
3.03037	0.161298	O60281	ZN292_HUMAN	ZNF292	Zinc finger protein 292
3.03027	0.264732	Q92979	NEP1_HUMAN	EMG1	Ribosomal RNA small subunit methyltransferase NEP1
3.02879	-0.566667	Q9Y324	FCF1_HUMAN	FCF1	rRNA-processing protein FCF1 homolog
3.02849	0.482395	Q08431	MFGM_HUMAN	MFGE8	Lactadherin
3.02751	-0.217298	Q9H2U1	DHX36_HUMAN	DHX36	ATP-dependent DNA/RNA helicase DHX36
3.02602	-0.384207	Q8IZT6	ASPM_HUMAN	ASPM	Abnormal spindle-like microcephaly-associated protein
3.02556	0.590425	P46531	NOTC1_HUMAN	NOTCH1	Neurogenic locus notch homolog protein 1
3.02479	-0.371685	Q9H0A8	COMD4_HUMAN	COMMD4	COMM domain-containing protein 4
3.02461	0.63975	P52569	CTR2_HUMAN	SLC7A2	Cationic amino acid transporter 2
3.02392	0.19035	Q9BWL3	CA043_HUMAN	C1orf43	Protein C1orf43
3.02328	-0.522787	Q9HB40	RISC_HUMAN	SCPEP1	Retinoid-inducible serine carboxypeptidase
3.02142	-0.47553	Q70CQ4	UBP31_HUMAN	USP31	Ubiquitin carboxyl-terminal hydrolase 31
3.02121	0.424859	Q8IV36	HID1_HUMAN	HID1	Protein HID1
3.02108	-0.122452	Q9Y606	PUS1_HUMAN	PUS1	Pseudouridylate synthase 1 homolog
3.0208	-0.493112	Q96SL8	FIZ1_HUMAN	FIZ1	Flt3-interacting zinc finger protein 1
3.02053	0.351779	O95872	GPAN1_HUMAN	GPANK1	G patch domain and ankyrin repeat-containing protein 1
3.02022	0.362737	Q9GZM7	TINAL_HUMAN	TINAGL1	Tubulointerstitial nephritis antigen-like
3.01914	0.524278	Q5VT99	LRC38_HUMAN	LRRC38	Leucine-rich repeat-containing protein 38
3.01702	0.44071	P17275	JUNB_HUMAN	JUNB	Transcription factor JunB
3.01629	-0.144392	Q01780	EXOSX_HUMAN	EXOSC10	Exosome component 10
3.01531	-0.322524	Q969T7	5NT3B_HUMAN	NT5C3B	7-methylguanosine phosphate-specific 5'-nucleotidase
3.01472	-0.254625	Q8TDP1	RNH2C_HUMAN	RNASEH2C	Ribonuclease H2 subunit C
3.01465	0.943158	Q8NCW0	KREM2_HUMAN	KREMEN2	Kremen protein 2
3.01421	0.439321	O94808	GFPT2_HUMAN	GFPT2	Glutamine--fructose-6-phosphate aminotransferase [isomerizing] 2
3.01372	0.133772	P21399	ACOHC_HUMAN	ACO1	Cytoplasmic aconitate hydratase
3.01289	-0.331713	Q9Y5B8	NDK7_HUMAN	NME7	Nucleoside diphosphate kinase 7
3.01077	0.172504	Q86X29	LSR_HUMAN	LSR	Lipolysis-stimulated lipoprotein receptor
3.00806	-0.757616	Q96QU6	1A1L1_HUMAN	ACCS	1-aminocyclopropane-1-carboxylate synthase-like protein 1
3.00753	0.587297	Q9C075	K1C23_HUMAN	KRT23	Keratin, type I cytoskeletal 23
3.00679	-0.162816	P54098	DPOG1_HUMAN	POLG	DNA polymerase subunit gamma-1
3.00567	0.785119	P25105	PTAFR_HUMAN	PTAFR	Platelet-activating factor receptor
3.00529	-0.220227	Q9BQ48	RM34_HUMAN	MRPL34	Large ribosomal subunit protein bL34m
3.00051	0.564192	Q9H469	FXL15_HUMAN	FBXL15	F-box/LRR-repeat protein 15
2.99894	-0.158931	Q6ZRP7	QSOX2_HUMAN	QSOX2	Sulfhydryl oxidase 2
2.99789	-0.148351	Q8IYJ3	SYTL1_HUMAN	SYTL1	Synaptotagmin-like protein 1
2.99768	-0.196718	P15586	GNS_HUMAN	GNS	N-acetylglucosamine-6-sulfatase
2.99632	0.36259	P27701	CD82_HUMAN	CD82	CD82 antigen
2.99552	-0.767765	Q66K64	DCA15_HUMAN	DCAF15	DDB1- and CUL4-associated factor 15
2.99194	-0.688306	Q8NEZ3	WDR19_HUMAN	WDR19	WD repeat-containing protein 19
2.99166	0.699873	Q03405	UPAR_HUMAN	PLAUR	Urokinase plasminogen activator surface receptor
2.9916	0.543829	Q9NRA0	SPHK2_HUMAN	SPHK2	Sphingosine kinase 2
2.99116	0.732086	P24394	IL4RA_HUMAN	IL4R	Interleukin-4 receptor subunit alpha
2.99062	0.393648	Q9C0D7	ZC12C_HUMAN	ZC3H12C	Probable ribonuclease ZC3H12C
2.99059	-0.701527	Q96FN9	DTD2_HUMAN	DTD2	D-aminoacyl-tRNA deacylase 2
2.98875	0.385937	P43357	MAGA3_HUMAN	MAGEA3	Melanoma-associated antigen 3
2.9884	0.256667	Q96KM6	Z512B_HUMAN	ZNF512B	Zinc finger protein 512B
2.98645	0.255323	Q8WVC6	DCAKD_HUMAN	DCAKD	Dephospho-CoA kinase domain-containing protein
2.98623	-0.661401	P42575	CASP2_HUMAN	CASP2	Caspase-2
2.98609	0.153667	Q9P2D3	HTR5B_HUMAN	HEATR5B	HEAT repeat-containing protein 5B
2.98199	0.120233	P06756	ITAV_HUMAN	ITGAV	Integrin alpha-V
2.98049	0.574975	O15068	MCF2L_HUMAN	MCF2L	Guanine nucleotide exchange factor DBS
2.98034	-0.282888	P06865	HEXA_HUMAN	HEXA	Beta-hexosaminidase subunit alpha
2.97825	-0.769029	A8MPP1	D11L8_HUMAN	DDX11L8	Putative ATP-dependent RNA helicase DDX11-like protein 8
2.97792	0.463197	Q9UPW5	CBPC1_HUMAN	AGTPBP1	Cytosolic carboxypeptidase 1
2.97768	-0.103255	Q5VV41	ARHGG_HUMAN	ARHGEF16	Rho guanine nucleotide exchange factor 16
2.97737	0.450717	Q5TA50	CPTP_HUMAN	CPTP	Ceramide-1-phosphate transfer protein
2.97703	0.112776	Q15036	SNX17_HUMAN	SNX17	Sorting nexin-17
2.97669	-0.610964	P55055	NR1H2_HUMAN	NR1H2	Oxysterols receptor LXR-beta
2.97622	-0.408445	Q6GMV3	PTRD1_HUMAN	PTRHD1	Putative peptidyl-tRNA hydrolase PTRHD1
2.97507	0.29004	Q96RF0	SNX18_HUMAN	SNX18	Sorting nexin-18
2.97504	-0.399183	Q8WYA0	IFT81_HUMAN	IFT81	Intraflagellar transport protein 81 homolog
2.97437	-0.860135	Q9HCS5	E41LA_HUMAN	EPB41L4A	Band 4.1-like protein 4A
2.97338	-0.623828	Q06587	RING1_HUMAN	RING1	E3 ubiquitin-protein ligase RING1
2.97137	-0.219032	Q96S44	PRPK_HUMAN	TP53RK	EKC/KEOPS complex subunit TP53RK
2.96947	0.448112	Q96BD0	SO4A1_HUMAN	SLCO4A1	Solute carrier organic anion transporter family member 4A1
2.96877	0.338364	Q14687	GSE1_HUMAN	GSE1	Genetic suppressor element 1
2.96871	0.479589	P57768	SNX16_HUMAN	SNX16	Sorting nexin-16
2.9666	0.368124	Q99435	NELL2_HUMAN	NELL2	Protein kinase C-binding protein NELL2
2.96631	-0.24289	Q13356	PPIL2_HUMAN	PPIL2	RING-type E3 ubiquitin-protein ligase PPIL2
2.96409	-0.12886	Q8TEX9	IPO4_HUMAN	IPO4	Importin-4
2.96366	0.781237	P49918	CDN1C_HUMAN	CDKN1C	Cyclin-dependent kinase inhibitor 1C
2.96145	0.479804	Q9BQT8	ODC_HUMAN	SLC25A21	Mitochondrial 2-oxodicarboxylate carrier
2.96122	-0.329816	Q8WV60	PTCD2_HUMAN	PTCD2	Pentatricopeptide repeat-containing protein 2, mitochondrial
2.95994	-0.157396	P23193	TCEA1_HUMAN	TCEA1	Transcription elongation factor A protein 1
2.9586	-0.233182	Q9H9Y4	GPN2_HUMAN	GPN2	GPN-loop GTPase 2
2.9573	-0.269865	P50897	PPT1_HUMAN	PPT1	Palmitoyl-protein thioesterase 1
2.9571	0.334721	O95049	ZO3_HUMAN	TJP3	Tight junction protein ZO-3
2.95707	-0.577305	Q6PCD5	RFWD3_HUMAN	RFWD3	E3 ubiquitin-protein ligase RFWD3
2.95603	0.186371	Q9UK61	TASOR_HUMAN	TASOR	Protein TASOR
2.95477	0.676852	P14384	CBPM_HUMAN	CPM	Carboxypeptidase M
2.95429	-0.529801	O94887	FARP2_HUMAN	FARP2	FERM, ARHGEF and pleckstrin domain-containing protein 2
2.95222	0.140137	Q08117	TLE5_HUMAN	TLE5	TLE family member 5
2.95166	-0.239586	Q9UPQ0	LIMC1_HUMAN	LIMCH1	LIM and calponin homology domains-containing protein 1
2.95062	0.467092	P04179	SODM_HUMAN	SOD2	Superoxide dismutase [Mn], mitochondrial
2.95039	0.411831	Q96HC4	PDLI5_HUMAN	PDLIM5	PDZ and LIM domain protein 5
2.94984	0.136759	Q9UHB6	LIMA1_HUMAN	LIMA1	LIM domain and actin-binding protein 1
2.94949	0.748775	P43007	SATT_HUMAN	SLC1A4	Neutral amino acid transporter A
2.94941	0.251112	P82094	TMF1_HUMAN	TMF1	TATA element modulatory factor
2.94777	0.275536	P22223	CADH3_HUMAN	CDH3	Cadherin-3
2.9465	0.152658	Q9Y221	NIP7_HUMAN	NIP7	60S ribosome subunit biogenesis protein NIP7 homolog
2.94593	0.292336	O60563	CCNT1_HUMAN	CCNT1	Cyclin-T1
2.94242	-0.19888	Q92785	REQU_HUMAN	DPF2	Zinc finger protein ubi-d4
2.94191	-0.479692	Q15723	ELF2_HUMAN	ELF2	ETS-related transcription factor Elf-2
2.94171	-0.138579	Q9NTI5	PDS5B_HUMAN	PDS5B	Sister chromatid cohesion protein PDS5 homolog B
2.94131	-0.777112	Q49AR2	CE022_HUMAN	C5orf22	UPF0489 protein C5orf22
2.93966	-0.327037	Q8WY36	BBX_HUMAN	BBX	HMG box transcription factor BBX
2.93935	0.517884	P16871	IL7RA_HUMAN	IL7R	Interleukin-7 receptor subunit alpha
2.93757	-0.179556	Q03001	DYST_HUMAN	DST	Dystonin
2.93586	0.193125	Q9P1Y5	CAMP3_HUMAN	CAMSAP3	Calmodulin-regulated spectrin-associated protein 3
2.93369	-0.391354	O94888	UBXN7_HUMAN	UBXN7	UBX domain-containing protein 7
2.93272	-0.335851	Q9BZV1	UBXN6_HUMAN	UBXN6	UBX domain-containing protein 6
2.93261	0.257939	P10586	PTPRF_HUMAN	PTPRF	Receptor-type tyrosine-protein phosphatase F
2.93228	0.766595	P78504	JAG1_HUMAN	JAG1	Protein jagged-1
2.93213	0.200101	P53007	TXTP_HUMAN	SLC25A1	Tricarboxylate transport protein, mitochondrial
2.93188	0.43446	O94819	KBTBB_HUMAN	KBTBD11	Kelch repeat and BTB domain-containing protein 11
2.93162	0.323198	Q15326	ZMY11_HUMAN	ZMYND11	Zinc finger MYND domain-containing protein 11
2.93131	-0.407758	Q6ZVK8	NUD18_HUMAN	NUDT18	8-oxo-dGDP phosphatase NUDT18
2.93024	-0.374107	Q9NVR0	KLH11_HUMAN	KLHL11	Kelch-like protein 11
2.92679	-0.437253	O60583	CCNT2_HUMAN	CCNT2	Cyclin-T2
2.92622	0.290594	P05120	PAI2_HUMAN	SERPINB2	Plasminogen activator inhibitor 2
2.92472	-0.121994	Q9H8Y5	ANKZ1_HUMAN	ANKZF1	tRNA endonuclease ANKZF1
2.92427	0.505769	Q9NWD8	TM248_HUMAN	TMEM248	Transmembrane protein 248
2.92153	0.77978	P07204	TRBM_HUMAN	THBD	Thrombomodulin
2.9215	0.773973	Q6J9G0	STYK1_HUMAN	STYK1	Tyrosine-protein kinase STYK1
2.92119	0.424005	O00220	TR10A_HUMAN	TNFRSF10A	Tumor necrosis factor receptor superfamily member 10A
2.91778	0.165772	Q9BYX2	TBD2A_HUMAN	TBC1D2	TBC1 domain family member 2A
2.9148	0.344322	P09758	TACD2_HUMAN	TACSTD2	Tumor-associated calcium signal transducer 2
2.91429	-0.157876	Q7RTP6	MICA3_HUMAN	MICAL3	[F-actin]-monooxygenase MICAL3
2.914	0.477567	O14523	C2C2L_HUMAN	C2CD2L	Phospholipid transfer protein C2CD2L
2.90827	-0.14176	P27708	PYR1_HUMAN	CAD	CAD protein
2.90745	-0.330363	Q8N6S5	AR6P6_HUMAN	ARL6IP6	ADP-ribosylation factor-like protein 6-interacting protein 6
2.90508	0.323226	O14880	MGST3_HUMAN	MGST3	Glutathione S-transferase 3, mitochondrial
2.9044	-0.168197	Q6YHU6	THADA_HUMAN	THADA	tRNA (32-2'-O)-methyltransferase regulator THADA
2.9042	-0.501399	O14874	BCKD_HUMAN	BCKDK	[3-methyl-2-oxobutanoate dehydrogenase [lipoamide]] kinase, mitochondrial
2.90338	0.331744	Q96FN4	CPNE2_HUMAN	CPNE2	Copine-2
2.90322	-0.693545	Q8NHY2	COP1_HUMAN	COP1	E3 ubiquitin-protein ligase COP1
2.90308	0.455722	Q8NFJ5	RAI3_HUMAN	GPRC5A	Retinoic acid-induced protein 3
2.90177	0.18434	P31689	DNJA1_HUMAN	DNAJA1	DnaJ homolog subfamily A member 1
2.90042	0.233559	Q6P3S6	FBX42_HUMAN	FBXO42	F-box only protein 42
2.89959	0.170502	P40763	STAT3_HUMAN	STAT3	Signal transducer and activator of transcription 3
2.89907	-0.738162	Q8WVZ9	KBTB7_HUMAN	KBTBD7	Kelch repeat and BTB domain-containing protein 7
2.89797	0.428807	O95873	CF047_HUMAN	C6orf47	Uncharacterized protein C6orf47
2.89704	-0.301521	Q96S19	MTL26_HUMAN	METTL26	Methyltransferase-like 26
2.89662	0.392412	P23381	SYWC_HUMAN	WARS1	Tryptophan--tRNA ligase, cytoplasmic
2.8955	0.42417	P40199	CEAM6_HUMAN	CEACAM6	Carcinoembryonic antigen-related cell adhesion molecule 6
2.89353	-0.413898	Q9NWK9	BCD1_HUMAN	ZNHIT6	Box C/D snoRNA protein 1
2.8931	0.250521	O14639	ABLM1_HUMAN	ABLIM1	Actin-binding LIM protein 1
2.89303	-0.156999	Q9NVM9	INT13_HUMAN	INTS13	Integrator complex subunit 13
2.89269	0.413262	Q9NZJ7	MTCH1_HUMAN	MTCH1	Mitochondrial carrier homolog 1
2.89122	0.330755	O43505	B4GA1_HUMAN	B4GAT1	Beta-1,4-glucuronyltransferase 1
2.88895	-0.168225	P61201	CSN2_HUMAN	COPS2	COP9 signalosome complex subunit 2
2.88731	0.336061	Q8N531	FBXL6_HUMAN	FBXL6	F-box/LRR-repeat protein 6
2.88697	-0.39787	Q00403	TF2B_HUMAN	GTF2B	Transcription initiation factor IIB
2.88452	-0.301784	O43663	PRC1_HUMAN	PRC1	Protein regulator of cytokinesis 1
2.88391	0.666811	Q6P9G4	TM154_HUMAN	TMEM154	Transmembrane protein 154
2.88296	0.243856	Q9NR30	DDX21_HUMAN	DDX21	Nucleolar RNA helicase 2
2.88226	-0.60271	Q8WW35	DYT2B_HUMAN	DYNLT2B	Dynein light chain Tctex-type protein 2B
2.87815	0.144454	P08559	ODPA_HUMAN	PDHA1	Pyruvate dehydrogenase E1 component subunit alpha, somatic form, mitochondrial
2.878	0.220753	O14841	OPLA_HUMAN	OPLAH	5-oxoprolinase
2.87786	0.0982461	Q9UPN3	MACF1_HUMAN	MACF1	Microtubule-actin cross-linking factor 1, isoforms 1/2/3/4/5
2.87701	0.47036	P54760	EPHB4_HUMAN	EPHB4	Ephrin type-B receptor 4
2.87644	-0.203385	P49419	AL7A1_HUMAN	ALDH7A1	Alpha-aminoadipic semialdehyde dehydrogenase
2.87595	0.839083	P07093	GDN_HUMAN	SERPINE2	Glia-derived nexin
2.8733	0.345506	Q9Y365	STA10_HUMAN	STARD10	START domain-containing protein 10
2.87306	0.493062	Q8WVN6	SCTM1_HUMAN	SECTM1	Secreted and transmembrane protein 1
2.87256	-0.313269	Q9NW82	WDR70_HUMAN	WDR70	WD repeat-containing protein 70
2.87172	-0.373693	Q7RTN6	STRAA_HUMAN	STRADA	STE20-related kinase adapter protein alpha
2.87143	-0.2206	Q6ISB3	GRHL2_HUMAN	GRHL2	Grainyhead-like protein 2 homolog
2.8687	0.325445	Q9H3S7	PTN23_HUMAN	PTPN23	Tyrosine-protein phosphatase non-receptor type 23
2.86818	0.826246	Q6TFL4	KLH24_HUMAN	KLHL24	Kelch-like protein 24
2.86808	0.208445	Q8TF46	DI3L1_HUMAN	DIS3L	DIS3-like exonuclease 1
2.86754	0.233129	P05161	ISG15_HUMAN	ISG15	Ubiquitin-like protein ISG15
2.86717	0.359787	Q9BXF6	RFIP5_HUMAN	RAB11FIP5	Rab11 family-interacting protein 5
2.866	-0.389881	Q6DD87	ZN787_HUMAN	ZNF787	Zinc finger protein 787
2.86599	0.302622	Q9UHF7	TRPS1_HUMAN	TRPS1	Zinc finger transcription factor Trps1
2.86532	-0.410276	Q8NDV7	TNR6A_HUMAN	TNRC6A	Trinucleotide repeat-containing gene 6A protein
2.86433	0.553151	P15529	MCP_HUMAN	CD46	Membrane cofactor protein
2.86426	0.239069	Q03518	TAP1_HUMAN	TAP1	Antigen peptide transporter 1
2.86111	-0.17686	Q16531	DDB1_HUMAN	DDB1	DNA damage-binding protein 1
2.8593	0.355313	P15407	FOSL1_HUMAN	FOSL1	Fos-related antigen 1
2.85761	-0.223655	Q9NUQ6	SPS2L_HUMAN	SPATS2L	SPATS2-like protein
2.85576	-0.11006	P23229	ITA6_HUMAN	ITGA6	Integrin alpha-6
2.85554	-0.752005	Q9NWF9	RN216_HUMAN	RNF216	E3 ubiquitin-protein ligase RNF216
2.85437	-0.458222	Q96E52	OMA1_HUMAN	OMA1	Metalloendopeptidase OMA1, mitochondrial
2.85409	-0.138756	Q15046	SYK_HUMAN	KARS1	Lysine--tRNA ligase
2.8495	0.192668	Q05655	KPCD_HUMAN	PRKCD	Protein kinase C delta type
2.84934	0.252891	Q68D10	SPT2_HUMAN	SPTY2D1	Protein SPT2 homolog
2.84273	-0.447163	Q96DC7	TMCO6_HUMAN	TMCO6	Transmembrane and coiled-coil domain-containing protein 6
2.83716	-0.113126	Q86WJ1	CHD1L_HUMAN	CHD1L	Chromodomain-helicase-DNA-binding protein 1-like
2.83701	-0.240377	P18074	ERCC2_HUMAN	ERCC2	General transcription and DNA repair factor IIH helicase subunit XPD
2.83524	0.434978	Q3KP66	INAVA_HUMAN	INAVA	Innate immunity activator protein
2.83506	-0.247581	Q8NCM8	DYHC2_HUMAN	DYNC2H1	Cytoplasmic dynein 2 heavy chain 1
2.83451	0.35981	P31323	KAP3_HUMAN	PRKAR2B	cAMP-dependent protein kinase type II-beta regulatory subunit
2.83431	-0.672654	Q14CB8	RHG19_HUMAN	ARHGAP19	Rho GTPase-activating protein 19
2.83174	0.284255	Q9Y223	GLCNE_HUMAN	GNE	Bifunctional UDP-N-acetylglucosamine 2-epimerase/N-acetylmannosamine kinase
2.82941	0.241558	P48067	SC6A9_HUMAN	SLC6A9	Sodium- and chloride-dependent glycine transporter 1
2.82862	0.418516	Q5TBA9	FRY_HUMAN	FRY	Protein furry homolog
2.82842	1.25977	P41271	NBL1_HUMAN	NBL1	Neuroblastoma suppressor of tumorigenicity 1
2.82659	0.376202	Q8IWA4	MFN1_HUMAN	MFN1	Mitofusin-1
2.8264	-0.533051	Q9Y294	ASF1A_HUMAN	ASF1A	Histone chaperone ASF1A
2.82416	-0.468303	Q6P0N0	M18BP_HUMAN	MIS18BP1	Mis18-binding protein 1
2.82368	-0.471684	Q8N3Z3	GTPB8_HUMAN	GTPBP8	GTP-binding protein 8
2.8223	-0.524538	P28065	PSB9_HUMAN	PSMB9	Proteasome subunit beta type-9
2.81963	-0.169817	O95292	VAPB_HUMAN	VAPB	Vesicle-associated membrane protein-associated protein B/C
2.81849	-0.222059	O95425	SVIL_HUMAN	SVIL	Supervillin
2.81622	-0.282629	Q15554	TERF2_HUMAN	TERF2	Telomeric repeat-binding factor 2
2.81612	0.365384	Q11206	SIA4C_HUMAN	ST3GAL4	CMP-N-acetylneuraminate-beta-galactosamide-alpha-2,3-sialyltransferase 4
2.81606	-0.120963	Q9UGP8	SEC63_HUMAN	SEC63	Translocation protein SEC63 homolog
2.81489	-0.215857	P52888	THOP1_HUMAN	THOP1	Thimet oligopeptidase
2.81394	0.222099	O75197	LRP5_HUMAN	LRP5	Low-density lipoprotein receptor-related protein 5
2.81146	-0.297661	Q96RS0	TGS1_HUMAN	TGS1	Trimethylguanosine synthase
2.811	-0.251954	Q53R41	FAKD1_HUMAN	FASTKD1	FAST kinase domain-containing protein 1, mitochondrial
2.81003	0.214052	O75886	STAM2_HUMAN	STAM2	Signal transducing adapter molecule 2
2.80971	0.498605	Q99666	RGPD5_HUMAN	RGPD6	RANBP2-like and GRIP domain-containing protein 5/6
2.80896	-0.383375	P49454	CENPF_HUMAN	CENPF	Centromere protein F
2.80872	0.2483	Q9Y6I9	TX264_HUMAN	TEX264	Testis-expressed protein 264
2.80524	-0.12921	Q13619	CUL4A_HUMAN	CUL4A	Cullin-4A
2.80488	-0.240041	Q86U28	ISCA2_HUMAN	ISCA2	Iron-sulfur cluster assembly 2 homolog, mitochondrial
2.80407	0.107058	Q02880	TOP2B_HUMAN	TOP2B	DNA topoisomerase 2-beta
2.80403	-0.332043	Q9H8M7	MINY3_HUMAN	MINDY3	Ubiquitin carboxyl-terminal hydrolase MINDY-3
2.80402	-0.31998	Q9H814	PHAX_HUMAN	PHAX	Phosphorylated adapter RNA export protein
2.80377	0.930425	P04004	VTNC_HUMAN	VTN	Vitronectin
2.80373	0.685166	P45844	ABCG1_HUMAN	ABCG1	ATP-binding cassette sub-family G member 1
2.80342	0.186336	O14908	GIPC1_HUMAN	GIPC1	PDZ domain-containing protein GIPC1
2.80317	-0.474201	Q8IUD6	RN135_HUMAN	RNF135	E3 ubiquitin-protein ligase RNF135
2.80243	0.673208	P56730	NETR_HUMAN	PRSS12	Neurotrypsin
2.80148	0.570833	P08962	CD63_HUMAN	CD63	CD63 antigen
2.80087	1.11719	Q9BVA1	TBB2B_HUMAN	TUBB2B	Tubulin beta-2B chain
2.80082	0.446663	P02794	FRIH_HUMAN	FTH1	Ferritin heavy chain
2.7998	-0.146547	Q9H4A4	AMPB_HUMAN	RNPEP	Aminopeptidase B
2.79942	0.866729	P06702	S10A9_HUMAN	S100A9	Protein S100-A9
2.7978	-0.193803	Q8N8R5	CB069_HUMAN	C2orf69	Mitochondrial protein C2orf69
2.79771	-0.110924	Q96KP4	CNDP2_HUMAN	CNDP2	Cytosolic non-specific dipeptidase
2.79682	0.223022	Q96SI1	KCD15_HUMAN	KCTD15	BTB/POZ domain-containing protein KCTD15
2.79662	-0.330783	O95479	G6PE_HUMAN	H6PD	GDH/6PGL endoplasmic bifunctional protein
2.79341	0.133646	Q9Y2K7	KDM2A_HUMAN	KDM2A	Lysine-specific demethylase 2A
2.79333	-0.57476	Q9H892	TTC12_HUMAN	TTC12	Tetratricopeptide repeat protein 12
2.79321	0.194952	Q9HBU6	EKI1_HUMAN	ETNK1	Ethanolamine kinase 1
2.79259	0.237557	O95786	RIGI_HUMAN	RIGI	Antiviral innate immune response receptor RIG-I
2.79144	0.21731	Q8WZ64	ARAP2_HUMAN	ARAP2	Arf-GAP with Rho-GAP domain, ANK repeat and PH domain-containing protein 2
2.79067	-0.255723	P23497	SP100_HUMAN	SP100	Nuclear autoantigen Sp-100
2.78974	-0.483853	Q9Y2J8	PADI2_HUMAN	PADI2	Protein-arginine deiminase type-2
2.78842	-0.184366	Q96AE7	TTC17_HUMAN	TTC17	Tetratricopeptide repeat protein 17
2.78827	-0.298471	P49005	DPOD2_HUMAN	POLD2	DNA polymerase delta subunit 2
2.78802	0.401845	Q13884	SNTB1_HUMAN	SNTB1	Beta-1-syntrophin
2.78625	0.201244	O00562	PITM1_HUMAN	PITPNM1	Membrane-associated phosphatidylinositol transfer protein 1
2.78536	-0.107686	Q16512	PKN1_HUMAN	PKN1	Serine/threonine-protein kinase N1
2.78489	1.63459	Q9GZX3	CHST6_HUMAN	CHST6	Carbohydrate sulfotransferase 6
2.78421	0.594518	Q9C040	TRIM2_HUMAN	TRIM2	Tripartite motif-containing protein 2
2.78349	0.384477	O95294	RASL1_HUMAN	RASAL1	RasGAP-activating-like protein 1
2.78348	0.347059	P05091	ALDH2_HUMAN	ALDH2	Aldehyde dehydrogenase, mitochondrial
2.7814	0.275606	P98170	XIAP_HUMAN	XIAP	E3 ubiquitin-protein ligase XIAP
2.78014	-0.227018	P08729	K2C7_HUMAN	KRT7	Keratin, type II cytoskeletal 7
2.77845	0.38624	Q9UL12	SARDH_HUMAN	SARDH	Sarcosine dehydrogenase, mitochondrial
2.77816	-0.164238	Q96EE3	SEH1_HUMAN	SEH1L	Nucleoporin SEH1
2.77548	0.328085	O75095	MEGF6_HUMAN	MEGF6	Multiple epidermal growth factor-like domains protein 6
2.77504	0.317476	Q9P215	POGK_HUMAN	POGK	Pogo transposable element with KRAB domain
2.77282	-0.206985	Q6IN84	MRM1_HUMAN	MRM1	rRNA methyltransferase 1, mitochondrial
2.77269	0.290867	Q6UW68	TM205_HUMAN	TMEM205	Transmembrane protein 205
2.77172	-0.346642	Q13415	ORC1_HUMAN	ORC1	Origin recognition complex subunit 1
2.77022	-0.859481	Q96G01	BICD1_HUMAN	BICD1	Protein bicaudal D homolog 1
2.77001	0.303313	O60353	FZD6_HUMAN	FZD6	Frizzled-6
2.76877	0.106891	Q86U86	PB1_HUMAN	PBRM1	Protein polybromo-1
2.76667	-0.184803	Q9Y530	OARD1_HUMAN	OARD1	ADP-ribose glycohydrolase OARD1
2.76608	0.357698	Q9NPI1	BRD7_HUMAN	BRD7	Bromodomain-containing protein 7
2.76238	-0.208653	Q9Y6D9	MD1L1_HUMAN	MAD1L1	Mitotic spindle assembly checkpoint protein MAD1
2.76136	0.674	Q9NZ53	PDXL2_HUMAN	PODXL2	Podocalyxin-like protein 2
2.7579	-0.33501	Q8TED1	GPX8_HUMAN	GPX8	Probable glutathione peroxidase 8
2.7551	0.364009	Q6NS38	ALKB2_HUMAN	ALKBH2	DNA oxidative demethylase ALKBH2
2.7539	0.63073	Q92623	TTC9A_HUMAN	TTC9	Tetratricopeptide repeat protein 9A
2.75374	1.0284	Q5GH70	XKR9_HUMAN	XKR9	XK-related protein 9
2.75089	0.456354	Q96LX8	ZN597_HUMAN	ZNF597	Zinc finger protein 597
2.7507	-0.19311	Q12888	TP53B_HUMAN	TP53BP1	TP53-binding protein 1
2.74977	0.238477	Q9Y2T3	GUAD_HUMAN	GDA	Guanine deaminase
2.74827	-0.284712	P33981	TTK_HUMAN	TTK	Dual specificity protein kinase TTK
2.74789	0.228351	Q03154	ACY1_HUMAN	ACY1	Aminoacylase-1
2.7474	-0.234394	Q9ULG1	INO80_HUMAN	INO80	Chromatin-remodeling ATPase INO80
2.74316	0.251493	O00264	PGRC1_HUMAN	PGRMC1	Membrane-associated progesterone receptor component 1
2.73785	-0.186096	Q6DT37	MRCKG_HUMAN	CDC42BPG	Serine/threonine-protein kinase MRCK gamma
2.73719	0.366354	O00214	LEG8_HUMAN	LGALS8	Galectin-8
2.73687	-0.247883	Q96IY1	NSL1_HUMAN	NSL1	Kinetochore-associated protein NSL1 homolog
2.73452	1.25267	Q9BXN6;Q9NY87	SPNXC_HUMAN;SPNXD_HUMAN	SPANXC;SPANXD	Sperm protein associated with the nucleus on the X chromosome D
2.73339	0.318735	P11166	GTR1_HUMAN	SLC2A1	Solute carrier family 2, facilitated glucose transporter member 1
2.73245	-0.296713	Q9BPX7	CG025_HUMAN	C7orf25	UPF0415 protein C7orf25
2.73047	-0.24909	P16383	GCFC2_HUMAN	GCFC2	Intron Large complex component GCFC2
2.72738	0.160819	Q9UL03	INT6_HUMAN	INTS6	Integrator complex subunit 6
2.72702	-0.134912	Q15029	U5S1_HUMAN	EFTUD2	116 kDa U5 small nuclear ribonucleoprotein component
2.7268	0.787051	Q8NC67	NETO2_HUMAN	NETO2	Neuropilin and tolloid-like protein 2
2.72642	0.747984	O00180	KCNK1_HUMAN	KCNK1	Potassium channel subfamily K member 1
2.72505	-0.227759	Q16576	RBBP7_HUMAN	RBBP7	Histone-binding protein RBBP7
2.7248	0.192042	O43752	STX6_HUMAN	STX6	Syntaxin-6
2.72341	0.164027	Q8IWA5	CTL2_HUMAN	SLC44A2	Choline transporter-like protein 2
2.72099	-0.113404	O14681	EI24_HUMAN	EI24	Etoposide-induced protein 2.4 homolog
2.7209	-0.469358	O15455	TLR3_HUMAN	TLR3	Toll-like receptor 3
2.72051	0.673385	Q92908	GATA6_HUMAN	GATA6	Transcription factor GATA-6
2.72026	0.267649	Q9UIJ7	KAD3_HUMAN	AK3	GTP:AMP phosphotransferase AK3, mitochondrial
2.72025	-0.49084	Q9UBH6	S53A1_HUMAN	XPR1	Solute carrier family 53 member 1
2.71899	0.814964	Q5W0U4	BSPRY_HUMAN	BSPRY	B box and SPRY domain-containing protein
2.71613	0.33809	O15156	ZBT7B_HUMAN	ZBTB7B	Zinc finger and BTB domain-containing protein 7B
2.71562	-0.268391	P11802	CDK4_HUMAN	CDK4	Cyclin-dependent kinase 4
2.71503	0.114794	Q5VYS8	TUT7_HUMAN	TUT7	Terminal uridylyltransferase 7
2.71452	-0.422998	O60566	BUB1B_HUMAN	BUB1B	Mitotic checkpoint serine/threonine-protein kinase BUB1 beta
2.71274	0.372204	Q14118	DAG1_HUMAN	DAG1	Dystroglycan 1
2.71125	-0.426754	Q66PJ3	AR6P4_HUMAN	ARL6IP4	ADP-ribosylation factor-like protein 6-interacting protein 4
2.71079	-0.224964	Q5TZA2	CROCC_HUMAN	CROCC	Rootletin
2.70963	0.646731	Q4G148	GXLT1_HUMAN	GXYLT1	Glucoside xylosyltransferase 1
2.70926	0.231226	Q8TBA6	GOGA5_HUMAN	GOLGA5	Golgin subfamily A member 5
2.70725	-0.130564	Q8TEU7	RPGF6_HUMAN	RAPGEF6	Rap guanine nucleotide exchange factor 6
2.70699	0.44915	Q6NSJ5	LRC8E_HUMAN	LRRC8E	Volume-regulated anion channel subunit LRRC8E
2.70419	-0.27838	Q8NBM8	PCYXL_HUMAN	PCYOX1L	Prenylcysteine oxidase-like
2.70407	-0.335592	P49760	CLK2_HUMAN	CLK2	Dual specificity protein kinase CLK2
2.70064	-0.200846	Q8WVM0	TFB1M_HUMAN	TFB1M	Dimethyladenosine transferase 1, mitochondrial
2.69825	0.09971	Q14997	PSME4_HUMAN	PSME4	Proteasome activator complex subunit 4
2.69696	-0.312356	Q8N5M1	ATPF2_HUMAN	ATPAF2	ATP synthase mitochondrial F1 complex assembly factor 2
2.69685	1.05751	P41182	BCL6_HUMAN	BCL6	B-cell lymphoma 6 protein
2.69527	-0.22418	Q69YQ0	CYTSA_HUMAN	SPECC1L	Cytospin-A
2.69517	0.532679	Q96LJ7	DHRS1_HUMAN	DHRS1	Dehydrogenase/reductase SDR family member 1
2.69358	0.161679	Q08426	ECHP_HUMAN	EHHADH	Peroxisomal bifunctional enzyme
2.69149	0.613056	Q9Y2C2	UST_HUMAN	UST	Uronyl 2-sulfotransferase
2.69034	-0.157976	Q53F19	NCBP3_HUMAN	NCBP3	Nuclear cap-binding protein subunit 3
2.68994	0.273445	Q9H6K1	ILRUN_HUMAN	ILRUN	Protein ILRUN
2.68864	0.248135	O75376	NCOR1_HUMAN	NCOR1	Nuclear receptor corepressor 1
2.68854	0.220388	Q15853	USF2_HUMAN	USF2	Upstream stimulatory factor 2
2.68634	-0.121843	P27694	RFA1_HUMAN	RPA1	Replication protein A 70 kDa DNA-binding subunit
2.68588	-0.174752	P53609	PGTB1_HUMAN	PGGT1B	Geranylgeranyl transferase type-1 subunit beta
2.68586	-0.340172	Q149N8	SHPRH_HUMAN	SHPRH	E3 ubiquitin-protein ligase SHPRH
2.68495	0.275868	Q9NPL8	TIDC1_HUMAN	TIMMDC1	Complex I assembly factor TIMMDC1, mitochondrial
2.68472	0.206059	P0DPD7	EFMT4_HUMAN	EEF1AKMT4	EEF1A lysine methyltransferase 4
2.68425	-0.302555	Q8IVT5	KSR1_HUMAN	KSR1	Kinase suppressor of Ras 1
2.68364	-0.193809	Q05397	FAK1_HUMAN	PTK2	Focal adhesion kinase 1
2.68212	0.292182	Q5VT25	MRCKA_HUMAN	CDC42BPA	Serine/threonine-protein kinase MRCK alpha
2.68211	0.214655	Q9P2D1	CHD7_HUMAN	CHD7	Chromodomain-helicase-DNA-binding protein 7
2.68204	0.45257	Q96GR4	ZDH12_HUMAN	ZDHHC12	Palmitoyltransferase ZDHHC12
2.68078	0.583521	P48552	NRIP1_HUMAN	NRIP1	Nuclear receptor-interacting protein 1
2.68042	-0.518893	Q9NQ92	COPRS_HUMAN	COPRS	Coordinator of PRMT5 and differentiation stimulator
2.67982	0.306622	P83111	LACTB_HUMAN	LACTB	Serine beta-lactamase-like protein LACTB, mitochondrial
2.67763	-0.16345	Q12797	ASPH_HUMAN	ASPH	Aspartyl/asparaginyl beta-hydroxylase
2.67709	-0.529327	Q8IYW5	RN168_HUMAN	RNF168	E3 ubiquitin-protein ligase RNF168
2.67699	-0.279694	Q9HC16	ABC3G_HUMAN	APOBEC3G	DNA dC->dU-editing enzyme APOBEC-3G
2.67676	-0.451947	Q9P2L0	WDR35_HUMAN	WDR35	WD repeat-containing protein 35
2.67658	0.145576	Q9Y5B6	PAXB1_HUMAN	PAXBP1	PAX3- and PAX7-binding protein 1
2.6761	0.156177	P14923	PLAK_HUMAN	JUP	Junction plakoglobin
2.67574	-0.0829396	P51114	FXR1_HUMAN	FXR1	RNA-binding protein FXR1
2.67572	0.27517	P50226	ST1A2_HUMAN	SULT1A2	Sulfotransferase 1A2
2.67332	0.302302	O75131	CPNE3_HUMAN	CPNE3	Copine-3
2.67296	-0.284581	Q86XI2	CNDG2_HUMAN	NCAPG2	Condensin-2 complex subunit G2
2.67272	-0.288969	Q15054	DPOD3_HUMAN	POLD3	DNA polymerase delta subunit 3
2.67266	0.256499	O94804	STK10_HUMAN	STK10	Serine/threonine-protein kinase 10
2.67177	-0.412438	P42695	CNDD3_HUMAN	NCAPD3	Condensin-2 complex subunit D3
2.67146	0.13164	P17174	AATC_HUMAN	GOT1	Aspartate aminotransferase, cytoplasmic
2.67121	-0.150878	Q8TED0	UTP15_HUMAN	UTP15	U3 small nucleolar RNA-associated protein 15 homolog
2.67104	-0.345932	Q12979	ABR_HUMAN	ABR	Active breakpoint cluster region-related protein
2.6709	-0.208447	Q9H2D6	TARA_HUMAN	TRIOBP	TRIO and F-actin-binding protein
2.66851	0.528599	O15431	COPT1_HUMAN	SLC31A1	High affinity copper uptake protein 1
2.66811	-0.213593	Q02252	MMSA_HUMAN	ALDH6A1	Methylmalonate-semialdehyde dehydrogenase [acylating], mitochondrial
2.66611	0.27998	O15126	SCAM1_HUMAN	SCAMP1	Secretory carrier-associated membrane protein 1
2.66591	0.147743	O15211	RGL2_HUMAN	RGL2	Ral guanine nucleotide dissociation stimulator-like 2
2.66495	-0.159238	P36915	GNL1_HUMAN	GNL1	Guanine nucleotide-binding protein-like 1
2.66479	0.296545	O15231	ZN185_HUMAN	ZNF185	Zinc finger protein 185
2.66285	0.158932	Q9Y6A9	SPCS1_HUMAN	SPCS1	Signal peptidase complex subunit 1
2.65799	-0.112288	Q8N122	RPTOR_HUMAN	RPTOR	Regulatory-associated protein of mTOR
2.65568	-0.430769	Q7Z7C8	TAF8_HUMAN	TAF8	Transcription initiation factor TFIID subunit 8
2.65533	0.323295	Q13557	KCC2D_HUMAN	CAMK2D	Calcium/calmodulin-dependent protein kinase type II subunit delta
2.65449	0.653425	Q7Z6M3	MILR1_HUMAN	MILR1	Allergin-1
2.65431	-0.190655	O43149	ZZEF1_HUMAN	ZZEF1	Zinc finger ZZ-type and EF-hand domain-containing protein 1
2.65396	-0.591507	Q8IU60	DCP2_HUMAN	DCP2	m7GpppN-mRNA hydrolase
2.65311	0.572203	O75954	TSN9_HUMAN	TSPAN9	Tetraspanin-9
2.65249	0.344928	Q15392	DHC24_HUMAN	DHCR24	Delta(24)-sterol reductase
2.64836	-0.815719	Q9H6R7	WDCP_HUMAN	WDCP	WD repeat and coiled-coil-containing protein
2.64733	0.615849	P36894	BMR1A_HUMAN	BMPR1A	Bone morphogenetic protein receptor type-1A
2.64683	0.481054	Q9ULX9	MAFF_HUMAN	MAFF	Transcription factor MafF
2.64635	0.846201	P98153	IDD_HUMAN	DGCR2	Integral membrane protein DGCR2/IDD
2.642	0.519976	Q92783	STAM1_HUMAN	STAM	Signal transducing adapter molecule 1
2.64152	0.525028	Q567V2	M17L2_HUMAN	MPV17L2	Mpv17-like protein 2
2.64042	0.52724	Q7Z403	TMC6_HUMAN	TMC6	Transmembrane channel-like protein 6
2.63992	0.133343	P21127	CD11B_HUMAN	CDK11B	Cyclin-dependent kinase 11B
2.63759	-0.156077	O15056	SYNJ2_HUMAN	SYNJ2	Synaptojanin-2
2.637	0.379487	O94913	PCF11_HUMAN	PCF11	Pre-mRNA cleavage complex 2 protein Pcf11
2.63406	-0.399754	O00151	PDLI1_HUMAN	PDLIM1	PDZ and LIM domain protein 1
2.633	0.271338	Q8N5I2	ARRD1_HUMAN	ARRDC1	Arrestin domain-containing protein 1
2.63282	0.526732	P52824	DGKQ_HUMAN	DGKQ	Diacylglycerol kinase theta
2.63277	-0.182818	P54802	ANAG_HUMAN	NAGLU	Alpha-N-acetylglucosaminidase
2.63265	-0.236464	Q8IXK0	PHC2_HUMAN	PHC2	Polyhomeotic-like protein 2
2.63148	0.139857	P58107	EPIPL_HUMAN	EPPK1	Epiplakin
2.62719	-0.245662	P33316	DUT_HUMAN	DUT	Deoxyuridine 5'-triphosphate nucleotidohydrolase, mitochondrial
2.62712	0.37854	Q08499	PDE4D_HUMAN	PDE4D	cAMP-specific 3',5'-cyclic phosphodiesterase 4D
2.6263	0.13137	Q6PD74	AAGAB_HUMAN	AAGAB	Alpha- and gamma-adaptin-binding protein p34
2.62563	0.216078	Q6P1Q0	LTMD1_HUMAN	LETMD1	LETM1 domain-containing protein 1
2.62536	-0.449412	Q9UQ16	DYN3_HUMAN	DNM3	Dynamin-3
2.62486	0.163752	P43490	NAMPT_HUMAN	NAMPT	Nicotinamide phosphoribosyltransferase
2.62483	-0.346835	Q9Y496	KIF3A_HUMAN	KIF3A	Kinesin-like protein KIF3A
2.62438	1.17509	Q9H9P5	UNKL_HUMAN	UNKL	Putative E3 ubiquitin-protein ligase UNKL
2.62405	0.602189	Q07890	SOS2_HUMAN	SOS2	Son of sevenless homolog 2
2.62391	-0.148613	Q13459	MYO9B_HUMAN	MYO9B	Unconventional myosin-IXb
2.62244	-0.19756	Q8IY21	DDX60_HUMAN	DDX60	Probable ATP-dependent RNA helicase DDX60
2.62201	0.294979	Q9UL01	DSE_HUMAN	DSE	Dermatan-sulfate epimerase
2.621	-0.216897	Q9NWZ3	IRAK4_HUMAN	IRAK4	Interleukin-1 receptor-associated kinase 4
2.62037	0.69395	P55899	FCGRN_HUMAN	FCGRT	IgG receptor FcRn large subunit p51
2.61983	-0.178094	Q14CZ7	FAKD3_HUMAN	FASTKD3	FAST kinase domain-containing protein 3, mitochondrial
2.61918	0.130634	O95861	BPNT1_HUMAN	BPNT1	3'(2'),5'-bisphosphate nucleotidase 1
2.61881	0.221017	O95757	HS74L_HUMAN	HSPA4L	Heat shock 70 kDa protein 4L
2.61761	0.640291	Q9NZU5	LMCD1_HUMAN	LMCD1	LIM and cysteine-rich domains protein 1
2.61543	-0.508076	Q96I15	SCLY_HUMAN	SCLY	Selenocysteine lyase
2.61464	0.378366	Q68CR1	SE1L3_HUMAN	SEL1L3	Protein sel-1 homolog 3
2.61329	0.605337	Q99956	DUS9_HUMAN	DUSP9	Dual specificity protein phosphatase 9
2.60953	-0.225142	P36404	ARL2_HUMAN	ARL2	ADP-ribosylation factor-like protein 2
2.60804	0.146068	Q5T0W9	FA83B_HUMAN	FAM83B	Protein FAM83B
2.60744	-0.273948	Q12968	NFAC3_HUMAN	NFATC3	Nuclear factor of activated T-cells, cytoplasmic 3
2.60625	-0.37606	Q9Y6Y0	NS1BP_HUMAN	IVNS1ABP	Influenza virus NS1A-binding protein
2.60463	0.275755	Q5W111	SPRY7_HUMAN	SPRYD7	SPRY domain-containing protein 7
2.6036	-0.25801	Q9HD26	GOPC_HUMAN	GOPC	Golgi-associated PDZ and coiled-coil motif-containing protein
2.60326	0.274508	O95167	NDUA3_HUMAN	NDUFA3	NADH dehydrogenase [ubiquinone] 1 alpha subcomplex subunit 3
2.60309	-0.32258	Q96FC9	DDX11_HUMAN	DDX11	ATP-dependent DNA helicase DDX11
2.60209	-0.644069	Q3V6T2	GRDN_HUMAN	CCDC88A	Girdin
2.60108	0.349948	P43353	AL3B1_HUMAN	ALDH3B1	Aldehyde dehydrogenase family 3 member B1
2.60092	0.20018	Q6IBS0	TWF2_HUMAN	TWF2	Twinfilin-2
2.60038	-0.361338	Q5H9U9	DDX6L_HUMAN	DDX60L	Probable ATP-dependent RNA helicase DDX60-like
2.59582	-0.146464	Q8WUM0	NU133_HUMAN	NUP133	Nuclear pore complex protein Nup133
2.59575	-0.255495	O96017	CHK2_HUMAN	CHEK2	Serine/threonine-protein kinase Chk2
2.59482	0.0939074	Q7KZI7	MARK2_HUMAN	MARK2	Serine/threonine-protein kinase MARK2
2.59376	-0.104463	Q8TEM1	PO210_HUMAN	NUP210	Nuclear pore membrane glycoprotein 210
2.59275	0.165112	Q9NYV4	CDK12_HUMAN	CDK12	Cyclin-dependent kinase 12
2.59203	0.612045	P00167;cRAP-P00167	CYB5_HUMAN;cRAP-CYB5_HUMAN	CYB5A;cRAP-CYB5A	Cytochrome b5
2.59121	0.305151	Q96HB5	CC120_HUMAN	CCDC120	Coiled-coil domain-containing protein 120
2.59064	-0.284072	P18615	NELFE_HUMAN	NELFE	Negative elongation factor E
2.58951	-0.267662	Q9Y2C4	EXOG_HUMAN	EXOG	Nuclease EXOG, mitochondrial
2.58896	0.601188	Q96FX8	PERP_HUMAN	PERP	p53 apoptosis effector related to PMP-22
2.58711	-0.116755	P10398	ARAF_HUMAN	ARAF	Serine/threonine-protein kinase A-Raf
2.58446	-0.29306	O14737	PDCD5_HUMAN	PDCD5	Programmed cell death protein 5
2.58279	-0.136111	P46063	RECQ1_HUMAN	RECQL	ATP-dependent DNA helicase Q1
2.58279	0.340194	Q7LBR1	CHM1B_HUMAN	CHMP1B	Charged multivesicular body protein 1b
2.58188	0.306886	Q9BRQ8	FSP1_HUMAN	AIFM2	Ferroptosis suppressor protein 1
2.58164	-0.298244	Q9NX57	RAB20_HUMAN	RAB20	Ras-related protein Rab-20
2.58154	0.176275	O60293	ZC3H1_HUMAN	ZFC3H1	Zinc finger C3H1 domain-containing protein
2.58147	0.488504	Q13641	TPBG_HUMAN	TPBG	Trophoblast glycoprotein
2.5801	0.172019	Q9H8H2	DDX31_HUMAN	DDX31	Probable ATP-dependent RNA helicase DDX31
2.57929	-0.397573	Q96RR1	PEO1_HUMAN	TWNK	Twinkle mtDNA helicase
2.5784	-0.611283	Q86XK3	SFR1_HUMAN	SFR1	Swi5-dependent recombination DNA repair protein 1 homolog
2.57749	0.136285	P53701	CCHL_HUMAN	HCCS	Holocytochrome c-type synthase
2.57739	-0.345101	Q6UB28	MAP12_HUMAN	METAP1D	Methionine aminopeptidase 1D, mitochondrial
2.57725	-0.091011	O43681	GET3_HUMAN	GET3	ATPase GET3
2.57444	-0.0899019	Q9HCE1	MOV10_HUMAN	MOV10	Helicase MOV-10
2.57358	0.343653	P13196	HEM1_HUMAN	ALAS1	5-aminolevulinate synthase, non-specific, mitochondrial
2.57288	0.371307	Q8IWB1	IPRI_HUMAN	ITPRIP	Inositol 1,4,5-trisphosphate receptor-interacting protein
2.57176	0.219433	Q9H3Q1	BORG4_HUMAN	CDC42EP4	Cdc42 effector protein 4
2.571	-0.318797	Q96PP9	GBP4_HUMAN	GBP4	Guanylate-binding protein 4
2.56899	-0.434412	Q16342	PDCD2_HUMAN	PDCD2	Programmed cell death protein 2
2.56777	0.41721	Q96D15	RCN3_HUMAN	RCN3	Reticulocalbin-3
2.56689	0.220668	Q86XA9	HTR5A_HUMAN	HEATR5A	HEAT repeat-containing protein 5A
2.56607	0.406326	O43306	ADCY6_HUMAN	ADCY6	Adenylate cyclase type 6
2.5657	0.39084	Q9NQX4	MYO5C_HUMAN	MYO5C	Unconventional myosin-Vc
2.5647	-0.223389	Q8TEP8	CE192_HUMAN	CEP192	Centrosomal protein of 192 kDa
2.56128	-0.708868	Q9H1E3	NUCKS_HUMAN	NUCKS1	Nuclear ubiquitous casein and cyclin-dependent kinase substrate 1
2.55882	0.493429	Q9Y385	UB2J1_HUMAN	UBE2J1	Ubiquitin-conjugating enzyme E2 J1
2.55763	-0.179314	Q12882	DPYD_HUMAN	DPYD	Dihydropyrimidine dehydrogenase [NADP(+)]
2.55437	0.423562	Q8IZ52	CHSS2_HUMAN	CHPF	Chondroitin sulfate synthase 2
2.55337	0.472649	O43567	RNF13_HUMAN	RNF13	E3 ubiquitin-protein ligase RNF13
2.54989	-0.379635	P30291	WEE1_HUMAN	WEE1	Wee1-like protein kinase
2.54949	-0.26891	Q92791	SC65_HUMAN	P3H4	Endoplasmic reticulum protein SC65
2.54554	0.171557	O60341	KDM1A_HUMAN	KDM1A	Lysine-specific histone demethylase 1A
2.54466	0.405989	Q96FQ6	S10AG_HUMAN	S100A16	Protein S100-A16
2.54466	0.200737	P21397	AOFA_HUMAN	MAOA	Amine oxidase [flavin-containing] A
2.54455	-0.549109	P43251	BTD_HUMAN	BTD	Biotinidase
2.5438	-0.135852	Q92530	PSMF1_HUMAN	PSMF1	Proteasome inhibitor PI31 subunit
2.54225	0.243057	Q96KN1	LRAT2_HUMAN	LRATD2	Protein LRATD2
2.54124	0.215893	Q15382	RHEB_HUMAN	RHEB	GTP-binding protein Rheb
2.54034	-0.154596	P49915	GUAA_HUMAN	GMPS	GMP synthase [glutamine-hydrolyzing]
2.53884	0.234709	Q9Y2D5	AKAP2_HUMAN	AKAP2	A-kinase anchor protein 2
2.53803	0.127409	Q9NUL3	STAU2_HUMAN	STAU2	Double-stranded RNA-binding protein Staufen homolog 2
2.53524	-0.213755	P35269	T2FA_HUMAN	GTF2F1	General transcription factor IIF subunit 1
2.53486	0.930511	Q8NHU3	SMS2_HUMAN	SGMS2	Phosphatidylcholine:ceramide cholinephosphotransferase 2
2.53471	0.723491	P13637	AT1A3_HUMAN	ATP1A3	Sodium/potassium-transporting ATPase subunit alpha-3
2.53445	0.303978	Q8WVQ1	CANT1_HUMAN	CANT1	Soluble calcium-activated nucleotidase 1
2.53345	0.247598	Q9BYG5	PAR6B_HUMAN	PARD6B	Partitioning defective 6 homolog beta
2.5326	-0.270898	P50502	F10A1_HUMAN	ST13	Hsc70-interacting protein
2.53197	0.817969	P0C0L4	CO4A_HUMAN	C4A	Complement C4-A
2.53075	0.358453	Q8WVV4	POF1B_HUMAN	POF1B	Protein POF1B
2.52973	-0.237545	P82921	RT21_HUMAN	MRPS21	Small ribosomal subunit protein bS21m
2.52913	0.343318	O75071	EFC14_HUMAN	EFCAB14	EF-hand calcium-binding domain-containing protein 14
2.52801	-0.279281	Q8WUA2	PPIL4_HUMAN	PPIL4	Peptidyl-prolyl cis-trans isomerase-like 4
2.52738	-0.142322	Q92572	AP3S1_HUMAN	AP3S1	AP-3 complex subunit sigma-1
2.52176	0.150024	Q2PZI1	D19L1_HUMAN	DPY19L1	Probable C-mannosyltransferase DPY19L1
2.5214	-0.192533	O14578	CTRO_HUMAN	CIT	Citron Rho-interacting kinase
2.51919	0.386144	Q8WUN7	UBTD2_HUMAN	UBTD2	Ubiquitin domain-containing protein 2
2.51877	0.215457	O14907	TX1B3_HUMAN	TAX1BP3	Tax1-binding protein 3
2.51873	0.461833	Q53TN4	CYBR1_HUMAN	CYBRD1	Plasma membrane ascorbate-dependent reductase CYBRD1
2.51863	-0.164074	Q9UBI1	COMD3_HUMAN	COMMD3	COMM domain-containing protein 3
2.51849	-0.318297	Q9ULT0	TTC7A_HUMAN	TTC7A	Tetratricopeptide repeat protein 7A
2.51702	-0.393131	Q8IWT3	CUL9_HUMAN	CUL9	Cullin-9
2.5159	-0.118359	Q7Z460	CLAP1_HUMAN	CLASP1	CLIP-associating protein 1
2.51556	-0.17992	Q12955	ANK3_HUMAN	ANK3	Ankyrin-3
2.51369	0.521787	Q13286	CLN3_HUMAN	CLN3	Battenin
2.51359	-0.133708	Q92905	CSN5_HUMAN	COPS5	COP9 signalosome complex subunit 5
2.513	-0.182803	P00558	PGK1_HUMAN	PGK1	Phosphoglycerate kinase 1
2.51237	0.213105	Q9H4I3	TRABD_HUMAN	TRABD	TraB domain-containing protein
2.51198	0.652305	P57682	KLF3_HUMAN	KLF3	Krueppel-like factor 3
2.51161	0.0819597	O43172	PRP4_HUMAN	PRPF4	U4/U6 small nuclear ribonucleoprotein Prp4
2.51156	0.326093	Q53EZ4	CEP55_HUMAN	CEP55	Centrosomal protein of 55 kDa
2.50901	-0.324439	O00522	KRIT1_HUMAN	KRIT1	Krev interaction trapped protein 1
2.50887	0.251325	Q04912	RON_HUMAN	MST1R	Macrophage-stimulating protein receptor
2.507	0.264767	P08582	TRFM_HUMAN	MELTF	Melanotransferrin
2.50426	-0.416182	Q9NV66	TYW1_HUMAN	TYW1	S-adenosyl-L-methionine-dependent tRNA 4-demethylwyosine synthase TYW1
2.50421	-0.485266	Q6IE81	JADE1_HUMAN	JADE1	Protein Jade-1
2.50208	0.710448	Q9BV36	MELPH_HUMAN	MLPH	Melanophilin
2.5006	0.26604	Q8WX93	PALLD_HUMAN	PALLD	Palladin
2.50048	0.212765	P48960	AGRE5_HUMAN	ADGRE5	Adhesion G protein-coupled receptor E5
2.5004	-0.341327	Q9Y3B6	EMC9_HUMAN	EMC9	ER membrane protein complex subunit 9
2.50025	0.209739	Q13439	GOGA4_HUMAN	GOLGA4	Golgin subfamily A member 4
2.49926	-0.122463	Q9Y6Y8	S23IP_HUMAN	SEC23IP	SEC23-interacting protein
2.4987	0.437032	Q9ULQ0	STRP2_HUMAN	STRIP2	Striatin-interacting protein 2
2.49765	0.233507	Q9P2R7	SUCB1_HUMAN	SUCLA2	Succinate--CoA ligase [ADP-forming] subunit beta, mitochondrial
2.49755	0.603596	Q93062	RBPMS_HUMAN	RBPMS	RNA-binding protein with multiple splicing
2.49641	-0.128199	Q8TCS8	PNPT1_HUMAN	PNPT1	Polyribonucleotide nucleotidyltransferase 1, mitochondrial
2.49596	-0.175416	P49756	RBM25_HUMAN	RBM25	RNA-binding protein 25
2.49496	-0.271399	Q9BY43	CHM4A_HUMAN	CHMP4A	Charged multivesicular body protein 4a
2.49327	0.213807	Q6P996	PDXD1_HUMAN	PDXDC1	Pyridoxal-dependent decarboxylase domain-containing protein 1
2.49037	0.363922	P55957;cRAP-P55957	BID_HUMAN;cRAP-BID_HUMAN	BID;cRAP-BID	BH3-interacting domain death agonist
2.48998	-0.265776	Q15526	SURF1_HUMAN	SURF1	Surfeit locus protein 1
2.48994	-0.741224	Q14CN4	K2C72_HUMAN	KRT72	Keratin, type II cytoskeletal 72
2.48957	0.448944	Q9UN19	DAPP1_HUMAN	DAPP1	Dual adapter for phosphotyrosine and 3-phosphotyrosine and 3-phosphoinositide
2.48892	-0.47187	Q9BQ90	KLDC3_HUMAN	KLHDC3	Kelch domain-containing protein 3
2.48885	0.21261	O95359	TACC2_HUMAN	TACC2	Transforming acidic coiled-coil-containing protein 2
2.48869	0.297781	P09958	FURIN_HUMAN	FURIN	Furin
2.4866	-0.272537	Q86T24	KAISO_HUMAN	ZBTB33	Transcriptional regulator Kaiso
2.48608	-0.669433	Q96C92	ENTR1_HUMAN	ENTR1	Endosome-associated-trafficking regulator 1
2.48597	0.227744	Q8IXJ6	SIR2_HUMAN	SIRT2	NAD-dependent protein deacetylase sirtuin-2
2.48576	0.62951	O43556	SGCE_HUMAN	SGCE	Epsilon-sarcoglycan
2.48516	0.127701	Q9Y666	S12A7_HUMAN	SLC12A7	Solute carrier family 12 member 7
2.48444	0.630002	Q13530	SERC3_HUMAN	SERINC3	Serine incorporator 3
2.48407	-0.150645	P08237	PFKAM_HUMAN	PFKM	ATP-dependent 6-phosphofructokinase, muscle type
2.48323	-0.474297	Q86US8	EST1A_HUMAN	SMG6	Telomerase-binding protein EST1A
2.48299	0.30619	P23469	PTPRE_HUMAN	PTPRE	Receptor-type tyrosine-protein phosphatase epsilon
2.48274	0.354664	P53004	BIEA_HUMAN	BLVRA	Biliverdin reductase A
2.48217	0.289298	P48730	KC1D_HUMAN	CSNK1D	Casein kinase I isoform delta
2.48176	-0.287886	Q5F1R6	DJC21_HUMAN	DNAJC21	DnaJ homolog subfamily C member 21
2.48171	-0.165474	Q9NYQ6	CELR1_HUMAN	CELSR1	Cadherin EGF LAG seven-pass G-type receptor 1
2.48072	0.205159	Q9HCG8	CWC22_HUMAN	CWC22	Pre-mRNA-splicing factor CWC22 homolog
2.48033	0.307811	Q9Y3M8	STA13_HUMAN	STARD13	StAR-related lipid transfer protein 13
2.48008	0.45821	P08134	RHOC_HUMAN	RHOC	Rho-related GTP-binding protein RhoC
2.47962	0.986396	Q8N6Y1	PCD20_HUMAN	PCDH20	Protocadherin-20
2.47866	2.1801	P00734	THRB_HUMAN	F2	Prothrombin
2.47753	0.543167	Q5VZI3	TM268_HUMAN	TMEM268	Transmembrane protein 268
2.4771	0.647525	Q8N3C7	CLIP4_HUMAN	CLIP4	CAP-Gly domain-containing linker protein 4
2.47679	-0.253979	P19474	RO52_HUMAN	TRIM21	E3 ubiquitin-protein ligase TRIM21
2.47581	0.250123	P54619	AAKG1_HUMAN	PRKAG1	5'-AMP-activated protein kinase subunit gamma-1
2.47572	0.475348	Q9BXD5	NPL_HUMAN	NPL	N-acetylneuraminate lyase
2.47564	-0.369771	P78549	NTH_HUMAN	NTHL1	Endonuclease III-like protein 1
2.47456	0.62662	Q9UHC1	MLH3_HUMAN	MLH3	DNA mismatch repair protein Mlh3
2.47456	-0.162231	P12532	KCRU_HUMAN	CKMT1B	Creatine kinase U-type, mitochondrial
2.47417	-0.0632076	P02545	LMNA_HUMAN	LMNA	Prelamin-A/C
2.47327	0.245967	P61225	RAP2B_HUMAN	RAP2B	Ras-related protein Rap-2b
2.47273	-0.2854	O75792	RNH2A_HUMAN	RNASEH2A	Ribonuclease H2 subunit A
2.47008	-0.320992	P08651	NFIC_HUMAN	NFIC	Nuclear factor 1 C-type
2.4671	-0.241297	Q03135	CAV1_HUMAN	CAV1	Caveolin-1
2.46677	0.210823	P20645	MPRD_HUMAN	M6PR	Cation-dependent mannose-6-phosphate receptor
2.46576	-0.126881	P56192	SYMC_HUMAN	MARS1	Methionine--tRNA ligase, cytoplasmic
2.46518	-0.260969	O95400	CD2B2_HUMAN	CD2BP2	CD2 antigen cytoplasmic tail-binding protein 2
2.46441	-0.316275	Q96J01	THOC3_HUMAN	THOC3	THO complex subunit 3
2.46402	0.205529	P09104	ENOG_HUMAN	ENO2	Gamma-enolase
2.46346	-0.156503	Q9P2W9	STX18_HUMAN	STX18	Syntaxin-18
2.46327	0.236362	Q8NBF6	AVL9_HUMAN	AVL9	Late secretory pathway protein AVL9 homolog
2.46258	0.375837	Q6NXT6	TAPT1_HUMAN	TAPT1	Transmembrane anterior posterior transformation protein 1 homolog
2.46219	0.264289	O60308	CE104_HUMAN	CEP104	Centrosomal protein of 104 kDa
2.46106	0.437263	P50238	CRIP1_HUMAN	CRIP1	Cysteine-rich protein 1
2.46003	0.762349	Q13887	KLF5_HUMAN	KLF5	Krueppel-like factor 5
2.45925	-0.249214	Q8WV24	PHLA1_HUMAN	PHLDA1	Pleckstrin homology-like domain family A member 1
2.45744	0.154511	Q9H7N4	SFR19_HUMAN	SCAF1	Splicing factor, arginine/serine-rich 19
2.45697	-0.27775	P36969	GPX4_HUMAN	GPX4	Phospholipid hydroperoxide glutathione peroxidase
2.45551	0.754058	Q99856	ARI3A_HUMAN	ARID3A	AT-rich interactive domain-containing protein 3A
2.45507	0.382408	Q8IXU6	S35F2_HUMAN	SLC35F2	Solute carrier family 35 member F2
2.45504	0.261219	Q92859	NEO1_HUMAN	NEO1	Neogenin
2.45248	0.329912	Q96BZ9	TBC20_HUMAN	TBC1D20	TBC1 domain family member 20
2.45239	0.412991	Q04721	NOTC2_HUMAN	NOTCH2	Neurogenic locus notch homolog protein 2
2.45201	-0.55235	Q70Z53	F10C1_HUMAN	FRA10AC1	Protein FRA10AC1
2.45193	-0.284274	P09382	LEG1_HUMAN	LGALS1	Galectin-1
2.45136	-0.392176	Q12894	IFRD2_HUMAN	IFRD2	Interferon-related developmental regulator 2
2.45027	-0.287315	Q9NVE5	UBP40_HUMAN	USP40	Ubiquitin carboxyl-terminal hydrolase 40
2.448	0.138053	Q13614	MTMR2_HUMAN	MTMR2	Myotubularin-related protein 2
2.4473	0.312088	Q86WU2	LDHD_HUMAN	LDHD	Probable D-lactate dehydrogenase, mitochondrial
2.44703	-0.62197	Q56NI9	ESCO2_HUMAN	ESCO2	N-acetyltransferase ESCO2
2.4465	0.284532	Q92729	PTPRU_HUMAN	PTPRU	Receptor-type tyrosine-protein phosphatase U
2.44412	0.109432	O43707	ACTN4_HUMAN	ACTN4	Alpha-actinin-4
2.44295	0.226394	Q96C19	EFHD2_HUMAN	EFHD2	EF-hand domain-containing protein D2
2.44287	0.407583	P12757	SKIL_HUMAN	SKIL	Ski-like protein
2.44214	0.268657	Q13586	STIM1_HUMAN	STIM1	Stromal interaction molecule 1
2.44195	0.606088	Q86UD1	OAF_HUMAN	OAF	Out at first protein homolog
2.44151	-0.247499	P15735	PHKG2_HUMAN	PHKG2	Phosphorylase b kinase gamma catalytic chain, liver/testis isoform
2.43952	-0.438218	Q8IXQ4	GPAM1_HUMAN	GPALPP1	GPALPP motifs-containing protein 1
2.43928	0.167981	P38432	COIL_HUMAN	COIL	Coilin
2.43919	0.29162	P30740	ILEU_HUMAN	SERPINB1	Leukocyte elastase inhibitor
2.43903	0.0892577	P49815	TSC2_HUMAN	TSC2	Tuberin
2.43876	-0.133042	Q969X6	UTP4_HUMAN	UTP4	U3 small nucleolar RNA-associated protein 4 homolog
2.43844	0.173528	O43166	SI1L1_HUMAN	SIPA1L1	Signal-induced proliferation-associated 1-like protein 1
2.43792	0.521025	P61218	RPAB2_HUMAN	POLR2F	DNA-directed RNA polymerases I, II, and III subunit RPABC2
2.43731	0.442073	P16083;cRAP-P16083	NQO2_HUMAN;cRAP-NQO2_HUMAN	NQO2;cRAP-NQO2	Ribosyldihydronicotinamide dehydrogenase [quinone]
2.43712	0.398618	Q86VZ5	SMS1_HUMAN	SGMS1	Phosphatidylcholine:ceramide cholinephosphotransferase 1
2.43692	-0.994926	P40424	PBX1_HUMAN	PBX1	Pre-B-cell leukemia transcription factor 1
2.43655	-0.126966	Q7L2E3	DHX30_HUMAN	DHX30	ATP-dependent RNA helicase DHX30
2.43643	0.464589	Q9H1C7	CYTM1_HUMAN	CYSTM1	Cysteine-rich and transmembrane domain-containing protein 1
2.43581	0.308419	Q9NRR4	RNC_HUMAN	DROSHA	Ribonuclease 3
2.43533	0.598361	Q9Y2E4	DIP2C_HUMAN	DIP2C	Disco-interacting protein 2 homolog C
2.43517	-0.468595	P20933	ASPG_HUMAN	AGA	N(4)-(beta-N-acetylglucosaminyl)-L-asparaginase
2.43479	-0.210971	Q9BTW9	TBCD_HUMAN	TBCD	Tubulin-specific chaperone D
2.43454	0.187675	Q9P2D0	IBTK_HUMAN	IBTK	Inhibitor of Bruton tyrosine kinase
2.43422	-0.269886	Q8IYS2	K2013_HUMAN	KIAA2013	Uncharacterized protein KIAA2013
2.43227	-0.232317	Q96MX6	DAA10_HUMAN	DNAAF10	Dynein axonemal assembly factor 10
2.43206	-0.415308	Q9Y5A7	NUB1_HUMAN	NUB1	NEDD8 ultimate buster 1
2.42858	-0.302065	Q9NV06	DCA13_HUMAN	DCAF13	DDB1- and CUL4-associated factor 13
2.42848	0.445972	Q9ULV3	CIZ1_HUMAN	CIZ1	Cip1-interacting zinc finger protein
2.428	0.203846	Q9H4A5	GLP3L_HUMAN	GOLPH3L	Golgi phosphoprotein 3-like
2.42764	0.677208	O94941	RNF37_HUMAN	UBOX5	RING finger protein 37
2.42515	0.26081	Q8NBQ5	DHB11_HUMAN	HSD17B11	Estradiol 17-beta-dehydrogenase 11
2.42468	-0.597023	P20248	CCNA2_HUMAN	CCNA2	Cyclin-A2
2.42367	-0.29454	Q14202	ZMYM3_HUMAN	ZMYM3	Zinc finger MYM-type protein 3
2.42353	0.403182	O60447	EVI5_HUMAN	EVI5	Ecotropic viral integration site 5 protein homolog
2.42316	0.54599	P08174	DAF_HUMAN	CD55	Complement decay-accelerating factor
2.42296	-0.179722	Q9Y2R9	RT07_HUMAN	MRPS7	Small ribosomal subunit protein uS7m
2.42212	0.281681	Q86WV6	STING_HUMAN	STING1	Stimulator of interferon genes protein
2.42088	0.743052	Q9BXB1	LGR4_HUMAN	LGR4	Leucine-rich repeat-containing G-protein coupled receptor 4
2.42057	0.552774	P15090	FABP4_HUMAN	FABP4	Fatty acid-binding protein, adipocyte
2.42023	-0.312822	Q63HM1	KFA_HUMAN	AFMID	Kynurenine formamidase
2.42006	0.467473	P05121	PAI1_HUMAN	SERPINE1	Plasminogen activator inhibitor 1
2.41991	0.8478	P47736	RPGP1_HUMAN	RAP1GAP	Rap1 GTPase-activating protein 1
2.41915	0.20217	Q9UGK3	STAP2_HUMAN	STAP2	Signal-transducing adaptor protein 2
2.41913	-0.124037	P23919	KTHY_HUMAN	DTYMK	Thymidylate kinase
2.41835	-0.231365	P40937	RFC5_HUMAN	RFC5	Replication factor C subunit 5
2.41742	0.121385	P46940	IQGA1_HUMAN	IQGAP1	Ras GTPase-activating-like protein IQGAP1
2.41713	-0.526077	P41208	CETN2_HUMAN	CETN2	Centrin-2
2.41706	-0.204418	Q9Y2V2	CHSP1_HUMAN	CARHSP1	Calcium-regulated heat-stable protein 1
2.41686	-0.172575	Q9NZN5	ARHGC_HUMAN	ARHGEF12	Rho guanine nucleotide exchange factor 12
2.41655	-0.29804	Q9H7Z6	KAT8_HUMAN	KAT8	Histone acetyltransferase KAT8
2.41515	-0.481902	Q96ST8	CEP89_HUMAN	CEP89	Centrosomal protein of 89 kDa
2.4148	0.114283	P49711	CTCF_HUMAN	CTCF	Transcriptional repressor CTCF
2.41143	0.310997	P32456	GBP2_HUMAN	GBP2	Guanylate-binding protein 2
2.41137	0.605259	O75324	SNN_HUMAN	SNN	Stannin
2.41023	0.553681	P21579	SYT1_HUMAN	SYT1	Synaptotagmin-1
2.40895	-0.40261	Q9H9Q2	CSN7B_HUMAN	COPS7B	COP9 signalosome complex subunit 7b
2.40723	-0.129685	Q9ULJ7	ANR50_HUMAN	ANKRD50	Ankyrin repeat domain-containing protein 50
2.40571	0.183692	O96005	CLPT1_HUMAN	CLPTM1	Putative lipid scramblase CLPTM1
2.40458	0.205654	Q15904	VAS1_HUMAN	ATP6AP1	V-type proton ATPase subunit S1
2.40203	-0.331884	Q9P0V3	SH3B4_HUMAN	SH3BP4	SH3 domain-binding protein 4
2.40192	-0.974316	P10914	IRF1_HUMAN	IRF1	Interferon regulatory factor 1
2.40163	0.191919	Q2LD37	BLTP1_HUMAN	BLTP1	Bridge-like lipid transfer protein family member 1
2.40015	0.216263	Q6UN15	FIP1_HUMAN	FIP1L1	Pre-mRNA 3'-end-processing factor FIP1
2.39911	0.107858	Q9NVA4	T184C_HUMAN	TMEM184C	Transmembrane protein 184C
2.39838	-0.203445	Q13490	BIRC2_HUMAN	BIRC2	Baculoviral IAP repeat-containing protein 2
2.39816	0.219409	O95302	FKBP9_HUMAN	FKBP9	Peptidyl-prolyl cis-trans isomerase FKBP9
2.39778	-0.60414	Q6P4F7	RHGBA_HUMAN	ARHGAP11A	Rho GTPase-activating protein 11A
2.39759	0.277158	Q7Z6L1	TCPR1_HUMAN	TECPR1	Tectonin beta-propeller repeat-containing protein 1
2.39704	-0.135779	Q14258	TRI25_HUMAN	TRIM25	E3 ubiquitin/ISG15 ligase TRIM25
2.39686	0.347912	P04080	CYTB_HUMAN	CSTB	Cystatin-B
2.39648	0.0778375	P33176	KINH_HUMAN	KIF5B	Kinesin-1 heavy chain
2.39546	0.249585	O75608	LYPA1_HUMAN	LYPLA1	Acyl-protein thioesterase 1
2.39534	-0.218234	Q9Y613	FHOD1_HUMAN	FHOD1	FH1/FH2 domain-containing protein 1
2.39487	0.384474	O14810	CPLX1_HUMAN	CPLX1	Complexin-1
2.39486	-0.241042	O95396	MOCS3_HUMAN	MOCS3	Adenylyltransferase and sulfurtransferase MOCS3
2.3944	0.187701	Q8NI08	NCOA7_HUMAN	NCOA7	Nuclear receptor coactivator 7
2.39423	0.207555	Q96CD0	FBXL8_HUMAN	FBXL8	F-box/LRR-repeat protein 8
2.39169	-0.693281	P20592	MX2_HUMAN	MX2	Interferon-induced GTP-binding protein Mx2
2.39001	-0.34323	P41162	ETV3_HUMAN	ETV3	ETS translocation variant 3
2.3879	0.796625	Q58EX7	PKHG4_HUMAN	PLEKHG4	Puratrophin-1
2.38753	0.262413	P78362	SRPK2_HUMAN	SRPK2	SRSF protein kinase 2
2.38742	0.335465	Q8TCU4	ALMS1_HUMAN	ALMS1	Centrosome-associated protein ALMS1
2.38736	-0.129947	Q7Z569	BRAP_HUMAN	BRAP	BRCA1-associated protein
2.38624	-0.0940256	A2RRP1	NBAS_HUMAN	NBAS	NBAS subunit of NRZ tethering complex
2.38363	0.328998	Q8N7R7	CCYL1_HUMAN	CCNYL1	Cyclin-Y-like protein 1
2.3833	-0.151458	Q86UV5	UBP48_HUMAN	USP48	Ubiquitin carboxyl-terminal hydrolase 48
2.38225	1.04162	Q9NS25	SPNXB_HUMAN	SPANXB1	Sperm protein associated with the nucleus on the X chromosome B1
2.38208	-0.170585	Q8IXI1	MIRO2_HUMAN	RHOT2	Mitochondrial Rho GTPase 2
2.37959	-0.201274	Q9NZW5	PALS2_HUMAN	PALS2	Protein PALS2
2.37911	0.470253	Q9NQE9	HINT3_HUMAN	HINT3	Adenosine 5'-monophosphoramidase HINT3
2.37772	-0.337339	P29466	CASP1_HUMAN	CASP1	Caspase-1
2.37501	-0.431075	Q969K3	RNF34_HUMAN	RNF34	E3 ubiquitin-protein ligase RNF34
2.3748	-0.318505	Q659A1	ICE2_HUMAN	ICE2	Little elongation complex subunit 2
2.37345	0.190868	Q9UIF9	BAZ2A_HUMAN	BAZ2A	Bromodomain adjacent to zinc finger domain protein 2A
2.37302	-0.352551	Q96GW9	SYMM_HUMAN	MARS2	Methionine--tRNA ligase, mitochondrial
2.37208	0.338388	Q9BX79	STRA6_HUMAN	STRA6	Receptor for retinol uptake STRA6
2.37194	-0.149967	Q9C0B1	FTO_HUMAN	FTO	Alpha-ketoglutarate-dependent dioxygenase FTO
2.37184	-0.621648	O15360	FANCA_HUMAN	FANCA	Fanconi anemia group A protein
2.36834	0.273072	Q8NB49	AT11C_HUMAN	ATP11C	Phospholipid-transporting ATPase IG
2.36822	0.518531	P21580	TNAP3_HUMAN	TNFAIP3	Tumor necrosis factor alpha-induced protein 3
2.36611	0.519531	Q8N565	MREG_HUMAN	MREG	Melanoregulin
2.36394	0.251334	Q5T3F8	CSCL2_HUMAN	TMEM63B	CSC1-like protein 2
2.36387	0.59338	Q9NRD1	FBX6_HUMAN	FBXO6	F-box only protein 6
2.36329	0.271141	Q08345	DDR1_HUMAN	DDR1	Epithelial discoidin domain-containing receptor 1
2.36311	0.294817	Q9BZ71	PITM3_HUMAN	PITPNM3	Membrane-associated phosphatidylinositol transfer protein 3
2.36174	-0.712224	Q9BVW5	TIPIN_HUMAN	TIPIN	TIMELESS-interacting protein
2.36136	-0.614077	Q15561	TEAD4_HUMAN	TEAD4	Transcriptional enhancer factor TEF-3
2.36065	0.336325	Q9Y2Z2	MTO1_HUMAN	MTO1	Protein MTO1 homolog, mitochondrial
2.36063	0.212151	Q9Y3B4	SF3B6_HUMAN	SF3B6	Splicing factor 3B subunit 6
2.36018	-0.242112	O15534	PER1_HUMAN	PER1	Period circadian protein homolog 1
2.35873	0.288875	Q9H999	PANK3_HUMAN	PANK3	Pantothenate kinase 3
2.35844	-0.576968	Q14643	ITPR1_HUMAN	ITPR1	Inositol 1,4,5-trisphosphate receptor type 1
2.35731	0.879226	Q96B21	TM45B_HUMAN	TMEM45B	Transmembrane protein 45B
2.35695	-0.164286	Q8TEQ8	PIGO_HUMAN	PIGO	GPI ethanolamine phosphate transferase 3
2.35657	0.45315	Q9BZM4	ULBP3_HUMAN	ULBP3	UL16-binding protein 3
2.35571	-0.298808	Q8WXI9	P66B_HUMAN	GATAD2B	Transcriptional repressor p66-beta
2.3554	-0.191471	P43487	RANG_HUMAN	RANBP1	Ran-specific GTPase-activating protein
2.35505	-0.271663	O75937	DNJC8_HUMAN	DNAJC8	DnaJ homolog subfamily C member 8
2.35501	0.157048	Q96QD9	UIF_HUMAN	FYTTD1	UAP56-interacting factor
2.35437	0.338295	Q86YQ8	CPNE8_HUMAN	CPNE8	Copine-8
2.35382	-0.412616	Q05193	DYN1_HUMAN	DNM1	Dynamin-1
2.35373	0.227625	Q6UX04	CWC27_HUMAN	CWC27	Spliceosome-associated protein CWC27 homolog
2.35364	0.176818	Q96HY6	DDRGK_HUMAN	DDRGK1	DDRGK domain-containing protein 1
2.35344	-0.921583	Q99708	CTIP_HUMAN	RBBP8	DNA endonuclease RBBP8
2.35296	-0.264437	Q5T013	HYI_HUMAN	HYI	Putative hydroxypyruvate isomerase
2.35291	0.217422	Q9H8J5	MANS1_HUMAN	MANSC1	MANSC domain-containing protein 1
2.35106	-0.207641	Q9H2W6	RM46_HUMAN	MRPL46	Large ribosomal subunit protein mL46
2.35047	0.422351	P53816	PLAT3_HUMAN	PLAAT3	Phospholipase A and acyltransferase 3
2.34711	0.735689	Q9H2E6	SEM6A_HUMAN	SEMA6A	Semaphorin-6A
2.34551	0.22824	Q6PI47	KCD18_HUMAN	KCTD18	BTB/POZ domain-containing protein KCTD18
2.34536	0.0980687	Q8NEU8	DP13B_HUMAN	APPL2	DCC-interacting protein 13-beta
2.34532	-0.290298	Q56P03	EAPP_HUMAN	EAPP	E2F-associated phosphoprotein
2.34525	-0.638606	O60831	PRAF2_HUMAN	PRAF2	PRA1 family protein 2
2.34313	-0.279573	Q9BXR0	TGT_HUMAN	QTRT1	Queuine tRNA-ribosyltransferase catalytic subunit 1
2.34177	-0.153318	O95602	RPA1_HUMAN	POLR1A	DNA-directed RNA polymerase I subunit RPA1
2.3411	-0.383348	Q99551	MTEF1_HUMAN	MTERF1	Transcription termination factor 1, mitochondrial
2.33878	0.211581	P31947	1433S_HUMAN	SFN	14-3-3 protein sigma
2.33873	0.213456	Q9UII4	HERC5_HUMAN	HERC5	E3 ISG15--protein ligase HERC5
2.33859	0.356602	Q9Y653	AGRG1_HUMAN	ADGRG1	Adhesion G-protein coupled receptor G1
2.33793	0.125077	Q2TBE0	C19L2_HUMAN	CWF19L2	CWF19-like protein 2
2.33718	0.599882	Q6P3S1	DEN1B_HUMAN	DENND1B	DENN domain-containing protein 1B
2.33708	0.351589	Q14849	STAR3_HUMAN	STARD3	StAR-related lipid transfer protein 3
2.33639	-0.19006	Q7L592	NDUF7_HUMAN	NDUFAF7	Protein arginine methyltransferase NDUFAF7, mitochondrial
2.33625	-0.303185	P07902	GALT_HUMAN	GALT	Galactose-1-phosphate uridylyltransferase
2.33607	-0.264999	O75251	NDUS7_HUMAN	NDUFS7	NADH dehydrogenase [ubiquinone] iron-sulfur protein 7, mitochondrial
2.33499	0.268374	Q53H82	LACB2_HUMAN	LACTB2	Endoribonuclease LACTB2
2.33497	-0.21744	Q5RKV6	EXOS6_HUMAN	EXOSC6	Exosome complex component MTR3
2.33461	-0.39853	Q9H6Q4	CIAO3_HUMAN	CIAO3	Cytosolic iron-sulfur assembly component 3
2.33442	0.23775	Q8TCG2	P4K2B_HUMAN	PI4K2B	Phosphatidylinositol 4-kinase type 2-beta
2.33439	-0.254633	O14896	IRF6_HUMAN	IRF6	Interferon regulatory factor 6
2.33157	-0.35043	Q9NWZ8	GEMI8_HUMAN	GEMIN8	Gem-associated protein 8
2.33131	0.431356	P15408	FOSL2_HUMAN	FOSL2	Fos-related antigen 2
2.3309	-0.176363	O75475	PSIP1_HUMAN	PSIP1	PC4 and SFRS1-interacting protein
2.32988	0.28791	Q96DM3	RMC1_HUMAN	RMC1	Regulator of MON1-CCZ1 complex
2.32938	0.510185	Q9P0R6	GSKIP_HUMAN	GSKIP	GSK3B-interacting protein
2.32771	-0.19937	Q9BV38	WDR18_HUMAN	WDR18	WD repeat-containing protein 18
2.32764	-0.283451	Q9H9Y2	RPF1_HUMAN	RPF1	Ribosome production factor 1
2.32673	1.29144	Q08477	CP4F3_HUMAN	CYP4F3	Cytochrome P450 4F3
2.3265	-0.299655	Q9BT09	CNPY3_HUMAN	CNPY3	Protein canopy homolog 3
2.32622	0.273913	P28799	GRN_HUMAN	GRN	Progranulin
2.3252	-0.265912	Q9NPI8	FANCF_HUMAN	FANCF	Fanconi anemia group F protein
2.32454	0.534379	Q9Y2B5	VP9D1_HUMAN	VPS9D1	VPS9 domain-containing protein 1
2.32434	0.666168	P49184	DNSL1_HUMAN	DNASE1L1	Deoxyribonuclease-1-like 1
2.32419	-0.177889	A1L390	PKHG3_HUMAN	PLEKHG3	Pleckstrin homology domain-containing family G member 3
2.32409	0.140856	Q14244	MAP7_HUMAN	MAP7	Ensconsin
2.323	0.31611	Q9Y2H6	FND3A_HUMAN	FNDC3A	Fibronectin type-III domain-containing protein 3A
2.32176	-0.269489	Q8TBB5	KLDC4_HUMAN	KLHDC4	Kelch domain-containing protein 4
2.32013	-0.336433	Q99943	PLCA_HUMAN	AGPAT1	1-acyl-sn-glycerol-3-phosphate acyltransferase alpha
2.31854	0.105061	Q9NR31	SAR1A_HUMAN	SAR1A	GTP-binding protein SAR1a
2.31781	-0.38498	Q8TCC3	RM30_HUMAN	MRPL30	Large ribosomal subunit protein uL30m
2.31744	0.988602	O14792	HS3S1_HUMAN	HS3ST1	Heparan sulfate glucosamine 3-O-sulfotransferase 1
2.31447	-0.168008	Q86TI0	TBCD1_HUMAN	TBC1D1	TBC1 domain family member 1
2.31436	-0.115933	P14868	SYDC_HUMAN	DARS1	Aspartate--tRNA ligase, cytoplasmic
2.31431	-0.287572	Q8IY37	DHX37_HUMAN	DHX37	Probable ATP-dependent RNA helicase DHX37
2.31295	0.211505	Q08AF3	SLFN5_HUMAN	SLFN5	Schlafen family member 5
2.31243	-0.427402	Q9UDR5	AASS_HUMAN	AASS	Alpha-aminoadipic semialdehyde synthase, mitochondrial
2.31236	-0.945014	Q5T7M9	DIK1A_HUMAN	DIPK1A	Divergent protein kinase domain 1A
2.31206	-0.227996	Q68CZ6	HAUS3_HUMAN	HAUS3	HAUS augmin-like complex subunit 3
2.31073	-0.192708	O15479	MAGB2_HUMAN	MAGEB2	Melanoma-associated antigen B2
2.31009	0.22873	Q9BUP3	HTAI2_HUMAN	HTATIP2	Oxidoreductase HTATIP2
2.30934	-0.228093	Q9BW19	KIFC1_HUMAN	KIFC1	Kinesin-like protein KIFC1
2.30883	0.73133	P08910	ABHD2_HUMAN	ABHD2	Monoacylglycerol lipase ABHD2
2.30868	-0.267774	Q96IZ0	PAWR_HUMAN	PAWR	PRKC apoptosis WT1 regulator protein
2.30865	0.261157	P20340	RAB6A_HUMAN	RAB6A	Ras-related protein Rab-6A
2.30825	0.260575	Q13496	MTM1_HUMAN	MTM1	Myotubularin
2.30745	-0.116984	Q6UW63	PLGT2_HUMAN	POGLUT2	Protein O-glucosyltransferase 2
2.30718	-0.1973	O75368	SH3L1_HUMAN	SH3BGRL	Adapter SH3BGRL
2.30575	-0.286954	Q9P031	TAP26_HUMAN	CCDC59	Thyroid transcription factor 1-associated protein 26
2.30517	0.277834	Q643R3	LPCT4_HUMAN	LPCAT4	Lysophospholipid acyltransferase LPCAT4
2.30477	-0.205049	Q14691	PSF1_HUMAN	GINS1	DNA replication complex GINS protein PSF1
2.30467	0.74924	A7MBM2	DISP2_HUMAN	DISP2	Protein dispatched homolog 2
2.30456	0.667645	Q9H568	ACTL8_HUMAN	ACTL8	Actin-like protein 8
2.30436	0.0879745	Q92614	MY18A_HUMAN	MYO18A	Unconventional myosin-XVIIIa
2.30279	0.210273	Q9H0M0	WWP1_HUMAN	WWP1	NEDD4-like E3 ubiquitin-protein ligase WWP1
2.30224	0.212107	Q9HB90	RRAGC_HUMAN	RRAGC	Ras-related GTP-binding protein C
2.30173	-0.139393	Q9BX59	TPSNR_HUMAN	TAPBPL	Tapasin-related protein
2.30138	-0.113851	P61011	SRP54_HUMAN	SRP54	Signal recognition particle subunit SRP54
2.30011	0.18107	Q09161	NCBP1_HUMAN	NCBP1	Nuclear cap-binding protein subunit 1
2.29919	-0.443591	P62324	BTG1_HUMAN	BTG1	Protein BTG1
2.29812	-0.32266	Q9HC52	CBX8_HUMAN	CBX8	Chromobox protein homolog 8
2.29759	-0.128064	Q13464	ROCK1_HUMAN	ROCK1	Rho-associated protein kinase 1
2.2959	-0.270376	Q9Y6X9	MORC2_HUMAN	MORC2	ATPase MORC2
2.29588	0.362915	Q9BV40	VAMP8_HUMAN	VAMP8	Vesicle-associated membrane protein 8
2.29547	0.102824	Q8NBP0	TTC13_HUMAN	TTC13	Tetratricopeptide repeat protein 13
2.29536	0.164238	Q9ULT8	HECD1_HUMAN	HECTD1	E3 ubiquitin-protein ligase HECTD1
2.2934	-0.177943	Q15370	ELOB_HUMAN	ELOB	Elongin-B
2.2933	0.24793	P17252	KPCA_HUMAN	PRKCA	Protein kinase C alpha type
2.29209	-0.277746	Q16836	HCDH_HUMAN	HADH	Hydroxyacyl-coenzyme A dehydrogenase, mitochondrial
2.29207	-0.420139	P78395	PRAME_HUMAN	PRAME	Melanoma antigen preferentially expressed in tumors
2.292	-0.372242	O14893	GEMI2_HUMAN	GEMIN2	Gem-associated protein 2
2.29142	-0.226065	Q13395	TARB1_HUMAN	TARBP1	Probable methyltransferase TARBP1
2.29042	-0.232106	P19013	K2C4_HUMAN	KRT4	Keratin, type II cytoskeletal 4
2.29036	0.213999	Q9Y597	KCTD3_HUMAN	KCTD3	BTB/POZ domain-containing protein KCTD3
2.28994	0.194113	Q9GZY8	MFF_HUMAN	MFF	Mitochondrial fission factor
2.28753	0.142769	P25789	PSA4_HUMAN	PSMA4	Proteasome subunit alpha type-4
2.2868	-0.119824	Q9UN86	G3BP2_HUMAN	G3BP2	Ras GTPase-activating protein-binding protein 2
2.28541	0.375729	Q5BJF2	SGMR2_HUMAN	TMEM97	Sigma intracellular receptor 2
2.28523	0.206513	Q86Y82	STX12_HUMAN	STX12	Syntaxin-12
2.28405	-0.174019	Q9P258	RCC2_HUMAN	RCC2	Protein RCC2
2.28375	0.4738	Q96D05	F241B_HUMAN	FAM241B	Protein FAM241B
2.28148	-0.207594	P04637	P53_HUMAN	TP53	Cellular tumor antigen p53
2.28129	0.290359	Q8ND25	ZNRF1_HUMAN	ZNRF1	E3 ubiquitin-protein ligase ZNRF1
2.28119	3.26046	Q9NSC7	SIA7A_HUMAN	ST6GALNAC1	Alpha-N-acetylgalactosaminide alpha-2,6-sialyltransferase 1
2.27952	-0.536937	Q03468	ERCC6_HUMAN	ERCC6	DNA excision repair protein ERCC-6
2.27871	0.200047	Q96M96	FGD4_HUMAN	FGD4	FYVE, RhoGEF and PH domain-containing protein 4
2.27856	0.430969	O75096	LRP4_HUMAN	LRP4	Low-density lipoprotein receptor-related protein 4
2.27809	-0.273689	P30039	PBLD_HUMAN	PBLD	Phenazine biosynthesis-like domain-containing protein
2.27735	-0.288703	Q99755	PI51A_HUMAN	PIP5K1A	Phosphatidylinositol 4-phosphate 5-kinase type-1 alpha
2.27733	-0.102746	Q92797	SYMPK_HUMAN	SYMPK	Symplekin
2.27658	-0.161543	P61981	1433G_HUMAN	YWHAG	14-3-3 protein gamma
2.27606	-0.427042	Q9Y3C4	TPRKB_HUMAN	TPRKB	EKC/KEOPS complex subunit TPRKB
2.2759	0.253027	P15291	B4GT1_HUMAN	B4GALT1	Beta-1,4-galactosyltransferase 1
2.27537	-0.100369	Q9UJX2	CDC23_HUMAN	CDC23	Cell division cycle protein 23 homolog
2.27338	-0.0840349	Q9H089	LSG1_HUMAN	LSG1	Large subunit GTPase 1 homolog
2.27334	0.276453	O94929	ABLM3_HUMAN	ABLIM3	Actin-binding LIM protein 3
2.27296	0.274616	Q92896	GSLG1_HUMAN	GLG1	Golgi apparatus protein 1
2.27228	0.161428	Q8NFI3	ENASE_HUMAN	ENGASE	Cytosolic endo-beta-N-acetylglucosaminidase
2.27222	-0.147048	A0PJW6	TM223_HUMAN	TMEM223	Transmembrane protein 223
2.27137	0.0896373	Q5T5P2	SKT_HUMAN	KIAA1217	Sickle tail protein homolog
2.27065	-0.435352	O94972	TRI37_HUMAN	TRIM37	E3 ubiquitin-protein ligase TRIM37
2.26989	0.555457	Q9Y561	LRP12_HUMAN	LRP12	Low-density lipoprotein receptor-related protein 12
2.26905	-0.252807	Q92796	DLG3_HUMAN	DLG3	Disks large homolog 3
2.26568	-0.335014	Q5TC63	GRTP1_HUMAN	GRTP1	Growth hormone-regulated TBC protein 1
2.26414	0.134861	Q96CN7	ISOC1_HUMAN	ISOC1	Isochorismatase domain-containing protein 1
2.2637	-0.1813	Q05823	RN5A_HUMAN	RNASEL	2-5A-dependent ribonuclease
2.26234	-0.201817	O75182	SIN3B_HUMAN	SIN3B	Paired amphipathic helix protein Sin3b
2.26058	-0.281829	Q9BRA2	TXD17_HUMAN	TXNDC17	Thioredoxin domain-containing protein 17
2.26036	0.196443	Q8N5A5	ZGPAT_HUMAN	ZGPAT	Zinc finger CCCH-type with G patch domain-containing protein
2.2586	-0.202237	Q96NL6	SCLT1_HUMAN	SCLT1	Sodium channel and clathrin linker 1
2.25851	0.600709	P51788	CLCN2_HUMAN	CLCN2	Chloride channel protein 2
2.25832	-1.14662	P59923	ZN445_HUMAN	ZNF445	Zinc finger protein 445
2.25775	0.232156	Q9Y4C1	KDM3A_HUMAN	KDM3A	Lysine-specific demethylase 3A
2.25668	-0.204828	Q14254	FLOT2_HUMAN	FLOT2	Flotillin-2
2.25573	-0.278	P57078	RIPK4_HUMAN	RIPK4	Receptor-interacting serine/threonine-protein kinase 4
2.25474	0.595331	O95677	EYA4_HUMAN	EYA4	Eyes absent homolog 4
2.2537	-0.232761	Q9NYZ3	GTSE1_HUMAN	GTSE1	G2 and S phase-expressed protein 1
2.25231	0.321107	Q9GZQ3	COMD5_HUMAN	COMMD5	COMM domain-containing protein 5
2.25228	-0.142628	Q9H9G7	AGO3_HUMAN	AGO3	Protein argonaute-3
2.25034	-0.501966	Q13158	FADD_HUMAN	FADD	FAS-associated death domain protein
2.24967	-0.248321	P63220	RS21_HUMAN	RPS21	Small ribosomal subunit protein eS21
2.24933	0.652635	Q9Y2Y9	KLF13_HUMAN	KLF13	Krueppel-like factor 13
2.2493	0.142753	P18206	VINC_HUMAN	VCL	Vinculin
2.24902	0.196739	Q86XI8	ZSWM9_HUMAN	ZSWIM9	Uncharacterized protein ZSWIM9
2.24858	-0.132099	Q15021	CND1_HUMAN	NCAPD2	Condensin complex subunit 1
2.24797	0.265542	Q6P4A8	PLBL1_HUMAN	PLBD1	Phospholipase B-like 1
2.24696	0.345615	P42892	ECE1_HUMAN	ECE1	Endothelin-converting enzyme 1
2.24612	-0.23064	Q6P087	RUSD3_HUMAN	RPUSD3	Mitochondrial mRNA pseudouridine synthase RPUSD3
2.24603	-0.368683	Q9BU02	THTPA_HUMAN	THTPA	Thiamine-triphosphatase
2.24518	-0.224343	Q32M88	PGGHG_HUMAN	PGGHG	Protein-glucosylgalactosylhydroxylysine glucosidase
2.24266	-0.1711	O75970	MPDZ_HUMAN	MPDZ	Multiple PDZ domain protein
2.2424	-0.207845	Q9BXY0	MAK16_HUMAN	MAK16	Protein MAK16 homolog
2.24224	-0.230071	Q9P2E5	CHPF2_HUMAN	CHPF2	Chondroitin sulfate glucuronyltransferase
2.24192	-0.619307	Q8TAP8	PPR35_HUMAN	PPP1R35	Protein phosphatase 1 regulatory subunit 35
2.24142	-0.397756	Q9BQ70	TCF25_HUMAN	TCF25	Ribosome quality control complex subunit TCF25
2.24008	0.221336	Q14435	GALT3_HUMAN	GALNT3	Polypeptide N-acetylgalactosaminyltransferase 3
2.23771	-0.420933	Q8WV44	TRI41_HUMAN	TRIM41	E3 ubiquitin-protein ligase TRIM41
2.23725	0.353101	Q96QD8	S38A2_HUMAN	SLC38A2	Sodium-coupled neutral amino acid symporter 2
2.23627	0.151067	Q99418	CYH2_HUMAN	CYTH2	Cytohesin-2
2.23573	-0.110436	O76031	CLPX_HUMAN	CLPX	ATP-dependent Clp protease ATP-binding subunit clpX-like, mitochondrial
2.23555	-0.187165	Q7L8L6	FAKD5_HUMAN	FASTKD5	FAST kinase domain-containing protein 5, mitochondrial
2.23487	-0.391396	Q9BYV8	CEP41_HUMAN	CEP41	Centrosomal protein of 41 kDa
2.2346	0.142212	Q9Y4I1	MYO5A_HUMAN	MYO5A	Unconventional myosin-Va
2.2314	-0.213161	Q9H773	DCTP1_HUMAN	DCTPP1	dCTP pyrophosphatase 1
2.23095	0.163684	P43405	KSYK_HUMAN	SYK	Tyrosine-protein kinase SYK
2.23081	-0.345447	Q9H6F5	CCD86_HUMAN	CCDC86	Coiled-coil domain-containing protein 86
2.22965	-0.221754	Q9UIG0	BAZ1B_HUMAN	BAZ1B	Tyrosine-protein kinase BAZ1B
2.22947	-0.143528	Q9BZE4	GTPB4_HUMAN	GTPBP4	GTP-binding protein 4
2.2294	-0.242655	O60906	NSMA_HUMAN	SMPD2	Sphingomyelin phosphodiesterase 2
2.22863	-0.345629	Q9NRN9	METL5_HUMAN	METTL5	rRNA N6-adenosine-methyltransferase METTL5
2.22782	0.493174	P02792	FRIL_HUMAN	FTL	Ferritin light chain
2.22712	0.279732	Q58FG1	HS904_HUMAN	HSP90AA4P	Putative heat shock protein HSP 90-alpha A4
2.22673	-0.194249	A0JNW5	BLT3B_HUMAN	BLTP3B	Bridge-like lipid transfer protein family member 3B
2.22659	-0.220117	P57764	GSDMD_HUMAN	GSDMD	Gasdermin-D
2.22594	-0.304668	O76070	SYUG_HUMAN	SNCG	Gamma-synuclein
2.22353	0.268943	Q92485	ASM3B_HUMAN	SMPDL3B	Acid sphingomyelinase-like phosphodiesterase 3b
2.22037	0.378343	Q9Y6Q5	AP1M2_HUMAN	AP1M2	AP-1 complex subunit mu-2
2.21983	-0.42451	Q9P2B7	CFA97_HUMAN	CFAP97	Cilia- and flagella-associated protein 97
2.21636	-0.0903721	Q15067	ACOX1_HUMAN	ACOX1	Peroxisomal acyl-coenzyme A oxidase 1
2.21613	-0.221169	A6NGR9	MROH6_HUMAN	MROH6	Maestro heat-like repeat-containing protein family member 6
2.21404	0.14034	O00469	PLOD2_HUMAN	PLOD2	Procollagen-lysine,2-oxoglutarate 5-dioxygenase 2
2.21307	-0.274789	O75864	PPR37_HUMAN	PPP1R37	Protein phosphatase 1 regulatory subunit 37
2.21216	-0.169687	P06748	NPM_HUMAN	NPM1	Nucleophosmin
2.21154	0.213742	O14647	CHD2_HUMAN	CHD2	Chromodomain-helicase-DNA-binding protein 2
2.20856	0.143768	O75689	ADAP1_HUMAN	ADAP1	Arf-GAP with dual PH domain-containing protein 1
2.20817	-0.30499	P10619	PPGB_HUMAN	CTSA	Lysosomal protective protein
2.20765	-0.21716	P53582	MAP11_HUMAN	METAP1	Methionine aminopeptidase 1
2.2071	0.150578	Q8IUC4	RHPN2_HUMAN	RHPN2	Rhophilin-2
2.20696	0.240268	P78310	CXAR_HUMAN	CXADR	Coxsackievirus and adenovirus receptor
2.20559	-0.242233	Q96PM9	Z385A_HUMAN	ZNF385A	Zinc finger protein 385A
2.20539	0.126492	Q9BTU6	P4K2A_HUMAN	PI4K2A	Phosphatidylinositol 4-kinase type 2-alpha
2.20458	0.165296	P23743	DGKA_HUMAN	DGKA	Diacylglycerol kinase alpha
2.20409	0.121293	O96007	MOC2B_HUMAN	MOCS2	Molybdopterin synthase catalytic subunit
2.20407	0.357275	Q6PKC3	TXD11_HUMAN	TXNDC11	Thioredoxin domain-containing protein 11
2.20362	-0.198358	Q9Y4R8	TELO2_HUMAN	TELO2	Telomere length regulation protein TEL2 homolog
2.20228	0.320825	Q96RU3	FNBP1_HUMAN	FNBP1	Formin-binding protein 1
2.20187	0.108635	Q9Y4L1	HYOU1_HUMAN	HYOU1	Hypoxia up-regulated protein 1
2.20184	0.180305	Q9NS73	MBIP1_HUMAN	MBIP	MAP3K12-binding inhibitory protein 1
2.20165	0.802211	A6NCE7;Q9GZQ8	MLP3B_HUMAN;MP3B2_HUMAN	MAP1LC3B;MAP1LC3B2	Microtubule-associated proteins 1A/1B light chain 3 beta 2
2.20085	0.27433	Q8N1I0	DOCK4_HUMAN	DOCK4	Dedicator of cytokinesis protein 4
2.20079	0.238294	P07711	CATL1_HUMAN	CTSL	Procathepsin L
2.20039	-0.121002	Q8WUI4	HDAC7_HUMAN	HDAC7	Histone deacetylase 7
2.19954	0.260023	P06746	DPOLB_HUMAN	POLB	DNA polymerase beta
2.19896	-0.163989	Q96EY7	PTCD3_HUMAN	PTCD3	Small ribosomal subunit protein mS39
2.19742	0.16678	P16219	ACADS_HUMAN	ACADS	Short-chain specific acyl-CoA dehydrogenase, mitochondrial
2.19715	0.114254	O43395	PRPF3_HUMAN	PRPF3	U4/U6 small nuclear ribonucleoprotein Prp3
2.19703	0.172458	Q9NVN8	GNL3L_HUMAN	GNL3L	Guanine nucleotide-binding protein-like 3-like protein
2.19549	-0.300756	Q9UJA9	ENPP5_HUMAN	ENPP5	Ectonucleotide pyrophosphatase/phosphodiesterase family member 5
2.1932	0.247316	Q8WW22	DNJA4_HUMAN	DNAJA4	DnaJ homolog subfamily A member 4
2.19242	0.303171	Q3KQU3	MA7D1_HUMAN	MAP7D1	MAP7 domain-containing protein 1
2.192	0.168715	Q9Y485	DMXL1_HUMAN	DMXL1	DmX-like protein 1
2.19168	0.40569	Q8N4B1	SESQ1_HUMAN	PHETA1	Sesquipedalian-1
2.19106	-0.251839	Q14156	EFR3A_HUMAN	EFR3A	Protein EFR3 homolog A
2.19041	0.328854	P49767	VEGFC_HUMAN	VEGFC	Vascular endothelial growth factor C
2.18988	0.249385	O76024	WFS1_HUMAN	WFS1	Wolframin
2.18886	0.366345	Q96E22	NGBR_HUMAN	NUS1	Dehydrodolichyl diphosphate synthase complex subunit NUS1
2.18641	-0.163068	Q96E39	RMXL1_HUMAN	RBMXL1	RNA binding motif protein, X-linked-like-1
2.18619	-0.184638	Q9H270	VPS11_HUMAN	VPS11	Vacuolar protein sorting-associated protein 11 homolog
2.18518	0.410877	Q8TB40	ABHD4_HUMAN	ABHD4	(Lyso)-N-acylphosphatidylethanolamine lipase
2.18418	0.3038	Q15528	MED22_HUMAN	MED22	Mediator of RNA polymerase II transcription subunit 22
2.18349	-0.128699	Q9C0E2	XPO4_HUMAN	XPO4	Exportin-4
2.18278	0.224158	P57088	TMM33_HUMAN	TMEM33	Transmembrane protein 33
2.1823	0.218945	P21964	COMT_HUMAN	COMT	Catechol O-methyltransferase
2.18211	0.274966	Q8IVL6	P3H3_HUMAN	P3H3	Prolyl 3-hydroxylase 3
2.18202	-0.206385	A6NJ78	MET15_HUMAN	METTL15	12S rRNA N4-methylcytidine (m4C) methyltransferase
2.18137	0.497158	Q12974	TP4A2_HUMAN	PTP4A2	Protein tyrosine phosphatase type IVA 2
2.17971	0.2531	Q9Y484	WIPI4_HUMAN	WDR45	WD repeat domain phosphoinositide-interacting protein 4
2.17919	0.531822	Q9UBX1	CATF_HUMAN	CTSF	Cathepsin F
2.17807	-0.15779	Q9NP81	SYSM_HUMAN	SARS2	Serine--tRNA ligase, mitochondrial
2.17744	0.209339	P78332	RBM6_HUMAN	RBM6	RNA-binding protein 6
2.17613	0.233356	Q9HCG7	GBA2_HUMAN	GBA2	Non-lysosomal glucosylceramidase
2.17568	0.4146	Q6P4E1	GOLM2_HUMAN	GOLM2	Protein GOLM2
2.17567	0.104132	Q14126	DSG2_HUMAN	DSG2	Desmoglein-2
2.17521	-0.24635	Q99417	MYCBP_HUMAN	MYCBP	c-Myc-binding protein
2.17468	-0.282767	Q96S06	LMF1_HUMAN	LMF1	Lipase maturation factor 1
2.17426	-0.157089	P55011	S12A2_HUMAN	SLC12A2	Solute carrier family 12 member 2
2.17385	-0.217508	P62753	RS6_HUMAN	RPS6	Small ribosomal subunit protein eS6
2.17292	-0.25767	Q9H974	QTRT2_HUMAN	QTRT2	Queuine tRNA-ribosyltransferase accessory subunit 2
2.17236	0.284465	P42685	FRK_HUMAN	FRK	Tyrosine-protein kinase FRK
2.1708	0.250544	Q9BRK5	CAB45_HUMAN	SDF4	45 kDa calcium-binding protein
2.16923	0.105124	P28290	ITPI2_HUMAN	ITPRID2	Protein ITPRID2
2.16876	0.668561	Q6J4K2	NCLX_HUMAN	SLC8B1	Mitochondrial sodium/calcium exchanger protein
2.1685	-0.150397	Q9HBI1	PARVB_HUMAN	PARVB	Beta-parvin
2.16833	-0.150732	Q9BT78	CSN4_HUMAN	COPS4	COP9 signalosome complex subunit 4
2.16805	0.26136	Q70EL4	UBP43_HUMAN	USP43	Ubiquitin carboxyl-terminal hydrolase 43
2.16783	-0.106712	Q13620	CUL4B_HUMAN	CUL4B	Cullin-4B
2.16776	0.196228	Q15223	NECT1_HUMAN	NECTIN1	Nectin-1
2.16742	-0.137763	P46781	RS9_HUMAN	RPS9	Small ribosomal subunit protein uS4
2.16705	0.501575	Q9P0S3	ORML1_HUMAN	ORMDL1	ORM1-like protein 1
2.16594	-0.172056	Q32P44	EMAL3_HUMAN	EML3	Echinoderm microtubule-associated protein-like 3
2.16515	-0.20609	Q9BYD6	RM01_HUMAN	MRPL1	Large ribosomal subunit protein uL1m
2.16461	0.146164	Q6NXG1	ESRP1_HUMAN	ESRP1	Epithelial splicing regulatory protein 1
2.16354	-0.179239	Q9H792	PEAK1_HUMAN	PEAK1	Inactive tyrosine-protein kinase PEAK1
2.16345	0.278485	Q9NR12	PDLI7_HUMAN	PDLIM7	PDZ and LIM domain protein 7
2.16199	-0.12292	P42126	ECI1_HUMAN	ECI1	Enoyl-CoA delta isomerase 1, mitochondrial
2.15866	0.241093	Q5VUA4	ZN318_HUMAN	ZNF318	Zinc finger protein 318
2.15746	-0.146691	P22570	ADRO_HUMAN	FDXR	NADPH:adrenodoxin oxidoreductase, mitochondrial
2.15604	-0.356258	O60783	RT14_HUMAN	MRPS14	Small ribosomal subunit protein uS14m
2.15408	1.40463	Q9GZN4	BSSP4_HUMAN	PRSS22	Brain-specific serine protease 4
2.15353	-0.125222	Q86XP3	DDX42_HUMAN	DDX42	ATP-dependent RNA helicase DDX42
2.15062	0.382589	Q13322	GRB10_HUMAN	GRB10	Growth factor receptor-bound protein 10
2.14986	0.332747	Q13569	TDG_HUMAN	TDG	G/T mismatch-specific thymine DNA glycosylase
2.14973	-0.193824	P30520	PURA2_HUMAN	ADSS2	Adenylosuccinate synthetase isozyme 2
2.14864	0.139753	Q9UMD9	COHA1_HUMAN	COL17A1	Collagen alpha-1(XVII) chain
2.1483	-0.396218	Q96EY4	TMA16_HUMAN	TMA16	Translation machinery-associated protein 16
2.14827	-0.254127	Q7Z4L5	TT21B_HUMAN	TTC21B	Tetratricopeptide repeat protein 21B
2.14797	0.378049	Q96BW5	PTER_HUMAN	PTER	Phosphotriesterase-related protein
2.14726	0.222474	O94916	NFAT5_HUMAN	NFAT5	Nuclear factor of activated T-cells 5
2.1469	0.350203	P60033	CD81_HUMAN	CD81	CD81 antigen
2.1457	-0.26986	Q96BR5	COA7_HUMAN	COA7	Cytochrome c oxidase assembly factor 7
2.14477	-0.444457	Q96QU8	XPO6_HUMAN	XPO6	Exportin-6
2.14449	0.131676	P36871	PGM1_HUMAN	PGM1	Phosphoglucomutase-1
2.14443	0.520734	Q9HAH7	FBRS_HUMAN	FBRS	Probable fibrosin-1
2.14358	-0.143951	Q8TEQ6	GEMI5_HUMAN	GEMIN5	Gem-associated protein 5
2.14274	-0.42302	Q8NB15	ZN511_HUMAN	ZNF511	Zinc finger protein 511
2.1427	-0.0995669	O75165	DJC13_HUMAN	DNAJC13	DnaJ homolog subfamily C member 13
2.14113	0.132991	Q9UHV7	MED13_HUMAN	MED13	Mediator of RNA polymerase II transcription subunit 13
2.13982	-0.142495	P51148	RAB5C_HUMAN	RAB5C	Ras-related protein Rab-5C
2.13921	0.258863	O43617	TPPC3_HUMAN	TRAPPC3	Trafficking protein particle complex subunit 3
2.13721	0.255363	O14686	KMT2D_HUMAN	KMT2D	Histone-lysine N-methyltransferase 2D
2.13623	0.159369	Q9H6R4	NOL6_HUMAN	NOL6	Nucleolar protein 6
2.13601	-0.203107	O76074	PDE5A_HUMAN	PDE5A	cGMP-specific 3',5'-cyclic phosphodiesterase
2.13565	0.215073	Q9Y624	JAM1_HUMAN	F11R	Junctional adhesion molecule A
2.13444	-0.274754	Q9NPD3	EXOS4_HUMAN	EXOSC4	Exosome complex component RRP41
2.13429	0.418735	O43439	MTG8R_HUMAN	CBFA2T2	Protein CBFA2T2
2.13381	0.121613	O60763	USO1_HUMAN	USO1	General vesicular transport factor p115
2.13339	-0.196739	Q6P4A7	SFXN4_HUMAN	SFXN4	Sideroflexin-4
2.13284	-0.342722	Q7Z6I8	CE024_HUMAN	C5orf24	UPF0461 protein C5orf24
2.13211	-0.517671	Q9Y6N1	COX11_HUMAN	COX11	Cytochrome c oxidase assembly protein COX11, mitochondrial
2.13096	-0.187035	Q16658	FSCN1_HUMAN	FSCN1	Fascin
2.13089	-0.185888	P62847	RS24_HUMAN	RPS24	Small ribosomal subunit protein eS24
2.13041	0.107651	O94966	UBP19_HUMAN	USP19	Ubiquitin carboxyl-terminal hydrolase 19
2.13013	0.576282	Q96MY1	NOL4L_HUMAN	NOL4L	Nucleolar protein 4-like
2.12952	-0.331589	Q8NBS3	S4A11_HUMAN	SLC4A11	Solute carrier family 4 member 11
2.12894	0.131293	O14772	FPGT_HUMAN	FPGT	Fucose-1-phosphate guanylyltransferase
2.12838	0.407009	Q96M27	PRRC1_HUMAN	PRRC1	Protein PRRC1
2.12837	0.943345	Q8WXF7	ATLA1_HUMAN	ATL1	Atlastin-1
2.12793	0.12262	Q16774	KGUA_HUMAN	GUK1	Guanylate kinase
2.12793	0.337441	Q9NUM4	T106B_HUMAN	TMEM106B	Transmembrane protein 106B
2.12636	-0.682936	Q9ULI2	RIMKB_HUMAN	RIMKLB	Beta-citrylglutamate synthase B
2.12564	-0.243991	Q9NQH7	XPP3_HUMAN	XPNPEP3	Xaa-Pro aminopeptidase 3
2.12529	0.263108	P12235	ADT1_HUMAN	SLC25A4	ADP/ATP translocase 1
2.12516	0.237689	Q93073	SBP2L_HUMAN	SECISBP2L	Selenocysteine insertion sequence-binding protein 2-like
2.12442	0.400987	Q9UHC7	MKRN1_HUMAN	MKRN1	E3 ubiquitin-protein ligase makorin-1
2.12439	0.155572	P19838	NFKB1_HUMAN	NFKB1	Nuclear factor NF-kappa-B p105 subunit
2.12384	0.454139	P54259	ATN1_HUMAN	ATN1	Atrophin-1
2.12329	0.143765	Q96JJ3	ELMO2_HUMAN	ELMO2	Engulfment and cell motility protein 2
2.12171	0.285236	P06213	INSR_HUMAN	INSR	Insulin receptor
2.12	0.504874	Q69YL0	NCAS2_HUMAN	NCBP2AS2	Protein NCBP2AS2
2.11915	-0.413301	O43463	SUV91_HUMAN	SUV39H1	Histone-lysine N-methyltransferase SUV39H1
2.11914	0.294656	Q13443	ADAM9_HUMAN	ADAM9	Disintegrin and metalloproteinase domain-containing protein 9
2.11908	0.26263	Q9UHY8	FEZ2_HUMAN	FEZ2	Fasciculation and elongation protein zeta-2
2.11809	-0.147669	P09493	TPM1_HUMAN	TPM1	Tropomyosin alpha-1 chain
2.11728	-0.923995	Q8TB45	DPTOR_HUMAN	DEPTOR	DEP domain-containing mTOR-interacting protein
2.1167	0.349597	Q9NX76	CKLF6_HUMAN	CMTM6	CKLF-like MARVEL transmembrane domain-containing protein 6
2.1161	-0.260508	P07311	ACYP1_HUMAN	ACYP1	Acylphosphatase-1
2.11509	-0.460215	P24468	COT2_HUMAN	NR2F2	COUP transcription factor 2
2.11441	-0.254646	Q9Y276	BCS1_HUMAN	BCS1L	Mitochondrial chaperone BCS1
2.11427	-0.378355	P28062	PSB8_HUMAN	PSMB8	Proteasome subunit beta type-8
2.11394	0.77476	Q9UN70	PCDGK_HUMAN	PCDHGC3	Protocadherin gamma-C3
2.11354	-0.0951729	Q8N3E9	PLCD3_HUMAN	PLCD3	1-phosphatidylinositol 4,5-bisphosphate phosphodiesterase delta-3
2.11314	-0.157568	P51648	AL3A2_HUMAN	ALDH3A2	Aldehyde dehydrogenase family 3 member A2
2.11308	0.369385	Q8WYQ5	DGCR8_HUMAN	DGCR8	Microprocessor complex subunit DGCR8
2.11218	0.086751	Q9BUI4	RPC3_HUMAN	POLR3C	DNA-directed RNA polymerase III subunit RPC3
2.11171	0.311585	Q15025	TNIP1_HUMAN	TNIP1	TNFAIP3-interacting protein 1
2.11072	-0.556598	Q86XN8	MEX3D_HUMAN	MEX3D	RNA-binding protein MEX3D
2.10871	0.30614	O14939	PLD2_HUMAN	PLD2	Phospholipase D2
[truncated: 7,229 more rows]

## Sheet: S-Fig. 5c. NK192 vs DMSO (1μM)
-Log(P-value)	Difference	Protein.Group	Protein.Names	Genes	First.Protein.Description
10.9773	-2.507	Q8N573	OXR1_HUMAN	OXR1	Oxidation resistance protein 1
10.726	-2.2532	Q9UDT6	CLIP2_HUMAN	CLIP2	CAP-Gly domain-containing linker protein 2
10.6868	-1.54471	P26639	SYTC_HUMAN	TARS1	Threonine--tRNA ligase 1, cytoplasmic
9.95458	-1.86855	P14735	IDE_HUMAN	IDE	Insulin-degrading enzyme
9.71179	-1.84571	Q02790	FKBP4_HUMAN	FKBP4	Peptidyl-prolyl cis-trans isomerase FKBP4
9.52075	-2.24211	Q9BXJ9	NAA15_HUMAN	NAA15	N-alpha-acetyltransferase 15, NatA auxiliary subunit
9.45232	-1.94398	P13639	EF2_HUMAN	EEF2	Elongation factor 2
9.43905	-1.50593	Q9HCE1	MOV10_HUMAN	MOV10	Helicase MOV-10
9.32338	-2.49606	Q8WZA0	LZIC_HUMAN	LZIC	Protein LZIC
9.29625	-1.10745	P20936	RASA1_HUMAN	RASA1	Ras GTPase-activating protein 1
9.18494	-1.94724	P28482	MK01_HUMAN	MAPK1	Mitogen-activated protein kinase 1
9.17068	-1.31787	P49368	TCPG_HUMAN	CCT3	T-complex protein 1 subunit gamma
9.14684	-3.67336	Q12882	DPYD_HUMAN	DPYD	Dihydropyrimidine dehydrogenase [NADP(+)]
9.07382	-1.0292	P28331	NDUS1_HUMAN	NDUFS1	NADH-ubiquinone oxidoreductase 75 kDa subunit, mitochondrial
9.0525	-2.62427	Q9Y5Z4	HEBP2_HUMAN	HEBP2	Heme-binding protein 2
9.02096	-1.44262	Q99961	SH3G1_HUMAN	SH3GL1	Endophilin-A2
8.98571	-1.70113	P34932	HSP74_HUMAN	HSPA4	Heat shock 70 kDa protein 4
8.97378	-1.60406	Q9UBB6	NCDN_HUMAN	NCDN	Neurochondrin
8.96553	-1.78298	P50851	LRBA_HUMAN	LRBA	Lipopolysaccharide-responsive and beige-like anchor protein
8.93861	-2.05996	Q14152	EIF3A_HUMAN	EIF3A	Eukaryotic translation initiation factor 3 subunit A
8.92333	-2.77019	Q9H3M7	TXNIP_HUMAN	TXNIP	Thioredoxin-interacting protein
8.9014	-1.70462	P22681	CBL_HUMAN	CBL	E3 ubiquitin-protein ligase CBL
8.90046	-1.3313	Q96PY5	FMNL2_HUMAN	FMNL2	Formin-like protein 2
8.89056	-1.98788	Q6YHU6	THADA_HUMAN	THADA	tRNA (32-2'-O)-methyltransferase regulator THADA
8.88875	-3.47713	O75368	SH3L1_HUMAN	SH3BGRL	Adapter SH3BGRL
8.8794	-1.46993	P42858	HD_HUMAN	HTT	Huntingtin
8.87247	-2.32488	Q3YEC7	RABL6_HUMAN	RABL6	Rab-like protein 6
8.81923	-1.973	P46940	IQGA1_HUMAN	IQGAP1	Ras GTPase-activating-like protein IQGAP1
8.79791	-2.25269	Q9P0V9	SEP10_HUMAN	SEPTIN10	Septin-10
8.77755	-1.75154	Q9Y3L3	3BP1_HUMAN	SH3BP1	SH3 domain-binding protein 1
8.74517	-2.32576	Q16658	FSCN1_HUMAN	FSCN1	Fascin
8.7159	-1.53554	Q99973	TEP1_HUMAN	TEP1	Telomerase protein component 1
8.69207	-1.57902	O75821	EIF3G_HUMAN	EIF3G	Eukaryotic translation initiation factor 3 subunit G
8.68544	-2.03528	Q3LXA3	TKFC_HUMAN	TKFC	Triokinase/FMN cyclase
8.68346	-1.99533	Q9UQ13	SHOC2_HUMAN	SHOC2	Leucine-rich repeat protein SHOC-2
8.65456	-1.82244	O15020	SPTN2_HUMAN	SPTBN2	Spectrin beta chain, non-erythrocytic 2
8.63095	-1.25245	P48643	TCPE_HUMAN	CCT5	T-complex protein 1 subunit epsilon
8.61833	-2.63442	P68402	PA1B2_HUMAN	PAFAH1B2	Platelet-activating factor acetylhydrolase IB subunit alpha2
8.61617	-2.15863	Q96GG9	DCNL1_HUMAN	DCUN1D1	DCN1-like protein 1
8.60593	-1.938	Q5VZK9	CARL1_HUMAN	CARMIL1	F-actin-uncapping protein LRRC16A
8.60401	-2.1186	Q96DG6	CMBL_HUMAN	CMBL	Carboxymethylenebutenolidase homolog
8.60383	-1.0774	P55884	EIF3B_HUMAN	EIF3B	Eukaryotic translation initiation factor 3 subunit B
8.5591	-1.92469	Q08209	PP2BA_HUMAN	PPP3CA	Protein phosphatase 3 catalytic subunit alpha
8.54067	-2.04068	O95352	ATG7_HUMAN	ATG7	Ubiquitin-like modifier-activating enzyme ATG7
8.53205	-1.46612	P52566	GDIR2_HUMAN	ARHGDIB	Rho GDP-dissociation inhibitor 2
8.48745	-3.08351	P40261	NNMT_HUMAN	NNMT	Nicotinamide N-methyltransferase
8.48596	-2.53591	P53004	BIEA_HUMAN	BLVRA	Biliverdin reductase A
8.48036	-1.75213	Q9UPT6	JIP3_HUMAN	MAPK8IP3	C-Jun-amino-terminal kinase-interacting protein 3
8.47584	-1.17158	P21333	FLNA_HUMAN	FLNA	Filamin-A
8.46638	-1.25932	Q9NR09	BIRC6_HUMAN	BIRC6	Baculoviral IAP repeat-containing protein 6
8.45668	-1.43781	O43709	BUD23_HUMAN	BUD23	Probable 18S rRNA (guanine-N(7))-methyltransferase
8.45285	-2.11875	O95861	BPNT1_HUMAN	BPNT1	3'(2'),5'-bisphosphate nucleotidase 1
8.45077	-2.48268	Q15642	CIP4_HUMAN	TRIP10	Cdc42-interacting protein 4
8.4385	-2.65309	Q8N8N7	PTGR2_HUMAN	PTGR2	Prostaglandin reductase 2
8.43027	-2.61952	A0MZ66	SHOT1_HUMAN	SHTN1	Shootin-1
8.42278	-2.55193	P30838	AL3A1_HUMAN	ALDH3A1	Aldehyde dehydrogenase, dimeric NADP-preferring
8.4198	-2.23949	P47895	AL1A3_HUMAN	ALDH1A3	Retinaldehyde dehydrogenase 3
8.40831	0.59224	Q6ZRV2	FA83H_HUMAN	FAM83H	Protein FAM83H
8.39897	-2.85162	O00151	PDLI1_HUMAN	PDLIM1	PDZ and LIM domain protein 1
8.36236	-2.42876	P26640	SYVC_HUMAN	VARS1	Valine--tRNA ligase
8.35531	-1.89621	Q9NVZ3	NECP2_HUMAN	NECAP2	Adaptin ear-binding coat-associated protein 2
8.3337	-1.79916	Q641Q2	WAC2A_HUMAN	WASHC2A	WASH complex subunit 2A
8.3058	-1.95966	Q8NBF2	NHLC2_HUMAN	NHLRC2	NHL repeat-containing protein 2
8.29839	-1.30794	Q6PKG0	LARP1_HUMAN	LARP1	La-related protein 1
8.29823	-1.85996	Q8IVM0	CCD50_HUMAN	CCDC50	Coiled-coil domain-containing protein 50
8.28278	-1.48631	P35354	PGH2_HUMAN	PTGS2	Prostaglandin G/H synthase 2
8.28211	-2.09686	P48739	PIPNB_HUMAN	PITPNB	Phosphatidylinositol transfer protein beta isoform
8.27552	-1.53172	O14639	ABLM1_HUMAN	ABLIM1	Actin-binding LIM protein 1
8.26878	-1.87512	Q13813	SPTN1_HUMAN	SPTAN1	Spectrin alpha chain, non-erythrocytic 1
8.25756	-1.77233	P46736	BRCC3_HUMAN	BRCC3	Lys-63-specific deubiquitinase BRCC36
8.25241	-1.83698	Q9Y613	FHOD1_HUMAN	FHOD1	FH1/FH2 domain-containing protein 1
8.21028	-2.31013	O75663	TIPRL_HUMAN	TIPRL	TIP41-like protein
8.20108	-1.44699	P49419	AL7A1_HUMAN	ALDH7A1	Alpha-aminoadipic semialdehyde dehydrogenase
8.19001	-2.34006	O00410	IPO5_HUMAN	IPO5	Importin-5
8.18977	-1.97149	Q86UP2	KTN1_HUMAN	KTN1	Kinectin
8.18256	-2.05337	Q9ULV4	COR1C_HUMAN	CORO1C	Coronin-1C
8.17509	-1.03124	Q9UHJ6	SHPK_HUMAN	SHPK	Sedoheptulokinase
8.15908	-1.78739	O14744	ANM5_HUMAN	PRMT5	Protein arginine N-methyltransferase 5
8.15332	-2.10705	Q86TU7	SETD3_HUMAN	SETD3	Actin-histidine N-methyltransferase
8.15101	-0.99787	Q9NZB2	F120A_HUMAN	FAM120A	Constitutive coactivator of PPAR-gamma-like protein 1
8.1391	-3.66174	O76070	SYUG_HUMAN	SNCG	Gamma-synuclein
8.12149	-1.68448	Q9BRP4	PAAF1_HUMAN	PAAF1	Proteasomal ATPase-associated factor 1
8.11613	-2.72128	Q9H4A4	AMPB_HUMAN	RNPEP	Aminopeptidase B
8.09341	-2.02627	P13797	PLST_HUMAN	PLS3	Plastin-3
8.0753	-2.25377	Q99447	PCY2_HUMAN	PCYT2	Ethanolamine-phosphate cytidylyltransferase
8.06743	-2.60361	Q9GZP4	PITH1_HUMAN	PITHD1	PITH domain-containing protein 1
8.06524	-1.0776	Q9H4A3	WNK1_HUMAN	WNK1	Serine/threonine-protein kinase WNK1
8.05346	-2.39293	O43847	NRDC_HUMAN	NRDC	Nardilysin
8.04098	-2.44112	Q06203	PUR1_HUMAN	PPAT	Amidophosphoribosyltransferase
8.03587	-1.3475	Q99536	VAT1_HUMAN	VAT1	Synaptic vesicle membrane protein VAT-1 homolog
8.03363	-3.39347	Q9H0W9	CK054_HUMAN	C11orf54	Ester hydrolase C11orf54
8.02884	-2.07385	Q709C8	VP13C_HUMAN	VPS13C	Intermembrane lipid transfer protein VPS13C
8.01762	-1.29146	P35221	CTNA1_HUMAN	CTNNA1	Catenin alpha-1
8.01248	-1.76779	Q14134	TRI29_HUMAN	TRIM29	Tripartite motif-containing protein 29
8.00703	-2.52938	Q9C0C9	UBE2O_HUMAN	UBE2O	(E3-independent) E2 ubiquitin-conjugating enzyme
7.99596	-1.27443	Q7Z6Z7	HUWE1_HUMAN	HUWE1	E3 ubiquitin-protein ligase HUWE1
7.99304	-1.87712	O60749	SNX2_HUMAN	SNX2	Sorting nexin-2
7.99189	-2.63209	Q9UNF0	PACN2_HUMAN	PACSIN2	Protein kinase C and casein kinase substrate in neurons protein 2
7.97837	-2.59117	Q9Y490	TLN1_HUMAN	TLN1	Talin-1
7.97222	-1.96749	Q9Y262	EIF3L_HUMAN	EIF3L	Eukaryotic translation initiation factor 3 subunit L
7.97181	-2.21905	Q15019	SEPT2_HUMAN	SEPTIN2	Septin-2
7.96191	-1.58731	Q9NYQ8	FAT2_HUMAN	FAT2	Protocadherin Fat 2
7.93666	-2.01476	P54577	SYYC_HUMAN	YARS1	Tyrosine--tRNA ligase, cytoplasmic
7.91552	-1.29617	P78325	ADAM8_HUMAN	ADAM8	Disintegrin and metalloproteinase domain-containing protein 8
7.91477	-1.7494	Q9UL18	AGO1_HUMAN	AGO1	Protein argonaute-1
7.9144	-1.24474	O95373	IPO7_HUMAN	IPO7	Importin-7
7.9056	-0.929849	Q8TAT6	NPL4_HUMAN	NPLOC4	Nuclear protein localization protein 4 homolog
7.90476	-2.11292	P26641	EF1G_HUMAN	EEF1G	Elongation factor 1-gamma
7.89891	-1.8328	Q9Y2V2	CHSP1_HUMAN	CARHSP1	Calcium-regulated heat-stable protein 1
7.89673	-1.86537	Q9UKS6	PACN3_HUMAN	PACSIN3	Protein kinase C and casein kinase substrate in neurons protein 3
7.89389	-2.09833	Q9NQ48	LZTL1_HUMAN	LZTFL1	Leucine zipper transcription factor-like protein 1
7.88837	-2.34761	P49902	5NTC_HUMAN	NT5C2	Cytosolic purine 5'-nucleotidase
7.88498	-1.36789	P49915	GUAA_HUMAN	GMPS	GMP synthase [glutamine-hydrolyzing]
7.87656	-2.39468	Q9UGL1	KDM5B_HUMAN	KDM5B	Lysine-specific demethylase 5B
7.87273	-1.50596	Q9NQR4	NIT2_HUMAN	NIT2	Omega-amidase NIT2
7.85699	-2.1978	P06737	PYGL_HUMAN	PYGL	Glycogen phosphorylase, liver form
7.84441	-1.04963	Q07157	ZO1_HUMAN	TJP1	Tight junction protein ZO-1
7.83685	-0.984731	O75976	CBPD_HUMAN	CPD	Carboxypeptidase D
7.83358	-2.54345	O95336	6PGL_HUMAN	PGLS	6-phosphogluconolactonase
7.83256	-1.31326	Q96CW1	AP2M1_HUMAN	AP2M1	AP-2 complex subunit mu
7.82922	-3.08426	P29373	RABP2_HUMAN	CRABP2	Cellular retinoic acid-binding protein 2
7.82747	-1.04037	P53367	ARFP1_HUMAN	ARFIP1	Arfaptin-1
7.82365	-1.90015	Q9BU02	THTPA_HUMAN	THTPA	Thiamine-triphosphatase
7.81831	-1.20486	Q9H9A5	CNO10_HUMAN	CNOT10	CCR4-NOT transcription complex subunit 10
7.80311	-0.778916	O43520	AT8B1_HUMAN	ATP8B1	Phospholipid-transporting ATPase IC
7.80128	-1.02605	P23921	RIR1_HUMAN	RRM1	Ribonucleoside-diphosphate reductase large subunit
7.79499	-2.78694	P15121	ALDR_HUMAN	AKR1B1	Aldo-keto reductase family 1 member B1
7.7914	-1.6192	Q15691	MARE1_HUMAN	MAPRE1	Microtubule-associated protein RP/EB family member 1
7.78766	-1.71622	P34949	MPI_HUMAN	MPI	Mannose-6-phosphate isomerase
7.78024	-2.7536	P04080	CYTB_HUMAN	CSTB	Cystatin-B
7.77582	-1.27475	P49207	RL34_HUMAN	RPL34	Large ribosomal subunit protein eL34
7.77018	-1.87872	Q969T7	5NT3B_HUMAN	NT5C3B	7-methylguanosine phosphate-specific 5'-nucleotidase
7.7594	-2.20987	Q8WTS6	SETD7_HUMAN	SETD7	Histone-lysine N-methyltransferase SETD7
7.75805	-1.92186	Q14764	MVP_HUMAN	MVP	Major vault protein
7.74672	-2.78072	P48147	PPCE_HUMAN	PREP	Prolyl endopeptidase
7.74614	-2.11084	Q15398	DLGP5_HUMAN	DLGAP5	Disks large-associated protein 5
7.746	-1.98349	Q8N392	RHG18_HUMAN	ARHGAP18	Rho GTPase-activating protein 18
7.74556	-1.7123	P29401	TKT_HUMAN	TKT	Transketolase
7.7448	-1.54552	O14772	FPGT_HUMAN	FPGT	Fucose-1-phosphate guanylyltransferase
7.74186	-1.67253	Q9HB07	MYG1_HUMAN	MYG1	MYG1 exonuclease
7.73003	-1.12207	Q16881	TRXR1_HUMAN	TXNRD1	Thioredoxin reductase 1, cytoplasmic
7.72967	-2.41139	O95394	AGM1_HUMAN	PGM3	Phosphoacetylglucosamine mutase
7.72073	-2.10377	Q9Y5L4	TIM13_HUMAN	TIMM13	Mitochondrial import inner membrane translocase subunit Tim13
7.71239	-1.47737	Q96C19	EFHD2_HUMAN	EFHD2	EF-hand domain-containing protein D2
7.70504	-2.22515	Q9ULA0	DNPEP_HUMAN	DNPEP	Aspartyl aminopeptidase
7.70197	-1.30783	P50991	TCPD_HUMAN	CCT4	T-complex protein 1 subunit delta
7.70102	-1.28217	Q13620	CUL4B_HUMAN	CUL4B	Cullin-4B
7.69707	-1.40183	O60664	PLIN3_HUMAN	PLIN3	Perilipin-3
7.6964	-1.80116	O15372	EIF3H_HUMAN	EIF3H	Eukaryotic translation initiation factor 3 subunit H
7.69152	-2.43817	Q9NQX3	GEPH_HUMAN	GPHN	Gephyrin
7.68768	-3.3458	Q7L9L4;Q9H8S9	MOB1A_HUMAN;MOB1B_HUMAN	MOB1A;MOB1B	MOB kinase activator 1B
7.68494	-1.7757	O00303	EIF3F_HUMAN	EIF3F	Eukaryotic translation initiation factor 3 subunit F
7.68335	-1.52489	Q9UIA9	XPO7_HUMAN	XPO7	Exportin-7
7.67773	-1.47989	P55196	AFAD_HUMAN	AFDN	Afadin
7.67195	-0.459296	P06865	HEXA_HUMAN	HEXA	Beta-hexosaminidase subunit alpha
7.66579	-2.10449	P09211;cRAP-P09211	GSTP1_HUMAN;cRAP-GSTP1_HUMAN	GSTP1;cRAP-GSTP1	Glutathione S-transferase P
7.66113	-1.95253	Q53H96	P5CR3_HUMAN	PYCR3	Pyrroline-5-carboxylate reductase 3
7.65343	-1.81297	Q9BVG4	PBDC1_HUMAN	PBDC1	Protein PBDC1
7.63998	-1.8144	Q7L5Y1	ENOF1_HUMAN	ENOSF1	Mitochondrial enolase superfamily member 1
7.63788	-1.37085	Q9Y6I3	EPN1_HUMAN	EPN1	Epsin-1
7.63467	-2.08004	Q8WW33	GTSF1_HUMAN	GTSF1	Gametocyte-specific factor 1
7.6311	-1.30055	Q96RL7	VP13A_HUMAN	VPS13A	Intermembrane lipid transfer protein VPS13A
7.62948	-2.25127	P35790	CHKA_HUMAN	CHKA	Choline kinase alpha
7.62755	-2.73025	Q9ULZ3	ASC_HUMAN	PYCARD	Apoptosis-associated speck-like protein containing a CARD
7.61874	-1.56519	P60228	EIF3E_HUMAN	EIF3E	Eukaryotic translation initiation factor 3 subunit E
7.61303	-2.71391	Q96AZ6	ISG20_HUMAN	ISG20	Interferon-stimulated gene 20 kDa protein
7.60325	-1.78565	Q9HB71	CYBP_HUMAN	CACYBP	Calcyclin-binding protein
7.59589	-2.05203	Q8N9N7	LRC57_HUMAN	LRRC57	Leucine-rich repeat-containing protein 57
7.58725	-2.1546	P52888	THOP1_HUMAN	THOP1	Thimet oligopeptidase
7.58623	-0.902299	Q96PZ0	PUS7_HUMAN	PUS7	Pseudouridylate synthase 7 homolog
7.58592	-1.92904	P07384	CAN1_HUMAN	CAPN1	Calpain-1 catalytic subunit
7.57239	-2.03818	Q86TI2	DPP9_HUMAN	DPP9	Dipeptidyl peptidase 9
7.56764	-2.56194	Q12899	TRI26_HUMAN	TRIM26	Tripartite motif-containing protein 26
7.56626	-3.3865	Q96C90	PP14B_HUMAN	PPP1R14B	Protein phosphatase 1 regulatory subunit 14B
7.56059	-0.88657	Q9NX74	DUS2L_HUMAN	DUS2	tRNA-dihydrouridine(20) synthase [NAD(P)+]-like
7.54164	-0.911168	Q9Y624	JAM1_HUMAN	F11R	Junctional adhesion molecule A
7.53679	-2.10493	Q7L576	CYFP1_HUMAN	CYFIP1	Cytoplasmic FMR1-interacting protein 1
7.53516	-1.57295	P19623	SPEE_HUMAN	SRM	Spermidine synthase
7.53214	-1.67609	P05362	ICAM1_HUMAN	ICAM1	Intercellular adhesion molecule 1
7.53001	-2.62814	P49773	HINT1_HUMAN	HINT1	Adenosine 5'-monophosphoramidase HINT1
7.52974	-1.56615	P07602	SAP_HUMAN	PSAP	Prosaposin
7.52352	-2.31543	Q8WZA9	IRGQ_HUMAN	IRGQ	Immunity-related GTPase family Q protein
7.51968	-0.876858	Q8N4C8	MINK1_HUMAN	MINK1	Misshapen-like kinase 1
7.5121	-1.09174	O60610	DIAP1_HUMAN	DIAPH1	Protein diaphanous homolog 1
7.50606	-2.25457	P41227	NAA10_HUMAN	NAA10	N-alpha-acetyltransferase 10
7.50559	-1.84962	O60443	GSDME_HUMAN	GSDME	Gasdermin-E
7.50491	-2.3118	Q14232	EI2BA_HUMAN	EIF2B1	Translation initiation factor eIF-2B subunit alpha
7.50422	-1.17401	Q6ZMI0	PPR21_HUMAN	PPP1R21	Protein phosphatase 1 regulatory subunit 21
7.47588	-2.29322	P62495	ERF1_HUMAN	ETF1	Eukaryotic peptide chain release factor subunit 1
7.47523	-2.87936	P80217	IN35_HUMAN	IFI35	Interferon-induced 35 kDa protein
7.47298	-1.74122	P11766	ADHX_HUMAN	ADH5	Alcohol dehydrogenase class-3
7.46864	-1.36672	Q24JP5	T132A_HUMAN	TMEM132A	Transmembrane protein 132A
7.46143	-2.33282	O75688	PPM1B_HUMAN	PPM1B	Protein phosphatase 1B
7.4601	-2.28202	Q9UHD8	SEPT9_HUMAN	SEPTIN9	Septin-9
7.45401	-2.64807	Q92796	DLG3_HUMAN	DLG3	Disks large homolog 3
7.45205	-1.13144	Q14999	CUL7_HUMAN	CUL7	Cullin-7
7.44977	0.293871	P25205	MCM3_HUMAN	MCM3	DNA replication licensing factor MCM3
7.4452	-2.84027	P61086	UBE2K_HUMAN	UBE2K	Ubiquitin-conjugating enzyme E2 K
7.4329	-2.61004	Q9Y6W5	WASF2_HUMAN	WASF2	Actin-binding protein WASF2
7.42542	-1.9942	P36969	GPX4_HUMAN	GPX4	Phospholipid hydroperoxide glutathione peroxidase
7.41981	-2.11124	P00390	GSHR_HUMAN	GSR	Glutathione reductase, mitochondrial
7.41383	-1.42475	P30050	RL12_HUMAN	RPL12	Large ribosomal subunit protein uL11
7.41161	-2.25377	Q13177	PAK2_HUMAN	PAK2	Serine/threonine-protein kinase PAK 2
7.41023	-1.47177	Q13098	CSN1_HUMAN	GPS1	COP9 signalosome complex subunit 1
7.40752	1.01437	Q16787	LAMA3_HUMAN	LAMA3	Laminin subunit alpha-3
7.40182	-1.61284	P62753	RS6_HUMAN	RPS6	Small ribosomal subunit protein eS6
7.39422	-1.52526	P49327	FAS_HUMAN	FASN	Fatty acid synthase
7.39325	-2.79397	O43813	LANC1_HUMAN	LANCL1	Glutathione S-transferase LANCL1
7.39293	-2.77125	Q9NX55	HYPK_HUMAN	HYPK	Huntingtin-interacting protein K
7.38848	-3.73328	Q9H7C9	AAMDC_HUMAN	AAMDC	Mth938 domain-containing protein
7.38481	-2.76667	P30511	HLAF_HUMAN	HLA-F	HLA class I histocompatibility antigen, alpha chain F
7.37792	-0.7119	P23634	AT2B4_HUMAN	ATP2B4	Plasma membrane calcium-transporting ATPase 4
7.37095	-2.34857	Q6P3W7	SCYL2_HUMAN	SCYL2	SCY1-like protein 2
7.36937	-2.48218	O75874	IDHC_HUMAN	IDH1	Isocitrate dehydrogenase [NADP] cytoplasmic
7.36831	-1.14146	P11908	PRPS2_HUMAN	PRPS2	Ribose-phosphate pyrophosphokinase 2
7.36656	-1.1995	Q14669	TRIPC_HUMAN	TRIP12	E3 ubiquitin-protein ligase TRIP12
7.36303	-0.977846	Q9Y5X3	SNX5_HUMAN	SNX5	Sorting nexin-5
7.36023	-2.22695	O75369	FLNB_HUMAN	FLNB	Filamin-B
7.35928	-3.1156	Q9NPH2	INO1_HUMAN	ISYNA1	Inositol-3-phosphate synthase 1
7.35529	1.27344	Q8N264	RHG24_HUMAN	ARHGAP24	Rho GTPase-activating protein 24
7.3498	-2.23786	P48506	GSH1_HUMAN	GCLC	Glutamate--cysteine ligase catalytic subunit
7.34168	-2.63323	P78417	GSTO1_HUMAN	GSTO1	Glutathione S-transferase omega-1
7.34057	-1.61585	P61201	CSN2_HUMAN	COPS2	COP9 signalosome complex subunit 2
7.33907	-1.95079	Q9Y5P6	GMPPB_HUMAN	GMPPB	Mannose-1-phosphate guanyltransferase beta
7.33325	-2.01703	Q9UHD1	CHRD1_HUMAN	CHORDC1	Cysteine and histidine-rich domain-containing protein 1
7.32867	-1.71385	Q9UNZ2	NSF1C_HUMAN	NSFL1C	NSFL1 cofactor p47
7.32758	-1.73439	Q92530	PSMF1_HUMAN	PSMF1	Proteasome inhibitor PI31 subunit
7.32737	-1.85563	P62258	1433E_HUMAN	YWHAE	14-3-3 protein epsilon
7.31953	-3.03169	Q5T6V5	QNG1_HUMAN	QNG1	Queuosine 5'-phosphate N-glycosylase/hydrolase
7.31664	-2.35605	O43865	SAHH2_HUMAN	AHCYL1	S-adenosylhomocysteine hydrolase-like protein 1
7.30219	-2.15778	O60547	GMDS_HUMAN	GMDS	GDP-mannose 4,6 dehydratase
7.29751	-2.15628	P30419	NMT1_HUMAN	NMT1	Glycylpeptide N-tetradecanoyltransferase 1
7.29615	-0.985975	P51688	SPHM_HUMAN	SGSH	N-sulphoglucosamine sulphohydrolase
7.29052	-1.35364	Q9NVG8	TBC13_HUMAN	TBC1D13	TBC1 domain family member 13
7.28496	-1.36899	P23193	TCEA1_HUMAN	TCEA1	Transcription elongation factor A protein 1
7.27414	-1.40174	Q05397	FAK1_HUMAN	PTK2	Focal adhesion kinase 1
7.27266	-2.31663	O60927	PP1RB_HUMAN	PPP1R11	E3 ubiquitin-protein ligase PPP1R11
7.26356	-1.94645	P61758	PFD3_HUMAN	VBP1	Prefoldin subunit 3
7.25227	-1.21285	Q9P2E5	CHPF2_HUMAN	CHPF2	Chondroitin sulfate glucuronyltransferase
7.24784	-1.56695	Q9Y285	SYFA_HUMAN	FARSA	Phenylalanine--tRNA ligase alpha subunit
7.24696	-1.52766	P28838	AMPL_HUMAN	LAP3	Cytosol aminopeptidase
7.24689	-1.41584	Q69YQ0	CYTSA_HUMAN	SPECC1L	Cytospin-A
7.24499	-1.09499	Q96K21	ANCHR_HUMAN	ZFYVE19	Abscission/NoCut checkpoint regulator
7.24277	-1.30094	O94808	GFPT2_HUMAN	GFPT2	Glutamine--fructose-6-phosphate aminotransferase [isomerizing] 2
7.24259	-2.14608	Q9NRF8	PYRG2_HUMAN	CTPS2	CTP synthase 2
7.2396	-0.816556	Q5HYA8	MKS3_HUMAN	TMEM67	Meckelin
7.23717	1.25162	P32926	DSG3_HUMAN	DSG3	Desmoglein-3
7.23558	-1.68001	Q5VW36	FOCAD_HUMAN	FOCAD	Focadhesin
7.23534	-1.01841	Q92692	NECT2_HUMAN	NECTIN2	Nectin-2
7.23302	-1.45082	Q9UPU5	UBP24_HUMAN	USP24	Ubiquitin carboxyl-terminal hydrolase 24
7.22743	-2.3648	P10768	ESTD_HUMAN	ESD	S-formylglutathione hydrolase
7.22119	-1.7213	P06753	TPM3_HUMAN	TPM3	Tropomyosin alpha-3 chain
7.21968	-2.19311	P36639	8ODP_HUMAN	NUDT1	Oxidized purine nucleoside triphosphate hydrolase
7.21594	-2.58145	P50453	SPB9_HUMAN	SERPINB9	Serpin B9
7.21418	-2.21518	P04632	CPNS1_HUMAN	CAPNS1	Calpain small subunit 1
7.20343	-1.99573	P62249	RS16_HUMAN	RPS16	Small ribosomal subunit protein uS9
7.20258	-0.669049	P06756	ITAV_HUMAN	ITGAV	Integrin alpha-V
7.20093	-2.26423	Q16773	KAT1_HUMAN	KYAT1	Kynurenine--oxoglutarate transaminase 1
7.19863	-1.04977	P34913	HYES_HUMAN	EPHX2	Bifunctional epoxide hydrolase 2
7.19843	-1.96871	P67936	TPM4_HUMAN	TPM4	Tropomyosin alpha-4 chain
7.19439	-1.01938	Q9NUL7	DDX28_HUMAN	DDX28	Probable ATP-dependent RNA helicase DDX28
7.19304	-1.51877	Q9BQA1	MEP50_HUMAN	WDR77	Methylosome protein WDR77
7.19204	-1.25012	P49593	PPM1F_HUMAN	PPM1F	Protein phosphatase 1F
7.19166	-2.30887	P31947	1433S_HUMAN	SFN	14-3-3 protein sigma
7.19155	-1.81515	O14936	CSKP_HUMAN	CASK	Peripheral plasma membrane protein CASK
7.18718	-2.04484	O43488	ARK72_HUMAN	AKR7A2	Aflatoxin B1 aldehyde reductase member 2
7.18358	-3.91184	Q9UK76	JUPI1_HUMAN	JPT1	Jupiter microtubule associated homolog 1
7.18317	-2.24547	Q14116	IL18_HUMAN	IL18	Interleukin-18
7.18067	-2.63558	Q9UEE9	CFDP1_HUMAN	CFDP1	Craniofacial development protein 1
7.17816	-2.0071	Q99613	EIF3C_HUMAN	EIF3C	Eukaryotic translation initiation factor 3 subunit C
7.17547	-2.60019	Q03393	PTPS_HUMAN	PTS	6-pyruvoyl tetrahydrobiopterin synthase
7.16784	-2.31525	Q92599	SEPT8_HUMAN	SEPTIN8	Septin-8
7.1678	-2.85122	Q00169	PIPNA_HUMAN	PITPNA	Phosphatidylinositol transfer protein alpha isoform
7.16664	-1.72959	Q9BT78	CSN4_HUMAN	COPS4	COP9 signalosome complex subunit 4
7.16382	-0.871471	Q12955	ANK3_HUMAN	ANK3	Ankyrin-3
7.16058	-2.21153	Q9ULC4	MCTS1_HUMAN	MCTS1	Malignant T-cell-amplified sequence 1
7.1553	-1.59369	P52758	RIDA_HUMAN	RIDA	2-iminobutanoate/2-iminopropanoate deaminase
7.15274	-2.00578	Q53EL6	PDCD4_HUMAN	PDCD4	Programmed cell death protein 4
7.1462	-1.80003	Q9NR45	SIAS_HUMAN	NANS	Sialic acid synthase
7.14433	-1.8518	P16298	PP2BB_HUMAN	PPP3CB	Serine/threonine-protein phosphatase 2B catalytic subunit beta isoform
7.14072	0.756232	P13995	MTDC_HUMAN	MTHFD2	Bifunctional methylenetetrahydrofolate dehydrogenase/cyclohydrolase, mitochondrial
7.14004	0.649673	Q9NQS7	INCE_HUMAN	INCENP	Inner centromere protein
7.13823	-1.68109	Q04760	LGUL_HUMAN	GLO1	Lactoylglutathione lyase
7.1369	-2.69814	Q15018	ABRX2_HUMAN	ABRAXAS2	BRISC complex subunit Abraxas 2
7.13486	-2.00477	Q9GZT8	NIF3L_HUMAN	NIF3L1	NIF3-like protein 1
7.13483	-2.03737	Q14203	DCTN1_HUMAN	DCTN1	Dynactin subunit 1
7.13286	-1.2277	P62244	RS15A_HUMAN	RPS15A	Small ribosomal subunit protein uS8
7.13257	-1.36088	Q96NB3	ZN830_HUMAN	ZNF830	Zinc finger protein 830
7.13047	1.66013	Q14512	FGFP1_HUMAN	FGFBP1	Fibroblast growth factor-binding protein 1
7.1294	-1.18547	Q92572	AP3S1_HUMAN	AP3S1	AP-3 complex subunit sigma-1
7.12772	-1.17741	O95782	AP2A1_HUMAN	AP2A1	AP-2 complex subunit alpha-1
7.12625	-1.55367	Q9UHY7	ENOPH_HUMAN	ENOPH1	Enolase-phosphatase E1
7.12437	-1.59659	P05937	CALB1_HUMAN	CALB1	Calbindin
7.12352	-2.54317	Q9UJ72	ANX10_HUMAN	ANXA10	Annexin A10
7.12196	-0.684784	Q07002	CDK18_HUMAN	CDK18	Cyclin-dependent kinase 18
7.12068	-1.49633	P35270	SPRE_HUMAN	SPR	Sepiapterin reductase
7.11927	-1.94718	O15212	PFD6_HUMAN	PFDN6	Prefoldin subunit 6
7.11765	-1.04189	Q99985	SEM3C_HUMAN	SEMA3C	Semaphorin-3C
7.11733	-3.31538	P68036	UB2L3_HUMAN	UBE2L3	Ubiquitin-conjugating enzyme E2 L3
7.11433	-1.40676	P16885	PLCG2_HUMAN	PLCG2	1-phosphatidylinositol 4,5-bisphosphate phosphodiesterase gamma-2
7.11422	-2.22902	P47755	CAZA2_HUMAN	CAPZA2	F-actin-capping protein subunit alpha-2
7.10724	-2.03413	Q9Y2A7	NCKP1_HUMAN	NCKAP1	Nck-associated protein 1
7.10716	-1.42382	P43034	LIS1_HUMAN	PAFAH1B1	Platelet-activating factor acetylhydrolase IB subunit beta
7.10383	-2.67906	P04083	ANXA1_HUMAN	ANXA1	Annexin A1
7.10305	-1.67648	P05198	IF2A_HUMAN	EIF2S1	Eukaryotic translation initiation factor 2 subunit 1
7.09914	-1.5585	P62277	RS13_HUMAN	RPS13	Small ribosomal subunit protein uS15
7.08976	-1.42083	P14621	ACYP2_HUMAN	ACYP2	Acylphosphatase-2
7.08964	-1.98674	O14562	UBFD1_HUMAN	UBFD1	Ubiquitin domain-containing protein UBFD1
7.08475	-1.27716	P10586	PTPRF_HUMAN	PTPRF	Receptor-type tyrosine-protein phosphatase F
7.08298	-1.89349	Q14691	PSF1_HUMAN	GINS1	DNA replication complex GINS protein PSF1
7.08249	-1.43488	P52306	GDS1_HUMAN	RAP1GDS1	Rap1 GTPase-GDP dissociation stimulator 1
7.0819	0.66631	Q6NUM9	RETST_HUMAN	RETSAT	All-trans-retinol 13,14-reductase
7.07518	1.35194	P04818	TYSY_HUMAN	TYMS	Thymidylate synthase
7.07335	-1.7522	P14550	AK1A1_HUMAN	AKR1A1	Aldo-keto reductase family 1 member A1
7.07236	-1.46797	Q92598	HS105_HUMAN	HSPH1	Heat shock protein 105 kDa
7.07162	-1.82327	Q9Y3B8	ORN_HUMAN	REXO2	Oligoribonuclease, mitochondrial
7.06803	-2.78117	P63244	RACK1_HUMAN	RACK1	Small ribosomal subunit protein RACK1
7.06567	-2.30138	P20073	ANXA7_HUMAN	ANXA7	Annexin A7
7.06454	-1.92503	Q9P265	DIP2B_HUMAN	DIP2B	Disco-interacting protein 2 homolog B
7.06135	-2.8728	Q8TDQ7	GNPI2_HUMAN	GNPDA2	Glucosamine-6-phosphate isomerase 2
7.0607	-2.04497	Q6P9B6	MEAK7_HUMAN	MEAK7	MTOR-associated protein MEAK7
7.05625	-2.86355	P35573	GDE_HUMAN	AGL	Glycogen debranching enzyme
7.04722	0.676437	P48507	GSH0_HUMAN	GCLM	Glutamate--cysteine ligase regulatory subunit
7.04699	-1.9745	O15116	LSM1_HUMAN	LSM1	U6 snRNA-associated Sm-like protein LSm1
7.04237	-1.9457	P27695	APEX1_HUMAN	APEX1	DNA-(apurinic or apyrimidinic site) endonuclease
7.04149	-1.71092	P35637	FUS_HUMAN	FUS	RNA-binding protein FUS
7.03976	-2.8754	P98179	RBM3_HUMAN	RBM3	RNA-binding protein 3
7.03264	-1.95286	P50895	BCAM_HUMAN	BCAM	Basal cell adhesion molecule
7.03136	0.275744	P52272	HNRPM_HUMAN	HNRNPM	Heterogeneous nuclear ribonucleoprotein M
7.02653	-1.72955	O75153	CLU_HUMAN	CLUH	Clustered mitochondria protein homolog
7.02568	-1.39454	P40227	TCPZ_HUMAN	CCT6A	T-complex protein 1 subunit zeta
7.01929	-1.58369	Q9UBW8	CSN7A_HUMAN	COPS7A	COP9 signalosome complex subunit 7a
7.01857	-1.15044	P49189	AL9A1_HUMAN	ALDH9A1	4-trimethylaminobutyraldehyde dehydrogenase
7.01629	-2.1091	P08708	RS17_HUMAN	RPS17	Small ribosomal subunit protein eS17
7.01009	-1.26986	O94973	AP2A2_HUMAN	AP2A2	AP-2 complex subunit alpha-2
7.00186	-2.64758	P21291	CSRP1_HUMAN	CSRP1	Cysteine and glycine-rich protein 1
7.00115	-1.64474	O15144	ARPC2_HUMAN	ARPC2	Actin-related protein 2/3 complex subunit 2
6.99725	-1.19306	Q86UE4	LYRIC_HUMAN	MTDH	Protein LYRIC
6.99466	-3.09699	P61960	UFM1_HUMAN	UFM1	Ubiquitin-fold modifier 1
6.98596	-3.47841	P09972	ALDOC_HUMAN	ALDOC	Fructose-bisphosphate aldolase C
6.98151	-1.04469	Q96QD9	UIF_HUMAN	FYTTD1	UAP56-interacting factor
6.97726	-2.95217	Q13938	CAYP1_HUMAN	CAPS	Calcyphosin
6.97016	-2.88128	P28065	PSB9_HUMAN	PSMB9	Proteasome subunit beta type-9
6.96929	-2.33729	Q96CN7	ISOC1_HUMAN	ISOC1	Isochorismatase domain-containing protein 1
6.9607	-1.58118	P62241	RS8_HUMAN	RPS8	Small ribosomal subunit protein eS8
6.95873	-1.25975	Q8WWQ0	PHIP_HUMAN	PHIP	PH-interacting protein
6.95714	-2.15973	Q9HB40	RISC_HUMAN	SCPEP1	Retinoid-inducible serine carboxypeptidase
6.94552	-3.37904	O14737	PDCD5_HUMAN	PDCD5	Programmed cell death protein 5
6.94528	-1.15871	Q8N271	PROM2_HUMAN	PROM2	Prominin-2
6.94064	-1.14327	O14818	PSA7_HUMAN	PSMA7	Proteasome subunit alpha type-7
6.94034	-2.81136	Q9Y5K6	CD2AP_HUMAN	CD2AP	CD2-associated protein
6.92909	-1.92467	Q9BRA2	TXD17_HUMAN	TXNDC17	Thioredoxin domain-containing protein 17
6.92681	-2.11875	P30711	GSTT1_HUMAN	GSTT1	Glutathione S-transferase theta-1
6.92006	-1.24783	P21399	ACOHC_HUMAN	ACO1	Cytoplasmic aconitate hydratase
6.91786	-0.84053	O95793	STAU1_HUMAN	STAU1	Double-stranded RNA-binding protein Staufen homolog 1
6.91595	-3.37245	Q14651	PLSI_HUMAN	PLS1	Plastin-1
6.91451	-0.839875	Q8WVM8	SCFD1_HUMAN	SCFD1	Sec1 family domain-containing protein 1
6.90446	-3.13618	P40306	PSB10_HUMAN	PSMB10	Proteasome subunit beta type-10
6.90055	-1.27457	Q14254	FLOT2_HUMAN	FLOT2	Flotillin-2
6.89733	0.49295	Q15392	DHC24_HUMAN	DHCR24	Delta(24)-sterol reductase
6.89531	-3.37762	P07311	ACYP1_HUMAN	ACYP1	Acylphosphatase-1
6.89522	-2.93738	O00418	EF2K_HUMAN	EEF2K	Eukaryotic elongation factor 2 kinase
6.8946	-2.5175	P23528	COF1_HUMAN	CFL1	Cofilin-1
6.89268	-2.35964	Q16181	SEPT7_HUMAN	SEPTIN7	Septin-7
6.89133	-0.328583	Q13627	DYR1A_HUMAN	DYRK1A	Dual specificity tyrosine-phosphorylation-regulated kinase 1A
6.88985	-2.62442	Q9HC16	ABC3G_HUMAN	APOBEC3G	DNA dC->dU-editing enzyme APOBEC-3G
6.88939	-1.32788	Q99832	TCPH_HUMAN	CCT7	T-complex protein 1 subunit eta
6.88848	-2.59631	Q96CP2	FWCH2_HUMAN	FLYWCH2	FLYWCH family member 2
6.88778	-2.54842	Q9NVA2	SEP11_HUMAN	SEPTIN11	Septin-11
6.88512	-2.61827	Q96S19	MTL26_HUMAN	METTL26	Methyltransferase-like 26
6.88306	-1.70192	Q9NZ32	ARP10_HUMAN	ACTR10	Actin-related protein 10
6.87228	-2.73834	Q9P2T1	GMPR2_HUMAN	GMPR2	GMP reductase 2
6.87038	-2.18897	Q687X5	STEA4_HUMAN	STEAP4	Metalloreductase STEAP4
6.87024	-0.799189	Q13393	PLD1_HUMAN	PLD1	Phospholipase D1
6.86943	-3.1728	O00625	PIR_HUMAN	PIR	Pirin
6.8651	-3.23363	P37802	TAGL2_HUMAN	TAGLN2	Transgelin-2
6.86427	-2.31312	P40121	CAPG_HUMAN	CAPG	Macrophage-capping protein
6.86399	-0.819216	Q92673	SORL_HUMAN	SORL1	Sortilin-related receptor
6.86147	-0.612249	Q14517	FAT1_HUMAN	FAT1	Protocadherin Fat 1
6.86125	-2.76038	P62857	RS28_HUMAN	RPS28	Small ribosomal subunit protein eS28
6.85473	-2.86277	P61599	NAA20_HUMAN	NAA20	N-alpha-acetyltransferase 20
6.85342	0.503459	P11387	TOP1_HUMAN	TOP1	DNA topoisomerase 1
6.85161	-1.739	P63208	SKP1_HUMAN	SKP1	S-phase kinase-associated protein 1
6.85025	-0.736895	Q5VV41	ARHGG_HUMAN	ARHGEF16	Rho guanine nucleotide exchange factor 16
6.84677	-2.2014	Q9H8M7	MINY3_HUMAN	MINDY3	Ubiquitin carboxyl-terminal hydrolase MINDY-3
6.84619	-2.28174	P47756	CAPZB_HUMAN	CAPZB	F-actin-capping protein subunit beta
6.84599	1.59451	P19878	NCF2_HUMAN	NCF2	Neutrophil cytosol factor 2
6.84567	-1.44077	Q13347	EIF3I_HUMAN	EIF3I	Eukaryotic translation initiation factor 3 subunit I
6.84461	-1.74919	P62937;cRAP-P62937	PPIA_HUMAN;cRAP-PPIA_HUMAN	PPIA;cRAP-PPIA	Peptidyl-prolyl cis-trans isomerase A
6.84297	-1.39652	P24666	PPAC_HUMAN	ACP1	Low molecular weight phosphotyrosine protein phosphatase
6.8417	-2.49846	P53041	PPP5_HUMAN	PPP5C	Serine/threonine-protein phosphatase 5
6.83898	-1.78536	P13928	ANXA8_HUMAN	ANXA8	Annexin A8
6.83437	-1.89703	P61247	RS3A_HUMAN	RPS3A	Small ribosomal subunit protein eS1
6.8276	-1.55671	Q7L2H7	EIF3M_HUMAN	EIF3M	Eukaryotic translation initiation factor 3 subunit M
6.82307	-2.83667	Q13287	NMI_HUMAN	NMI	N-myc-interactor
6.81735	-1.60512	Q8N0X4	CLYBL_HUMAN	CLYBL	Citramalyl-CoA lyase, mitochondrial
6.81349	-2.84841	Q14CX7	NAA25_HUMAN	NAA25	N-alpha-acetyltransferase 25, NatB auxiliary subunit
6.81065	-2.92794	P13716	HEM2_HUMAN	ALAD	Delta-aminolevulinic acid dehydratase
6.80951	-0.48555	Q63HN8	RN213_HUMAN	RNF213	E3 ubiquitin-protein ligase RNF213
6.80813	-2.86951	Q00796	DHSO_HUMAN	SORD	Sorbitol dehydrogenase
6.80472	-2.14492	P61163	ACTZ_HUMAN	ACTR1A	Alpha-centractin
6.80193	-0.914795	Q9NUG6	PDRG1_HUMAN	PDRG1	p53 and DNA damage-regulated protein 1
6.80173	-1.77875	Q13492	PICAL_HUMAN	PICALM	Phosphatidylinositol-binding clathrin assembly protein
6.80135	-1.33803	Q32P44	EMAL3_HUMAN	EML3	Echinoderm microtubule-associated protein-like 3
6.8012	-1.24996	O75581	LRP6_HUMAN	LRP6	Low-density lipoprotein receptor-related protein 6
6.80083	-1.78893	Q8NCW5	NNRE_HUMAN	NAXE	NAD(P)H-hydrate epimerase
6.80075	-0.996419	P54802	ANAG_HUMAN	NAGLU	Alpha-N-acetylglucosaminidase
6.80047	-1.817	Q9UJW0	DCTN4_HUMAN	DCTN4	Dynactin subunit 4
6.80041	-2.94445	P30041	PRDX6_HUMAN	PRDX6	Peroxiredoxin-6
6.79847	-2.26186	Q5R3I4	TTC38_HUMAN	TTC38	Tetratricopeptide repeat protein 38
6.79756	-0.691708	A5YKK6	CNOT1_HUMAN	CNOT1	CCR4-NOT transcription complex subunit 1
6.79706	-2.25514	Q12792	TWF1_HUMAN	TWF1	Twinfilin-1
6.79577	-2.07866	Q9H3L0	MMAD_HUMAN	MMADHC	Cobalamin trafficking protein CblD
6.79496	0.369125	Q14573	ITPR3_HUMAN	ITPR3	Inositol 1,4,5-trisphosphate receptor type 3
6.78817	-0.856845	P46060	RAGP1_HUMAN	RANGAP1	Ran GTPase-activating protein 1
6.78453	-1.29611	O14773	TPP1_HUMAN	TPP1	Tripeptidyl-peptidase 1
6.78324	-2.13115	P22061	PIMT_HUMAN	PCMT1	Protein-L-isoaspartate(D-aspartate) O-methyltransferase
6.782	-1.81457	Q9C0E2	XPO4_HUMAN	XPO4	Exportin-4
6.78149	-0.942097	Q9UIW2	PLXA1_HUMAN	PLXNA1	Plexin-A1
6.77711	-2.19125	Q9HBU6	EKI1_HUMAN	ETNK1	Ethanolamine kinase 1
6.77465	-2.4525	P61088	UBE2N_HUMAN	UBE2N	Ubiquitin-conjugating enzyme E2 N
6.77396	-1.51008	Q9NSD9	SYFB_HUMAN	FARSB	Phenylalanine--tRNA ligase beta subunit
6.77279	-0.643247	Q9BZC7	ABCA2_HUMAN	ABCA2	ATP-binding cassette sub-family A member 2
6.77092	-3.08436	Q9C0B1	FTO_HUMAN	FTO	Alpha-ketoglutarate-dependent dioxygenase FTO
6.77022	-1.4138	Q9UBQ7	GRHPR_HUMAN	GRHPR	Glyoxylate reductase/hydroxypyruvate reductase
6.76937	-1.01157	Q9UQ49	NEUR3_HUMAN	NEU3	Sialidase-3
6.7634	-2.20938	Q3LIE5	ADPRM_HUMAN	ADPRM	Manganese-dependent ADP-ribose/CDP-alcohol diphosphatase
6.76203	-1.59496	P49721	PSB2_HUMAN	PSMB2	Proteasome subunit beta type-2
6.76176	-2.67792	Q9HC35	EMAL4_HUMAN	EML4	Echinoderm microtubule-associated protein-like 4
6.76067	-3.21324	Q9BPZ3	PAIP2_HUMAN	PAIP2	Polyadenylate-binding protein-interacting protein 2
6.75498	-3.11806	Q05682	CALD1_HUMAN	CALD1	Caldesmon
6.75345	-3.23681	P09525	ANXA4_HUMAN	ANXA4	Annexin A4
6.74858	-2.04693	P23396	RS3_HUMAN	RPS3	Small ribosomal subunit protein uS3
6.74775	-1.31085	P27348	1433T_HUMAN	YWHAQ	14-3-3 protein theta
6.74737	-1.26873	Q9Y4E8	UBP15_HUMAN	USP15	Ubiquitin carboxyl-terminal hydrolase 15
6.74654	-1.43043	Q15631	TSN_HUMAN	TSN	Translin
6.74512	-2.07946	Q15257	PTPA_HUMAN	PTPA	Serine/threonine-protein phosphatase 2A activator
6.74454	-1.26563	P31350	RIR2_HUMAN	RRM2	Ribonucleoside-diphosphate reductase subunit M2
6.74396	0.65975	Q9NVP1	DDX18_HUMAN	DDX18	ATP-dependent RNA helicase DDX18
6.74291	-2.77147	Q96KP4	CNDP2_HUMAN	CNDP2	Cytosolic non-specific dipeptidase
6.74047	-2.01528	Q16719	KYNU_HUMAN	KYNU	Kynureninase
6.73855	-1.10559	Q9UHB6	LIMA1_HUMAN	LIMA1	LIM domain and actin-binding protein 1
6.73747	-2.20605	P30622	CLIP1_HUMAN	CLIP1	CAP-Gly domain-containing linker protein 1
6.73478	-3.19581	Q03154	ACY1_HUMAN	ACY1	Aminoacylase-1
6.72781	-2.72749	P32321	DCTD_HUMAN	DCTD	Deoxycytidylate deaminase
6.7262	-2.26477	P07737	PROF1_HUMAN	PFN1	Profilin-1
6.7253	-2.47184	Q14353	GAMT_HUMAN	GAMT	Guanidinoacetate N-methyltransferase
6.72502	-2.27929	Q9H0R4	HDHD2_HUMAN	HDHD2	Haloacid dehalogenase-like hydrolase domain-containing protein 2
6.72401	-2.24051	P49366	DHYS_HUMAN	DHPS	Deoxyhypusine synthase
6.71909	-2.33311	Q7Z7L7	ZER1_HUMAN	ZER1	Protein zer-1 homolog
6.71867	-1.29112	Q9NS86	LANC2_HUMAN	LANCL2	LanC-like protein 2
6.71817	-2.38142	Q5T013	HYI_HUMAN	HYI	Putative hydroxypyruvate isomerase
6.71604	-1.51198	Q96C55	ZN524_HUMAN	ZNF524	Zinc finger protein 524
6.71429	-1.79463	P18827	SDC1_HUMAN	SDC1	Syndecan-1
6.71391	-1.50493	Q6IQ49	SDE2_HUMAN	SDE2	Splicing regulator SDE2
6.713	-2.28807	P30039	PBLD_HUMAN	PBLD	Phenazine biosynthesis-like domain-containing protein
6.71264	-2.00995	Q6P3S6	FBX42_HUMAN	FBXO42	F-box only protein 42
6.71223	-2.6216	Q9H299	SH3L3_HUMAN	SH3BGRL3	SH3 domain-binding glutamic acid-rich-like protein 3
6.71058	-1.60652	P41229	KDM5C_HUMAN	KDM5C	Lysine-specific demethylase 5C
6.70859	-1.23167	Q9P1Y5	CAMP3_HUMAN	CAMSAP3	Calmodulin-regulated spectrin-associated protein 3
6.70609	-1.16035	Q92696	PGTA_HUMAN	RABGGTA	Geranylgeranyl transferase type-2 subunit alpha
6.70584	-2.41626	Q9NWV4	CZIB_HUMAN	CZIB	CXXC motif containing zinc binding protein
6.69991	-1.74274	Q9UKV8	AGO2_HUMAN	AGO2	Protein argonaute-2
6.69826	-1.72912	Q8IUX4	ABC3F_HUMAN	APOBEC3F	DNA dC->dU-editing enzyme APOBEC-3F
6.69796	-3.22257	P62633	CNBP_HUMAN	CNBP	CCHC-type zinc finger nucleic acid binding protein
6.69401	-2.88757	Q14847	LASP1_HUMAN	LASP1	LIM and SH3 domain protein 1
6.69289	-2.57255	Q9UKT5	FBX4_HUMAN	FBXO4	F-box only protein 4
6.6915	-1.5954	P10321	HLAC_HUMAN	HLA-C	HLA class I histocompatibility antigen, C alpha chain
6.68373	-0.746517	Q96NE9	FRMD6_HUMAN	FRMD6	FERM domain-containing protein 6
6.6812	-2.88503	P08397	HEM3_HUMAN	HMBS	Porphobilinogen deaminase
6.67277	-2.32198	Q16543	CDC37_HUMAN	CDC37	Hsp90 co-chaperone Cdc37
6.67054	-2.6212	Q99471	PFD5_HUMAN	PFDN5	Prefoldin subunit 5
6.66887	-1.27982	O43148	MCES_HUMAN	RNMT	mRNA cap guanine-N7 methyltransferase
6.66861	-0.933863	O95479	G6PE_HUMAN	H6PD	GDH/6PGL endoplasmic bifunctional protein
6.66759	-2.56063	P12814	ACTN1_HUMAN	ACTN1	Alpha-actinin-1
6.66639	-1.90121	P41091	IF2G_HUMAN	EIF2S3	Eukaryotic translation initiation factor 2 subunit 3
6.66581	-1.44945	Q16204	CCDC6_HUMAN	CCDC6	Coiled-coil domain-containing protein 6
6.66489	-0.871493	Q14527	HLTF_HUMAN	HLTF	Helicase-like transcription factor
6.66297	-1.39582	Q96CX2	KCD12_HUMAN	KCTD12	BTB/POZ domain-containing protein KCTD12
6.66142	-1.37086	Q9Y3U8	RL36_HUMAN	RPL36	Large ribosomal subunit protein eL36
6.6614	-1.78267	O95900	TRUB2_HUMAN	TRUB2	Pseudouridylate synthase TRUB2, mitochondrial
6.65964	-0.642612	Q14160	SCRIB_HUMAN	SCRIB	Protein scribble homolog
6.65705	-0.973452	Q9UQB8	BAIP2_HUMAN	BAIAP2	Brain-specific angiogenesis inhibitor 1-associated protein 2
6.65365	-2.65921	Q8IYM9	TRI22_HUMAN	TRIM22	E3 ubiquitin-protein ligase TRIM22
6.65184	-2.94876	P32455	GBP1_HUMAN	GBP1	Guanylate-binding protein 1
6.64947	-0.962458	Q8IV08	PLD3_HUMAN	PLD3	5'-3' exonuclease PLD3
6.64399	-1.95095	Q969T9	WBP2_HUMAN	WBP2	WW domain-binding protein 2
6.64282	-1.78621	Q9UKK3	PARP4_HUMAN	PARP4	Protein mono-ADP-ribosyltransferase PARP4
6.64205	-3.30834	P62942	FKB1A_HUMAN	FKBP1A	Peptidyl-prolyl cis-trans isomerase FKBP1A
6.64171	-1.35379	P35611	ADDA_HUMAN	ADD1	Alpha-adducin
6.6392	-1.35643	Q9UNH7	SNX6_HUMAN	SNX6	Sorting nexin-6
6.63422	-0.397758	P33527	MRP1_HUMAN	ABCC1	Multidrug resistance-associated protein 1
6.62903	-0.882833	Q9ULW5	RAB26_HUMAN	RAB26	Ras-related protein Rab-26
6.62881	-2.75653	P49589	SYCC_HUMAN	CARS1	Cysteine--tRNA ligase, cytoplasmic
6.6284	-0.717699	Q96FS4	SIPA1_HUMAN	SIPA1	Signal-induced proliferation-associated protein 1
6.62558	-1.14646	Q16531	DDB1_HUMAN	DDB1	DNA damage-binding protein 1
6.62531	-4.38486	P01040	CYTA_HUMAN	CSTA	Cystatin-A
6.62423	-1.56363	Q96GD0	PLPP_HUMAN	PDXP	Chronophin
6.62136	-1.47808	Q9NR28	DBLOH_HUMAN	DIABLO	Diablo IAP-binding mitochondrial protein
6.61901	-1.30191	Q9UKZ1	CNO11_HUMAN	CNOT11	CCR4-NOT transcription complex subunit 11
6.61505	-3.14345	O60936	NOL3_HUMAN	NOL3	Nucleolar protein 3
6.61476	-2.01112	P20042	IF2B_HUMAN	EIF2S2	Eukaryotic translation initiation factor 2 subunit 2
6.61442	-1.83702	Q01082	SPTB2_HUMAN	SPTBN1	Spectrin beta chain, non-erythrocytic 1
6.61115	-0.751659	P35222	CTNB1_HUMAN	CTNNB1	Catenin beta-1
6.60919	-2.58408	Q9UIC8	LCMT1_HUMAN	LCMT1	Leucine carboxyl methyltransferase 1
6.59961	-2.49137	O60256	KPRB_HUMAN	PRPSAP2	Phosphoribosyl pyrophosphate synthase-associated protein 2
6.59796	-2.74082	O43583	DENR_HUMAN	DENR	Density-regulated protein
6.59429	-1.82539	Q53FZ2	ACSM3_HUMAN	ACSM3	Acyl-coenzyme A synthetase ACSM3, mitochondrial
6.59056	-1.39249	P30044	PRDX5_HUMAN	PRDX5	Peroxiredoxin-5, mitochondrial
6.58501	-1.84625	Q4G0F5	VP26B_HUMAN	VPS26B	Vacuolar protein sorting-associated protein 26B
6.58482	-1.8185	P15880	RS2_HUMAN	RPS2	Small ribosomal subunit protein uS5
6.5844	-2.54876	Q14019	COTL1_HUMAN	COTL1	Coactosin-like protein
6.58326	-1.51631	Q92990	GLMN_HUMAN	GLMN	Glomulin
6.5803	-2.42846	Q06124	PTN11_HUMAN	PTPN11	Tyrosine-protein phosphatase non-receptor type 11
6.57627	-2.94535	Q9NYB9	ABI2_HUMAN	ABI2	Abl interactor 2
6.57243	-1.41225	P61160	ARP2_HUMAN	ACTR2	Actin-related protein 2
6.57051	-0.892917	Q93008	USP9X_HUMAN	USP9X	Probable ubiquitin carboxyl-terminal hydrolase FAF-X
6.56674	-0.814824	P26006	ITA3_HUMAN	ITGA3	Integrin alpha-3
6.56227	-2.22836	P36959	GMPR1_HUMAN	GMPR	GMP reductase 1
6.56142	-2.43718	O60218	AK1BA_HUMAN	AKR1B10	Aldo-keto reductase family 1 member B10
6.56126	-0.580539	Q8WXH0	SYNE2_HUMAN	SYNE2	Nesprin-2
6.55905	-1.93364	P60953	CDC42_HUMAN	CDC42	Cell division control protein 42 homolog
6.55829	-2.84987	Q01518	CAP1_HUMAN	CAP1	Adenylyl cyclase-associated protein 1
6.55646	-0.804032	Q99707	METH_HUMAN	MTR	Methionine synthase
6.55598	-1.94648	P46781	RS9_HUMAN	RPS9	Small ribosomal subunit protein uS4
6.55564	-0.659561	P28340	DPOD1_HUMAN	POLD1	DNA polymerase delta catalytic subunit
6.55497	-3.52329	O75347	TBCA_HUMAN	TBCA	Tubulin-specific chaperone A
6.5532	-1.42751	Q92890	UFD1_HUMAN	UFD1	Ubiquitin recognition factor in ER-associated degradation protein 1
6.5523	-1.38796	P50995	ANX11_HUMAN	ANXA11	Annexin A11
6.5513	-1.94263	Q86X76	NIT1_HUMAN	NIT1	Deaminated glutathione amidase
6.55093	-1.55346	P50897	PPT1_HUMAN	PPT1	Palmitoyl-protein thioesterase 1
6.55003	-1.16572	Q15599	NHRF2_HUMAN	NHERF2	Na(+)/H(+) exchange regulatory cofactor NHE-RF2
6.54709	-1.70967	Q9NPA3	M1IP1_HUMAN	MID1IP1	Mid1-interacting protein 1
6.54687	-2.23326	P09493	TPM1_HUMAN	TPM1	Tropomyosin alpha-1 chain
6.54539	-0.605182	P54098	DPOG1_HUMAN	POLG	DNA polymerase subunit gamma-1
6.54391	-0.805606	Q14244	MAP7_HUMAN	MAP7	Ensconsin
6.54189	-2.12418	P19174	PLCG1_HUMAN	PLCG1	1-phosphatidylinositol 4,5-bisphosphate phosphodiesterase gamma-1
6.54131	-2.34101	O95456	PSMG1_HUMAN	PSMG1	Proteasome assembly chaperone 1
6.53963	-1.3633	Q96RY7	IF140_HUMAN	IFT140	Intraflagellar transport protein 140 homolog
6.53951	-1.88102	P31483	TIA1_HUMAN	TIA1	Cytotoxic granule associated RNA binding protein TIA1
6.53368	-3.09991	Q01433	AMPD2_HUMAN	AMPD2	AMP deaminase 2
6.53344	-2.5757	P14618	KPYM_HUMAN	PKM	Pyruvate kinase PKM
6.53004	-0.559345	P45974	UBP5_HUMAN	USP5	Ubiquitin carboxyl-terminal hydrolase 5
6.52662	-1.70683	Q5TFE4	NT5D1_HUMAN	NT5DC1	5'-nucleotidase domain-containing protein 1
6.52558	-1.51162	Q9UPY8	MARE3_HUMAN	MAPRE3	Microtubule-associated protein RP/EB family member 3
6.51742	-1.27757	O94910	AGRL1_HUMAN	ADGRL1	Adhesion G protein-coupled receptor L1
6.51298	-1.70069	Q8TBC4	UBA3_HUMAN	UBA3	NEDD8-activating enzyme E1 catalytic subunit
6.51251	-1.93432	Q86VY4	TSYL5_HUMAN	TSPYL5	Testis-specific Y-encoded-like protein 5
6.51217	1.38933	P04035	HMDH_HUMAN	HMGCR	3-hydroxy-3-methylglutaryl-coenzyme A reductase
6.51154	-0.859416	Q9H0P0	5NT3A_HUMAN	NT5C3A	Cytosolic 5'-nucleotidase 3A
6.50936	-2.74699	Q16851	UGPA_HUMAN	UGP2	UTP--glucose-1-phosphate uridylyltransferase
6.50891	-1.47149	P02750	A2GL_HUMAN	LRG1	Leucine-rich alpha-2-glycoprotein
6.5086	-0.935382	Q8IY33	MILK2_HUMAN	MICALL2	MICAL-like protein 2
6.50316	-1.33692	Q9P258	RCC2_HUMAN	RCC2	Protein RCC2
6.50057	-1.45484	Q53SF7	COBL1_HUMAN	COBLL1	Cordon-bleu protein-like 1
6.49453	-1.57036	Q5VW32	BROX_HUMAN	BROX	BRO1 domain-containing protein BROX
6.49271	0.994063	A2A2Y4	FRMD3_HUMAN	FRMD3	FERM domain-containing protein 3
6.49131	-0.99003	P32121	ARRB2_HUMAN	ARRB2	Beta-arrestin-2
6.49045	-1.0561	Q9NZ63	TLS1_HUMAN	C9orf78	Splicing factor C9orf78
6.48559	-3.69785	P00813	ADA_HUMAN	ADA	Adenosine deaminase
6.48538	-3.00713	Q9Y259	CHKB_HUMAN	CHKB	Choline/ethanolamine kinase
6.48426	-0.464615	Q8WZA1	PMGT1_HUMAN	POMGNT1	Protein O-linked-mannose beta-1,2-N-acetylglucosaminyltransferase 1
6.4828	-1.87932	P62269	RS18_HUMAN	RPS18	Small ribosomal subunit protein uS13
6.47675	-3.26372	Q9Y376	CAB39_HUMAN	CAB39	Calcium-binding protein 39
6.47565	-2.99782	P78395	PRAME_HUMAN	PRAME	Melanoma antigen preferentially expressed in tumors
6.47497	-1.47215	P19474	RO52_HUMAN	TRIM21	E3 ubiquitin-protein ligase TRIM21
6.47374	-1.0654	Q9UEY8	ADDG_HUMAN	ADD3	Gamma-adducin
6.47338	2.89243	P02042;P68871;cRAP-P68871	HBB_HUMAN;HBD_HUMAN;cRAP-HBB_HUMAN	HBB;HBD;cRAP-HBB	Hemoglobin subunit delta
6.47335	-0.717636	Q13085	ACACA_HUMAN	ACACA	Acetyl-CoA carboxylase 1
6.47055	0.733004	Q8TDD1	DDX54_HUMAN	DDX54	ATP-dependent RNA helicase DDX54
6.47016	-2.06214	Q14914	PTGR1_HUMAN	PTGR1	Prostaglandin reductase 1
6.46991	-0.737817	Q9BQ69	MACD1_HUMAN	MACROD1	ADP-ribose glycohydrolase MACROD1
6.46709	-1.28604	O95155	UBE4B_HUMAN	UBE4B	Ubiquitin conjugation factor E4 B
6.46628	-3.34415	O95834	EMAL2_HUMAN	EML2	Echinoderm microtubule-associated protein-like 2
6.46628	-2.52733	P49903	SPS1_HUMAN	SEPHS1	Selenide, water dikinase 1
6.46162	-2.20096	Q8WW12	PCNP_HUMAN	PCNP	PEST proteolytic signal-containing nuclear protein
6.46077	-1.40415	Q9BZE2	PUS3_HUMAN	PUS3	tRNA pseudouridine(38/39) synthase
6.45998	-2.74492	P06744	G6PI_HUMAN	GPI	Glucose-6-phosphate isomerase
6.45897	-1.53661	Q9UGV2	NDRG3_HUMAN	NDRG3	Protein NDRG3
6.45811	-1.74135	P61024	CKS1_HUMAN	CKS1B	Cyclin-dependent kinases regulatory subunit 1
6.44464	-1.23358	O15371	EIF3D_HUMAN	EIF3D	Eukaryotic translation initiation factor 3 subunit D
6.44222	-1.02854	O95786	RIGI_HUMAN	RIGI	Antiviral innate immune response receptor RIG-I
6.44189	-2.72811	Q01970	PLCB3_HUMAN	PLCB3	1-phosphatidylinositol 4,5-bisphosphate phosphodiesterase beta-3
6.44037	-1.64384	Q86X55	CARM1_HUMAN	CARM1	Histone-arginine methyltransferase CARM1
6.43576	-2.79778	Q15075	EEA1_HUMAN	EEA1	Early endosome antigen 1
6.43568	-1.44928	O15143	ARC1B_HUMAN	ARPC1B	Actin-related protein 2/3 complex subunit 1B
6.4355	-1.69874	Q9NUQ3	TXLNG_HUMAN	TXLNG	Gamma-taxilin
6.43298	-3.804	P15090	FABP4_HUMAN	FABP4	Fatty acid-binding protein, adipocyte
6.4324	0.505682	Q8WV74	NUDT8_HUMAN	NUDT8	Mitochondrial coenzyme A diphosphatase NUDT8
6.43197	-3.01621	P09960	LKHA4_HUMAN	LTA4H	Leukotriene A-4 hydrolase
6.43107	-1.78175	P62847	RS24_HUMAN	RPS24	Small ribosomal subunit protein eS24
6.42912	-1.45859	Q7Z6M1	RABEK_HUMAN	RABEPK	Rab9 effector protein with kelch motifs
6.42894	-1.78541	Q92597	NDRG1_HUMAN	NDRG1	Protein NDRG1
6.42882	-1.99777	Q14997	PSME4_HUMAN	PSME4	Proteasome activator complex subunit 4
6.42789	-1.07071	Q13619	CUL4A_HUMAN	CUL4A	Cullin-4A
6.42729	-2.71935	P58546	MTPN_HUMAN	MTPN	Myotrophin
6.4251	-1.8784	Q5XUX1	FBXW9_HUMAN	FBXW9	F-box/WD repeat-containing protein 9
6.42024	-1.10202	Q9NTM9	CUTC_HUMAN	CUTC	Copper homeostasis protein cutC homolog
6.41878	-2.667	P0C870	JMJD7_HUMAN	JMJD7	Bifunctional peptidase and (3S)-lysyl hydroxylase JMJD7
6.41701	-2.22336	P35813	PPM1A_HUMAN	PPM1A	Protein phosphatase 1A
6.41667	-2.98082	P19971	TYPH_HUMAN	TYMP	Thymidine phosphorylase
6.41444	-1.51958	Q96CM8	ACSF2_HUMAN	ACSF2	Medium-chain acyl-CoA ligase ACSF2, mitochondrial
6.4119	-2.11952	P12429	ANXA3_HUMAN	ANXA3	Annexin A3
6.41004	-2.35885	O60271	JIP4_HUMAN	SPAG9	C-Jun-amino-terminal kinase-interacting protein 4
6.41002	-3.18028	P50395	GDIB_HUMAN	GDI2	Rab GDP dissociation inhibitor beta
6.40975	0.692295	P16402	H13_HUMAN	H1-3	Histone H1.3
6.40963	-2.92655	P18850	ATF6A_HUMAN	ATF6	Cyclic AMP-dependent transcription factor ATF-6 alpha
6.40943	-2.96082	Q0VDG4	SCRN3_HUMAN	SCRN3	Secernin-3
6.40934	-1.85938	O75436	VP26A_HUMAN	VPS26A	Vacuolar protein sorting-associated protein 26A
6.40831	-1.28603	P28066	PSA5_HUMAN	PSMA5	Proteasome subunit alpha type-5
6.40792	-0.841738	Q16651	PRSS8_HUMAN	PRSS8	Prostasin
6.40765	-2.63865	Q9NY33	DPP3_HUMAN	DPP3	Dipeptidyl peptidase 3
6.40487	-1.4132	Q16626	MEA1_HUMAN	MEA1	Male-enhanced antigen 1
6.4037	-1.27986	P18621	RL17_HUMAN	RPL17	Large ribosomal subunit protein uL22
6.40102	-1.50362	Q5JSH3	WDR44_HUMAN	WDR44	WD repeat-containing protein 44
6.4005	-3.03532	O14810	CPLX1_HUMAN	CPLX1	Complexin-1
6.39957	-2.27982	P50552	VASP_HUMAN	VASP	Vasodilator-stimulated phosphoprotein
6.39914	1.33861	Q53EU6	GPAT3_HUMAN	GPAT3	Glycerol-3-phosphate acyltransferase 3
6.39243	-2.82082	P24534	EF1B_HUMAN	EEF1B2	Elongation factor 1-beta
6.38831	-2.39461	P14373	TRI27_HUMAN	TRIM27	Zinc finger protein RFP
6.38821	-0.898027	Q9H6T3	RPAP3_HUMAN	RPAP3	RNA polymerase II-associated protein 3
6.38809	-1.61891	Q9UNS2	CSN3_HUMAN	COPS3	COP9 signalosome complex subunit 3
6.38702	-1.65083	Q8IZ83	A16A1_HUMAN	ALDH16A1	Aldehyde dehydrogenase family 16 member A1
6.38507	-2.90633	Q9NZD2	GLTP_HUMAN	GLTP	Glycolipid transfer protein
6.38486	-0.249885	Q9BXB4	OSB11_HUMAN	OSBPL11	Oxysterol-binding protein-related protein 11
6.38261	-4.07035	Q9H098	F107B_HUMAN	FAM107B	Protein FAM107B
6.38183	-2.19459	P50579	MAP2_HUMAN	METAP2	Methionine aminopeptidase 2
6.38092	-1.73315	Q7L5N1	CSN6_HUMAN	COPS6	COP9 signalosome complex subunit 6
6.38072	-3.30237	O60739	EIF1B_HUMAN	EIF1B	Eukaryotic translation initiation factor 1b
6.37901	-3.59159	P07108	ACBP_HUMAN	DBI	Acyl-CoA-binding protein
6.37814	-2.56102	O43776	SYNC_HUMAN	NARS1	Asparagine--tRNA ligase, cytoplasmic
6.37775	-1.42751	Q9Y3C0	WASC3_HUMAN	WASHC3	WASH complex subunit 3
6.37766	-2.15628	Q13618	CUL3_HUMAN	CUL3	Cullin-3
6.37641	-2.16473	Q5JTJ3	COA6_HUMAN	COA6	Cytochrome c oxidase assembly factor 6 homolog
6.37368	-1.94635	Q96HN2	SAHH3_HUMAN	AHCYL2	Adenosylhomocysteinase 3
6.37363	-1.09866	Q9NX46	ADPRS_HUMAN	ADPRS	ADP-ribosylhydrolase ARH3
6.3717	-1.15737	Q96C86	DCPS_HUMAN	DCPS	m7GpppX diphosphatase
6.36915	-0.800346	P11142	HSP7C_HUMAN	HSPA8	Heat shock cognate 71 kDa protein
6.36766	-2.66607	P50502	F10A1_HUMAN	ST13	Hsc70-interacting protein
6.36708	-1.13862	Q9NP79	VTA1_HUMAN	VTA1	Vacuolar protein sorting-associated protein VTA1 homolog
6.36655	-1.35562	P78537	BL1S1_HUMAN	BLOC1S1	Biogenesis of lysosome-related organelles complex 1 subunit 1
6.36584	-0.771193	Q96TA1	NIBA2_HUMAN	NIBAN2	Protein Niban 2
6.36583	-1.23706	P41226	UBA7_HUMAN	UBA7	Ubiquitin-like modifier-activating enzyme 7
6.36132	-0.626366	P30876	RPB2_HUMAN	POLR2B	DNA-directed RNA polymerase II subunit RPB2
6.36089	-1.51614	Q00577	PURA_HUMAN	PURA	Transcriptional activator protein Pur-alpha
6.35843	-0.65987	O96007	MOC2B_HUMAN	MOCS2	Molybdopterin synthase catalytic subunit
6.35715	-1.94172	Q14240	IF4A2_HUMAN	EIF4A2	Eukaryotic initiation factor 4A-II
6.35441	-1.85572	Q53FT3	HIKES_HUMAN	HIKESHI	Protein Hikeshi
6.3503	-1.42058	Q13464	ROCK1_HUMAN	ROCK1	Rho-associated protein kinase 1
6.34882	-0.878772	Q5SW79	CE170_HUMAN	CEP170	Centrosomal protein of 170 kDa
6.34721	-1.26327	Q9BXS4	TMM59_HUMAN	TMEM59	Transmembrane protein 59
6.34684	-2.57739	Q6IA69	NADE_HUMAN	NADSYN1	Glutamine-dependent NAD(+) synthetase
6.3444	-1.79106	O94888	UBXN7_HUMAN	UBXN7	UBX domain-containing protein 7
6.34028	-3.48933	Q9NUQ9	CYRIB_HUMAN	CYRIB	CYFIP-related Rac1 interactor B
6.33869	-2.38201	Q9BQD3	KXDL1_HUMAN	KXD1	KxDL motif-containing protein 1
6.33741	-1.37152	Q9Y3C1	NOP16_HUMAN	NOP16	Nucleolar protein 16
6.33692	-1.93242	Q6P1N9	TATD1_HUMAN	TATDN1	Deoxyribonuclease TATDN1
6.33334	-1.22972	Q6ZT12	UBR3_HUMAN	UBR3	E3 ubiquitin-protein ligase UBR3
6.33267	0.472907	P49711	CTCF_HUMAN	CTCF	Transcriptional repressor CTCF
6.3319	-1.87879	O94826	TOM70_HUMAN	TOMM70	Mitochondrial import receptor subunit TOM70
6.32641	-3.28956	P61970	NTF2_HUMAN	NUTF2	Nuclear transport factor 2
6.32582	-2.28835	Q9BWD1	THIC_HUMAN	ACAT2	Acetyl-CoA acetyltransferase, cytosolic
6.32471	-1.01382	Q9UK59	DBR1_HUMAN	DBR1	Lariat debranching enzyme
6.32354	-2.56834	P55786	PSA_HUMAN	NPEPPS	Puromycin-sensitive aminopeptidase
6.32009	-3.13179	O43768	ENSA_HUMAN	ENSA	Alpha-endosulfine
6.31953	-2.51653	O75391	SPAG7_HUMAN	SPAG7	Sperm-associated antigen 7
6.31634	-1.26822	P41250	GARS_HUMAN	GARS1	Glycine--tRNA ligase
6.31397	-1.54588	Q6ZVK8	NUD18_HUMAN	NUDT18	8-oxo-dGDP phosphatase NUDT18
6.3125	-0.719676	P15586	GNS_HUMAN	GNS	N-acetylglucosamine-6-sulfatase
6.31202	-1.46183	Q9C0B5	ZDHC5_HUMAN	ZDHHC5	Palmitoyltransferase ZDHHC5
6.30966	-2.62011	O95865	DDAH2_HUMAN	DDAH2	N(G),N(G)-dimethylarginine dimethylaminohydrolase 2
6.30911	-2.02472	Q16527	CSRP2_HUMAN	CSRP2	Cysteine and glycine-rich protein 2
6.30639	-1.21235	O75175	CNOT3_HUMAN	CNOT3	CCR4-NOT transcription complex subunit 3
6.30351	-1.11674	Q8WXX5	DNJC9_HUMAN	DNAJC9	DnaJ homolog subfamily C member 9
6.30315	-0.890536	P61978	HNRPK_HUMAN	HNRNPK	Heterogeneous nuclear ribonucleoprotein K
6.30228	-0.47601	Q9BZL4	PP12C_HUMAN	PPP1R12C	Protein phosphatase 1 regulatory subunit 12C
6.30123	-2.96479	Q9UKK9	NUDT5_HUMAN	NUDT5	ADP-sugar pyrophosphatase
6.29921	-2.35431	Q9Y266	NUDC_HUMAN	NUDC	Nuclear migration protein nudC
6.299	-1.32614	Q8IYB1	M21D2_HUMAN	MB21D2	Nucleotidyltransferase MB21D2
6.29783	-0.88533	Q6JQN1	ACD10_HUMAN	ACAD10	Acyl-CoA dehydrogenase family member 10
6.29661	-3.46667	Q6PIJ6	FBX38_HUMAN	FBXO38	F-box only protein 38
6.29512	-2.06834	Q96ME1	FXL18_HUMAN	FBXL18	F-box/LRR-repeat protein 18
6.29473	-0.662507	O75592	MYCB2_HUMAN	MYCBP2	E3 ubiquitin-protein ligase MYCBP2
6.2947	-1.49819	Q14558	KPRA_HUMAN	PRPSAP1	Phosphoribosyl pyrophosphate synthase-associated protein 1
6.29328	-1.5546	P61158	ARP3_HUMAN	ACTR3	Actin-related protein 3
6.2926	-1.59001	P40222	TXLNA_HUMAN	TXLNA	Alpha-taxilin
6.29129	-2.10821	P84077	ARF1_HUMAN	ARF1	ADP-ribosylation factor 1
6.29083	-2.30489	Q8IWE2	NXP20_HUMAN	FAM114A1	Protein NOXP20
6.2888	-1.05163	Q9BYT8	NEUL_HUMAN	NLN	Neurolysin, mitochondrial
6.28667	-2.27323	Q86W34	AMZ2_HUMAN	AMZ2	Archaemetzincin-2
6.28564	-0.90371	Q8IVD9	NUDC3_HUMAN	NUDCD3	NudC domain-containing protein 3
6.28445	-1.38444	Q9Y303	NAGA_HUMAN	AMDHD2	N-acetylglucosamine-6-phosphate deacetylase
6.28403	-1.10813	P52630	STAT2_HUMAN	STAT2	Signal transducer and activator of transcription 2
6.2809	-2.90757	P06730	IF4E_HUMAN	EIF4E	Eukaryotic translation initiation factor 4E
6.27679	-1.35097	Q12959	DLG1_HUMAN	DLG1	Disks large homolog 1
6.27662	-2.04892	O95825	QORL1_HUMAN	CRYZL1	Quinone oxidoreductase-like protein 1
6.2761	-0.892794	Q02252	MMSA_HUMAN	ALDH6A1	Methylmalonate-semialdehyde dehydrogenase [acylating], mitochondrial
6.27347	-1.77113	Q16643	DREB_HUMAN	DBN1	Drebrin
6.27319	-1.03932	Q4VC44	FWCH1_HUMAN	FLYWCH1	FLYWCH-type zinc finger-containing protein 1
6.27236	-3.11281	P32119	PRDX2_HUMAN	PRDX2	Peroxiredoxin-2
6.27068	-1.89515	P33316	DUT_HUMAN	DUT	Deoxyuridine 5'-triphosphate nucleotidohydrolase, mitochondrial
6.27048	-2.40397	Q08623	HDHD1_HUMAN	PUDP	Pseudouridine-5'-phosphatase
6.26877	-1.17643	P63010	AP2B1_HUMAN	AP2B1	AP-2 complex subunit beta
6.26721	-2.10664	P52565	GDIR1_HUMAN	ARHGDIA	Rho GDP-dissociation inhibitor 1
6.26665	-3.12544	Q9H074	PAIP1_HUMAN	PAIP1	Polyadenylate-binding protein-interacting protein 1
6.26519	-3.16779	O95989	NUDT3_HUMAN	NUDT3	Diphosphoinositol polyphosphate phosphohydrolase 1
6.26512	-1.19333	O75955	FLOT1_HUMAN	FLOT1	Flotillin-1
6.264	-1.28801	Q8NEC7	GSTCD_HUMAN	GSTCD	Glutathione S-transferase C-terminal domain-containing protein
6.26356	-0.949493	Q96MX6	DAA10_HUMAN	DNAAF10	Dynein axonemal assembly factor 10
6.26184	-1.5617	P55072	TERA_HUMAN	VCP	Transitional endoplasmic reticulum ATPase
6.2608	-1.21908	P62280	RS11_HUMAN	RPS11	Small ribosomal subunit protein uS17
6.2593	-2.47983	P28062	PSB8_HUMAN	PSMB8	Proteasome subunit beta type-8
6.25866	-1.06625	Q07020	RL18_HUMAN	RPL18	Large ribosomal subunit protein eL18
6.25767	-1.3865	P17987	TCPA_HUMAN	TCP1	T-complex protein 1 subunit alpha
6.25645	-1.55426	Q01085	TIAR_HUMAN	TIAL1	Nucleolysin TIAR
6.25582	-1.56252	P62701	RS4X_HUMAN	RPS4X	Small ribosomal subunit protein eS4, X isoform
6.25563	-2.70123	Q8WUD4	CCD12_HUMAN	CCDC12	Coiled-coil domain-containing protein 12
6.25442	-1.26073	P50452	SPB8_HUMAN	SERPINB8	Serpin B8
6.25265	-0.560219	O75051	PLXA2_HUMAN	PLXNA2	Plexin-A2
6.25025	-1.63799	O95671	ASML_HUMAN	ASMTL	Probable bifunctional dTTP/UTP pyrophosphatase/methyltransferase protein
6.24658	-2.29412	P17655	CAN2_HUMAN	CAPN2	Calpain-2 catalytic subunit
6.2454	-1.14344	Q9HCY8	S10AE_HUMAN	S100A14	Protein S100-A14
6.24535	-3.06008	P46976	GLYG_HUMAN	GYG1	Glycogenin-1
6.24481	-1.1702	Q9UQ80	PA2G4_HUMAN	PA2G4	Proliferation-associated protein 2G4
6.24474	-2.9975	P13798	ACPH_HUMAN	APEH	Acylamino-acid-releasing enzyme
6.24284	-2.37645	P49356	FNTB_HUMAN	FNTB	Protein farnesyltransferase subunit beta
6.23981	-3.36815	O75223	GGCT_HUMAN	GGCT	Gamma-glutamylcyclotransferase
6.23844	-1.14257	Q6P087	RUSD3_HUMAN	RPUSD3	Mitochondrial mRNA pseudouridine synthase RPUSD3
6.23617	-2.16197	Q13617	CUL2_HUMAN	CUL2	Cullin-2
6.23322	-1.486	P31146	COR1A_HUMAN	CORO1A	Coronin-1A
6.2332	-0.643142	P46109	CRKL_HUMAN	CRKL	Crk-like protein
6.2294	-1.53089	O95777	LSM8_HUMAN	LSM8	U6 snRNA-associated Sm-like protein LSm8
6.22664	-0.939351	Q9NXG2	THUM1_HUMAN	THUMPD1	THUMP domain-containing protein 1
6.22595	-1.54309	Q9NXR1	NDE1_HUMAN	NDE1	Nuclear distribution protein nudE homolog 1
6.22529	-2.6325	P62993	GRB2_HUMAN	GRB2	Growth factor receptor-bound protein 2
6.22459	-1.23679	P40429	RL13A_HUMAN	RPL13A	Large ribosomal subunit protein uL13
6.22404	-0.871481	P35520	CBS_HUMAN	CBS	Cystathionine beta-synthase
6.22321	-3.14305	Q9Y237	PIN4_HUMAN	PIN4	Peptidyl-prolyl cis-trans isomerase NIMA-interacting 4
6.22127	1.43534	Q16659	MK06_HUMAN	MAPK6	Mitogen-activated protein kinase 6
6.22126	-1.39785	O60701	UGDH_HUMAN	UGDH	UDP-glucose 6-dehydrogenase
6.22062	-1.14807	Q14103	HNRPD_HUMAN	HNRNPD	Heterogeneous nuclear ribonucleoprotein D0
6.21968	-2.88239	P46926	GNPI1_HUMAN	GNPDA1	Glucosamine-6-phosphate isomerase 1
6.21942	-1.82714	Q9Y6H1	CHCH2_HUMAN	CHCHD2	Coiled-coil-helix-coiled-coil-helix domain-containing protein 2
6.21924	-1.66496	Q96EP5	DAZP1_HUMAN	DAZAP1	DAZ-associated protein 1
6.2132	-0.786902	Q13308	PTK7_HUMAN	PTK7	Inactive tyrosine-protein kinase 7
6.21189	-3.08949	Q9NQW7	XPP1_HUMAN	XPNPEP1	Xaa-Pro aminopeptidase 1
6.21071	-2.80078	P49591	SYSC_HUMAN	SARS1	Serine--tRNA ligase, cytoplasmic
6.21056	-1.77665	Q9H497	TOR3A_HUMAN	TOR3A	Torsin-3A
6.20996	-2.48065	Q8N584	TT39C_HUMAN	TTC39C	Tetratricopeptide repeat protein 39C
6.20937	-1.11798	P11171	EPB41_HUMAN	EPB41	Protein 4.1
6.20878	-1.73379	O14933	UB2L6_HUMAN	UBE2L6	Ubiquitin/ISG15-conjugating enzyme E2 L6
6.20791	-4.28065	O00244	ATOX1_HUMAN	ATOX1	Copper transport protein ATOX1
6.20736	-2.23619	P31948	STIP1_HUMAN	STIP1	Stress-induced-phosphoprotein 1
6.20677	2.20651	P69892;P69891;P02100	HBE_HUMAN;HBG1_HUMAN;HBG2_HUMAN	HBE1;HBG1;HBG2	Hemoglobin subunit epsilon
6.20623	-0.963961	Q8NI08	NCOA7_HUMAN	NCOA7	Nuclear receptor coactivator 7
6.20351	-3.27255	Q9HC38	GLOD4_HUMAN	GLOD4	Glyoxalase domain-containing protein 4
6.20244	-2.19383	Q9UHW5	GPN3_HUMAN	GPN3	GPN-loop GTPase 3
6.20054	-0.706517	Q05086	UBE3A_HUMAN	UBE3A	Ubiquitin-protein ligase E3A
6.1993	-1.20459	P26196	DDX6_HUMAN	DDX6	Probable ATP-dependent RNA helicase DDX6
6.19838	-2.53139	P29692	EF1D_HUMAN	EEF1D	Elongation factor 1-delta
6.19692	-1.03283	P21980	TGM2_HUMAN	TGM2	Protein-glutamine gamma-glutamyltransferase 2
6.19486	-0.999894	Q9Y223	GLCNE_HUMAN	GNE	Bifunctional UDP-N-acetylglucosamine 2-epimerase/N-acetylmannosamine kinase
6.1946	-1.59794	Q8WUM4	PDC6I_HUMAN	PDCD6IP	Programmed cell death 6-interacting protein
6.18698	-0.866807	Q9NZT2	OGFR_HUMAN	OGFR	Opioid growth factor receptor
6.18531	-1.4467	O75197	LRP5_HUMAN	LRP5	Low-density lipoprotein receptor-related protein 5
6.18465	-1.96433	Q13616	CUL1_HUMAN	CUL1	Cullin-1
6.18463	-2.00511	O95544	NADK_HUMAN	NADK	NAD kinase
6.18437	0.445219	Q5K651	SAMD9_HUMAN	SAMD9	Sterile alpha motif domain-containing protein 9
6.18316	-1.83539	Q9UKG1	DP13A_HUMAN	APPL1	DCC-interacting protein 13-alpha
6.18202	-2.27349	Q86VP6	CAND1_HUMAN	CAND1	Cullin-associated NEDD8-dissociated protein 1
6.17973	-3.10231	Q15181	IPYR_HUMAN	PPA1	Inorganic pyrophosphatase
6.1781	-0.8017	Q9Y296	TPPC4_HUMAN	TRAPPC4	Trafficking protein particle complex subunit 4
6.17787	-1.88625	Q8N0W3	FCSK_HUMAN	FCSK	L-fucose kinase
6.17473	-1.10102	Q9P2J3	KLHL9_HUMAN	KLHL9	Kelch-like protein 9
6.17402	-1.16814	P53396	ACLY_HUMAN	ACLY	ATP-citrate synthase
6.17008	-0.969535	Q12768	WASC5_HUMAN	WASHC5	WASH complex subunit 5
6.17	-0.777409	Q96BJ3	AIDA_HUMAN	AIDA	Axin interactor, dorsalization-associated protein
6.16602	-2.85556	P60174	TPIS_HUMAN	TPI1	Triosephosphate isomerase
6.15796	-1.61653	Q8WUA7	TB22A_HUMAN	TBC1D22A	TBC1 domain family member 22A
6.15774	-2.45479	P14317	HCLS1_HUMAN	HCLS1	Hematopoietic lineage cell-specific protein
6.15737	-1.07901	Q6PCB7	S27A1_HUMAN	SLC27A1	Long-chain fatty acid transport protein 1
6.15567	-2.6839	Q8IZ21	PHAR4_HUMAN	PHACTR4	Phosphatase and actin regulator 4
6.15388	-1.18097	P60520	GBRL2_HUMAN	GABARAPL2	Gamma-aminobutyric acid receptor-associated protein-like 2
6.15321	-2.50148	Q99497	PARK7_HUMAN	PARK7	Parkinson disease protein 7
6.1514	-2.71499	Q13126	MTAP_HUMAN	MTAP	S-methyl-5'-thioadenosine phosphorylase
6.15129	-0.561158	Q8IWV8	UBR2_HUMAN	UBR2	E3 ubiquitin-protein ligase UBR2
6.14884	-0.687913	Q9NPB8	GPCP1_HUMAN	GPCPD1	Glycerophosphocholine phosphodiesterase GPCPD1
6.14789	-2.20538	Q8NEZ5	FBX22_HUMAN	FBXO22	F-box only protein 22
6.14773	-2.17204	P25398	RS12_HUMAN	RPS12	Small ribosomal subunit protein eS12
6.14764	-1.12668	Q86Y82	STX12_HUMAN	STX12	Syntaxin-12
6.14643	-1.03677	Q08380	LG3BP_HUMAN	LGALS3BP	Galectin-3-binding protein
6.14622	-1.75148	O94763	RMP_HUMAN	URI1	Unconventional prefoldin RPB5 interactor 1
6.14341	-1.66463	O43924	PDE6D_HUMAN	PDE6D	Retinal rod rhodopsin-sensitive cGMP 3',5'-cyclic phosphodiesterase subunit delta
6.14332	-2.55108	E9PAV3	NACAM_HUMAN	NACA	Nascent polypeptide-associated complex subunit alpha, muscle-specific form
6.14255	-3.20623	Q96FV2	SCRN2_HUMAN	SCRN2	Secernin-2
6.14191	-1.53213	Q9UGM3	DMBT1_HUMAN	DMBT1	Deleted in malignant brain tumors 1 protein
6.14113	-2.9182	Q13867	BLMH_HUMAN	BLMH	Bleomycin hydrolase
6.14111	-2.00545	Q9BZZ5	API5_HUMAN	API5	Apoptosis inhibitor 5
6.14	-0.860658	O60313	OPA1_HUMAN	OPA1	Dynamin-like 120 kDa protein, mitochondrial
6.13764	-1.39329	Q9NRY5	F1142_HUMAN	FAM114A2	Protein FAM114A2
6.13687	-2.4148	Q13642	FHL1_HUMAN	FHL1	Four and a half LIM domains protein 1
6.13661	-1.04893	Q9P2E3	ZNFX1_HUMAN	ZNFX1	NFX1-type zinc finger-containing protein 1
6.13435	-1.72033	Q9P016	THYN1_HUMAN	THYN1	Thymocyte nuclear protein 1
6.13414	-3.24885	P09382	LEG1_HUMAN	LGALS1	Galectin-1
6.13287	-2.88844	P22234	PUR6_HUMAN	PAICS	Bifunctional phosphoribosylaminoimidazole carboxylase/phosphoribosylaminoimidazole succinocarboxamide synthetase
6.13176	-2.761	P18206	VINC_HUMAN	VCL	Vinculin
6.13115	-1.40748	Q99439	CNN2_HUMAN	CNN2	Calponin-2
6.13077	-2.9705	P13796	PLSL_HUMAN	LCP1	Plastin-2
6.12943	-2.55976	O00515	LAD1_HUMAN	LAD1	Ladinin-1
6.12901	-0.942225	Q9P2B2	FPRP_HUMAN	PTGFRN	Prostaglandin F2 receptor negative regulator
6.12649	-2.05618	Q9NZL4	HPBP1_HUMAN	HSPBP1	Hsp70-binding protein 1
6.12646	-1.68976	P60900	PSA6_HUMAN	PSMA6	Proteasome subunit alpha type-6
6.12552	-1.25807	P11413	G6PD_HUMAN	G6PD	Glucose-6-phosphate 1-dehydrogenase
6.12536	-1.54796	Q86W56	PARG_HUMAN	PARG	Poly(ADP-ribose) glycohydrolase
6.12413	-1.98622	P63104	1433Z_HUMAN	YWHAZ	14-3-3 protein zeta/delta
6.12392	-1.7787	Q08257	QOR_HUMAN	CRYZ	Quinone oxidoreductase
6.12372	-1.38595	P63146	UBE2B_HUMAN	UBE2B	Ubiquitin-conjugating enzyme E2 B
6.12211	-2.23609	Q32MZ4	LRRF1_HUMAN	LRRFIP1	Leucine-rich repeat flightless-interacting protein 1
6.12031	-0.429411	Q8TEM1	PO210_HUMAN	NUP210	Nuclear pore membrane glycoprotein 210
6.12014	-1.51565	P59998	ARPC4_HUMAN	ARPC4	Actin-related protein 2/3 complex subunit 4
6.12012	-2.22165	P51580	TPMT_HUMAN	TPMT	Thiopurine S-methyltransferase
6.12002	-3.29055	Q14141	SEPT6_HUMAN	SEPTIN6	Septin-6
6.11889	-3.04722	Q96C23	GALM_HUMAN	GALM	Galactose mutarotase
6.11763	-1.60704	Q01628	IFM3_HUMAN	IFITM3	Interferon-induced transmembrane protein 3
6.11748	1.73758	P02647	APOA1_HUMAN	APOA1	Apolipoprotein A-I
6.11595	-2.02821	Q969U7	PSMG2_HUMAN	PSMG2	Proteasome assembly chaperone 2
6.11487	-2.77842	Q13303	KCAB2_HUMAN	KCNAB2	Voltage-gated potassium channel subunit beta-2
6.11176	-1.80782	P62263	RS14_HUMAN	RPS14	Small ribosomal subunit protein uS11
6.10373	-2.58162	Q5JVS0	HABP4_HUMAN	HABP4	Intracellular hyaluronan-binding protein 4
6.10218	-3.10779	A6NDG6	PGP_HUMAN	PGP	Glycerol-3-phosphate phosphatase
6.1021	-2.39898	P52907	CAZA1_HUMAN	CAPZA1	F-actin-capping protein subunit alpha-1
6.09895	-0.948434	Q9NYQ6	CELR1_HUMAN	CELSR1	Cadherin EGF LAG seven-pass G-type receptor 1
6.09807	-1.27813	Q9NVR0	KLH11_HUMAN	KLHL11	Kelch-like protein 11
6.09763	-1.19538	P39023	RL3_HUMAN	RPL3	Large ribosomal subunit protein uL3
6.09707	-0.940129	Q15904	VAS1_HUMAN	ATP6AP1	V-type proton ATPase subunit S1
6.09674	-1.36116	O00291	HIP1_HUMAN	HIP1	Huntingtin-interacting protein 1
6.09001	-2.96648	P04075	ALDOA_HUMAN	ALDOA	Fructose-bisphosphate aldolase A
6.08936	-0.698875	Q8NHU6	TDRD7_HUMAN	TDRD7	Tudor domain-containing protein 7
6.08764	-1.91165	Q13907	IDI1_HUMAN	IDI1	Isopentenyl-diphosphate Delta-isomerase 1
6.08504	-1.08338	O00154	BACH_HUMAN	ACOT7	Cytosolic acyl coenzyme A thioester hydrolase
6.08111	-3.679	P30086	PEBP1_HUMAN	PEBP1	Phosphatidylethanolamine-binding protein 1
6.08059	-2.65589	P36952	SPB5_HUMAN	SERPINB5	Serpin B5
6.07956	-1.59312	Q92747	ARC1A_HUMAN	ARPC1A	Actin-related protein 2/3 complex subunit 1A
6.07425	-1.34008	Q14011	CIRBP_HUMAN	CIRBP	Cold-inducible RNA-binding protein
6.07289	-0.659105	Q9BY77	PDIP3_HUMAN	POLDIP3	Polymerase delta-interacting protein 3
6.07156	-1.03701	P09012	SNRPA_HUMAN	SNRPA	U1 small nuclear ribonucleoprotein A
6.06973	-2.67205	P04406	G3P_HUMAN	GAPDH	Glyceraldehyde-3-phosphate dehydrogenase
6.06956	-1.42503	Q9Y3A5	SBDS_HUMAN	SBDS	Ribosome maturation protein SBDS
6.06952	-0.824282	Q6P179	ERAP2_HUMAN	ERAP2	Endoplasmic reticulum aminopeptidase 2
6.06911	0.397903	P50416	CPT1A_HUMAN	CPT1A	Carnitine O-palmitoyltransferase 1, liver isoform
6.06757	-1.7779	P46777	RL5_HUMAN	RPL5	Large ribosomal subunit protein uL18
6.05954	-0.884688	P63151	2ABA_HUMAN	PPP2R2A	Serine/threonine-protein phosphatase 2A 55 kDa regulatory subunit B alpha isoform
6.05401	-3.12215	P48163	MAOX_HUMAN	ME1	NADP-dependent malic enzyme
6.05031	-2.91133	P63098	CANB1_HUMAN	PPP3R1	Calcineurin subunit B type 1
6.05011	-0.830129	Q86UV5	UBP48_HUMAN	USP48	Ubiquitin carboxyl-terminal hydrolase 48
6.04984	-2.67496	Q2TAA2	IAH1_HUMAN	IAH1	Isoamyl acetate-hydrolyzing esterase 1 homolog
6.04941	0.253218	Q92878	RAD50_HUMAN	RAD50	DNA repair protein RAD50
6.04724	-1.12599	Q9NPR2	SEM4B_HUMAN	SEMA4B	Semaphorin-4B
6.04461	-0.814795	O14618	CCS_HUMAN	CCS	Copper chaperone for superoxide dismutase
6.04166	-0.873302	Q96JI7	SPTCS_HUMAN	SPG11	Spatacsin
6.04125	-2.75591	Q96SZ5	AEDO_HUMAN	ADO	2-aminoethanethiol dioxygenase
6.03999	-0.498317	Q99683	M3K5_HUMAN	MAP3K5	Mitogen-activated protein kinase kinase kinase 5
6.03693	-1.25046	Q9NZL9	MAT2B_HUMAN	MAT2B	Methionine adenosyltransferase 2 subunit beta
6.03601	1.17659	P08779	K1C16_HUMAN	KRT16	Keratin, type I cytoskeletal 16
6.03571	-1.24057	P62166	NCS1_HUMAN	NCS1	Neuronal calcium sensor 1
6.03495	-3.4038	O60869	EDF1_HUMAN	EDF1	Endothelial differentiation-related factor 1
6.03422	-0.876359	O75674	TM1L1_HUMAN	TOM1L1	TOM1-like protein 1
6.03345	-2.66645	P07195	LDHB_HUMAN	LDHB	L-lactate dehydrogenase B chain
6.03329	-2.16635	O75116	ROCK2_HUMAN	ROCK2	Rho-associated protein kinase 2
6.03116	-1.64712	O60427	FADS1_HUMAN	FADS1	Acyl-CoA (8-3)-desaturase
6.02857	-3.34105	P35241	RADI_HUMAN	RDX	Radixin
6.0264	-1.31006	P50990	TCPQ_HUMAN	CCT8	T-complex protein 1 subunit theta
6.02425	-1.7195	Q9H814	PHAX_HUMAN	PHAX	Phosphorylated adapter RNA export protein
6.02391	-1.5988	Q9BR76	COR1B_HUMAN	CORO1B	Coronin-1B
6.02231	-1.60891	Q15637	SF01_HUMAN	SF1	Splicing factor 1
6.01785	-0.992887	P56199	ITA1_HUMAN	ITGA1	Integrin alpha-1
6.01386	-2.01842	Q96GS4	BORC6_HUMAN	BORCS6	BLOC-1-related complex subunit 6
6.01363	-0.714275	Q9ULW0	TPX2_HUMAN	TPX2	Targeting protein for Xklp2
6.01328	-1.13649	Q9H239	MMP28_HUMAN	MMP28	Matrix metalloproteinase-28
6.01308	-1.93323	P62851	RS25_HUMAN	RPS25	Small ribosomal subunit protein eS25
6.01258	-1.56605	Q8N4J0	CARME_HUMAN	CARNMT1	Carnosine N-methyltransferase
6.01117	-1.89026	O00488	ZN593_HUMAN	ZNF593	Zinc finger protein 593
6.00983	-0.917583	Q9NZ08	ERAP1_HUMAN	ERAP1	Endoplasmic reticulum aminopeptidase 1
6.00877	-1.72146	O00401	WASL_HUMAN	WASL	Actin nucleation-promoting factor WASL
6.00703	-1.2689	P62906	RL10A_HUMAN	RPL10A	Large ribosomal subunit protein uL1
6.00484	-1.35671	P63173	RL38_HUMAN	RPL38	Large ribosomal subunit protein eL38
6.00259	-2.52236	P15311	EZRI_HUMAN	EZR	Ezrin
5.99848	-4.47559	Q9H910	JUPI2_HUMAN	JPT2	Jupiter microtubule associated homolog 2
5.99664	-0.720609	Q92896	GSLG1_HUMAN	GLG1	Golgi apparatus protein 1
5.99568	-1.89262	Q9C0I1	MTMRC_HUMAN	MTMR12	Myotubularin-related protein 12
5.99537	-1.23462	P22059	OSBP1_HUMAN	OSBP	Oxysterol-binding protein 1
5.9953	-1.59073	Q9Y5X2	SNX8_HUMAN	SNX8	Sorting nexin-8
5.99478	-1.63891	C4AMC7;Q6VEQ5	WASH2_HUMAN;WASH3_HUMAN	WASH2P;WASH3P	Putative WAS protein family homolog 3
5.99192	-2.61729	Q8WXG1	RSAD2_HUMAN	RSAD2	S-adenosylmethionine-dependent nucleotide dehydratase RSAD2
5.99178	-0.704866	O94832	MYO1D_HUMAN	MYO1D	Unconventional myosin-Id
5.99073	-1.98535	Q9C0C2	TB182_HUMAN	TNKS1BP1	182 kDa tankyrase-1-binding protein
5.98693	-2.74915	P30740	ILEU_HUMAN	SERPINB1	Leukocyte elastase inhibitor
5.98343	-1.39303	Q96D53	COQ8B_HUMAN	COQ8B	Atypical kinase COQ8B, mitochondrial
5.98007	-0.819632	Q9BYX4	IFIH1_HUMAN	IFIH1	Interferon-induced helicase C domain-containing protein 1
5.98006	-0.802171	Q92614	MY18A_HUMAN	MYO18A	Unconventional myosin-XVIIIa
5.97994	-0.721638	P55209	NP1L1_HUMAN	NAP1L1	Nucleosome assembly protein 1-like 1
5.97732	0.614326	O95239	KIF4A_HUMAN	KIF4A	Chromosome-associated kinesin KIF4A
5.97515	0.901738	Q52LW3	RHG29_HUMAN	ARHGAP29	Rho GTPase-activating protein 29
5.97513	-1.64332	Q9H9G7	AGO3_HUMAN	AGO3	Protein argonaute-3
5.97487	-1.5535	Q16222	UAP1_HUMAN	UAP1	UDP-N-acetylhexosamine pyrophosphorylase
5.97364	-1.33837	Q99614	TTC1_HUMAN	TTC1	Tetratricopeptide repeat protein 1
5.97345	-0.70467	O75044	SRGP2_HUMAN	SRGAP2	SLIT-ROBO Rho GTPase-activating protein 2
5.97156	-3.52502	Q15847	ADIRF_HUMAN	ADIRF	Adipogenesis regulatory factor
5.9649	-0.820282	P86790;P86791	CCZ1B_HUMAN;CCZ1_HUMAN	CCZ1;CCZ1B	Vacuolar fusion protein CCZ1 homolog B
5.96256	-1.44119	Q9Y248	PSF2_HUMAN	GINS2	DNA replication complex GINS protein PSF2
5.96242	-1.39226	P43353	AL3B1_HUMAN	ALDH3B1	Aldehyde dehydrogenase family 3 member B1
5.96034	-0.39213	Q12774	ARHG5_HUMAN	ARHGEF5	Rho guanine nucleotide exchange factor 5
5.95915	-2.02887	Q96IZ0	PAWR_HUMAN	PAWR	PRKC apoptosis WT1 regulator protein
5.95694	0.74537	Q15696	U2AFM_HUMAN	ZRSR2	U2 small nuclear ribonucleoprotein auxiliary factor 35 kDa subunit-related protein 2
5.95643	-1.16831	P62888	RL30_HUMAN	RPL30	Large ribosomal subunit protein eL30
5.95617	-1.14568	P32969	RL9_HUMAN	RPL9P9	Large ribosomal subunit protein uL6
5.95485	-1.27936	P36578	RL4_HUMAN	RPL4	Large ribosomal subunit protein uL4
5.95471	-1.03468	Q6YHK3	CD109_HUMAN	CD109	CD109 antigen
5.95338	-0.950867	Q9H1Y0	ATG5_HUMAN	ATG5	Autophagy protein 5
5.95029	-1.20856	P41162	ETV3_HUMAN	ETV3	ETS translocation variant 3
5.94917	-1.67433	Q8N1A6	CD033_HUMAN	C4orf33	UPF0462 protein C4orf33
5.94578	-2.83616	P29144	TPP2_HUMAN	TPP2	Tripeptidyl-peptidase 2
5.94552	-2.30441	Q9NQP4	PFD4_HUMAN	PFDN4	Prefoldin subunit 4
5.94381	0.643444	Q9BVI4	NOC4L_HUMAN	NOC4L	Nucleolar complex protein 4 homolog
5.94368	-0.78975	Q7RTP6	MICA3_HUMAN	MICAL3	[F-actin]-monooxygenase MICAL3
5.94264	-1.84581	Q13564	ULA1_HUMAN	NAE1	NEDD8-activating enzyme E1 regulatory subunit
5.94202	-0.635814	P37235	HPCL1_HUMAN	HPCAL1	Hippocalcin-like protein 1
5.94049	-1.72534	Q9Y315	DEOC_HUMAN	DERA	Deoxyribose-phosphate aldolase
5.93593	-2.74647	P14324	FPPS_HUMAN	FDPS	Farnesyl pyrophosphate synthase
5.93459	-2.15359	P46783	RS10_HUMAN	RPS10	Small ribosomal subunit protein eS10
5.93328	-3.3483	P29218	IMPA1_HUMAN	IMPA1	Inositol monophosphatase 1
5.92861	-0.79511	O43752	STX6_HUMAN	STX6	Syntaxin-6
5.92793	-2.89694	Q9H3H3	CK068_HUMAN	C11orf68	UPF0696 protein C11orf68
5.92748	-0.537581	Q16512	PKN1_HUMAN	PKN1	Serine/threonine-protein kinase N1
5.92732	-1.56434	Q8N4U5	T11L2_HUMAN	TCP11L2	T-complex protein 11-like protein 2
5.92657	-1.41169	Q9UHV9	PFD2_HUMAN	PFDN2	Prefoldin subunit 2
5.92642	-2.20922	P62253	UB2G1_HUMAN	UBE2G1	Ubiquitin-conjugating enzyme E2 G1
5.92626	-0.392347	P19634	SL9A1_HUMAN	SLC9A1	Sodium/hydrogen exchanger 1
5.92574	-1.78336	Q12765	SCRN1_HUMAN	SCRN1	Secernin-1
5.92242	-0.627995	Q92538	GBF1_HUMAN	GBF1	Golgi-specific brefeldin A-resistance guanine nucleotide exchange factor 1
5.92208	-1.47674	Q8IV36	HID1_HUMAN	HID1	Protein HID1
5.91834	-2.95644	P00558	PGK1_HUMAN	PGK1	Phosphoglycerate kinase 1
5.91763	-4.37633	Q8N1Q1	CAH13_HUMAN	CA13	Carbonic anhydrase 13
5.91759	-1.17719	P54578	UBP14_HUMAN	USP14	Ubiquitin carboxyl-terminal hydrolase 14
5.91708	-1.07598	Q12904	AIMP1_HUMAN	AIMP1	Aminoacyl tRNA synthase complex-interacting multifunctional protein 1
5.917	-1.23496	Q9UBB4	ATX10_HUMAN	ATXN10	Ataxin-10
5.90984	-2.33104	P04424	ARLY_HUMAN	ASL	Argininosuccinate lyase
5.90972	-3.13195	P41236	IPP2_HUMAN	PPP1R2	Protein phosphatase inhibitor 2
5.90855	-1.64846	P01889	HLAB_HUMAN	HLA-B	HLA class I histocompatibility antigen, B alpha chain
5.90633	-1.65211	P46778	RL21_HUMAN	RPL21	Large ribosomal subunit protein eL21
5.90577	-1.33647	P11137	MTAP2_HUMAN	MAP2	Microtubule-associated protein 2
5.90384	-1.72982	Q92905	CSN5_HUMAN	COPS5	COP9 signalosome complex subunit 5
5.90197	-2.24306	Q9NXG6	P4HTM_HUMAN	P4HTM	Transmembrane prolyl 4-hydroxylase
5.90101	0.646925	Q9Y6X8	ZHX2_HUMAN	ZHX2	Zinc fingers and homeoboxes protein 2
5.89964	-3.10836	P00492	HPRT_HUMAN	HPRT1	Hypoxanthine-guanine phosphoribosyltransferase
5.89948	-0.860911	Q9BRJ7	TIRR_HUMAN	NUDT16L1	Tudor-interacting repair regulator protein
5.89843	-2.69441	O14745	NHRF1_HUMAN	NHERF1	Na(+)/H(+) exchange regulatory cofactor NHE-RF1
5.89728	-0.534962	Q86XZ4	SPAS2_HUMAN	SPATS2	Spermatogenesis-associated serine-rich protein 2
5.89665	-2.86101	P17931	LEG3_HUMAN	LGALS3	Galectin-3
5.89599	-1.3053	O95295	SNAPN_HUMAN	SNAPIN	SNARE-associated protein Snapin
5.89537	0.788642	Q8TED4	G6PT3_HUMAN	SLC37A2	Glucose-6-phosphate exchanger SLC37A2
5.89472	-3.5239	Q96EK6	GNA1_HUMAN	GNPNAT1	Glucosamine 6-phosphate N-acetyltransferase
5.89413	-1.22938	P17813	EGLN_HUMAN	ENG	Endoglin
5.89403	-2.36552	Q9UJY5	GGA1_HUMAN	GGA1	ADP-ribosylation factor-binding protein GGA1
5.89336	-1.62241	Q16537	2A5E_HUMAN	PPP2R5E	Serine/threonine-protein phosphatase 2A 56 kDa regulatory subunit epsilon isoform
5.89334	-0.551643	Q96AQ6	PBIP1_HUMAN	PBXIP1	Pre-B-cell leukemia transcription factor-interacting protein 1
5.89273	-3.42935	P16930	FAAA_HUMAN	FAH	Fumarylacetoacetase
5.88759	-1.08823	Q9UK99	FBX3_HUMAN	FBXO3	F-box only protein 3
5.88747	-1.8004	Q99627	CSN8_HUMAN	COPS8	COP9 signalosome complex subunit 8
5.88487	-2.85361	Q9H832	UBE2Z_HUMAN	UBE2Z	Ubiquitin-conjugating enzyme E2 Z
5.88451	0.519871	Q03701	CEBPZ_HUMAN	CEBPZ	CCAAT/enhancer-binding protein zeta
5.88186	-1.42031	P13498	CY24A_HUMAN	CYBA	Cytochrome b-245 light chain
5.88168	-3.40874	Q9NRW4	DUS22_HUMAN	DUSP22	Dual specificity protein phosphatase 22
5.88135	-0.980351	O94964	SOGA1_HUMAN	SOGA1	Protein SOGA1
5.88056	1.37564	Q8IZJ1	UNC5B_HUMAN	UNC5B	Netrin receptor UNC5B
5.87929	-1.8663	Q9BRX5	PSF3_HUMAN	GINS3	DNA replication complex GINS protein PSF3
5.87815	-2.6352	P35237	SPB6_HUMAN	SERPINB6	Serpin B6
5.87663	0.689785	Q76FK4	NOL8_HUMAN	NOL8	Nucleolar protein 8
5.87533	-1.87464	P52655	TF2AA_HUMAN	GTF2A1	Transcription initiation factor IIA subunit 1
5.87409	-1.18085	P08582	TRFM_HUMAN	MELTF	Melanotransferrin
5.87287	-2.2041	P12081;cRAP-P12081	HARS1_HUMAN;cRAP-SYHC_HUMAN	HARS1;cRAP-HARS	Histidine--tRNA ligase, cytoplasmic
5.87267	-2.06507	Q9NPF4	OSGEP_HUMAN	OSGEP	tRNA N6-adenosine threonylcarbamoyltransferase
5.87213	-1.30049	P25788	PSA3_HUMAN	PSMA3	Proteasome subunit alpha type-3
5.87073	-0.63766	Q9BZG8	DPH1_HUMAN	DPH1	2-(3-amino-3-carboxypropyl)histidine synthase subunit 1
5.87016	-2.63346	P30046	DOPD_HUMAN	DDT	D-dopachrome decarboxylase
5.86914	-1.19748	Q9UKE5	TNIK_HUMAN	TNIK	TRAF2 and NCK-interacting protein kinase
5.86621	-0.884542	Q9UHL4	DPP2_HUMAN	DPP7	Dipeptidyl peptidase 2
5.86569	-1.48488	P49321	NASP_HUMAN	NASP	Nuclear autoantigenic sperm protein
5.86535	-1.75501	Q8WVL7	ANR49_HUMAN	ANKRD49	Ankyrin repeat domain-containing protein 49
5.86508	-2.95027	P40925	MDHC_HUMAN	MDH1	Malate dehydrogenase, cytoplasmic
5.86232	-0.660147	P16083;cRAP-P16083	NQO2_HUMAN;cRAP-NQO2_HUMAN	NQO2;cRAP-NQO2	Ribosyldihydronicotinamide dehydrogenase [quinone]
5.86148	-2.95174	P36871	PGM1_HUMAN	PGM1	Phosphoglucomutase-1
5.85925	-3.21534	Q8IXQ4	GPAM1_HUMAN	GPALPP1	GPALPP motifs-containing protein 1
5.85828	-3.15027	P31150	GDIA_HUMAN	GDI1	Rab GDP dissociation inhibitor alpha
5.85314	-2.7313	P30566	PUR8_HUMAN	ADSL	Adenylosuccinate lyase
5.85202	-3.58219	Q9UMF0	ICAM5_HUMAN	ICAM5	Intercellular adhesion molecule 5
5.84779	-1.78581	Q0JRZ9	FCHO2_HUMAN	FCHO2	F-BAR domain only protein 2
5.84584	-1.06174	P04439	HLAA_HUMAN	HLA-A	HLA class I histocompatibility antigen, A alpha chain
5.84451	-1.2016	P04066	FUCO_HUMAN	FUCA1	Tissue alpha-L-fucosidase
5.84415	-2.63981	B0FP48;E5RIL1	UPK3L_HUMAN;UPKL2_HUMAN	UPK3BL1;UPK3BL2	Uroplakin-3b-like protein 1
5.8438	-0.688269	Q8TE68	ES8L1_HUMAN	EPS8L1	Epidermal growth factor receptor kinase substrate 8-like protein 1
5.84211	-1.03206	Q8IY21	DDX60_HUMAN	DDX60	Probable ATP-dependent RNA helicase DDX60
5.84106	-1.98904	Q8WUR7	CO040_HUMAN	C15orf40	UPF0235 protein C15orf40
5.84049	0.730083	Q9H6R0	DHX33_HUMAN	DHX33	ATP-dependent RNA helicase DHX33
5.83979	-0.67903	O60763	USO1_HUMAN	USO1	General vesicular transport factor p115
5.83592	-1.12102	P31431	SDC4_HUMAN	SDC4	Syndecan-4
5.83302	-2.12816	Q969J3	BORC5_HUMAN	BORCS5	BLOC-1-related complex subunit 5
5.83165	-1.63538	Q9NRV9	HEBP1_HUMAN	HEBP1	Heme-binding protein 1
5.83144	-1.50316	Q13685	AAMP_HUMAN	AAMP	Angio-associated migratory cell protein
5.83107	-0.83829	Q14247	SRC8_HUMAN	CTTN	Src substrate cortactin
5.8298	-2.78761	Q96BW5	PTER_HUMAN	PTER	Phosphotriesterase-related protein
5.82878	-1.65221	P25787	PSA2_HUMAN	PSMA2	Proteasome subunit alpha type-2
5.82801	-1.11843	A8MPS7	YDJC_HUMAN	YDJC	Carbohydrate deacetylase
5.82581	-1.5581	Q9NQA3	WASH6_HUMAN	WASH6P	WAS protein family homolog 6
5.82456	-2.82525	Q06323	PSME1_HUMAN	PSME1	Proteasome activator complex subunit 1
5.82403	-1.09097	O75865	TPC6A_HUMAN	TRAPPC6A	Trafficking protein particle complex subunit 6A
5.82368	-1.2145	O14974	MYPT1_HUMAN	PPP1R12A	Protein phosphatase 1 regulatory subunit 12A
5.82074	-2.05824	Q9UN36	NDRG2_HUMAN	NDRG2	Protein NDRG2
5.81889	-1.39476	Q8NBJ4	GOLM1_HUMAN	GOLM1	Golgi membrane protein 1
5.8184	-2.02597	Q9H6Z4	RANB3_HUMAN	RANBP3	Ran-binding protein 3
5.81764	-1.62792	Q9Y333	LSM2_HUMAN	LSM2	U6 snRNA-associated Sm-like protein LSm2
5.81761	-1.97386	O43464	HTRA2_HUMAN	HTRA2	Serine protease HTRA2, mitochondrial
5.81468	-1.3061	P08133	ANXA6_HUMAN	ANXA6	Annexin A6
5.8145	-2.79049	P48637	GSHB_HUMAN	GSS	Glutathione synthetase
5.81203	-1.30919	O14526	FCHO1_HUMAN	FCHO1	F-BAR domain only protein 1
5.81023	3.15294	P69905;cRAP-P69905	HBA_HUMAN;cRAP-HBA_HUMAN	HBA2;cRAP-HBA1	Hemoglobin subunit alpha
5.80972	-1.36101	P78371	TCPB_HUMAN	CCT2	T-complex protein 1 subunit beta
5.80503	-3.23696	Q9GZP8	IMUP_HUMAN	IMUP	Immortalization up-regulated protein
5.80294	-3.72618	P37840	SYUA_HUMAN	SNCA	Alpha-synuclein
5.80223	-1.80471	Q93034	CUL5_HUMAN	CUL5	Cullin-5
5.80168	-2.6124	Q9BYV8	CEP41_HUMAN	CEP41	Centrosomal protein of 41 kDa
5.80158	-1.20808	Q12772	SRBP2_HUMAN	SREBF2	Sterol regulatory element-binding protein 2
5.80134	-0.538615	O94979	SC31A_HUMAN	SEC31A	Protein transport protein Sec31A
5.80107	0.477155	Q9H7N4	SFR19_HUMAN	SCAF1	Splicing factor, arginine/serine-rich 19
5.80054	-2.54573	P00338	LDHA_HUMAN	LDHA	L-lactate dehydrogenase A chain
5.79972	-3.79376	P14174	MIF_HUMAN	MIF	Macrophage migration inhibitory factor
5.79927	-1.46322	Q712K3	UB2R2_HUMAN	UBE2R2	Ubiquitin-conjugating enzyme E2 R2
5.79807	-0.62435	Q08378	GOGA3_HUMAN	GOLGA3	Golgin subfamily A member 3
5.79602	-0.821239	P10155	RO60_HUMAN	RO60	RNA-binding protein RO60
5.79544	0.674727	O75923	DYSF_HUMAN	DYSF	Dysferlin
5.79292	-1.19502	P43155	CACP_HUMAN	CRAT	Carnitine O-acetyltransferase
5.79087	-0.82142	Q9UHA4	LTOR3_HUMAN	LAMTOR3	Ragulator complex protein LAMTOR3
5.78905	-1.13235	P62829	RL23_HUMAN	RPL23	Large ribosomal subunit protein uL14
5.78824	-1.95293	P37837	TALDO_HUMAN	TALDO1	Transaldolase
5.78822	-2.2435	P63000	RAC1_HUMAN	RAC1	Ras-related C3 botulinum toxin substrate 1
5.78696	-1.05572	Q8IWV7	UBR1_HUMAN	UBR1	E3 ubiquitin-protein ligase UBR1
5.78621	-2.84125	P52209	6PGD_HUMAN	PGD	6-phosphogluconate dehydrogenase, decarboxylating
5.78579	-1.28647	Q9BYV7	BCDO2_HUMAN	BCO2	Carotenoid-cleaving dioxygenase, mitochondrial
5.7831	-1.2764	Q7Z460	CLAP1_HUMAN	CLASP1	CLIP-associating protein 1
5.78266	-2.88982	P16989	YBOX3_HUMAN	YBX3	Y-box-binding protein 3
5.77655	0.454554	Q2NKX8	ERC6L_HUMAN	ERCC6L	DNA excision repair protein ERCC-6-like
5.77581	-0.575278	Q16584	M3K11_HUMAN	MAP3K11	Mitogen-activated protein kinase kinase kinase 11
5.77362	-2.17954	Q9ULP9	TBC24_HUMAN	TBC1D24	TBC1 domain family member 24
5.77094	-0.921823	O00462	MANBA_HUMAN	MANBA	Beta-mannosidase
5.77026	-0.564463	Q9BW71	HIRP3_HUMAN	HIRIP3	HIRA-interacting protein 3
5.77007	-1.95802	Q9P2E9	RRBP1_HUMAN	RRBP1	Ribosome-binding protein 1
5.76946	-3.22015	Q01469	FABP5_HUMAN	FABP5	Fatty acid-binding protein 5
5.76877	-0.574866	Q9UDY2	ZO2_HUMAN	TJP2	Tight junction protein ZO-2
5.76675	-1.56501	P05387	RLA2_HUMAN	RPLP2	Large ribosomal subunit protein P2
5.76632	-2.57549	Q9BW04	SARG_HUMAN	SARG	Specifically androgen-regulated gene protein
5.76415	-0.963534	Q15046	SYK_HUMAN	KARS1	Lysine--tRNA ligase
5.76359	-0.585475	P13051	UNG_HUMAN	UNG	Uracil-DNA glycosylase
5.7627	-2.38744	Q96GX9	MTNB_HUMAN	APIP	Methylthioribulose-1-phosphate dehydratase
5.76046	-1.00534	P26368	U2AF2_HUMAN	U2AF2	Splicing factor U2AF 65 kDa subunit
5.76004	-1.56744	Q8IXJ6	SIR2_HUMAN	SIRT2	NAD-dependent protein deacetylase sirtuin-2
5.75366	-1.7505	Q96DB5	RMD1_HUMAN	RMDN1	Regulator of microtubule dynamics protein 1
5.7529	-2.71491	Q86WR0	CCD25_HUMAN	CCDC25	Coiled-coil domain-containing protein 25
5.74969	-3.78028	Q32M88	PGGHG_HUMAN	PGGHG	Protein-glucosylgalactosylhydroxylysine glucosidase
5.74935	-1.45871	Q96KF7	SMIM8_HUMAN	SMIM8	Small integral membrane protein 8
5.74905	-2.55554	Q15172	2A5A_HUMAN	PPP2R5A	Serine/threonine-protein phosphatase 2A 56 kDa regulatory subunit alpha isoform
5.74649	-2.96183	Q53FA7	QORX_HUMAN	TP53I3	Quinone oxidoreductase PIG3
5.74358	-1.10051	Q99715	COCA1_HUMAN	COL12A1	Collagen alpha-1(XII) chain
5.7433	-0.874889	Q99700	ATX2_HUMAN	ATXN2	Ataxin-2
5.73982	-1.85425	Q5T2E6	ARMD3_HUMAN	ARMH3	Armadillo-like helical domain-containing protein 3
5.73859	-2.33249	P60866	RS20_HUMAN	RPS20	Small ribosomal subunit protein uS10
5.73726	-3.23716	Q7Z422	SZRD1_HUMAN	SZRD1	SUZ domain-containing protein 1
5.73441	-1.41395	P61020	RAB5B_HUMAN	RAB5B	Ras-related protein Rab-5B
5.73207	-0.961527	Q9UM54	MYO6_HUMAN	MYO6	Unconventional myosin-VI
5.73099	0.370309	Q9Y5B9	SP16H_HUMAN	SUPT16H	FACT complex subunit SPT16
5.73031	-2.15037	Q8IZP0	ABI1_HUMAN	ABI1	Abl interactor 1
5.72828	-1.57725	Q8N9N2	ASCC1_HUMAN	ASCC1	Activating signal cointegrator 1 complex subunit 1
5.72819	-3.17419	P00918;cRAP-P00918	CAH2_HUMAN;cRAP-CAH2_HUMAN	CA2;cRAP-CA2	Carbonic anhydrase 2
5.72775	-3.4945	Q13404	UB2V1_HUMAN	UBE2V1	Ubiquitin-conjugating enzyme E2 variant 1
5.72708	-0.801875	Q9BT73	PSMG3_HUMAN	PSMG3	Proteasome assembly chaperone 3
5.72313	-0.916971	P17544	ATF7_HUMAN	ATF7	Cyclic AMP-dependent transcription factor ATF-7
5.72286	-2.15926	Q8IYS1	P20D2_HUMAN	PM20D2	Xaa-Arg dipeptidase
5.72267	-1.981	P05120	PAI2_HUMAN	SERPINB2	Plasminogen activator inhibitor 2
5.71877	-3.36488	P23588	IF4B_HUMAN	EIF4B	Eukaryotic translation initiation factor 4B
5.71656	-0.776412	P20339	RAB5A_HUMAN	RAB5A	Ras-related protein Rab-5A
5.71606	-2.08356	Q9UJA9	ENPP5_HUMAN	ENPP5	Ectonucleotide pyrophosphatase/phosphodiesterase family member 5
5.71538	-1.77608	Q92734	TFG_HUMAN	TFG	Protein TFG
5.71537	-1.18047	Q6ZS30	NBEL1_HUMAN	NBEAL1	Neurobeachin-like protein 1
5.71461	-2.33517	P22392	NDKB_HUMAN	NME2	Nucleoside diphosphate kinase B
5.7126	-2.20568	Q9NRN9	METL5_HUMAN	METTL5	rRNA N6-adenosine-methyltransferase METTL5
5.71157	-1.07243	Q13573	SNW1_HUMAN	SNW1	SNW domain-containing protein 1
5.70949	-2.65694	P23526	SAHH_HUMAN	AHCY	Adenosylhomocysteinase
5.70864	-1.42612	P20338	RAB4A_HUMAN	RAB4A	Ras-related protein Rab-4A
5.70836	0.882037	O60711	LPXN_HUMAN	LPXN	Leupaxin
5.70651	-1.29928	O75608	LYPA1_HUMAN	LYPLA1	Acyl-protein thioesterase 1
5.70543	-1.2592	Q9BRT9	SLD5_HUMAN	GINS4	DNA replication complex GINS protein SLD5
5.70434	-2.28067	Q5MNZ6	WIPI3_HUMAN	WDR45B	WD repeat domain phosphoinositide-interacting protein 3
5.70248	-1.51259	Q9Y2U9	KLDC2_HUMAN	KLHDC2	Kelch domain-containing protein 2
5.70126	-0.932395	Q96SB4	SRPK1_HUMAN	SRPK1	SRSF protein kinase 1
5.70028	-0.786166	Q04609	FOLH1_HUMAN	FOLH1	Glutamate carboxypeptidase 2
5.69987	-0.952952	Q14008	CKAP5_HUMAN	CKAP5	Cytoskeleton-associated protein 5
5.69961	-1.28359	P50914	RL14_HUMAN	RPL14	Large ribosomal subunit protein eL14
5.69814	0.739273	Q6P1J9	CDC73_HUMAN	CDC73	Parafibromin
5.69606	-1.96564	P62081	RS7_HUMAN	RPS7	Small ribosomal subunit protein eS7
5.69534	-3.02038	P26038	MOES_HUMAN	MSN	Moesin
5.6945	-1.23517	P18124	RL7_HUMAN	RPL7	Large ribosomal subunit protein uL30
5.6919	-1.26543	P62910	RL32_HUMAN	RPL32	Large ribosomal subunit protein eL32
5.68841	-0.909702	P60903	S10AA_HUMAN	S100A10	Protein S100-A10
5.68644	-2.03021	Q96I15	SCLY_HUMAN	SCLY	Selenocysteine lyase
5.6851	-2.48632	Q9GZU8	PIP30_HUMAN	PSME3IP1	PSME3-interacting protein
5.67955	0.521913	O95470	SGPL1_HUMAN	SGPL1	Sphingosine-1-phosphate lyase 1
5.67632	-0.394001	Q9Y2Z9	COQ6_HUMAN	COQ6	Ubiquinone biosynthesis monooxygenase COQ6, mitochondrial
5.67619	-1.9029	Q15506	SP17_HUMAN	SPA17	Sperm surface protein Sp17
5.67606	-0.727715	P26358	DNMT1_HUMAN	DNMT1	DNA (cytosine-5)-methyltransferase 1
5.67505	-2.81348	P20290	BTF3_HUMAN	BTF3	Transcription factor BTF3
5.67347	-3.24248	P17174	AATC_HUMAN	GOT1	Aspartate aminotransferase, cytoplasmic
5.67336	-2.66201	P00491	PNPH_HUMAN	PNP	Purine nucleoside phosphorylase
5.67298	2.20502	Q9H568	ACTL8_HUMAN	ACTL8	Actin-like protein 8
5.67149	-2.0906	O75781	PALM_HUMAN	PALM	Paralemmin-1
5.66767	-2.45725	P15531	NDKA_HUMAN	NME1	Nucleoside diphosphate kinase A
5.66732	0.526821	Q8IY81	SPB1_HUMAN	FTSJ3	pre-rRNA 2'-O-ribose RNA methyltransferase FTSJ3
5.66548	-2.1578	O00481	BT3A1_HUMAN	BTN3A1	Butyrophilin subfamily 3 member A1
5.65987	-2.5147	Q9Y2T3	GUAD_HUMAN	GDA	Guanine deaminase
5.65956	1.84267	P03973	SLPI_HUMAN	SLPI	Antileukoproteinase
5.65833	-0.745764	Q86V21	AACS_HUMAN	AACS	Acetoacetyl-CoA synthetase
5.65793	-1.39508	P61353	RL27_HUMAN	RPL27	Large ribosomal subunit protein eL27
5.65781	-0.845339	Q99829	CPNE1_HUMAN	CPNE1	Copine-1
5.65459	-1.09496	Q96DM3	RMC1_HUMAN	RMC1	Regulator of MON1-CCZ1 complex
5.65338	-1.22683	P61513	RL37A_HUMAN	RPL37A	Large ribosomal subunit protein eL43
5.65292	1.16111	Q8IWB1	IPRI_HUMAN	ITPRIP	Inositol 1,4,5-trisphosphate receptor-interacting protein
5.65272	-0.845994	Q02833	RASF7_HUMAN	RASSF7	Ras association domain-containing protein 7
5.65143	0.324099	Q5SRE5	NU188_HUMAN	NUP188	Nucleoporin NUP188
5.65083	-2.74083	Q96AT9	RPE_HUMAN	RPE	Ribulose-phosphate 3-epimerase
5.6505	-0.485964	Q96Q11	TRNT1_HUMAN	TRNT1	CCA tRNA nucleotidyltransferase 1, mitochondrial
5.65037	-2.09096	Q96S16	JMJD8_HUMAN	JMJD8	JmjC domain-containing protein 8
5.64787	-2.37729	P49407	ARRB1_HUMAN	ARRB1	Beta-arrestin-1
5.64733	0.491032	Q2TBE0	C19L2_HUMAN	CWF19L2	CWF19-like protein 2
5.64546	-0.750826	Q9NR46	SHLB2_HUMAN	SH3GLB2	Endophilin-B2
5.64478	-1.30285	P35556	FBN2_HUMAN	FBN2	Fibrillin-2
5.64337	-0.7242	Q9NR48	ASH1L_HUMAN	ASH1L	Histone-lysine N-methyltransferase ASH1L
5.64009	-2.85822	P20810	ICAL_HUMAN	CAST	Calpastatin
5.63974	-0.790061	O95359	TACC2_HUMAN	TACC2	Transforming acidic coiled-coil-containing protein 2
5.63805	-1.50507	P20336	RAB3A_HUMAN	RAB3A	Ras-related protein Rab-3A
5.63639	-2.24126	P49247	RPIA_HUMAN	RPIA	Ribose-5-phosphate isomerase
5.63494	-3.43445	Q8N8S7	ENAH_HUMAN	ENAH	Protein enabled homolog
5.63416	-2.36364	P12532	KCRU_HUMAN	CKMT1B	Creatine kinase U-type, mitochondrial
5.63346	-1.13573	O95292	VAPB_HUMAN	VAPB	Vesicle-associated membrane protein-associated protein B/C
5.6331	-1.2235	P62750	RL23A_HUMAN	RPL23A	Large ribosomal subunit protein uL23
5.63169	-1.46566	P53677	AP3M2_HUMAN	AP3M2	AP-3 complex subunit mu-2
5.63161	-1.48127	P62913	RL11_HUMAN	RPL11	Large ribosomal subunit protein uL5
5.62703	-2.90264	P06132	DCUP_HUMAN	UROD	Uroporphyrinogen decarboxylase
5.62661	0.718651	Q96LX8	ZN597_HUMAN	ZNF597	Zinc finger protein 597
5.62642	-0.649703	Q9BZQ6	EDEM3_HUMAN	EDEM3	ER degradation-enhancing alpha-mannosidase-like protein 3
5.62547	-0.393422	O00192	ARVC_HUMAN	ARVCF	Splicing regulator ARVCF
5.62536	-0.48484	Q9Y666	S12A7_HUMAN	SLC12A7	Solute carrier family 12 member 7
5.62443	-2.30169	Q06830;cRAP-Q06830	PRDX1_HUMAN;cRAP-PRDX1_HUMAN	PRDX1;cRAP-PRDX1	Peroxiredoxin-1
5.62408	-0.629241	P35580	MYH10_HUMAN	MYH10	Myosin-10
5.62219	-3.22718	P50238	CRIP1_HUMAN	CRIP1	Cysteine-rich protein 1
5.61978	-0.559133	Q96BD5	PF21A_HUMAN	PHF21A	PHD finger protein 21A
5.61745	-2.48766	Q9HA64	KT3K_HUMAN	FN3KRP	Ketosamine-3-kinase
5.61498	-1.63469	O60502	OGA_HUMAN	OGA	Protein O-GlcNAcase
5.61494	0.438885	Q9BRG2	SH23A_HUMAN	SH2D3A	SH2 domain-containing protein 3A
5.61437	-0.830376	Q9NTZ6	RBM12_HUMAN	RBM12	RNA-binding protein 12
5.61427	0.311284	O95347	SMC2_HUMAN	SMC2	Structural maintenance of chromosomes protein 2
5.61311	0.587493	Q8N531	FBXL6_HUMAN	FBXL6	F-box/LRR-repeat protein 6
5.61172	-1.6345	P09417	DHPR_HUMAN	QDPR	Dihydropteridine reductase
5.61041	-0.933677	Q92791	SC65_HUMAN	P3H4	Endoplasmic reticulum protein SC65
5.61034	-2.57017	P12955	PEPD_HUMAN	PEPD	Xaa-Pro dipeptidase
5.6074	-0.977189	G2XKQ0	SUMO5_HUMAN	SUMO1P1	Small ubiquitin-related modifier 5
5.60682	-0.481405	Q8TBB5	KLDC4_HUMAN	KLHDC4	Kelch domain-containing protein 4
5.60672	-1.52456	Q96Q45	TM237_HUMAN	TMEM237	Transmembrane protein 237
5.60596	-1.74503	Q7Z5L9	I2BP2_HUMAN	IRF2BP2	Interferon regulatory factor 2-binding protein 2
5.60403	-3.27453	O43598	DNPH1_HUMAN	DNPH1	2'-deoxynucleoside 5'-phosphate N-hydrolase 1
5.60292	-1.32087	P11940	PABP1_HUMAN	PABPC1	Polyadenylate-binding protein 1
5.59985	-2.38573	Q9BY67	CADM1_HUMAN	CADM1	Cell adhesion molecule 1
5.59914	-1.72764	P61081	UBC12_HUMAN	UBE2M	NEDD8-conjugating enzyme Ubc12
5.59853	-0.715146	Q9H0M0	WWP1_HUMAN	WWP1	NEDD4-like E3 ubiquitin-protein ligase WWP1
5.59706	-1.69032	P49720	PSB3_HUMAN	PSMB3	Proteasome subunit beta type-3
5.59662	-0.720123	Q9Y5Y0	FLVC1_HUMAN	FLVCR1	Heme transporter FLVCR1
5.59496	3.04213	P04004	VTNC_HUMAN	VTN	Vitronectin
5.59462	-2.16959	Q17R31	TATD3_HUMAN	TATDN3	Putative deoxyribonuclease TATDN3
5.59414	1.15021	Q8WUM9	S20A1_HUMAN	SLC20A1	Sodium-dependent phosphate transporter 1
5.59375	0.582677	Q9Y2R4	DDX52_HUMAN	DDX52	Probable ATP-dependent RNA helicase DDX52
5.59207	1.82335	P37059	DHB2_HUMAN	HSD17B2	17-beta-hydroxysteroid dehydrogenase type 2
5.59142	-3.11429	Q9GZN8	ADSSP_HUMAN	ADISSP	Adipose-secreted signaling protein
5.58883	-1.32136	P28799	GRN_HUMAN	GRN	Progranulin
5.58743	-1.67523	Q9H3R0	KDM4C_HUMAN	KDM4C	Lysine-specific demethylase 4C
5.58554	-0.633161	O14617	AP3D1_HUMAN	AP3D1	AP-3 complex subunit delta-1
5.5833	-2.61014	O43707	ACTN4_HUMAN	ACTN4	Alpha-actinin-4
5.5828	-3.78734	Q8TF74	WIPF2_HUMAN	WIPF2	WAS/WASL-interacting protein family member 2
5.58263	-0.274803	Q8N1B4	VPS52_HUMAN	VPS52	Vacuolar protein sorting-associated protein 52 homolog
5.58029	-2.26768	P39019	RS19_HUMAN	RPS19	Small ribosomal subunit protein eS19
5.57924	-1.47435	P49019	HCAR3_HUMAN	HCAR3	Hydroxycarboxylic acid receptor 3
5.57884	-1.58673	P61254	RL26_HUMAN	RPL26	Large ribosomal subunit protein uL24
5.57764	-1.06998	Q9UET6	TRM7_HUMAN	FTSJ1	tRNA (cytidine(32)/guanosine(34)-2'-O)-methyltransferase
5.57603	-2.44678	P09104	ENOG_HUMAN	ENO2	Gamma-enolase
5.57289	-0.54998	Q8TD16	BICD2_HUMAN	BICD2	Protein bicaudal D homolog 2
5.57144	0.38927	Q9Y446	PKP3_HUMAN	PKP3	Plakophilin-3
5.56905	-1.76054	P39687	AN32A_HUMAN	ANP32A	Acidic leucine-rich nuclear phosphoprotein 32 family member A
5.56708	-2.732	Q96G03	PGM2_HUMAN	PGM2	Phosphopentomutase
5.56702	-1.5598	Q96QK1	VPS35_HUMAN	VPS35	Vacuolar protein sorting-associated protein 35
5.56599	-0.789279	Q13332	PTPRS_HUMAN	PTPRS	Receptor-type tyrosine-protein phosphatase S
5.56262	-0.811293	Q96SB3	NEB2_HUMAN	PPP1R9B	Neurabin-2
5.56243	-0.966115	P40818	UBP8_HUMAN	USP8	Ubiquitin carboxyl-terminal hydrolase 8
5.56086	-0.756501	Q9Y2I1	NISCH_HUMAN	NISCH	Nischarin
5.5608	-1.02167	Q02083	NAAA_HUMAN	NAAA	N-acylethanolamine-hydrolyzing acid amidase
5.55918	-1.36667	Q8N142	PURA1_HUMAN	ADSS1	Adenylosuccinate synthetase isozyme 1
[truncated: 8,017 more rows]

## Sheet: S-Fig. 5d. NK266 vs DMSO (1μM)
-Log(P-value)	Difference	Protein.Group	Protein.Names	Genes	First.Protein.Description
[truncated: 9,228 more rows]

## Sheet: S-Fig. 5e. NK245 vs DMSO (1μM)
-Log(P-value)	Difference	Protein.Group	Protein.Names	Genes	First.Protein.Description
[truncated: 9,228 more rows]
