# Supplementary material for: Targeted degradation of USP7 in solid cancer cells reveals distinct effects of deubiquitinase degraders and inhibitors
Source: Nat Commun. 2026 May 13;17:4331. doi: 10.1038/s41467-026-72295-x (PMC13172357; doi:10.1038/s41467-026-72295-x)
Supplement: Supplementary file 7 — Supplementary Data 6 [file 41467_2026_72295_MOESM7_ESM.xlsx]

## Sheet: S-Fig. 5f. NK266 vs DMSO (1μM) 
-Log(P-value)	Difference	Protein.Group	Protein.Names	Genes	First.Protein.Description
9.92393	-2.93574	Q93009	UBP7_HUMAN	USP7	Ubiquitin carboxyl-terminal hydrolase 7
9.17231	-2.09767	O75608	LYPA1_HUMAN	LYPLA1	Acyl-protein thioesterase 1
8.65327	1.54562	O14862	AIM2_HUMAN	AIM2	Interferon-inducible protein AIM2
8.28191	-1.55396	O43924	PDE6D_HUMAN	PDE6D	Retinal rod rhodopsin-sensitive cGMP 3',5'-cyclic phosphodiesterase subunit delta
7.81545	-1.95567	Q6PIJ6	FBX38_HUMAN	FBXO38	F-box only protein 38
7.7317	-0.918206	Q14669	TRIPC_HUMAN	TRIP12	E3 ubiquitin-protein ligase TRIP12
7.53003	-1.61968	Q8WWQ0	PHIP_HUMAN	PHIP	PH-interacting protein
7.30542	0.547329	P78357	CNTP1_HUMAN	CNTNAP1	Contactin-associated protein 1
7.27482	1.06243	P12110	CO6A2_HUMAN	COL6A2	Collagen alpha-2(VI) chain
7.1063	1.12561	Q58EX7	PKHG4_HUMAN	PLEKHG4	Puratrophin-1
6.99012	0.577285	O15118	NPC1_HUMAN	NPC1	NPC intracellular cholesterol transporter 1
6.98962	0.492773	O75110	ATP9A_HUMAN	ATP9A	Probable phospholipid-transporting ATPase IIA
6.97103	0.706174	P29317	EPHA2_HUMAN	EPHA2	Ephrin type-A receptor 2
6.93325	1.67448	P12532	KCRU_HUMAN	CKMT1B	Creatine kinase U-type, mitochondrial
6.90732	0.622107	Q07954	LRP1_HUMAN	LRP1	Prolow-density lipoprotein receptor-related protein 1
6.8331	1.27011	Q14315	FLNC_HUMAN	FLNC	Filamin-C
6.81236	1.28741	Q12756	KIF1A_HUMAN	KIF1A	Kinesin-like protein KIF1A
6.63948	0.90465	P05362	ICAM1_HUMAN	ICAM1	Intercellular adhesion molecule 1
6.5378	-0.766078	Q96FF9	CDCA5_HUMAN	CDCA5	Sororin
6.49443	-1.70832	P14373	TRI27_HUMAN	TRIM27	Zinc finger protein RFP
6.40166	1.26428	Q7L513	FCRLA_HUMAN	FCRLA	Fc receptor-like A
6.39693	0.811251	P28289	TMOD1_HUMAN	TMOD1	Tropomodulin-1
6.39109	0.954789	Q9Y6N5	SQOR_HUMAN	SQOR	Sulfide:quinone oxidoreductase, mitochondrial
6.29902	0.552748	Q92823	NRCAM_HUMAN	NRCAM	Neuronal cell adhesion molecule
6.2789	0.500367	O75976	CBPD_HUMAN	CPD	Carboxypeptidase D
6.18208	0.39056	P02545	LMNA_HUMAN	LMNA	Prelamin-A/C
6.17846	0.753011	O00468	AGRIN_HUMAN	AGRN	Agrin
6.17718	0.449562	Q9Y3Z3	SAMH1_HUMAN	SAMHD1	Deoxynucleoside triphosphate triphosphohydrolase SAMHD1
6.09358	0.997886	P40261	NNMT_HUMAN	NNMT	Nicotinamide N-methyltransferase
6.08975	-0.579818	P52732	KIF11_HUMAN	KIF11	Kinesin-like protein KIF11
6.07782	0.300779	Q13425	SNTB2_HUMAN	SNTB2	Beta-2-syntrophin
6.06028	1.17463	Q92597	NDRG1_HUMAN	NDRG1	Protein NDRG1
6.05385	0.792478	Q6NZI2	CAVN1_HUMAN	CAVIN1	Caveolae-associated protein 1
6.02926	1.17194	Q709F0	ACD11_HUMAN	ACAD11	Acyl-CoA dehydrogenase family member 11
6.02235	-0.594035	O43663	PRC1_HUMAN	PRC1	Protein regulator of cytokinesis 1
5.95671	0.785357	P55268	LAMB2_HUMAN	LAMB2	Laminin subunit beta-2
5.95662	0.981801	P12036	NFH_HUMAN	NEFH	Neurofilament heavy polypeptide
5.89323	0.468241	O00141	SGK1_HUMAN	SGK1	Serine/threonine-protein kinase Sgk1
5.87234	0.232601	Q01082	SPTB2_HUMAN	SPTBN1	Spectrin beta chain, non-erythrocytic 1
5.85976	-1.57667	Q8IWI9	MGAP_HUMAN	MGA	MAX gene-associated protein
5.82928	0.339397	P22570	ADRO_HUMAN	FDXR	NADPH:adrenodoxin oxidoreductase, mitochondrial
5.80995	1.11526	Q15067	ACOX1_HUMAN	ACOX1	Peroxisomal acyl-coenzyme A oxidase 1
5.80711	-0.625016	Q6PL18	ATAD2_HUMAN	ATAD2	ATPase family AAA domain-containing protein 2
5.78803	-0.560292	P26358	DNMT1_HUMAN	DNMT1	DNA (cytosine-5)-methyltransferase 1
5.77454	0.350883	Q5TEJ8	THMS2_HUMAN	THEMIS2	Protein THEMIS2
5.77252	2.03549	Q99541	PLIN2_HUMAN	PLIN2	Perilipin-2
5.76442	1.18785	P26006	ITA3_HUMAN	ITGA3	Integrin alpha-3
5.75736	-0.568707	Q9Y4B6	DCAF1_HUMAN	DCAF1	DDB1- and CUL4-associated factor 1
5.72104	-1.15092	Q8IX18	DHX40_HUMAN	DHX40	Probable ATP-dependent RNA helicase DHX40
5.71071	0.841027	Q12778	FOXO1_HUMAN	FOXO1	Forkhead box protein O1
5.71014	0.822682	Q8WWI1	LMO7_HUMAN	LMO7	LIM domain only protein 7
5.70503	1.1828	Q9BUP0	EFHD1_HUMAN	EFHD1	EF-hand domain-containing protein D1
5.68954	-0.464648	P30825	CTR1_HUMAN	SLC7A1	High affinity cationic amino acid transporter 1
5.62099	1.24297	Q9UBG0	MRC2_HUMAN	MRC2	C-type mannose receptor 2
5.6091	-0.587586	Q9H8V3	ECT2_HUMAN	ECT2	Protein ECT2
5.58085	-0.681695	P51157	RAB28_HUMAN	RAB28	Ras-related protein Rab-28
5.56944	1.00877	P08138	TNR16_HUMAN	NGFR	Tumor necrosis factor receptor superfamily member 16
5.56684	1.27342	P46821	MAP1B_HUMAN	MAP1B	Microtubule-associated protein 1B
5.55541	0.349433	O75190	DNJB6_HUMAN	DNAJB6	DnaJ homolog subfamily B member 6
5.5028	-1.0116	P10412	H14_HUMAN	H1-4	Histone H1.4
5.50273	0.624531	Q8TCU6	PREX1_HUMAN	PREX1	Phosphatidylinositol 3,4,5-trisphosphate-dependent Rac exchanger 1 protein
5.49993	-0.741898	P04183	KITH_HUMAN	TK1	Thymidine kinase, cytosolic
5.49062	1.54154	Q9H2F3	3BHS7_HUMAN	HSD3B7	3 beta-hydroxysteroid dehydrogenase type 7
5.48911	0.477895	O94875	SRBS2_HUMAN	SORBS2	Sorbin and SH3 domain-containing protein 2
5.48477	-0.728679	Q96T88	UHRF1_HUMAN	UHRF1	E3 ubiquitin-protein ligase UHRF1
5.4779	-0.494095	Q9H2J7	S6A15_HUMAN	SLC6A15	Sodium-dependent neutral amino acid transporter B(0)AT2
5.46733	-0.414094	Q05086	UBE3A_HUMAN	UBE3A	Ubiquitin-protein ligase E3A
5.45659	0.396907	P08648	ITA5_HUMAN	ITGA5	Integrin alpha-5
5.45487	-0.436123	O14578	CTRO_HUMAN	CIT	Citron Rho-interacting kinase
5.44287	0.328687	Q7Z406	MYH14_HUMAN	MYH14	Myosin-14
5.43165	1.83941	Q9UJ98	STAG3_HUMAN	STAG3	Cohesin subunit SA-3
5.43041	-1.00189	Q01664	TFAP4_HUMAN	TFAP4	Transcription factor AP-4
5.42956	0.464501	Q9P2E9	RRBP1_HUMAN	RRBP1	Ribosome-binding protein 1
5.42821	0.292822	P00491	PNPH_HUMAN	PNP	Purine nucleoside phosphorylase
5.42666	0.811938	P23471	PTPRZ_HUMAN	PTPRZ1	Receptor-type tyrosine-protein phosphatase zeta
5.41971	1.05811	P12109	CO6A1_HUMAN	COL6A1	Collagen alpha-1(VI) chain
5.41449	-0.593041	P31350	RIR2_HUMAN	RRM2	Ribonucleoside-diphosphate reductase subunit M2
5.41444	0.388436	O00165	HAX1_HUMAN	HAX1	HCLS1-associated protein X-1
5.40903	0.383625	Q9H4M9	EHD1_HUMAN	EHD1	EH domain-containing protein 1
5.409	0.895634	P12277	KCRB_HUMAN	CKB	Creatine kinase B-type
5.39553	-0.579898	Q14527	HLTF_HUMAN	HLTF	Helicase-like transcription factor
5.39536	0.60408	P04083	ANXA1_HUMAN	ANXA1	Annexin A1
5.3925	1.45259	P02511	CRYAB_HUMAN	CRYAB	Alpha-crystallin B chain
5.3916	1.73275	Q8TF66	LRC15_HUMAN	LRRC15	Leucine-rich repeat-containing protein 15
5.38765	0.340388	Q6DD88	ATLA3_HUMAN	ATL3	Atlastin-3
5.36646	-0.616644	O75419	CDC45_HUMAN	CDC45	Cell division control protein 45 homolog
5.36094	0.749512	P41212	ETV6_HUMAN	ETV6	Transcription factor ETV6
5.34299	-0.288994	Q15021	CND1_HUMAN	NCAPD2	Condensin complex subunit 1
5.34017	0.26661	Q13332	PTPRS_HUMAN	PTPRS	Receptor-type tyrosine-protein phosphatase S
5.33613	0.349777	Q13153	PAK1_HUMAN	PAK1	Serine/threonine-protein kinase PAK 1
5.3265	0.791252	P98160	PGBM_HUMAN	HSPG2	Basement membrane-specific heparan sulfate proteoglycan core protein
5.31406	0.394531	Q13642	FHL1_HUMAN	FHL1	Four and a half LIM domains protein 1
5.30803	0.511113	P07858	CATB_HUMAN	CTSB	Cathepsin B
5.3066	0.453385	O75145	LIPA3_HUMAN	PPFIA3	Liprin-alpha-3
5.29281	0.415808	Q9NZM1	MYOF_HUMAN	MYOF	Myoferlin
5.29057	0.373406	P50454	SERPH_HUMAN	SERPINH1	Serpin H1
5.2746	1.31607	Q58EX2	SDK2_HUMAN	SDK2	Protein sidekick-2
5.27205	0.55702	Q02952	AKA12_HUMAN	AKAP12	A-kinase anchor protein 12
5.26747	0.649528	P09486	SPRC_HUMAN	SPARC	SPARC
5.24939	0.337225	Q6UVK1	CSPG4_HUMAN	CSPG4	Chondroitin sulfate proteoglycan 4
5.24414	1.19932	Q9NYA1	SPHK1_HUMAN	SPHK1	Sphingosine kinase 1
5.22259	1.04804	Q969G5	CAVN3_HUMAN	CAVIN3	Caveolae-associated protein 3
5.19442	-0.541595	P49643	PRI2_HUMAN	PRIM2	DNA primase large subunit
5.18598	0.401483	Q99572	P2RX7_HUMAN	P2RX7	P2X purinoceptor 7
5.17191	0.289621	O43491	E41L2_HUMAN	EPB41L2	Band 4.1-like protein 2
5.15571	-0.471042	Q15058	KIF14_HUMAN	KIF14	Kinesin-like protein KIF14
5.15277	-0.692079	Q9UNS1	TIM_HUMAN	TIMELESS	Protein timeless homolog
5.14882	-0.271626	P22102	PUR2_HUMAN	GART	Trifunctional purine biosynthetic protein adenosine-3
5.14101	1.07415	Q53GA4	PHLA2_HUMAN	PHLDA2	Pleckstrin homology-like domain family A member 2
5.14057	0.73845	O75923	DYSF_HUMAN	DYSF	Dysferlin
5.13805	0.561552	P10301	RRAS_HUMAN	RRAS	Ras-related protein R-Ras
5.12972	0.406472	Q9BYK8	HELZ2_HUMAN	HELZ2	Helicase with zinc finger domain 2
5.1186	-0.565733	Q53HL2	BOREA_HUMAN	CDCA8	Borealin
5.11806	-0.446868	P11166	GTR1_HUMAN	SLC2A1	Solute carrier family 2, facilitated glucose transporter member 1
5.0954	-0.705696	Q5TB30	DEP1A_HUMAN	DEPDC1	DEP domain-containing protein 1A
5.09028	0.376113	Q9P0K7	RAI14_HUMAN	RAI14	Ankycorbin
5.08034	-0.651772	Q9H0H5	RGAP1_HUMAN	RACGAP1	Rac GTPase-activating protein 1
5.05571	0.811722	Q9Y6X8	ZHX2_HUMAN	ZHX2	Zinc fingers and homeoboxes protein 2
5.05479	2.11983	Q16799	RTN1_HUMAN	RTN1	Reticulon-1
5.03279	-0.583182	Q9NRZ9	HELLS_HUMAN	HELLS	Lymphoid-specific helicase
5.03023	-0.281588	Q07864	DPOE1_HUMAN	POLE	DNA polymerase epsilon catalytic subunit A
5.0232	-0.476189	Q9BTE7	DCNL5_HUMAN	DCUN1D5	DCN1-like protein 5
5.01903	-0.709616	Q16763	UBE2S_HUMAN	UBE2S	Ubiquitin-conjugating enzyme E2 S
5.01579	1.17587	Q99685	MGLL_HUMAN	MGLL	Monoglyceride lipase
5.00194	-0.315213	Q8TBP0	TBC16_HUMAN	TBC1D16	TBC1 domain family member 16
4.98682	-0.171223	Q8WXH0	SYNE2_HUMAN	SYNE2	Nesprin-2
4.98481	0.296015	P06737	PYGL_HUMAN	PYGL	Glycogen phosphorylase, liver form
4.97909	-0.278881	O00506	STK25_HUMAN	STK25	Serine/threonine-protein kinase 25
4.97485	0.216375	Q15149	PLEC_HUMAN	PLEC	Plectin
4.97102	0.566891	P04792	HSPB1_HUMAN	HSPB1	Heat shock protein beta-1
4.9707	0.29062	P21589	5NTD_HUMAN	NT5E	5'-nucleotidase
4.95838	0.244167	Q9BSJ8	ESYT1_HUMAN	ESYT1	Extended synaptotagmin-1
4.95796	-0.590288	Q6P0N0	M18BP_HUMAN	MIS18BP1	Mis18-binding protein 1
4.93993	0.766469	O95477	ABCA1_HUMAN	ABCA1	Phospholipid-transporting ATPase ABCA1
4.92257	0.950375	Q9UQ03	COR2B_HUMAN	CORO2B	Coronin-2B
4.91737	-0.555297	Q13112	CAF1B_HUMAN	CHAF1B	Chromatin assembly factor 1 subunit B
4.90285	-2.51321	Q5VTB9	RN220_HUMAN	RNF220	E3 ubiquitin-protein ligase RNF220
4.88829	0.775496	P98164	LRP2_HUMAN	LRP2	Low-density lipoprotein receptor-related protein 2
4.8877	-0.43722	Q86XI2	CNDG2_HUMAN	NCAPG2	Condensin-2 complex subunit G2
4.88545	0.479191	P52630	STAT2_HUMAN	STAT2	Signal transducer and activator of transcription 2
4.87411	0.382439	Q9UM54	MYO6_HUMAN	MYO6	Unconventional myosin-VI
4.8588	0.474569	O75155	CAND2_HUMAN	CAND2	Cullin-associated NEDD8-dissociated protein 2
4.85766	0.393944	P18031	PTN1_HUMAN	PTPN1	Tyrosine-protein phosphatase non-receptor type 1
4.85043	0.501724	O95382	M3K6_HUMAN	MAP3K6	Mitogen-activated protein kinase kinase kinase 6
4.84984	0.749027	P98172	EFNB1_HUMAN	EFNB1	Ephrin-B1
4.84914	0.419685	Q13796	SHRM2_HUMAN	SHROOM2	Protein Shroom2
4.84572	-0.274109	Q96RU2	UBP28_HUMAN	USP28	Ubiquitin carboxyl-terminal hydrolase 28
4.83927	0.578698	Q9UNQ0	ABCG2_HUMAN	ABCG2	Broad substrate specificity ATP-binding cassette transporter ABCG2
4.82631	0.717469	P01889	HLAB_HUMAN	HLA-B	HLA class I histocompatibility antigen, B alpha chain
4.82262	0.343135	Q6PCB7	S27A1_HUMAN	SLC27A1	Long-chain fatty acid transport protein 1
4.8153	1.53214	P49918	CDN1C_HUMAN	CDKN1C	Cyclin-dependent kinase inhibitor 1C
4.81328	0.300568	Q9P2B2	FPRP_HUMAN	PTGFRN	Prostaglandin F2 receptor negative regulator
4.80235	0.941575	Q9UPT9	UBP22_HUMAN	USP22	Ubiquitin carboxyl-terminal hydrolase 22
4.77612	-0.239284	Q5TEC6	H37_HUMAN	H3-7	Histone H3-7
4.7584	0.242679	P04179	SODM_HUMAN	SOD2	Superoxide dismutase [Mn], mitochondrial
4.7501	-0.506684	O60678	ANM3_HUMAN	PRMT3	Protein arginine N-methyltransferase 3
4.73833	-0.614698	P53350	PLK1_HUMAN	PLK1	Serine/threonine-protein kinase PLK1
4.73308	-0.57995	Q8N806	UBR7_HUMAN	UBR7	Putative E3 ubiquitin-protein ligase UBR7
4.71908	-0.542243	P00374	DYR_HUMAN	DHFR	Dihydrofolate reductase
4.71534	0.72649	O60861	GAS7_HUMAN	GAS7	Growth arrest-specific protein 7
4.71135	-0.323895	Q9BPX3	CND3_HUMAN	NCAPG	Condensin complex subunit 3
4.70706	0.357797	A4D1P6	WDR91_HUMAN	WDR91	WD repeat-containing protein 91
4.70503	-0.65429	O14965	AURKA_HUMAN	AURKA	Aurora kinase A
4.70397	-0.969454	Q9NS91	RAD18_HUMAN	RAD18	E3 ubiquitin-protein ligase RAD18
4.68121	0.159587	Q13813	SPTN1_HUMAN	SPTAN1	Spectrin alpha chain, non-erythrocytic 1
4.67895	0.661874	Q96L34	MARK4_HUMAN	MARK4	MAP/microtubule affinity-regulating kinase 4
4.67816	0.972541	P27338	AOFB_HUMAN	MAOB	Amine oxidase [flavin-containing] B
4.6718	0.661286	P50479	PDLI4_HUMAN	PDLIM4	PDZ and LIM domain protein 4
4.66719	-0.713385	Q9BW19	KIFC1_HUMAN	KIFC1	Kinesin-like protein KIFC1
4.66077	-0.507581	O14777	NDC80_HUMAN	NDC80	Kinetochore protein NDC80 homolog
4.64741	-0.465291	Q96KB5	TOPK_HUMAN	PBK	Lymphokine-activated killer T-cell-originated protein kinase
4.64289	-0.555156	P09884	DPOLA_HUMAN	POLA1	DNA polymerase alpha catalytic subunit
4.63317	-0.331058	Q9H3R5	CENPH_HUMAN	CENPH	Centromere protein H
4.62771	-0.241255	Q9UKK9	NUDT5_HUMAN	NUDT5	ADP-sugar pyrophosphatase
4.62266	0.492048	Q9HCD6	TANC2_HUMAN	TANC2	Protein TANC2
4.61833	0.701874	Q8N5J2	MINY1_HUMAN	MINDY1	Ubiquitin carboxyl-terminal hydrolase MINDY-1
4.60979	-0.370648	O95235	KI20A_HUMAN	KIF20A	Kinesin-like protein KIF20A
4.6019	-0.898712	O75461	E2F6_HUMAN	E2F6	Transcription factor E2F6
4.59826	0.45663	Q9UDT6	CLIP2_HUMAN	CLIP2	CAP-Gly domain-containing linker protein 2
4.59177	0.559405	Q9HBA0	TRPV4_HUMAN	TRPV4	Transient receptor potential cation channel subfamily V member 4
4.58961	0.178287	Q9H0J9	PAR12_HUMAN	PARP12	Protein mono-ADP-ribosyltransferase PARP12
4.58527	-1.26392	Q969R5	LMBL2_HUMAN	L3MBTL2	Lethal(3)malignant brain tumor-like protein 2
4.58351	0.369886	Q9UPY8	MARE3_HUMAN	MAPRE3	Microtubule-associated protein RP/EB family member 3
4.58121	0.725884	P24821	TENA_HUMAN	TNC	Tenascin
4.57586	0.549183	Q6ZUT6	CCD9B_HUMAN	CCDC9B	Coiled-coil domain-containing protein 9B
4.57189	0.856516	Q16850	CP51A_HUMAN	CYP51A1	Lanosterol 14-alpha demethylase
4.5696	0.258713	O60664	PLIN3_HUMAN	PLIN3	Perilipin-3
4.56372	0.313284	P07902	GALT_HUMAN	GALT	Galactose-1-phosphate uridylyltransferase
4.56317	0.356722	Q9BX66	SRBS1_HUMAN	SORBS1	Sorbin and SH3 domain-containing protein 1
4.56299	0.689324	Q92828	COR2A_HUMAN	CORO2A	Coronin-2A
4.56017	1.13361	Q8N474	SFRP1_HUMAN	SFRP1	Secreted frizzled-related protein 1
4.55934	0.316305	P54922	ADPRH_HUMAN	ADPRH	ADP-ribosylhydrolase ARH1
4.55902	1.0582	P24385	CCND1_HUMAN	CCND1	G1/S-specific cyclin-D1
4.55891	0.23278	Q8ND30	LIPB2_HUMAN	PPFIBP2	Liprin-beta-2
4.55165	0.66829	Q9NZU5	LMCD1_HUMAN	LMCD1	LIM and cysteine-rich domains protein 1
4.54978	0.412243	Q92618	ZN516_HUMAN	ZNF516	Zinc finger protein 516
4.54171	0.777381	O43731	ERD23_HUMAN	KDELR3	ER lumen protein-retaining receptor 3
4.53864	-1.03726	Q96JG8	MAGD4_HUMAN	MAGED4B	Melanoma-associated antigen D4
4.53751	-0.495518	Q9HD67	MYO10_HUMAN	MYO10	Unconventional myosin-X
4.53605	1.52878	Q2QGD7	ZXDC_HUMAN	ZXDC	Zinc finger protein ZXDC
4.53429	-0.314791	P43246	MSH2_HUMAN	MSH2	DNA mismatch repair protein Msh2
4.53185	1.22231	O43294	TGFI1_HUMAN	TGFB1I1	Transforming growth factor beta-1-induced transcript 1 protein
4.52759	0.615916	Q9UPQ0	LIMC1_HUMAN	LIMCH1	LIM and calponin homology domains-containing protein 1
4.52738	0.294893	Q15173	2A5B_HUMAN	PPP2R5B	Serine/threonine-protein phosphatase 2A 56 kDa regulatory subunit beta isoform
4.51783	0.429061	Q96AQ6	PBIP1_HUMAN	PBXIP1	Pre-B-cell leukemia transcription factor-interacting protein 1
4.5174	-0.49184	Q9H4H8	FA83D_HUMAN	FAM83D	Protein FAM83D
4.51679	0.50998	Q14847	LASP1_HUMAN	LASP1	LIM and SH3 domain protein 1
4.51571	0.452514	O95757	HS74L_HUMAN	HSPA4L	Heat shock 70 kDa protein 4L
4.51193	0.46646	Q15057	ACAP2_HUMAN	ACAP2	Arf-GAP with coiled-coil, ANK repeat and PH domain-containing protein 2
4.51014	-0.210159	O43684	BUB3_HUMAN	BUB3	Mitotic checkpoint protein BUB3
4.50574	0.382054	Q6PCE3	PGM2L_HUMAN	PGM2L1	Glucose 1,6-bisphosphate synthase
4.49457	-0.23324	O14929	HAT1_HUMAN	HAT1	Histone acetyltransferase type B catalytic subunit
4.49157	0.324002	P33897	ABCD1_HUMAN	ABCD1	ATP-binding cassette sub-family D member 1
4.48522	0.560476	Q14934	NFAC4_HUMAN	NFATC4	Nuclear factor of activated T-cells, cytoplasmic 4
4.48393	0.604164	Q9UBX1	CATF_HUMAN	CTSF	Cathepsin F
4.47828	0.273345	O00159	MYO1C_HUMAN	MYO1C	Unconventional myosin-Ic
4.47365	0.303972	P02751	FINC_HUMAN	FN1	Fibronectin
4.46411	-0.708406	Q96GD4	AURKB_HUMAN	AURKB	Aurora kinase B
4.4627	-0.556656	O14757	CHK1_HUMAN	CHEK1	Serine/threonine-protein kinase Chk1
4.4601	-0.73659	Q8N9Z2	CC71L_HUMAN	CCDC71L	Coiled-coil domain-containing protein 71L
4.45944	0.520895	O15090	ZN536_HUMAN	ZNF536	Zinc finger protein 536
4.44672	0.225742	Q92625	ANS1A_HUMAN	ANKS1A	Ankyrin repeat and SAM domain-containing protein 1A
4.44531	1.35158	Q5TF21	SOGA3_HUMAN	SOGA3	Protein SOGA3
4.43931	-0.463219	P54132	BLM_HUMAN	BLM	RecQ-like DNA helicase BLM
4.43911	-0.4233	Q99496	RING2_HUMAN	RNF2	E3 ubiquitin-protein ligase RING2
4.42862	0.960361	P52943	CRIP2_HUMAN	CRIP2	Cysteine-rich protein 2
4.42449	-0.374531	Q9HAU0	PKHA5_HUMAN	PLEKHA5	Pleckstrin homology domain-containing family A member 5
4.40828	0.44516	Q53EU6	GPAT3_HUMAN	GPAT3	Glycerol-3-phosphate acyltransferase 3
4.40748	0.500783	O15484	CAN5_HUMAN	CAPN5	Calpain-5
4.40311	0.358521	P17050	NAGAB_HUMAN	NAGA	Alpha-N-acetylgalactosaminidase
4.39728	0.868101	P58215	LOXL3_HUMAN	LOXL3	Lysyl oxidase homolog 3
4.39307	1.04239	P50749	RASF2_HUMAN	RASSF2	Ras association domain-containing protein 2
4.38825	0.281994	O95391	SLU7_HUMAN	SLU7	Pre-mRNA-splicing factor SLU7
4.38283	-0.723946	Q9ULW0	TPX2_HUMAN	TPX2	Targeting protein for Xklp2
4.38058	0.444996	Q9Y6K8	KAD5_HUMAN	AK5	Adenylate kinase isoenzyme 5
4.37373	-0.409906	Q7Z6Z7	HUWE1_HUMAN	HUWE1	E3 ubiquitin-protein ligase HUWE1
4.37182	0.770834	Q8WUY3	PRUN2_HUMAN	PRUNE2	Protein prune homolog 2
4.36865	0.308379	Q5BKZ1	ZN326_HUMAN	ZNF326	DBIRD complex subunit ZNF326
4.36591	-0.508873	O95544	NADK_HUMAN	NADK	NAD kinase
4.3641	0.371236	Q8IU81	I2BP1_HUMAN	IRF2BP1	Interferon regulatory factor 2-binding protein 1
4.35107	0.282703	Q9H3P7	GCP60_HUMAN	ACBD3	Golgi resident protein GCP60
4.34305	1.58814	Q92626	PXDN_HUMAN	PXDN	Peroxidasin homolog
4.3418	-0.527401	Q15398	DLGP5_HUMAN	DLGAP5	Disks large-associated protein 5
4.3417	0.392597	Q9H2D6	TARA_HUMAN	TRIOBP	TRIO and F-actin-binding protein
4.32533	-0.400916	P48200	IREB2_HUMAN	IREB2	Iron-responsive element-binding protein 2
4.30643	0.433153	Q9UNF1	MAGD2_HUMAN	MAGED2	Melanoma-associated antigen D2
4.30124	0.525329	Q9BXX0	EMIL2_HUMAN	EMILIN2	EMILIN-2
4.30037	-0.370179	Q13257	MD2L1_HUMAN	MAD2L1	Mitotic spindle assembly checkpoint protein MAD2A
4.29162	0.396821	Q16610	ECM1_HUMAN	ECM1	Extracellular matrix protein 1
4.29106	0.869577	Q8WY21	SORC1_HUMAN	SORCS1	VPS10 domain-containing receptor SorCS1
4.28971	1.14342	Q8NBJ9	SIDT2_HUMAN	SIDT2	SID1 transmembrane family member 2
4.2892	0.359993	P13747	HLAE_HUMAN	HLA-E	HLA class I histocompatibility antigen, alpha chain E
4.28465	0.344535	P21397	AOFA_HUMAN	MAOA	Amine oxidase [flavin-containing] A
4.28203	0.43645	P50416	CPT1A_HUMAN	CPT1A	Carnitine O-palmitoyltransferase 1, liver isoform
4.27695	0.325557	O75369	FLNB_HUMAN	FLNB	Filamin-B
4.27622	0.57345	Q13576	IQGA2_HUMAN	IQGAP2	Ras GTPase-activating-like protein IQGAP2
4.27499	-0.272232	Q9NRN9	METL5_HUMAN	METTL5	rRNA N6-adenosine-methyltransferase METTL5
4.27228	0.685656	P38571	LICH_HUMAN	LIPA	Lysosomal acid lipase/cholesteryl ester hydrolase
4.27066	0.586467	P47895	AL1A3_HUMAN	ALDH1A3	Retinaldehyde dehydrogenase 3
4.26167	0.165824	Q14195	DPYL3_HUMAN	DPYSL3	Dihydropyrimidinase-related protein 3
4.25333	0.106128	P21333	FLNA_HUMAN	FLNA	Filamin-A
4.24535	-0.394499	Q96G04	EF2KT_HUMAN	EEF2KMT	Protein-lysine N-methyltransferase EEF2KMT
4.23878	0.420171	Q8TED4	G6PT3_HUMAN	SLC37A2	Glucose-6-phosphate exchanger SLC37A2
4.23503	0.4456	P56179	DLX6_HUMAN	DLX6	Homeobox protein DLX-6
4.23288	-0.696212	O60566	BUB1B_HUMAN	BUB1B	Mitotic checkpoint serine/threonine-protein kinase BUB1 beta
4.23285	0.395976	Q96T23	RSF1_HUMAN	RSF1	Remodeling and spacing factor 1
4.23104	1.66182	Q96DR4	STAR4_HUMAN	STARD4	StAR-related lipid transfer protein 4
4.23078	0.493921	Q9UM22	EPDR1_HUMAN	EPDR1	Mammalian ependymin-related protein 1
4.21913	0.302199	O94808	GFPT2_HUMAN	GFPT2	Glutamine--fructose-6-phosphate aminotransferase [isomerizing] 2
4.21813	-0.439087	Q99640	PMYT1_HUMAN	PKMYT1	Membrane-associated tyrosine- and threonine-specific cdc2-inhibitory kinase
4.21627	-0.234849	Q86U90	YRDC_HUMAN	YRDC	Threonylcarbamoyl-AMP synthase
4.21455	-0.514732	Q02241	KIF23_HUMAN	KIF23	Kinesin-like protein KIF23
4.21209	0.219077	P50750	CDK9_HUMAN	CDK9	Cyclin-dependent kinase 9
4.212	0.356098	Q8TER5	ARH40_HUMAN	ARHGEF40	Rho guanine nucleotide exchange factor 40
4.20172	0.459204	Q14764	MVP_HUMAN	MVP	Major vault protein
4.19999	-0.407262	Q9NQS7	INCE_HUMAN	INCENP	Inner centromere protein
4.19629	0.414241	P56199	ITA1_HUMAN	ITGA1	Integrin alpha-1
4.19023	-0.459841	Q9H497	TOR3A_HUMAN	TOR3A	Torsin-3A
4.1821	0.832036	P50895	BCAM_HUMAN	BCAM	Basal cell adhesion molecule
4.17013	0.221871	Q96HP0	DOCK6_HUMAN	DOCK6	Dedicator of cytokinesis protein 6
4.1622	-0.748859	Q96GR4	ZDH12_HUMAN	ZDHHC12	Palmitoyltransferase ZDHHC12
4.16114	0.599327	Q9P299	COPZ2_HUMAN	COPZ2	Coatomer subunit zeta-2
4.15784	-0.140719	Q5SRE5	NU188_HUMAN	NUP188	Nucleoporin NUP188
4.15351	-0.219256	P12268	IMDH2_HUMAN	IMPDH2	Inosine-5'-monophosphate dehydrogenase 2
4.15031	0.234981	Q9H8M1	CQ10B_HUMAN	COQ10B	Coenzyme Q-binding protein COQ10 homolog B, mitochondrial
4.14848	0.988282	Q8TF64	GIPC3_HUMAN	GIPC3	PDZ domain-containing protein GIPC3
4.14754	0.356309	Q9Y6X4	F169A_HUMAN	FAM169A	Soluble lamin-associated protein of 75 kDa
4.14645	0.2502	P28827	PTPRM_HUMAN	PTPRM	Receptor-type tyrosine-protein phosphatase mu
4.14176	0.373164	P23634	AT2B4_HUMAN	ATP2B4	Plasma membrane calcium-transporting ATPase 4
4.14164	0.479174	Q08209	PP2BA_HUMAN	PPP3CA	Protein phosphatase 3 catalytic subunit alpha
4.13481	0.431796	O15037	KHNYN_HUMAN	KHNYN	Protein KHNYN
4.13464	0.937681	Q969L2	MAL2_HUMAN	MAL2	Protein MAL2
4.1316	0.58889	O15068	MCF2L_HUMAN	MCF2L	Guanine nucleotide exchange factor DBS
4.1206	0.685692	Q5TA50	CPTP_HUMAN	CPTP	Ceramide-1-phosphate transfer protein
4.11933	0.310462	Q8WWN8	ARAP3_HUMAN	ARAP3	Arf-GAP with Rho-GAP domain, ANK repeat and PH domain-containing protein 3
4.11636	0.291092	Q9BTV4	TMM43_HUMAN	TMEM43	Transmembrane protein 43
4.11175	0.67477	Q9Y5V3	MAGD1_HUMAN	MAGED1	Melanoma-associated antigen D1
4.10929	-0.397431	Q9BWU0	NADAP_HUMAN	SLC4A1AP	Kanadaptin
4.10699	0.247199	P07384	CAN1_HUMAN	CAPN1	Calpain-1 catalytic subunit
4.10421	-0.502503	P42695	CNDD3_HUMAN	NCAPD3	Condensin-2 complex subunit D3
4.0972	0.809795	P51178	PLCD1_HUMAN	PLCD1	1-phosphatidylinositol 4,5-bisphosphate phosphodiesterase delta-1
4.08585	1.26	P57073	SOX8_HUMAN	SOX8	Transcription factor SOX-8
4.08482	1.07847	Q9UKU0	ACSL6_HUMAN	ACSL6	Long-chain-fatty-acid--CoA ligase 6
4.07853	1.2	P40337	VHL_HUMAN	VHL	von Hippel-Lindau disease tumor suppressor
4.0785	0.173882	Q16822	PCKGM_HUMAN	PCK2	Phosphoenolpyruvate carboxykinase [GTP], mitochondrial
4.07788	0.582057	Q99439	CNN2_HUMAN	CNN2	Calponin-2
4.07655	0.14806	Q8TAT6	NPL4_HUMAN	NPLOC4	Nuclear protein localization protein 4 homolog
4.06473	-0.552598	Q53EZ4	CEP55_HUMAN	CEP55	Centrosomal protein of 55 kDa
4.06336	-0.507236	Q9NQW6	ANLN_HUMAN	ANLN	Anillin
4.05272	-0.275199	Q8WXX5	DNJC9_HUMAN	DNAJC9	DnaJ homolog subfamily C member 9
4.04806	0.569963	Q86U70	LDB1_HUMAN	LDB1	LIM domain-binding protein 1
4.04689	0.619605	P23381	SYWC_HUMAN	WARS1	Tryptophan--tRNA ligase, cytoplasmic
4.03921	1.39687	O43688	PLPP2_HUMAN	PLPP2	Phospholipid phosphatase 2
4.0391	0.291388	P04080	CYTB_HUMAN	CSTB	Cystatin-B
4.03836	-0.335789	O75582	KS6A5_HUMAN	RPS6KA5	Ribosomal protein S6 kinase alpha-5
4.03542	-0.121888	P26640	SYVC_HUMAN	VARS1	Valine--tRNA ligase
4.03279	2.10925	Q9NQ35	NRIP3_HUMAN	NRIP3	Nuclear receptor-interacting protein 3
4.0319	0.246122	P46939	UTRN_HUMAN	UTRN	Utrophin
4.03171	-0.402897	Q96HA7	TONSL_HUMAN	TONSL	Tonsoku-like protein
4.02853	-0.372415	P33316	DUT_HUMAN	DUT	Deoxyuridine 5'-triphosphate nucleotidohydrolase, mitochondrial
4.02346	-0.697976	Q66K64	DCA15_HUMAN	DCAF15	DDB1- and CUL4-associated factor 15
4.02151	0.586826	Q6STE5	SMRD3_HUMAN	SMARCD3	SWI/SNF-related matrix-associated actin-dependent regulator of chromatin subfamily D member 3
4.01727	1.32145	Q96D96	HVCN1_HUMAN	HVCN1	Voltage-gated hydrogen channel 1
4.01393	-0.422791	Q9NWW5	CLN6_HUMAN	CLN6	Ceroid-lipofuscinosis neuronal protein 6
4.00857	0.108911	O43776	SYNC_HUMAN	NARS1	Asparagine--tRNA ligase, cytoplasmic
4.00838	0.567196	Q04609	FOLH1_HUMAN	FOLH1	Glutamate carboxypeptidase 2
4.00422	2.63981	Q5XXA6	ANO1_HUMAN	ANO1	Anoctamin-1
3.99957	0.42172	Q6ZMZ3	SYNE3_HUMAN	SYNE3	Nesprin-3
3.99807	0.332511	Q6YHK3	CD109_HUMAN	CD109	CD109 antigen
3.99592	0.799124	O60282	KIF5C_HUMAN	KIF5C	Kinesin heavy chain isoform 5C
3.99118	0.286527	Q15120	PDK3_HUMAN	PDK3	[Pyruvate dehydrogenase (acetyl-transferring)] kinase isozyme 3, mitochondrial
3.99057	-0.473034	Q16514	TAF12_HUMAN	TAF12	Transcription initiation factor TFIID subunit 12
3.99042	0.270262	Q6WCQ1	MPRIP_HUMAN	MPRIP	Myosin phosphatase Rho-interacting protein
3.98941	0.285758	Q16666	IF16_HUMAN	IFI16	Gamma-interferon-inducible protein 16
3.98844	0.931022	Q08495	DEMA_HUMAN	DMTN	Dematin
3.98719	1.25517	O95864	FADS2_HUMAN	FADS2	Acyl-CoA 6-desaturase
3.97887	0.241805	Q9UHN6	CEIP2_HUMAN	CEMIP2	Inactive cell surface hyaluronidase CEMIP2
3.96202	0.306357	Q8TD43	TRPM4_HUMAN	TRPM4	Transient receptor potential cation channel subfamily M member 4
3.95944	-0.19704	Q9UBK8	MTRR_HUMAN	MTRR	Methionine synthase reductase
3.95792	0.164715	O95425	SVIL_HUMAN	SVIL	Supervillin
3.95693	0.199615	Q92599	SEPT8_HUMAN	SEPTIN8	Septin-8
3.95368	0.653572	P0DMQ5	INAM2_HUMAN	INAFM2	Putative transmembrane protein INAFM2
3.9519	0.444893	P04035	HMDH_HUMAN	HMGCR	3-hydroxy-3-methylglutaryl-coenzyme A reductase
3.94994	0.685253	O43310	CTIF_HUMAN	CTIF	CBP80/20-dependent translation initiation factor
3.94455	-0.505754	Q9H967	WDR76_HUMAN	WDR76	WD repeat-containing protein 76
3.94076	-0.453496	P33981	TTK_HUMAN	TTK	Dual specificity protein kinase TTK
3.93934	0.220072	P51606	RENBP_HUMAN	RENBP	N-acylglucosamine 2-epimerase
3.93697	-0.472129	Q56NI9	ESCO2_HUMAN	ESCO2	N-acetyltransferase ESCO2
3.93592	0.633914	O14832	PAHX_HUMAN	PHYH	Phytanoyl-CoA dioxygenase, peroxisomal
3.93556	0.821145	P39059	COFA1_HUMAN	COL15A1	Collagen alpha-1(XV) chain
3.93233	0.264117	Q562E7	WDR81_HUMAN	WDR81	WD repeat-containing protein 81
3.93212	-0.324415	P28340	DPOD1_HUMAN	POLD1	DNA polymerase delta catalytic subunit
3.92846	0.884654	P32456	GBP2_HUMAN	GBP2	Guanylate-binding protein 2
3.9255	0.34336	O14556	G3PT_HUMAN	GAPDHS	Glyceraldehyde-3-phosphate dehydrogenase, testis-specific
3.9249	0.491521	Q96NE9	FRMD6_HUMAN	FRMD6	FERM domain-containing protein 6
3.92177	-0.274662	Q9NYV6	RRN3_HUMAN	RRN3	RNA polymerase I-specific transcription initiation factor RRN3
3.91996	0.268568	O15061	SYNEM_HUMAN	SYNM	Synemin
3.91306	-0.210866	Q9GZR7	DDX24_HUMAN	DDX24	ATP-dependent RNA helicase DDX24
3.90624	-0.384271	Q9BXS6	NUSAP_HUMAN	NUSAP1	Nucleolar and spindle-associated protein 1
3.90556	-0.375734	Q9UDR5	AASS_HUMAN	AASS	Alpha-aminoadipic semialdehyde synthase, mitochondrial
3.90532	0.269258	Q07065	CKAP4_HUMAN	CKAP4	Cytoskeleton-associated protein 4
3.90485	-0.0918102	P20700	LMNB1_HUMAN	LMNB1	Lamin-B1
3.90167	0.26442	P49748	ACADV_HUMAN	ACADVL	Very long-chain specific acyl-CoA dehydrogenase, mitochondrial
3.90076	0.762849	P00750	TPA_HUMAN	PLAT	Tissue-type plasminogen activator
3.89758	-0.308769	Q06203	PUR1_HUMAN	PPAT	Amidophosphoribosyltransferase
3.89703	-0.395645	P40126	TYRP2_HUMAN	DCT	L-dopachrome tautomerase
3.89643	-0.484615	P04818	TYSY_HUMAN	TYMS	Thymidylate synthase
3.89553	0.454226	P04062	GBA1_HUMAN	GBA1	Lysosomal acid glucosylceramidase
3.88784	0.61903	P04156	PRIO_HUMAN	PRNP	Major prion protein
3.88672	-0.204605	Q12789	TF3C1_HUMAN	GTF3C1	General transcription factor 3C polypeptide 1
3.88602	0.11015	P29590	PML_HUMAN	PML	Protein PML
3.88153	1.65211	Q8N4X5	AF1L2_HUMAN	AFAP1L2	Actin filament-associated protein 1-like 2
3.87602	-0.174169	Q8TB61	S35B2_HUMAN	SLC35B2	Adenosine 3'-phospho 5'-phosphosulfate transporter 1
3.8735	0.491438	Q9UDY2	ZO2_HUMAN	TJP2	Tight junction protein ZO-2
3.87347	-0.501518	Q9HBM1	SPC25_HUMAN	SPC25	Kinetochore protein Spc25
3.87123	-0.688992	P30291	WEE1_HUMAN	WEE1	Wee1-like protein kinase
3.86916	0.225097	Q99571	P2RX4_HUMAN	P2RX4	P2X purinoceptor 4
3.86556	1.12883	P27701	CD82_HUMAN	CD82	CD82 antigen
3.86235	-0.382908	O15440	MRP5_HUMAN	ABCC5	ATP-binding cassette sub-family C member 5
3.85838	0.320807	Q8WX93	PALLD_HUMAN	PALLD	Palladin
3.85745	-0.68834	O94782	UBP1_HUMAN	USP1	Ubiquitin carboxyl-terminal hydrolase 1
3.85635	0.929863	Q9BZQ8	NIBA1_HUMAN	NIBAN1	Protein Niban 1
3.8559	-0.384452	P45973	CBX5_HUMAN	CBX5	Chromobox protein homolog 5
3.85241	0.330511	Q8NEY1	NAV1_HUMAN	NAV1	Neuron navigator 1
3.84826	-0.151185	P25205	MCM3_HUMAN	MCM3	DNA replication licensing factor MCM3
3.84449	-0.893251	O75496	GEMI_HUMAN	GMNN	Geminin
3.84006	0.249326	Q96CA5	BIRC7_HUMAN	BIRC7	Baculoviral IAP repeat-containing protein 7
3.83969	0.24521	O60293	ZC3H1_HUMAN	ZFC3H1	Zinc finger C3H1 domain-containing protein
3.8392	0.734495	P23469	PTPRE_HUMAN	PTPRE	Receptor-type tyrosine-protein phosphatase epsilon
3.83488	0.236179	O00754	MA2B1_HUMAN	MAN2B1	Lysosomal alpha-mannosidase
3.83005	-0.335793	Q15054	DPOD3_HUMAN	POLD3	DNA polymerase delta subunit 3
3.82966	-0.423707	Q01650	LAT1_HUMAN	SLC7A5	Large neutral amino acids transporter small subunit 1
3.82562	0.594751	Q86YB8	ERO1B_HUMAN	ERO1B	ERO1-like protein beta
3.82434	0.21267	O43813	LANC1_HUMAN	LANCL1	Glutathione S-transferase LANCL1
3.82189	0.472111	Q14108	SCRB2_HUMAN	SCARB2	Lysosome membrane protein 2
3.82018	0.315075	Q99590	SCAFB_HUMAN	SCAF11	Protein SCAF11
3.81755	0.918376	Q86UL8	MAGI2_HUMAN	MAGI2	Membrane-associated guanylate kinase, WW and PDZ domain-containing protein 2
3.8172	0.461439	P42658	DPP6_HUMAN	DPP6	Dipeptidyl aminopeptidase-like protein 6
3.81484	-0.406384	Q86VV8	RTTN_HUMAN	RTTN	Rotatin
3.81236	1.4146	Q92826	HXB13_HUMAN	HOXB13	Homeobox protein Hox-B13
3.81167	-0.678956	Q8WWK9	CKAP2_HUMAN	CKAP2	Cytoskeleton-associated protein 2
3.80958	-0.916812	Q96EI5	TCAL4_HUMAN	TCEAL4	Transcription elongation factor A protein-like 4
3.80776	-0.165039	Q13085	ACACA_HUMAN	ACACA	Acetyl-CoA carboxylase 1
3.80247	0.373606	Q96C24	SYTL4_HUMAN	SYTL4	Synaptotagmin-like protein 4
3.8017	-0.256547	O95347	SMC2_HUMAN	SMC2	Structural maintenance of chromosomes protein 2
3.80158	0.822203	Q9H6X2	ANTR1_HUMAN	ANTXR1	Anthrax toxin receptor 1
3.79989	0.701891	P00966	ASSY_HUMAN	ASS1	Argininosuccinate synthase
3.79518	0.762132	Q9NZN4	EHD2_HUMAN	EHD2	EH domain-containing protein 2
3.78985	1.75662	Q9BX46	RBM24_HUMAN	RBM24	RNA-binding protein 24
3.78875	0.754727	P35052	GPC1_HUMAN	GPC1	Glypican-1
3.786	0.445387	Q9Y646	CBPQ_HUMAN	CPQ	Carboxypeptidase Q
3.786	0.521056	P05026	AT1B1_HUMAN	ATP1B1	Sodium/potassium-transporting ATPase subunit beta-1
3.78248	-0.235766	Q68CZ6	HAUS3_HUMAN	HAUS3	HAUS augmin-like complex subunit 3
3.78006	0.409312	P48681	NEST_HUMAN	NES	Nestin
3.77797	-0.373972	Q9H8W4	PKHF2_HUMAN	PLEKHF2	Pleckstrin homology domain-containing family F member 2
3.77522	0.76377	Q9Y5J5	PHLA3_HUMAN	PHLDA3	Pleckstrin homology-like domain family A member 3
3.76131	-0.615343	P49454	CENPF_HUMAN	CENPF	Centromere protein F
3.75702	0.501441	Q8N4A0	GALT4_HUMAN	GALNT4	Polypeptide N-acetylgalactosaminyltransferase 4
3.75437	-0.357134	Q9Y314	NOSIP_HUMAN	NOSIP	Nitric oxide synthase-interacting protein
3.75348	0.349957	Q16555	DPYL2_HUMAN	DPYSL2	Dihydropyrimidinase-related protein 2
3.75057	0.191945	Q13451	FKBP5_HUMAN	FKBP5	Peptidyl-prolyl cis-trans isomerase FKBP5
3.74666	0.7395	Q6IQ23	PKHA7_HUMAN	PLEKHA7	Pleckstrin homology domain-containing family A member 7
3.7376	0.375259	Q05682	CALD1_HUMAN	CALD1	Caldesmon
3.73366	0.138819	Q9NSE4	SYIM_HUMAN	IARS2	Isoleucine--tRNA ligase, mitochondrial
3.7327	-0.208026	P46100	ATRX_HUMAN	ATRX	Transcriptional regulator ATRX
3.73073	0.628957	Q14814	MEF2D_HUMAN	MEF2D	Myocyte-specific enhancer factor 2D
3.73022	0.642031	Q13469	NFAC2_HUMAN	NFATC2	Nuclear factor of activated T-cells, cytoplasmic 2
3.72935	0.494959	Q658P3	STEA3_HUMAN	STEAP3	Metalloreductase STEAP3
3.72807	0.2354	Q9H4L5	OSBL3_HUMAN	OSBPL3	Oxysterol-binding protein-related protein 3
3.72802	-0.409973	P52292	IMA1_HUMAN	KPNA2	Importin subunit alpha-1
3.72634	-0.512096	Q8NE01	CNNM3_HUMAN	CNNM3	Metal transporter CNNM3
3.72564	0.240493	Q8WTS6	SETD7_HUMAN	SETD7	Histone-lysine N-methyltransferase SETD7
3.72302	-0.423333	Q5TZA2	CROCC_HUMAN	CROCC	Rootletin
3.72263	0.461877	Q9BY89	K1671_HUMAN	KIAA1671	Uncharacterized protein KIAA1671
3.71932	0.344038	P02649	APOE_HUMAN	APOE	Apolipoprotein E
3.718	-0.186239	Q7KZ85	SPT6H_HUMAN	SUPT6H	Transcription elongation factor SPT6
3.71061	0.198669	Q99698	LYST_HUMAN	LYST	Lysosomal-trafficking regulator
3.70923	0.6304	Q9BRL6	SRSF8_HUMAN	SRSF8	Serine/arginine-rich splicing factor 8
3.7048	0.560987	Q0ZGT2	NEXN_HUMAN	NEXN	Nexilin
3.70185	-0.0836558	Q9UIG0	BAZ1B_HUMAN	BAZ1B	Tyrosine-protein kinase BAZ1B
3.69925	-0.224291	O60231	DHX16_HUMAN	DHX16	Pre-mRNA-splicing factor ATP-dependent RNA helicase DHX16
3.69874	0.282284	P10321	HLAC_HUMAN	HLA-C	HLA class I histocompatibility antigen, C alpha chain
3.69805	0.783193	Q03135	CAV1_HUMAN	CAV1	Caveolin-1
3.69747	0.115246	Q9H0X9	OSBL5_HUMAN	OSBPL5	Oxysterol-binding protein-related protein 5
3.69654	0.193	Q96C12	ARMC5_HUMAN	ARMC5	Armadillo repeat-containing protein 5
3.69516	0.72086	O15230	LAMA5_HUMAN	LAMA5	Laminin subunit alpha-5
3.695	0.175014	Q96GQ7	DDX27_HUMAN	DDX27	Probable ATP-dependent RNA helicase DDX27
3.69497	0.475991	P23743	DGKA_HUMAN	DGKA	Diacylglycerol kinase alpha
3.69456	-0.380724	Q149N8	SHPRH_HUMAN	SHPRH	E3 ubiquitin-protein ligase SHPRH
3.69453	0.855906	Q14865	ARI5B_HUMAN	ARID5B	AT-rich interactive domain-containing protein 5B
3.69153	0.496849	P84022	SMAD3_HUMAN	SMAD3	Mothers against decapentaplegic homolog 3
3.69102	0.515177	Q7RTV5	PXL2C_HUMAN	PRXL2C	Peroxiredoxin-like 2C
3.68955	1.30698	P16066	ANPRA_HUMAN	NPR1	Atrial natriuretic peptide receptor 1
3.68865	-0.132937	Q9NX46	ADPRS_HUMAN	ADPRS	ADP-ribosylhydrolase ARH3
3.68183	-0.38741	P06493	CDK1_HUMAN	CDK1	Cyclin-dependent kinase 1
3.67837	-0.37897	Q8TCG1	CIP2A_HUMAN	CIP2A	Protein CIP2A
3.67624	0.278487	P27987	IP3KB_HUMAN	ITPKB	Inositol-trisphosphate 3-kinase B
3.6753	0.653804	P21860	ERBB3_HUMAN	ERBB3	Receptor tyrosine-protein kinase erbB-3
3.67524	0.428352	Q9BW30	TPPP3_HUMAN	TPPP3	Tubulin polymerization-promoting protein family member 3
3.67465	-0.422287	Q8IYA6	CKP2L_HUMAN	CKAP2L	Cytoskeleton-associated protein 2-like
3.67233	0.512613	P07996	TSP1_HUMAN	THBS1	Thrombospondin-1
3.66926	0.473196	Q9NYJ7	DLL3_HUMAN	DLL3	Delta-like protein 3
3.66758	-0.204885	Q13017	RHG05_HUMAN	ARHGAP5	Rho GTPase-activating protein 5
3.66528	-0.793442	Q6P4F7	RHGBA_HUMAN	ARHGAP11A	Rho GTPase-activating protein 11A
3.65949	0.225028	P55084	ECHB_HUMAN	HADHB	Trifunctional enzyme subunit beta, mitochondrial
3.65915	0.268336	O15085	ARHGB_HUMAN	ARHGEF11	Rho guanine nucleotide exchange factor 11
3.65762	-0.500241	P14679	TYRO_HUMAN	TYR	Tyrosinase
3.65655	0.498368	P36959	GMPR1_HUMAN	GMPR	GMP reductase 1
3.65444	0.217648	P46940	IQGA1_HUMAN	IQGAP1	Ras GTPase-activating-like protein IQGAP1
3.65345	0.531113	O15228	GNPAT_HUMAN	GNPAT	Dihydroxyacetone phosphate acyltransferase
3.65283	0.0848961	P49419	AL7A1_HUMAN	ALDH7A1	Alpha-aminoadipic semialdehyde dehydrogenase
3.65043	0.313937	Q2T9J0	TYSD1_HUMAN	TYSND1	Peroxisomal leader peptide-processing protease
3.6494	0.428187	O00273	DFFA_HUMAN	DFFA	DNA fragmentation factor subunit alpha
3.64786	0.856508	Q04743	EMX2_HUMAN	EMX2	Homeobox protein EMX2
3.64619	0.202275	P08670	VIME_HUMAN	VIM	Vimentin
3.64403	0.58529	P05771	KPCB_HUMAN	PRKCB	Protein kinase C beta type
3.63523	0.614563	A0AV96	RBM47_HUMAN	RBM47	RNA-binding protein 47
3.63382	-0.212083	Q8IWC1	MA7D3_HUMAN	MAP7D3	MAP7 domain-containing protein 3
3.63325	0.24108	Q6PIU2	NCEH1_HUMAN	NCEH1	Neutral cholesterol ester hydrolase 1
3.63025	-0.172031	Q8IUR7	ARMC8_HUMAN	ARMC8	Armadillo repeat-containing protein 8
3.62921	0.320674	P07711	CATL1_HUMAN	CTSL	Procathepsin L
3.62776	0.287758	Q6PI48	SYDM_HUMAN	DARS2	Aspartate--tRNA ligase, mitochondrial
3.62377	-0.201363	Q8NCE0	SEN2_HUMAN	TSEN2	tRNA-splicing endonuclease subunit Sen2
3.62288	0.714027	Q8N5X7	IF4E3_HUMAN	EIF4E3	Eukaryotic translation initiation factor 4E type 3
3.62189	0.767182	Q5EBM0	CMPK2_HUMAN	CMPK2	UMP-CMP kinase 2, mitochondrial
3.62148	-0.699371	Q14807	KIF22_HUMAN	KIF22	Kinesin-like protein KIF22
3.62107	0.355141	O00584	RNT2_HUMAN	RNASET2	Ribonuclease T2
3.62026	0.430289	Q9ULL4	PLXB3_HUMAN	PLXNB3	Plexin-B3
3.61861	-0.265818	Q13115	DUS4_HUMAN	DUSP4	Dual specificity protein phosphatase 4
3.61842	1.08485	Q14123	PDE1C_HUMAN	PDE1C	Dual specificity calcium/calmodulin-dependent 3',5'-cyclic nucleotide phosphodiesterase 1C
3.6163	0.58931	Q8TB45	DPTOR_HUMAN	DEPTOR	DEP domain-containing mTOR-interacting protein
3.61482	-0.17972	Q00765	REEP5_HUMAN	REEP5	Receptor expression-enhancing protein 5
3.61446	0.233512	Q14320	FA50A_HUMAN	FAM50A	Protein FAM50A
3.61207	-0.238828	Q15645	PCH2_HUMAN	TRIP13	Pachytene checkpoint protein 2 homolog
3.61036	0.242821	O14745	NHRF1_HUMAN	NHERF1	Na(+)/H(+) exchange regulatory cofactor NHE-RF1
3.60747	0.15711	P16278	BGAL_HUMAN	GLB1	Beta-galactosidase
3.60465	0.130729	P33121	ACSL1_HUMAN	ACSL1	Long-chain-fatty-acid--CoA ligase 1
3.60373	-0.144293	P49368	TCPG_HUMAN	CCT3	T-complex protein 1 subunit gamma
3.60365	0.11355	Q9UBV8	PEF1_HUMAN	PEF1	Peflin
3.60343	-0.229252	O75530	EED_HUMAN	EED	Polycomb protein EED
3.60055	0.344441	P55199	ELL_HUMAN	ELL	RNA polymerase II elongation factor ELL
3.59948	0.214836	O14974	MYPT1_HUMAN	PPP1R12A	Protein phosphatase 1 regulatory subunit 12A
3.5941	0.337543	P26572	MGAT1_HUMAN	MGAT1	Alpha-1,3-mannosyl-glycoprotein 2-beta-N-acetylglucosaminyltransferase
3.59346	-0.654856	P30305	MPIP2_HUMAN	CDC25B	M-phase inducer phosphatase 2
3.59132	-0.414653	O43502	RA51C_HUMAN	RAD51C	DNA repair protein RAD51 homolog 3
3.59129	0.277555	Q15052	ARHG6_HUMAN	ARHGEF6	Rho guanine nucleotide exchange factor 6
3.58927	-0.309066	Q6SJ93	F111B_HUMAN	FAM111B	Serine protease FAM111B
3.58838	-0.221828	P35659	DEK_HUMAN	DEK	Protein DEK
3.58755	0.136261	P35579	MYH9_HUMAN	MYH9	Myosin-9
3.5874	0.848016	Q9H5H4	ZN768_HUMAN	ZNF768	Zinc finger protein 768
3.58735	-0.265807	Q16626	MEA1_HUMAN	MEA1	Male-enhanced antigen 1
3.58393	0.454745	Q08999	RBL2_HUMAN	RBL2	Retinoblastoma-like protein 2
3.58244	-0.2582	Q8IVL1	NAV2_HUMAN	NAV2	Neuron navigator 2
3.57716	-0.526629	Q9BSJ5	CQ080_HUMAN	C17orf80	Uncharacterized protein C17orf80
3.56016	0.353588	Q3SY69	AL1L2_HUMAN	ALDH1L2	Mitochondrial 10-formyltetrahydrofolate dehydrogenase
3.55941	-0.684643	Q9NVP2	ASF1B_HUMAN	ASF1B	Histone chaperone ASF1B
3.55853	1.14793	P38936	CDN1A_HUMAN	CDKN1A	Cyclin-dependent kinase inhibitor 1
3.55393	-0.578675	P30307	MPIP3_HUMAN	CDC25C	M-phase inducer phosphatase 3
3.55229	0.905605	Q9Y6U3	SCIN_HUMAN	SCIN	Scinderin
3.54695	0.794508	P10636;cRAP-P10636	TAU_HUMAN;cRAP-TAU_HUMAN	MAPT;cRAP-MAPT	Microtubule-associated protein tau
3.54684	0.390866	Q5JSL3	DOC11_HUMAN	DOCK11	Dedicator of cytokinesis protein 11
3.54479	0.573328	Q9HCH5	SYTL2_HUMAN	SYTL2	Synaptotagmin-like protein 2
3.54421	0.246099	O00192	ARVC_HUMAN	ARVCF	Splicing regulator ARVCF
3.5442	0.492643	P08493	MGP_HUMAN	MGP	Matrix Gla protein
3.53607	0.742642	Q9BVA1	TBB2B_HUMAN	TUBB2B	Tubulin beta-2B chain
3.53394	0.432839	P11047	LAMC1_HUMAN	LAMC1	Laminin subunit gamma-1
3.53175	0.268812	Q8TAA9	VANG1_HUMAN	VANGL1	Vang-like protein 1
3.53102	0.207238	Q05655	KPCD_HUMAN	PRKCD	Protein kinase C delta type
3.53047	0.122184	Q9BVP2	GNL3_HUMAN	GNL3	Guanine nucleotide-binding protein-like 3
3.52948	0.302748	Q9H7N4	SFR19_HUMAN	SCAF1	Splicing factor, arginine/serine-rich 19
3.52933	0.35894	O43306	ADCY6_HUMAN	ADCY6	Adenylate cyclase type 6
3.52798	0.274864	Q9NSC5	HOME3_HUMAN	HOMER3	Homer protein homolog 3
3.5278	0.950448	Q9UH03	SEPT3_HUMAN	SEPTIN3	Neuronal-specific septin-3
3.52607	-0.214835	P33993	MCM7_HUMAN	MCM7	DNA replication licensing factor MCM7
3.52436	0.971442	Q05193	DYN1_HUMAN	DNM1	Dynamin-1
3.52365	-0.719193	O43463	SUV91_HUMAN	SUV39H1	Histone-lysine N-methyltransferase SUV39H1
3.52313	-0.432198	Q96R06	SPAG5_HUMAN	SPAG5	Sperm-associated antigen 5
3.52166	0.726814	Q8NHS3	MFSD8_HUMAN	MFSD8	Major facilitator superfamily domain-containing protein 8
3.52143	0.350938	P42684	ABL2_HUMAN	ABL2	Tyrosine-protein kinase ABL2
3.51875	0.120652	O43432	IF4G3_HUMAN	EIF4G3	Eukaryotic translation initiation factor 4 gamma 3
3.51785	0.349196	P08582	TRFM_HUMAN	MELTF	Melanotransferrin
3.51565	0.110253	P17480	UBF1_HUMAN	UBTF	Nucleolar transcription factor 1
3.51259	0.827443	O60229	KALRN_HUMAN	KALRN	Kalirin
3.50654	0.735681	Q92556	ELMO1_HUMAN	ELMO1	Engulfment and cell motility protein 1
3.50497	0.764809	O15075	DCLK1_HUMAN	DCLK1	Serine/threonine-protein kinase DCLK1
3.50419	0.157582	Q9NQT5	EXOS3_HUMAN	EXOSC3	Exosome complex component RRP40
3.5022	0.294611	O94762	RECQ5_HUMAN	RECQL5	ATP-dependent DNA helicase Q5
3.49651	0.385059	Q9BS40	LXN_HUMAN	LXN	Latexin
3.49603	0.52969	A6NFQ2	TCAF2_HUMAN	TCAF2	TRPM8 channel-associated factor 2
3.49313	-0.805693	O95067	CCNB2_HUMAN	CCNB2	G2/mitotic-specific cyclin-B2
3.48114	-0.154499	P35249	RFC4_HUMAN	RFC4	Replication factor C subunit 4
3.47458	-0.479632	Q99661	KIF2C_HUMAN	KIF2C	Kinesin-like protein KIF2C
3.47321	-0.734769	Q6ZT12	UBR3_HUMAN	UBR3	E3 ubiquitin-protein ligase UBR3
3.47066	-0.347339	Q7Z7C8	TAF8_HUMAN	TAF8	Transcription initiation factor TFIID subunit 8
3.4687	0.0850482	P53621	COPA_HUMAN	COPA	Coatomer subunit alpha
3.46682	-0.173859	P27708	PYR1_HUMAN	CAD	CAD protein
3.4656	0.381825	Q96QD9	UIF_HUMAN	FYTTD1	UAP56-interacting factor
3.46496	0.361418	Q8IYB1	M21D2_HUMAN	MB21D2	Nucleotidyltransferase MB21D2
3.46192	0.229204	O96005	CLPT1_HUMAN	CLPTM1	Putative lipid scramblase CLPTM1
3.45695	0.370611	Q96D15	RCN3_HUMAN	RCN3	Reticulocalbin-3
3.45679	-0.437171	P49247	RPIA_HUMAN	RPIA	Ribose-5-phosphate isomerase
3.45643	0.553358	P25189	MYP0_HUMAN	MPZ	Myelin protein P0
3.45636	-0.176301	Q96I15	SCLY_HUMAN	SCLY	Selenocysteine lyase
3.45561	0.535396	O95865	DDAH2_HUMAN	DDAH2	N(G),N(G)-dimethylarginine dimethylaminohydrolase 2
3.44976	1.04069	P14923	PLAK_HUMAN	JUP	Junction plakoglobin
3.44698	0.156992	Q92673	SORL_HUMAN	SORL1	Sortilin-related receptor
3.44104	0.299693	P80217	IN35_HUMAN	IFI35	Interferon-induced 35 kDa protein
3.43886	-0.470251	P49642	PRI1_HUMAN	PRIM1	DNA primase small subunit
3.43669	-0.38717	Q70Z53	F10C1_HUMAN	FRA10AC1	Protein FRA10AC1
3.43302	0.339952	P80303	NUCB2_HUMAN	NUCB2	Nucleobindin-2
3.43133	-0.345567	Q96QE3	ATAD5_HUMAN	ATAD5	ATPase family AAA domain-containing protein 5
3.43119	-0.122046	O95573	ACSL3_HUMAN	ACSL3	Fatty acid CoA ligase Acsl3
3.43087	0.457958	Q5T0D9	TPRGL_HUMAN	TPRG1L	Tumor protein p63-regulated gene 1-like protein
3.42891	0.612679	P20592	MX2_HUMAN	MX2	Interferon-induced GTP-binding protein Mx2
3.42708	0.337264	Q9NP61	ARFG3_HUMAN	ARFGAP3	ADP-ribosylation factor GTPase-activating protein 3
3.42398	0.578413	Q9BZ72	PITM2_HUMAN	PITPNM2	Membrane-associated phosphatidylinositol transfer protein 2
3.42147	-0.564043	Q9NSP4	CENPM_HUMAN	CENPM	Centromere protein M
3.41872	0.551407	P05090	APOD_HUMAN	APOD	Apolipoprotein D
3.41287	0.313882	O00257	CBX4_HUMAN	CBX4	E3 SUMO-protein ligase CBX4
3.41211	0.763306	Q96GU1	PAGE5_HUMAN	PAGE5	P antigen family member 5
3.40846	-0.236609	Q6ZN17	LN28B_HUMAN	LIN28B	Protein lin-28 homolog B
3.40811	0.124361	Q7L2J0	MEPCE_HUMAN	MEPCE	7SK snRNA methylphosphate capping enzyme
3.40798	-0.232407	Q9GZT8	NIF3L_HUMAN	NIF3L1	NIF3-like protein 1
3.40795	-0.353121	Q9H4L7	SMRCD_HUMAN	SMARCAD1	SWI/SNF-related matrix-associated actin-dependent regulator of chromatin subfamily A containing DEAD/H box 1
3.40152	0.107453	Q14684	RRP1B_HUMAN	RRP1B	Ribosomal RNA processing protein 1 homolog B
3.40009	-0.226146	P18858	DNLI1_HUMAN	LIG1	DNA ligase 1
3.39621	0.833253	Q8IUS5	EPHX4_HUMAN	EPHX4	Epoxide hydrolase 4
3.39472	0.194997	Q07157	ZO1_HUMAN	TJP1	Tight junction protein ZO-1
3.39416	0.276006	O94804	STK10_HUMAN	STK10	Serine/threonine-protein kinase 10
3.39239	-0.280262	Q86YS7	C2CD5_HUMAN	C2CD5	C2 domain-containing protein 5
3.39201	0.528259	Q9BPU6	DPYL5_HUMAN	DPYSL5	Dihydropyrimidinase-related protein 5
3.39186	0.772925	Q9NR34	MA1C1_HUMAN	MAN1C1	Mannosyl-oligosaccharide 1,2-alpha-mannosidase IC
3.39093	-0.378242	Q9NVI1	FANCI_HUMAN	FANCI	Fanconi anemia group I protein
3.3908	0.831178	Q9BQI0	AIF1L_HUMAN	AIF1L	Allograft inflammatory factor 1-like
3.39072	0.19591	Q4ZG55	GREB1_HUMAN	GREB1	Protein GREB1
3.38898	0.509668	O94955	RHBT3_HUMAN	RHOBTB3	Rho-related BTB domain-containing protein 3
3.38309	0.271582	Q86WA8	LONP2_HUMAN	LONP2	Lon protease homolog 2, peroxisomal
3.3807	0.513416	Q92692	NECT2_HUMAN	NECTIN2	Nectin-2
3.38024	0.247548	P17301	ITA2_HUMAN	ITGA2	Integrin alpha-2
3.37871	-0.52396	Q9P0N9	TBCD7_HUMAN	TBC1D7	TBC1 domain family member 7
3.37783	0.598994	O14639	ABLM1_HUMAN	ABLIM1	Actin-binding LIM protein 1
3.37633	-0.302089	Q9NTJ3	SMC4_HUMAN	SMC4	Structural maintenance of chromosomes protein 4
3.37612	0.174348	Q9Y5Z0	BACE2_HUMAN	BACE2	Beta-secretase 2
3.37593	0.13148	Q8N163	CCAR2_HUMAN	CCAR2	Cell cycle and apoptosis regulator protein 2
3.37442	0.096745	P35580	MYH10_HUMAN	MYH10	Myosin-10
3.37126	0.487247	Q86V59	PNM8A_HUMAN	PNMA8A	Paraneoplastic antigen-like protein 8A
3.36971	-0.181591	O75592	MYCB2_HUMAN	MYCBP2	E3 ubiquitin-protein ligase MYCBP2
3.36642	0.192903	Q9HAN9	NMNA1_HUMAN	NMNAT1	Nicotinamide/nicotinic acid mononucleotide adenylyltransferase 1
3.36493	-0.238413	P52701	MSH6_HUMAN	MSH6	DNA mismatch repair protein Msh6
3.36405	0.290882	P35221	CTNA1_HUMAN	CTNNA1	Catenin alpha-1
3.3597	-0.237723	Q9Y6R4	M3K4_HUMAN	MAP3K4	Mitogen-activated protein kinase kinase kinase 4
3.35912	0.146373	P61081	UBC12_HUMAN	UBE2M	NEDD8-conjugating enzyme Ubc12
3.3568	0.27624	Q05209	PTN12_HUMAN	PTPN12	Tyrosine-protein phosphatase non-receptor type 12
3.35343	-0.5506	Q5SXM2	SNPC4_HUMAN	SNAPC4	snRNA-activating protein complex subunit 4
3.35223	0.387429	Q15434	RBMS2_HUMAN	RBMS2	RNA-binding motif, single-stranded-interacting protein 2
3.35181	0.515036	O76062	ERG24_HUMAN	TM7SF2	Delta(14)-sterol reductase TM7SF2
3.35118	-0.235762	Q8WUA4	TF3C2_HUMAN	GTF3C2	General transcription factor 3C polypeptide 2
3.35067	-0.306833	Q01581	HMCS1_HUMAN	HMGCS1	Hydroxymethylglutaryl-CoA synthase, cytoplasmic
3.34438	0.636683	Q9BRS8	LARP6_HUMAN	LARP6	La-related protein 6
3.34403	1.38247	Q9UBP4	DKK3_HUMAN	DKK3	Dickkopf-related protein 3
3.34197	0.562144	Q9UBR2	CATZ_HUMAN	CTSZ	Cathepsin Z
3.34123	-0.692296	Q5FBB7	SGO1_HUMAN	SGO1	Shugoshin 1
3.33839	-0.264493	Q8NCM8	DYHC2_HUMAN	DYNC2H1	Cytoplasmic dynein 2 heavy chain 1
3.33803	0.247706	Q9P2K5	MYEF2_HUMAN	MYEF2	Myelin expression factor 2
3.33206	0.464366	Q99719	SEPT5_HUMAN	SEPTIN5	Septin-5
3.33134	1.01127	Q8WTS1	ABHD5_HUMAN	ABHD5	1-acylglycerol-3-phosphate O-acyltransferase ABHD5
3.33009	0.578479	Q13822	ENPP2_HUMAN	ENPP2	Ectonucleotide pyrophosphatase/phosphodiesterase family member 2
3.32913	1.30602	Q6NUI6	CHADL_HUMAN	CHADL	Chondroadherin-like protein
3.32826	-0.404286	Q9Y448	SKAP_HUMAN	KNSTRN	Small kinetochore-associated protein
3.31971	0.805875	P98155	VLDLR_HUMAN	VLDLR	Very low-density lipoprotein receptor
3.31874	0.24009	Q2TB10	ZN800_HUMAN	ZNF800	Zinc finger protein 800
3.31674	-0.514132	P56749	CLD12_HUMAN	CLDN12	Claudin-12
3.31634	0.258852	Q8NFP9	NBEA_HUMAN	NBEA	Neurobeachin
3.31261	0.172765	P30038	AL4A1_HUMAN	ALDH4A1	Delta-1-pyrroline-5-carboxylate dehydrogenase, mitochondrial
3.31013	0.45681	Q8N328	PGBD3_HUMAN	PGBD3	PiggyBac transposable element-derived protein 3
3.30894	0.279413	O15020	SPTN2_HUMAN	SPTBN2	Spectrin beta chain, non-erythrocytic 2
3.30845	-0.40589	Q9Y4H2	IRS2_HUMAN	IRS2	Insulin receptor substrate 2
3.30687	0.425215	Q9Y4B5	MTCL1_HUMAN	MTCL1	Microtubule cross-linking factor 1
3.30665	-0.13872	Q9BY43	CHM4A_HUMAN	CHMP4A	Charged multivesicular body protein 4a
3.30417	-0.194547	O94927	HAUS5_HUMAN	HAUS5	HAUS augmin-like complex subunit 5
3.30409	-0.326606	Q96FC9	DDX11_HUMAN	DDX11	ATP-dependent DNA helicase DDX11
3.30351	0.225989	Q14642	I5P1_HUMAN	INPP5A	Inositol polyphosphate-5-phosphatase A
3.30315	-0.760102	Q13309	SKP2_HUMAN	SKP2	S-phase kinase-associated protein 2
3.30081	0.531275	Q9NSD4	ZN275_HUMAN	ZNF275	Zinc finger protein 275
3.30043	0.3613	Q99519	NEUR1_HUMAN	NEU1	Sialidase-1
3.29818	0.328909	A8MXV4	NUD19_HUMAN	NUDT19	Acyl-coenzyme A diphosphatase NUDT19
3.29756	0.284795	Q96JM2	ZN462_HUMAN	ZNF462	Zinc finger protein 462
3.29729	1.75047	Q96MY1	NOL4L_HUMAN	NOL4L	Nucleolar protein 4-like
3.29374	2.38308	P29373	RABP2_HUMAN	CRABP2	Cellular retinoic acid-binding protein 2
3.29356	-0.239526	O43427	FIBP_HUMAN	FIBP	Acidic fibroblast growth factor intracellular-binding protein
3.29241	0.576783	O95466	FMNL1_HUMAN	FMNL1	Formin-like protein 1
3.29221	0.322011	Q9Y666	S12A7_HUMAN	SLC12A7	Solute carrier family 12 member 7
3.29003	0.658497	Q9UPW6	SATB2_HUMAN	SATB2	DNA-binding protein SATB2
3.28563	0.306768	Q9HB19	PKHA2_HUMAN	PLEKHA2	Pleckstrin homology domain-containing family A member 2
3.28488	-0.374828	Q8TEP8	CE192_HUMAN	CEP192	Centrosomal protein of 192 kDa
3.28469	-0.324575	Q9HBU6	EKI1_HUMAN	ETNK1	Ethanolamine kinase 1
3.28353	0.159785	Q9BTL3	RAMAC_HUMAN	RAMAC	RNA guanine-N7 methyltransferase activating subunit
3.28233	-0.511917	Q9Y274	SIA10_HUMAN	ST3GAL6	Type 2 lactosamine alpha-2,3-sialyltransferase
3.28125	0.298231	Q9BV23	ABHD6_HUMAN	ABHD6	Monoacylglycerol lipase ABHD6
3.27345	-0.0964599	P42704	LPPRC_HUMAN	LRPPRC	Leucine-rich PPR motif-containing protein, mitochondrial
3.27247	-0.520302	Q8WV16	DCAF4_HUMAN	DCAF4	DDB1- and CUL4-associated factor 4
3.27233	0.601596	P35612	ADDB_HUMAN	ADD2	Beta-adducin
3.2718	0.437053	Q9Y2G0	EFR3B_HUMAN	EFR3B	Protein EFR3 homolog B
3.27072	0.31837	Q5HYJ3	FA76B_HUMAN	FAM76B	Protein FAM76B
3.2706	0.718385	Q9Y6R0	NUMBL_HUMAN	NUMBL	Numb-like protein
3.26733	-0.156249	Q00059	TFAM_HUMAN	TFAM	Transcription factor A, mitochondrial
3.26623	0.718946	Q15124	PGM5_HUMAN	PGM5	Phosphoglucomutase-like protein 5
3.26529	-0.506596	Q9NSV4	DIAP3_HUMAN	DIAPH3	Protein diaphanous homolog 3
3.2601	0.150291	Q9UI14	PRAF1_HUMAN	RABAC1	Prenylated Rab acceptor protein 1
3.25933	0.551742	Q14192	FHL2_HUMAN	FHL2	Four and a half LIM domains protein 2
3.25858	0.448684	Q9BZ67	FRMD8_HUMAN	FRMD8	FERM domain-containing protein 8
3.25816	0.274085	Q8N392	RHG18_HUMAN	ARHGAP18	Rho GTPase-activating protein 18
3.25552	0.330411	P05106	ITB3_HUMAN	ITGB3	Integrin beta-3
3.25382	0.505204	Q99956	DUS9_HUMAN	DUSP9	Dual specificity protein phosphatase 9
3.25373	0.204352	Q9P2M7	CING_HUMAN	CGN	Cingulin
3.25011	0.550714	Q96KN1	LRAT2_HUMAN	LRATD2	Protein LRATD2
3.24641	0.6481	Q16527	CSRP2_HUMAN	CSRP2	Cysteine and glycine-rich protein 2
3.24529	-0.15205	Q9Y230	RUVB2_HUMAN	RUVBL2	RuvB-like 2
3.24505	0.368031	Q8NG06	TRI58_HUMAN	TRIM58	E3 ubiquitin-protein ligase TRIM58
3.24335	-0.136592	Q15366	PCBP2_HUMAN	PCBP2	Poly(rC)-binding protein 2
3.24289	0.738977	Q9Y2J4	AMOL2_HUMAN	AMOTL2	Angiomotin-like protein 2
3.24179	0.186135	Q12979	ABR_HUMAN	ABR	Active breakpoint cluster region-related protein
3.23921	0.394412	Q96DF8	ESS2_HUMAN	ESS2	Splicing factor ESS-2 homolog
3.23877	0.356224	O15394	NCAM2_HUMAN	NCAM2	Neural cell adhesion molecule 2
3.23581	0.25894	Q9Y4G6	TLN2_HUMAN	TLN2	Talin-2
3.23455	0.764654	P41732	TSN7_HUMAN	TSPAN7	Tetraspanin-7
3.23448	-0.546528	Q96HE9	PRR11_HUMAN	PRR11	Proline-rich protein 11
3.23299	0.121993	Q8NC44	RETR2_HUMAN	RETREG2	Reticulophagy regulator 2
3.23065	0.412765	O95870	ABHGA_HUMAN	ABHD16A	Phosphatidylserine lipase ABHD16A
3.22871	0.548385	O15427	MOT4_HUMAN	SLC16A3	Monocarboxylate transporter 4
3.22817	0.285263	P60903	S10AA_HUMAN	S100A10	Protein S100-A10
3.22671	0.528942	P51649	SSDH_HUMAN	ALDH5A1	Succinate-semialdehyde dehydrogenase, mitochondrial
3.2255	0.22707	Q9NZT2	OGFR_HUMAN	OGFR	Opioid growth factor receptor
3.22474	0.311068	Q6XQN6	PNCB_HUMAN	NAPRT	Nicotinate phosphoribosyltransferase
3.2239	0.252792	Q13885	TBB2A_HUMAN	TUBB2A	Tubulin beta-2A chain
3.21923	0.214749	P10619	PPGB_HUMAN	CTSA	Lysosomal protective protein
3.21842	-0.270679	O95239	KIF4A_HUMAN	KIF4A	Chromosome-associated kinesin KIF4A
3.21633	0.86899	Q9UJY1	HSPB8_HUMAN	HSPB8	Heat shock protein beta-8
3.21527	0.277041	Q9Y696	CLIC4_HUMAN	CLIC4	Chloride intracellular channel protein 4
3.21377	-0.790557	O15304	SIVA_HUMAN	SIVA1	Apoptosis regulatory protein Siva
3.21136	0.270067	O15031	PLXB2_HUMAN	PLXNB2	Plexin-B2
3.21051	1.00512	P20749	BCL3_HUMAN	BCL3	B-cell lymphoma 3 protein
3.21013	0.403881	O76024	WFS1_HUMAN	WFS1	Wolframin
3.20959	-0.423506	P23921	RIR1_HUMAN	RRM1	Ribonucleoside-diphosphate reductase large subunit
3.20882	-0.654554	Q13487	SNPC2_HUMAN	SNAPC2	snRNA-activating protein complex subunit 2
3.20789	0.331351	P54289	CA2D1_HUMAN	CACNA2D1	Voltage-dependent calcium channel subunit alpha-2/delta-1
3.20669	0.342692	P51153	RAB13_HUMAN	RAB13	Ras-related protein Rab-13
3.20642	0.247362	Q8NFI3	ENASE_HUMAN	ENGASE	Cytosolic endo-beta-N-acetylglucosaminidase
3.2052	0.245375	Q8IWA4	MFN1_HUMAN	MFN1	Mitofusin-1
3.20472	0.387103	P35240	MERL_HUMAN	NF2	Merlin
3.20426	0.4876	Q6ZVM7	TM1L2_HUMAN	TOM1L2	TOM1-like protein 2
3.20415	0.75949	O15069	NACAD_HUMAN	NACAD	NAC-alpha domain-containing protein 1
3.203	-0.18788	Q13905	RPGF1_HUMAN	RAPGEF1	Rap guanine nucleotide exchange factor 1
3.20162	0.331225	Q9UH17	ABC3B_HUMAN	APOBEC3B	DNA dC->dU-editing enzyme APOBEC-3B
3.19789	-0.260812	Q5K651	SAMD9_HUMAN	SAMD9	Sterile alpha motif domain-containing protein 9
3.19724	-0.618468	Q08050	FOXM1_HUMAN	FOXM1	Forkhead box protein M1
3.19398	-0.349608	Q92503	S14L1_HUMAN	SEC14L1	SEC14-like protein 1
3.18883	0.564886	O94819	KBTBB_HUMAN	KBTBD11	Kelch repeat and BTB domain-containing protein 11
3.18675	-0.488738	Q8NCN4	RN169_HUMAN	RNF169	E3 ubiquitin-protein ligase RNF169
3.18601	0.180972	Q13496	MTM1_HUMAN	MTM1	Myotubularin
3.18333	-0.207786	Q969Z0	FAKD4_HUMAN	TBRG4	FAST kinase domain-containing protein 4
3.1829	-0.85689	P14635	CCNB1_HUMAN	CCNB1	G2/mitotic-specific cyclin-B1
3.18134	0.140437	A0FGR8	ESYT2_HUMAN	ESYT2	Extended synaptotagmin-2
3.17746	0.370641	Q8NHP8	PLBL2_HUMAN	PLBD2	Putative phospholipase B-like 2
3.17564	0.564971	P13637	AT1A3_HUMAN	ATP1A3	Sodium/potassium-transporting ATPase subunit alpha-3
3.17411	0.656802	O14683	P5I11_HUMAN	TP53I11	Tumor protein p53-inducible protein 11
3.17265	0.365272	O60315	ZEB2_HUMAN	ZEB2	Zinc finger E-box-binding homeobox 2
3.17165	-0.669451	Q6PGN9	PSRC1_HUMAN	PSRC1	Proline/serine-rich coiled-coil protein 1
3.16643	-0.33909	Q8NA72	POC5_HUMAN	POC5	Centrosomal protein POC5
3.16537	1.02973	Q52LD8	RFTN2_HUMAN	RFTN2	Raftlin-2
3.16082	-0.460948	Q9Y2P5	S27A5_HUMAN	SLC27A5	Long-chain fatty acid transport protein 5
3.15756	-1.41918	Q5W0B1	OBI1_HUMAN	OBI1	ORC ubiquitin ligase 1
3.15494	0.185355	O94766	B3GA3_HUMAN	B3GAT3	Galactosylgalactosylxylosylprotein 3-beta-glucuronosyltransferase 3
3.15449	0.477363	Q9UGI8	TES_HUMAN	TES	Testin
3.15423	-0.165874	O15355	PPM1G_HUMAN	PPM1G	Protein phosphatase 1G
3.15356	0.700739	Q5TGY3	AHDC1_HUMAN	AHDC1	Transcription factor Gibbin
3.15334	0.294718	Q9Y394	DHRS7_HUMAN	DHRS7	Dehydrogenase/reductase SDR family member 7
3.15061	0.526495	Q96LJ7	DHRS1_HUMAN	DHRS1	Dehydrogenase/reductase SDR family member 1
3.14692	1.12508	Q53QV2	LBH_HUMAN	LBH	Protein LBH
3.1412	0.609248	Q12926	ELAV2_HUMAN	ELAVL2	ELAV-like protein 2
3.13615	-0.195432	Q9H9Y2	RPF1_HUMAN	RPF1	Ribosome production factor 1
3.13605	-0.332027	O96017	CHK2_HUMAN	CHEK2	Serine/threonine-protein kinase Chk2
3.13489	-0.376672	P29320	EPHA3_HUMAN	EPHA3	Ephrin type-A receptor 3
3.13193	0.374076	Q9HBE1	PATZ1_HUMAN	PATZ1	POZ-, AT hook-, and zinc finger-containing protein 1
3.13161	0.249994	Q9Y5B0	CTDP1_HUMAN	CTDP1	RNA polymerase II subunit A C-terminal domain phosphatase
3.12881	0.412821	Q8N9F7	GDPD1_HUMAN	GDPD1	Lysophospholipase D GDPD1
3.12741	0.607635	Q9H2L5	RASF4_HUMAN	RASSF4	Ras association domain-containing protein 4
3.1266	0.21499	Q92466	DDB2_HUMAN	DDB2	DNA damage-binding protein 2
3.12555	-0.164479	Q7Z3T8	ZFY16_HUMAN	ZFYVE16	Zinc finger FYVE domain-containing protein 16
3.12477	0.227735	P40763	STAT3_HUMAN	STAT3	Signal transducer and activator of transcription 3
3.12386	0.205422	Q9UBV2	SE1L1_HUMAN	SEL1L	Protein sel-1 homolog 1
3.12207	0.196277	Q12955	ANK3_HUMAN	ANK3	Ankyrin-3
3.12077	0.263089	Q15436	SC23A_HUMAN	SEC23A	Protein transport protein Sec23A
3.11973	0.170824	Q9Y3L3	3BP1_HUMAN	SH3BP1	SH3 domain-binding protein 1
3.11758	0.459603	P07196	NFL_HUMAN	NEFL	Neurofilament light polypeptide
3.11653	0.365085	P10586	PTPRF_HUMAN	PTPRF	Receptor-type tyrosine-protein phosphatase F
3.11603	0.096766	Q9H223	EHD4_HUMAN	EHD4	EH domain-containing protein 4
3.11387	0.50115	Q8WW22	DNJA4_HUMAN	DNAJA4	DnaJ homolog subfamily A member 4
3.11212	-0.532637	Q9UJX0	OSGI1_HUMAN	OSGIN1	Oxidative stress-induced growth inhibitor 1
3.11183	-0.204698	O75962	TRIO_HUMAN	TRIO	Triple functional domain protein
3.10988	0.392758	O00115	DNS2A_HUMAN	DNASE2	Deoxyribonuclease-2-alpha
3.1081	0.732536	P18827	SDC1_HUMAN	SDC1	Syndecan-1
3.10193	-0.199503	Q14974	IMB1_HUMAN	KPNB1	Importin subunit beta-1
3.09899	-0.446781	Q8NC42	RN149_HUMAN	RNF149	E3 ubiquitin-protein ligase RNF149
3.09769	0.418535	Q9BUP3	HTAI2_HUMAN	HTATIP2	Oxidoreductase HTATIP2
3.09747	0.213021	O94979	SC31A_HUMAN	SEC31A	Protein transport protein Sec31A
3.09524	0.15004	O95486	SC24A_HUMAN	SEC24A	Protein transport protein Sec24A
3.09376	-0.57158	Q9BW61	DDA1_HUMAN	DDA1	DET1- and DDB1-associated protein 1
3.09228	0.605581	P0CW24	PNM6A_HUMAN	PNMA6A	Paraneoplastic antigen-like protein 6A
3.09138	-0.348547	Q9Y6X9	MORC2_HUMAN	MORC2	ATPase MORC2
3.08986	-0.376128	P37840	SYUA_HUMAN	SNCA	Alpha-synuclein
3.08971	-0.522143	Q9H5V9	STEEP_HUMAN	STEEP1	STING ER exit protein
3.08939	0.533316	Q96K49	TM87B_HUMAN	TMEM87B	Transmembrane protein 87B
3.08762	0.376548	Q13308	PTK7_HUMAN	PTK7	Inactive tyrosine-protein kinase 7
3.08431	0.46975	P00918;cRAP-P00918	CAH2_HUMAN;cRAP-CAH2_HUMAN	CA2;cRAP-CA2	Carbonic anhydrase 2
3.08417	0.475521	Q9Y4C5	CHST2_HUMAN	CHST2	Carbohydrate sulfotransferase 2
3.08362	0.549267	Q8WV24	PHLA1_HUMAN	PHLDA1	Pleckstrin homology-like domain family A member 1
3.08235	0.339158	Q7L9B9	EEPD1_HUMAN	EEPD1	Endonuclease/exonuclease/phosphatase family domain-containing protein 1
3.08201	0.656868	O00469	PLOD2_HUMAN	PLOD2	Procollagen-lysine,2-oxoglutarate 5-dioxygenase 2
3.08145	0.327914	Q9UK61	TASOR_HUMAN	TASOR	Protein TASOR
3.08114	-0.559355	Q8NEM2	SHCBP_HUMAN	SHCBP1	SHC SH2 domain-binding protein 1
3.07942	0.634899	O15217	GSTA4_HUMAN	GSTA4	Glutathione S-transferase A4
3.07858	0.206575	Q9NW13	RBM28_HUMAN	RBM28	RNA-binding protein 28
3.07183	0.482863	P27105	STOM_HUMAN	STOM	Stomatin
3.07049	0.313094	Q15776	ZKSC8_HUMAN	ZKSCAN8	Zinc finger protein with KRAB and SCAN domains 8
3.06901	0.26404	Q9NUB1	ACS2L_HUMAN	ACSS1	Acetyl-coenzyme A synthetase 2-like, mitochondrial
3.06846	0.387595	O00151	PDLI1_HUMAN	PDLIM1	PDZ and LIM domain protein 1
3.06636	-0.438814	Q9NYP9	MS18A_HUMAN	MIS18A	Protein Mis18-alpha
3.06436	1.1254	Q96J92	WNK4_HUMAN	WNK4	Serine/threonine-protein kinase WNK4
3.06376	0.940305	A1L170	CA226_HUMAN	C1orf226	Uncharacterized protein C1orf226
3.06355	-0.273145	Q9BX63	FANCJ_HUMAN	BRIP1	Fanconi anemia group J protein
3.06261	-0.47364	O94888	UBXN7_HUMAN	UBXN7	UBX domain-containing protein 7
3.06138	-0.18935	Q9Y237	PIN4_HUMAN	PIN4	Peptidyl-prolyl cis-trans isomerase NIMA-interacting 4
3.06071	0.411944	Q96B96	LDAF1_HUMAN	LDAF1	Lipid droplet assembly factor 1
3.06066	0.265066	Q93050	VPP1_HUMAN	ATP6V0A1	V-type proton ATPase 116 kDa subunit a 1
3.05979	0.178415	O95302	FKBP9_HUMAN	FKBP9	Peptidyl-prolyl cis-trans isomerase FKBP9
3.05607	0.957637	Q99689	FEZ1_HUMAN	FEZ1	Fasciculation and elongation protein zeta-1
3.055	0.179994	Q86XA9	HTR5A_HUMAN	HEATR5A	HEAT repeat-containing protein 5A
3.05364	-0.475215	Q17RS7	GEN_HUMAN	GEN1	Flap endonuclease GEN homolog 1
3.05232	-0.531908	Q96EP1	CHFR_HUMAN	CHFR	E3 ubiquitin-protein ligase CHFR
3.05206	-0.37086	Q9BT88	SYT11_HUMAN	SYT11	Synaptotagmin-11
3.05165	0.655757	O43157	PLXB1_HUMAN	PLXNB1	Plexin-B1
3.04826	-0.358365	Q8IXK0	PHC2_HUMAN	PHC2	Polyhomeotic-like protein 2
3.04256	-0.704619	Q9NYZ3	GTSE1_HUMAN	GTSE1	G2 and S phase-expressed protein 1
3.0425	-0.315973	O95229	ZWINT_HUMAN	ZWINT	ZW10 interactor
3.0404	-0.10774	P49915	GUAA_HUMAN	GMPS	GMP synthase [glutamine-hydrolyzing]
3.03995	0.310895	Q8TDW0	LRC8C_HUMAN	LRRC8C	Volume-regulated anion channel subunit LRRC8C
3.03818	-0.323933	Q9HA92	RSAD1_HUMAN	RSAD1	Radical S-adenosyl methionine domain-containing protein 1, mitochondrial
3.03695	0.297212	Q96HC4	PDLI5_HUMAN	PDLIM5	PDZ and LIM domain protein 5
3.03506	2.32599	Q16658	FSCN1_HUMAN	FSCN1	Fascin
3.03305	-0.239324	O43933	PEX1_HUMAN	PEX1	Peroxisomal ATPase PEX1
3.03094	-0.0777411	O60841	IF2P_HUMAN	EIF5B	Eukaryotic translation initiation factor 5B
3.03013	0.360021	Q03169	TNAP2_HUMAN	TNFAIP2	Tumor necrosis factor alpha-induced protein 2
3.02944	0.0945678	P62714	PP2AB_HUMAN	PPP2CB	Serine/threonine-protein phosphatase 2A catalytic subunit beta isoform
3.02935	-0.625867	Q12834	CDC20_HUMAN	CDC20	Cell division cycle protein 20 homolog
3.02653	0.195387	P27797	CALR_HUMAN	CALR	Calreticulin
3.02593	0.10597	Q06124	PTN11_HUMAN	PTPN11	Tyrosine-protein phosphatase non-receptor type 11
3.02529	0.366631	P49407	ARRB1_HUMAN	ARRB1	Beta-arrestin-1
3.02421	0.535024	Q9UII4	HERC5_HUMAN	HERC5	E3 ISG15--protein ligase HERC5
3.01989	-0.575669	Q8IX90	SKA3_HUMAN	SKA3	Spindle and kinetochore-associated protein 3
3.01928	-0.293423	Q9NRK6	ABCBA_HUMAN	ABCB10	ATP-binding cassette sub-family B member 10, mitochondrial
3.01766	-0.178124	O15067	PUR4_HUMAN	PFAS	Phosphoribosylformylglycinamidine synthase
3.01759	0.719532	Q9UM19	HPCL4_HUMAN	HPCAL4	Hippocalcin-like protein 4
3.01724	0.318931	P31641	SC6A6_HUMAN	SLC6A6	Sodium- and chloride-dependent taurine transporter
3.01646	0.162836	Q9H2V7	SPNS1_HUMAN	SPNS1	Protein spinster homolog 1
3.01523	0.429762	Q16143	SYUB_HUMAN	SNCB	Beta-synuclein
3.01318	0.758949	Q96AD5	PLPL2_HUMAN	PNPLA2	Patatin-like phospholipase domain-containing protein 2
3.01265	-0.151314	Q9UPR3	SMG5_HUMAN	SMG5	Nonsense-mediated mRNA decay factor SMG5
3.00361	0.356572	Q15119	PDK2_HUMAN	PDK2	[Pyruvate dehydrogenase (acetyl-transferring)] kinase isozyme 2, mitochondrial
3	0.26194	Q13671	RIN1_HUMAN	RIN1	Ras and Rab interactor 1
2.99952	0.250252	Q96T17	MA7D2_HUMAN	MAP7D2	MAP7 domain-containing protein 2
2.99872	-0.129895	Q9HCE1	MOV10_HUMAN	MOV10	Helicase MOV-10
2.99565	0.801848	A6NCS6	CB072_HUMAN	C2orf72	Uncharacterized protein C2orf72
2.99363	0.233404	Q96D05	F241B_HUMAN	FAM241B	Protein FAM241B
2.99158	0.244388	P06756	ITAV_HUMAN	ITGAV	Integrin alpha-V
2.98955	0.725287	P00736	C1R_HUMAN	C1R	Complement C1r subcomponent
2.98952	0.805605	O75689	ADAP1_HUMAN	ADAP1	Arf-GAP with dual PH domain-containing protein 1
2.98723	0.286119	Q14005	IL16_HUMAN	IL16	Pro-interleukin-16
2.98605	0.308029	Q86UX7	URP2_HUMAN	FERMT3	Fermitin family homolog 3
2.98532	-0.297946	P50748	KNTC1_HUMAN	KNTC1	Kinetochore-associated protein 1
2.98472	0.385515	Q9BTY2	FUCO2_HUMAN	FUCA2	Plasma alpha-L-fucosidase
2.98014	0.237128	Q9UQ88	CD11A_HUMAN	CDK11A	Cyclin-dependent kinase 11A
2.98013	-0.108722	Q01970	PLCB3_HUMAN	PLCB3	1-phosphatidylinositol 4,5-bisphosphate phosphodiesterase beta-3
2.9801	0.24922	Q9Y4C1	KDM3A_HUMAN	KDM3A	Lysine-specific demethylase 3A
2.97479	-0.202242	Q9HC21	TPC_HUMAN	SLC25A19	Mitochondrial thiamine pyrophosphate carrier
2.97083	-0.192908	Q9UBD5	ORC3_HUMAN	ORC3	Origin recognition complex subunit 3
2.96936	0.571451	O94929	ABLM3_HUMAN	ABLIM3	Actin-binding LIM protein 3
2.96802	-0.415189	P28749	RBL1_HUMAN	RBL1	Retinoblastoma-like protein 1
2.96732	-0.886502	Q9NYP3	DONS_HUMAN	DONSON	Protein downstream neighbor of Son
2.96644	0.386817	Q99584	S10AD_HUMAN	S100A13	Protein S100-A13
2.96519	-0.112808	Q8IYD1	ERF3B_HUMAN	GSPT2	Eukaryotic peptide chain release factor GTP-binding subunit ERF3B
2.96443	0.694055	Q96GX2	A7L3B_HUMAN	ATXN7L3B	Ataxin-7-like protein 3B
2.96388	-0.726386	Q9UQR0	SCML2_HUMAN	SCML2	Sex comb on midleg-like protein 2
2.96138	0.402476	Q5T4B2	GT253_HUMAN	CERCAM	Inactive glycosyltransferase 25 family member 3
2.95572	0.190677	Q96H20	SNF8_HUMAN	SNF8	Vacuolar-sorting protein SNF8
2.95326	0.728656	P31431	SDC4_HUMAN	SDC4	Syndecan-4
2.9474	0.10428	Q9Y224	RTRAF_HUMAN	RTRAF	RNA transcription, translation and transport factor protein
2.94673	-0.34065	P13995	MTDC_HUMAN	MTHFD2	Bifunctional methylenetetrahydrofolate dehydrogenase/cyclohydrolase, mitochondrial
2.94563	-0.519586	Q9BZD4	NUF2_HUMAN	NUF2	Kinetochore protein Nuf2
2.94328	-0.288382	Q9H3H1	MOD5_HUMAN	TRIT1	tRNA dimethylallyltransferase
2.93793	0.550852	P34913	HYES_HUMAN	EPHX2	Bifunctional epoxide hydrolase 2
2.93762	-0.315103	Q9P2M4	TBC14_HUMAN	TBC1D14	TBC1 domain family member 14
2.93667	-0.191287	P55010	IF5_HUMAN	EIF5	Eukaryotic translation initiation factor 5
2.93246	0.559807	O75192	PX11A_HUMAN	PEX11A	Peroxisomal membrane protein 11A
2.92994	0.496171	Q01459	DIAC_HUMAN	CTBS	Di-N-acetylchitobiase
2.92923	0.106993	Q01085	TIAR_HUMAN	TIAL1	Nucleolysin TIAR
2.92899	0.212272	Q66K74	MAP1S_HUMAN	MAP1S	Microtubule-associated protein 1S
2.92843	0.236163	Q7Z333	SETX_HUMAN	SETX	Probable helicase senataxin
2.92677	-0.273062	P13051	UNG_HUMAN	UNG	Uracil-DNA glycosylase
2.92641	0.629736	O75298	RTN2_HUMAN	RTN2	Reticulon-2
2.92571	0.328649	O76054	S14L2_HUMAN	SEC14L2	SEC14-like protein 2
2.92537	0.370192	Q16548	B2LA1_HUMAN	BCL2A1	Bcl-2-related protein A1
2.92163	0.179282	Q2VPB7	AP5B1_HUMAN	AP5B1	AP-5 complex subunit beta-1
2.92048	-0.22212	P13693	TCTP_HUMAN	TPT1	Translationally-controlled tumor protein
2.91886	-0.327251	O75665	OFD1_HUMAN	OFD1	Centriole and centriolar satellite protein OFD1
2.91851	0.266342	Q7Z6J6	FRMD5_HUMAN	FRMD5	FERM domain-containing protein 5
2.91847	0.59098	P39060	COIA1_HUMAN	COL18A1	Collagen alpha-1(XVIII) chain
2.91763	-0.47988	Q14493	SLBP_HUMAN	SLBP	Histone RNA hairpin-binding protein
2.91478	-0.243719	Q15022	SUZ12_HUMAN	SUZ12	Polycomb protein SUZ12
2.91289	-0.32503	Q8IXQ4	GPAM1_HUMAN	GPALPP1	GPALPP motifs-containing protein 1
2.91123	0.469825	Q8TE76	MORC4_HUMAN	MORC4	MORC family CW-type zinc finger protein 4
2.91113	0.217197	Q86UW7	CAPS2_HUMAN	CADPS2	Calcium-dependent secretion activator 2
2.9105	-0.0854645	O43592	XPOT_HUMAN	XPOT	Exportin-T
2.91021	0.418547	Q3KQU3	MA7D1_HUMAN	MAP7D1	MAP7 domain-containing protein 1
2.90983	-0.550636	Q9Y6A5	TACC3_HUMAN	TACC3	Transforming acidic coiled-coil-containing protein 3
2.90906	0.401772	P40189	IL6RB_HUMAN	IL6ST	Interleukin-6 receptor subunit beta
2.90747	0.261436	P37802	TAGL2_HUMAN	TAGLN2	Transgelin-2
2.9073	-0.26228	Q8N1G2	CMTR1_HUMAN	CMTR1	Cap-specific mRNA (nucleoside-2'-O-)-methyltransferase 1
2.90644	0.75008	Q9Y5Q0	FADS3_HUMAN	FADS3	Fatty acid desaturase 3
2.90511	-0.221128	Q12849	GRSF1_HUMAN	GRSF1	G-rich sequence factor 1
2.90511	-0.255315	Q9HBI1	PARVB_HUMAN	PARVB	Beta-parvin
2.90342	-0.463939	Q8NHM5	KDM2B_HUMAN	KDM2B	Lysine-specific demethylase 2B
2.90169	-0.490592	Q9NWK9	BCD1_HUMAN	ZNHIT6	Box C/D snoRNA protein 1
2.90127	-0.972256	Q86XK3	SFR1_HUMAN	SFR1	Swi5-dependent recombination DNA repair protein 1 homolog
2.89829	0.219429	Q9H4M7	PKHA4_HUMAN	PLEKHA4	Pleckstrin homology domain-containing family A member 4
2.89716	0.377635	Q00653	NFKB2_HUMAN	NFKB2	Nuclear factor NF-kappa-B p100 subunit
2.8939	-0.138167	Q99797	MIPEP_HUMAN	MIPEP	Mitochondrial intermediate peptidase
2.89225	0.342785	Q96K12	FACR2_HUMAN	FAR2	Fatty acyl-CoA reductase 2
2.8903	1.03181	Q9GZR5	ELOV4_HUMAN	ELOVL4	Elongation of very long chain fatty acids protein 4
2.89029	0.148261	O43301	HS12A_HUMAN	HSPA12A	Heat shock 70 kDa protein 12A
2.89028	-0.39803	P28065	PSB9_HUMAN	PSMB9	Proteasome subunit beta type-9
2.88988	0.869404	P54219	VMAT1_HUMAN	SLC18A1	Chromaffin granule amine transporter
2.88729	0.655913	P54253	ATX1_HUMAN	ATXN1	Ataxin-1
2.8837	-0.116687	Q9ULT8	HECD1_HUMAN	HECTD1	E3 ubiquitin-protein ligase HECTD1
2.88308	0.215957	Q9C040	TRIM2_HUMAN	TRIM2	Tripartite motif-containing protein 2
2.88193	0.270291	O60443	GSDME_HUMAN	GSDME	Gasdermin-E
2.88017	0.200767	P78347	GTF2I_HUMAN	GTF2I	General transcription factor II-I
2.87949	-0.301736	Q8WUA2	PPIL4_HUMAN	PPIL4	Peptidyl-prolyl cis-trans isomerase-like 4
2.87776	-0.45504	P12271	RLBP1_HUMAN	RLBP1	Retinaldehyde-binding protein 1
2.87448	-0.466313	Q05469	LIPS_HUMAN	LIPE	Hormone-sensitive lipase
2.87441	0.297564	P32004	L1CAM_HUMAN	L1CAM	Neural cell adhesion molecule L1
2.87344	1.32116	Q5JRK9;Q7Z2X7	GGEE3_HUMAN;PAGE2_HUMAN	PAGE2;PAGE2B	Putative G antigen family E member 3
2.87277	-0.320657	Q8NG31	KNL1_HUMAN	KNL1	Kinetochore scaffold 1
2.86958	-0.327348	O43826	G6PT1_HUMAN	SLC37A4	Glucose-6-phosphate exchanger SLC37A4
2.8683	0.310064	P30711	GSTT1_HUMAN	GSTT1	Glutathione S-transferase theta-1
2.86725	0.456661	O15056	SYNJ2_HUMAN	SYNJ2	Synaptojanin-2
2.86623	-0.22898	Q96EK4	THA11_HUMAN	THAP11	THAP domain-containing protein 11
2.86517	0.246038	Q6WKZ4	RFIP1_HUMAN	RAB11FIP1	Rab11 family-interacting protein 1
2.86442	-0.223617	P23919	KTHY_HUMAN	DTYMK	Thymidylate kinase
2.86424	-0.521389	Q14674	ESPL1_HUMAN	ESPL1	Separin
2.86295	0.454826	Q9Y365	STA10_HUMAN	STARD10	START domain-containing protein 10
2.86031	0.267354	O00461	GOLI4_HUMAN	GOLIM4	Golgi integral membrane protein 4
2.86027	0.984867	Q6YI46	TMM64_HUMAN	TMEM64	Transmembrane protein 64
2.85435	-0.143955	P62495	ERF1_HUMAN	ETF1	Eukaryotic peptide chain release factor subunit 1
2.85294	-0.501224	Q99550	MPP9_HUMAN	MPHOSPH9	M-phase phosphoprotein 9
2.85291	-0.284638	Q96AY2	EME1_HUMAN	EME1	Crossover junction endonuclease EME1
2.8514	-0.551813	Q92564	DCNL4_HUMAN	DCUN1D4	DCN1-like protein 4
2.85122	-0.127626	Q9BTW9	TBCD_HUMAN	TBCD	Tubulin-specific chaperone D
2.85101	0.316997	Q9BXI6	TB10A_HUMAN	TBC1D10A	TBC1 domain family member 10A
2.84768	-0.0958323	P52948	NUP98_HUMAN	NUP98	Nuclear pore complex protein Nup98-Nup96
2.84665	-0.193611	Q6PJG6	BRAT1_HUMAN	BRAT1	BRCA1-associated ATM activator 1
2.84635	0.451805	Q13797	ITA9_HUMAN	ITGA9	Integrin alpha-9
2.84409	-0.127001	Q13188	STK3_HUMAN	STK3	Serine/threonine-protein kinase 3
2.84359	-0.285871	Q9NZL4	HPBP1_HUMAN	HSPBP1	Hsp70-binding protein 1
2.84197	0.338287	O94855	SC24D_HUMAN	SEC24D	Protein transport protein Sec24D
2.84068	0.315663	P09668	CATH_HUMAN	CTSH	Pro-cathepsin H
2.84022	0.264823	O00423	EMAL1_HUMAN	EML1	Echinoderm microtubule-associated protein-like 1
2.838	-0.210369	Q96P48	ARAP1_HUMAN	ARAP1	Arf-GAP with Rho-GAP domain, ANK repeat and PH domain-containing protein 1
2.83776	0.339075	Q5M775	CYTSB_HUMAN	SPECC1	Cytospin-B
2.83737	0.290525	Q9UHB6	LIMA1_HUMAN	LIMA1	LIM domain and actin-binding protein 1
2.83285	0.229765	O43395	PRPF3_HUMAN	PRPF3	U4/U6 small nuclear ribonucleoprotein Prp3
2.83054	0.318361	Q9H4G0	E41L1_HUMAN	EPB41L1	Band 4.1-like protein 1
2.82668	-0.136728	O75152	ZC11A_HUMAN	ZC3H11A	Zinc finger CCCH domain-containing protein 11A
2.82627	0.320568	Q86UU1	PHLB1_HUMAN	PHLDB1	Pleckstrin homology-like domain family B member 1
2.82367	-0.15799	Q9UNY4	TTF2_HUMAN	TTF2	Transcription termination factor 2
2.82225	0.639366	O75911	DHRS3_HUMAN	DHRS3	Short-chain dehydrogenase/reductase 3
2.82081	0.521225	Q9NYQ6	CELR1_HUMAN	CELSR1	Cadherin EGF LAG seven-pass G-type receptor 1
2.82035	0.323039	Q14118	DAG1_HUMAN	DAG1	Dystroglycan 1
2.8201	0.433933	O94992	HEXI1_HUMAN	HEXIM1	Protein HEXIM1
2.81987	0.221583	Q92887	MRP2_HUMAN	ABCC2	ATP-binding cassette sub-family C member 2
2.81926	0.229302	P50995	ANX11_HUMAN	ANXA11	Annexin A11
2.81919	-0.149335	Q9NPQ8	RIC8A_HUMAN	RIC8A	Synembryn-A
2.81852	-0.275194	Q9Y4R8	TELO2_HUMAN	TELO2	Telomere length regulation protein TEL2 homolog
2.81672	0.387267	Q9H0Z9	RBM38_HUMAN	RBM38	RNA-binding protein 38
2.8148	-0.343198	Q8NFH3	NUP43_HUMAN	NUP43	Nucleoporin Nup43
2.81235	-0.0866323	Q12981	SEC20_HUMAN	BNIP1	Vesicle transport protein SEC20
2.80954	-0.124448	Q9Y223	GLCNE_HUMAN	GNE	Bifunctional UDP-N-acetylglucosamine 2-epimerase/N-acetylmannosamine kinase
2.80858	-0.446287	Q9UGK3	STAP2_HUMAN	STAP2	Signal-transducing adaptor protein 2
2.80725	0.271626	O00116	ADAS_HUMAN	AGPS	Alkyldihydroxyacetonephosphate synthase, peroxisomal
2.80628	-0.325295	Q3SYG4	PTHB1_HUMAN	BBS9	Protein PTHB1
2.80497	-0.214884	Q9NSG2	FIRRM_HUMAN	FIRRM	FIGNL1-interacting regulator of recombination and mitosis
2.80476	0.339068	P04439	HLAA_HUMAN	HLA-A	HLA class I histocompatibility antigen, A alpha chain
2.80367	0.185131	Q92614	MY18A_HUMAN	MYO18A	Unconventional myosin-XVIIIa
2.80138	0.329561	Q9UN36	NDRG2_HUMAN	NDRG2	Protein NDRG2
2.80002	-0.183431	P30520	PURA2_HUMAN	ADSS2	Adenylosuccinate synthetase isozyme 2
2.7952	0.297965	Q15417	CNN3_HUMAN	CNN3	Calponin-3
2.79144	-0.227317	P00492	HPRT_HUMAN	HPRT1	Hypoxanthine-guanine phosphoribosyltransferase
2.7912	-0.707808	Q96GN5	CDA7L_HUMAN	CDCA7L	Cell division cycle-associated 7-like protein
2.79097	0.125948	Q8TDD1	DDX54_HUMAN	DDX54	ATP-dependent RNA helicase DDX54
2.78603	-0.201414	Q9UL63	MKLN1_HUMAN	MKLN1	Muskelin
2.78403	-0.308688	Q7Z2Z1	TICRR_HUMAN	TICRR	Treslin
2.78362	0.219189	Q9UP95	S12A4_HUMAN	SLC12A4	Solute carrier family 12 member 4
2.78317	-0.123043	O43264	ZW10_HUMAN	ZW10	Centromere/kinetochore protein zw10 homolog
2.78241	-0.226978	O60343	TBCD4_HUMAN	TBC1D4	TBC1 domain family member 4
2.7808	0.183969	Q96DG6	CMBL_HUMAN	CMBL	Carboxymethylenebutenolidase homolog
2.78046	0.310013	P23458	JAK1_HUMAN	JAK1	Tyrosine-protein kinase JAK1
2.77619	-0.502354	Q96A54	PAQR1_HUMAN	ADIPOR1	Adiponectin receptor protein 1
2.77586	0.380001	Q96KR6	F210B_HUMAN	FAM210B	Protein FAM210B, mitochondrial
2.7753	-0.35383	Q86UY6	NAA40_HUMAN	NAA40	N-alpha-acetyltransferase 40
2.77463	-0.210531	O75534	CSDE1_HUMAN	CSDE1	Cold shock domain-containing protein E1
2.77236	-0.090662	P32321	DCTD_HUMAN	DCTD	Deoxycytidylate deaminase
2.7719	0.0960193	P54920	SNAA_HUMAN	NAPA	Alpha-soluble NSF attachment protein
2.7706	0.299783	O43759	SNG1_HUMAN	SYNGR1	Synaptogyrin-1
2.76998	0.272464	Q9NRW3	ABC3C_HUMAN	APOBEC3C	DNA dC->dU-editing enzyme APOBEC-3C
2.76868	-0.170473	Q6AI08	HEAT6_HUMAN	HEATR6	HEAT repeat-containing protein 6
2.7674	0.508122	Q96PE2	ARHGH_HUMAN	ARHGEF17	Rho guanine nucleotide exchange factor 17
2.76735	-0.26036	Q8IVD9	NUDC3_HUMAN	NUDCD3	NudC domain-containing protein 3
2.76721	0.39981	Q9Y6N7	ROBO1_HUMAN	ROBO1	Roundabout homolog 1
2.764	0.20044	Q9NV96	CC50A_HUMAN	TMEM30A	Cell cycle control protein 50A
2.76241	0.536025	Q6P1M3	L2GL2_HUMAN	LLGL2	LLGL scribble cell polarity complex component 2
2.76139	0.866254	Q9UK22	FBX2_HUMAN	FBXO2	F-box only protein 2
2.75857	0.249967	Q8TBN0	R3GEF_HUMAN	RAB3IL1	Guanine nucleotide exchange factor for Rab-3A
2.75646	-0.212509	Q66GS9	CP135_HUMAN	CEP135	Centrosomal protein of 135 kDa
2.75607	0.477079	Q5TH69	BIG3_HUMAN	ARFGEF3	Brefeldin A-inhibited guanine nucleotide-exchange protein 3
2.75482	-0.153615	Q6P179	ERAP2_HUMAN	ERAP2	Endoplasmic reticulum aminopeptidase 2
2.75443	0.334673	Q96QE2	MYCT_HUMAN	SLC2A13	Proton myo-inositol cotransporter
2.75271	-0.117837	P48643	TCPE_HUMAN	CCT5	T-complex protein 1 subunit epsilon
2.75195	0.225397	Q13557	KCC2D_HUMAN	CAMK2D	Calcium/calmodulin-dependent protein kinase type II subunit delta
2.75105	0.529641	Q96CT2	KLH29_HUMAN	KLHL29	Kelch-like protein 29
2.75031	-0.768496	O95997	PTTG1_HUMAN	PTTG1	Securin
2.74912	0.240053	Q96PU8	QKI_HUMAN	QKI	KH domain-containing RNA-binding protein QKI
2.74889	-0.240778	O00522	KRIT1_HUMAN	KRIT1	Krev interaction trapped protein 1
2.74886	-0.392822	O75330	HMMR_HUMAN	HMMR	Hyaluronan mediated motility receptor
2.74818	0.149858	Q9H3G5	CPVL_HUMAN	CPVL	Probable serine carboxypeptidase CPVL
2.74737	0.396048	Q9Y240	CLC11_HUMAN	CLEC11A	C-type lectin domain family 11 member A
2.74638	0.508477	Q8TB96	TIP_HUMAN	ITFG1	T-cell immunomodulatory protein
2.74621	-0.122324	P31327	CPSM_HUMAN	CPS1	Carbamoyl-phosphate synthase [ammonia], mitochondrial
2.74438	-0.427528	Q9BRT9	SLD5_HUMAN	GINS4	DNA replication complex GINS protein SLD5
2.74368	-0.3058	P16949	STMN1_HUMAN	STMN1	Stathmin
2.74277	0.282333	Q6UX04	CWC27_HUMAN	CWC27	Spliceosome-associated protein CWC27 homolog
2.74265	0.209637	Q9H8H3	TMT1A_HUMAN	TMT1A	N6-adenosine-methyltransferase TMT1A
2.74245	0.168375	Q96FS4	SIPA1_HUMAN	SIPA1	Signal-induced proliferation-associated protein 1
2.7419	-0.583701	Q8WUQ7	CATIN_HUMAN	CACTIN	Splicing factor Cactin
2.7415	-0.194139	A8CG34	P121C_HUMAN	POM121C	Nuclear envelope pore membrane protein POM 121C
2.74011	-0.123178	Q9BUK6	MSTO1_HUMAN	MSTO1	Protein misato homolog 1
2.73873	0.592566	P33764	S10A3_HUMAN	S100A3	Protein S100-A3
2.73832	0.280691	Q9NR12	PDLI7_HUMAN	PDLIM7	PDZ and LIM domain protein 7
2.73372	0.135717	O60341	KDM1A_HUMAN	KDM1A	Lysine-specific histone demethylase 1A
2.73259	-0.153615	Q02127	PYRD_HUMAN	DHODH	Dihydroorotate dehydrogenase (quinone), mitochondrial
2.73133	-0.314309	O75449	KTNA1_HUMAN	KATNA1	Katanin p60 ATPase-containing subunit A1
2.7305	0.373873	Q5T013	HYI_HUMAN	HYI	Putative hydroxypyruvate isomerase
2.72794	0.232374	Q6P1N0	C2D1A_HUMAN	CC2D1A	Coiled-coil and C2 domain-containing protein 1A
2.72659	-0.183143	Q9Y5Q9	TF3C3_HUMAN	GTF3C3	General transcription factor 3C polypeptide 3
2.72628	-0.107267	Q8TEX9	IPO4_HUMAN	IPO4	Importin-4
2.72581	-0.0942125	Q9UHD2	TBK1_HUMAN	TBK1	Serine/threonine-protein kinase TBK1
2.72542	0.263835	Q68CZ2	TENS3_HUMAN	TNS3	Tensin-3
2.7226	-0.373309	Q9BYN0	SRXN1_HUMAN	SRXN1	Sulfiredoxin-1
2.72098	-0.304866	Q53R41	FAKD1_HUMAN	FASTKD1	FAST kinase domain-containing protein 1, mitochondrial
2.72067	0.287549	Q9H3H3	CK068_HUMAN	C11orf68	UPF0696 protein C11orf68
2.72023	0.269153	P49441	INPP_HUMAN	INPP1	Inositol polyphosphate 1-phosphatase
2.7198	0.306289	Q9Y3D2	MSRB2_HUMAN	MSRB2	Methionine-R-sulfoxide reductase B2, mitochondrial
2.71955	0.29661	P51795	CLCN5_HUMAN	CLCN5	H(+)/Cl(-) exchange transporter 5
2.71752	0.298117	Q04760	LGUL_HUMAN	GLO1	Lactoylglutathione lyase
2.71623	0.4063	O15460	P4HA2_HUMAN	P4HA2	Prolyl 4-hydroxylase subunit alpha-2
2.71375	0.296299	Q9NSY0	NRBP2_HUMAN	NRBP2	Nuclear receptor-binding protein 2
2.71326	0.133234	P28370	SMCA1_HUMAN	SMARCA1	Probable global transcription activator SNF2L1
2.71144	0.105233	Q9Y5B6	PAXB1_HUMAN	PAXBP1	PAX3- and PAX7-binding protein 1
2.7106	-0.377375	Q14691	PSF1_HUMAN	GINS1	DNA replication complex GINS protein PSF1
2.70992	0.392514	Q53EP0	FND3B_HUMAN	FNDC3B	Fibronectin type III domain-containing protein 3B
2.7071	-0.265418	Q9UJA3	MCM8_HUMAN	MCM8	DNA helicase MCM8
2.70656	-0.264377	O96006	ZBED1_HUMAN	ZBED1	E3 SUMO-protein ligase ZBED1
2.70328	0.312818	P22307	SCP2_HUMAN	SCP2	Sterol carrier protein 2
2.69564	0.334129	P50452	SPB8_HUMAN	SERPINB8	Serpin B8
2.69412	-0.173378	P78318	IGBP1_HUMAN	IGBP1	Immunoglobulin-binding protein 1
2.69323	0.156078	Q92979	NEP1_HUMAN	EMG1	Ribosomal RNA small subunit methyltransferase NEP1
2.69176	-0.298326	Q9NUX5	POTE1_HUMAN	POT1	Protection of telomeres protein 1
2.68807	-0.262282	Q14119	VEZF1_HUMAN	VEZF1	Vascular endothelial zinc finger 1
2.68807	0.557372	P30536	TSPO_HUMAN	TSPO	Translocator protein
2.68744	0.245306	P49641	MA2A2_HUMAN	MAN2A2	Alpha-mannosidase 2x
2.6868	-0.465857	Q6P444	MTFR2_HUMAN	MTFR2	Mitochondrial fission regulator 2
2.6863	-0.290632	P42677	RS27_HUMAN	RPS27	Small ribosomal subunit protein eS27
2.68449	0.404579	P20594	ANPRB_HUMAN	NPR2	Atrial natriuretic peptide receptor 2
2.68406	0.476213	P11137	MTAP2_HUMAN	MAP2	Microtubule-associated protein 2
2.68272	-0.179894	Q06330	SUH_HUMAN	RBPJ	Recombining binding protein suppressor of hairless
2.68174	0.326272	O95644	NFAC1_HUMAN	NFATC1	Nuclear factor of activated T-cells, cytoplasmic 1
2.68141	0.13169	O95340	PAPS2_HUMAN	PAPSS2	Bifunctional 3'-phosphoadenosine 5'-phosphosulfate synthase 2
2.67849	0.252279	Q6SZW1	SARM1_HUMAN	SARM1	NAD(+) hydrolase SARM1
2.67756	0.374187	Q9Y2H0	DLGP4_HUMAN	DLGAP4	Disks large-associated protein 4
2.67654	0.210558	O00442	RTCA_HUMAN	RTCA	RNA 3'-terminal phosphate cyclase
2.67541	-0.164422	Q8WVB6	CTF18_HUMAN	CHTF18	Chromosome transmission fidelity protein 18 homolog
2.67462	0.292093	P09601	HMOX1_HUMAN	HMOX1	Heme oxygenase 1
2.67392	0.365782	O14773	TPP1_HUMAN	TPP1	Tripeptidyl-peptidase 1
2.6696	0.301339	P98196	AT11A_HUMAN	ATP11A	Phospholipid-transporting ATPase IH
2.66871	0.2566	Q6NSJ5	LRC8E_HUMAN	LRRC8E	Volume-regulated anion channel subunit LRRC8E
2.66769	0.360882	Q9HCN3	PGAP6_HUMAN	PGAP6	Post-GPI attachment to proteins factor 6
2.66666	0.240975	Q9Y613	FHOD1_HUMAN	FHOD1	FH1/FH2 domain-containing protein 1
2.66524	-0.277263	Q9Y6M7	S4A7_HUMAN	SLC4A7	Sodium bicarbonate cotransporter 3
2.66273	0.227453	P07948	LYN_HUMAN	LYN	Tyrosine-protein kinase Lyn
2.65957	0.425755	P35625	TIMP3_HUMAN	TIMP3	Metalloproteinase inhibitor 3
2.65955	-0.166557	P17812	PYRG1_HUMAN	CTPS1	CTP synthase 1
2.65862	-0.249057	Q4J6C6	PPCEL_HUMAN	PREPL	Prolyl endopeptidase-like
2.65808	0.27629	P04066	FUCO_HUMAN	FUCA1	Tissue alpha-L-fucosidase
2.65755	0.162182	O75928	PIAS2_HUMAN	PIAS2	E3 SUMO-protein ligase PIAS2
2.65747	0.37139	Q6PJG2	MDEAS_HUMAN	MIDEAS	Mitotic deacetylase-associated SANT domain protein
2.65681	0.351242	O00499	BIN1_HUMAN	BIN1	Myc box-dependent-interacting protein 1
2.65326	0.0807538	A1X283	SPD2B_HUMAN	SH3PXD2B	SH3 and PX domain-containing protein 2B
2.65209	0.318614	Q16363	LAMA4_HUMAN	LAMA4	Laminin subunit alpha-4
2.6499	0.19725	P78345	RPP38_HUMAN	RPP38	Ribonuclease P protein subunit p38
2.64759	-0.144655	Q8IZ73	RUSD2_HUMAN	RPUSD2	Pseudouridylate synthase RPUSD2
2.64632	1.66906	Q92935	EXTL1_HUMAN	EXTL1	Exostosin-like 1
2.64614	-0.110092	Q8WYP5	ELYS_HUMAN	AHCTF1	Protein ELYS
2.64562	0.789683	Q86WR7	PRSR2_HUMAN	PROSER2	Proline and serine-rich protein 2
2.64462	-0.176328	Q5T5Y3	CAMP1_HUMAN	CAMSAP1	Calmodulin-regulated spectrin-associated protein 1
2.6446	0.493136	O75881	CP7B1_HUMAN	CYP7B1	Cytochrome P450 7B1
2.64045	0.0910759	Q9UKN8	TF3C4_HUMAN	GTF3C4	General transcription factor 3C polypeptide 4
2.63962	-0.336435	Q9P1Y6	PHRF1_HUMAN	PHRF1	PHD and RING finger domain-containing protein 1
2.63911	0.147149	P09525	ANXA4_HUMAN	ANXA4	Annexin A4
2.63765	-0.197014	Q9NUQ3	TXLNG_HUMAN	TXLNG	Gamma-taxilin
2.6358	-0.204141	P42166	LAP2A_HUMAN	TMPO	Lamina-associated polypeptide 2, isoform alpha
2.6342	-0.157811	Q96JJ7	TMX3_HUMAN	TMX3	Protein disulfide-isomerase TMX3
2.63401	0.37623	Q15599	NHRF2_HUMAN	NHERF2	Na(+)/H(+) exchange regulatory cofactor NHE-RF2
2.63229	0.632425	O00339	MATN2_HUMAN	MATN2	Matrilin-2
2.63204	0.336444	Q7Z5L9	I2BP2_HUMAN	IRF2BP2	Interferon regulatory factor 2-binding protein 2
2.6276	0.401608	Q8N584	TT39C_HUMAN	TTC39C	Tetratricopeptide repeat protein 39C
2.62588	-0.0785141	Q14CX7	NAA25_HUMAN	NAA25	N-alpha-acetyltransferase 25, NatB auxiliary subunit
2.62432	0.172964	Q9H2H8	PPIL3_HUMAN	PPIL3	Peptidyl-prolyl cis-trans isomerase-like 3
2.62375	0.351157	O60503	ADCY9_HUMAN	ADCY9	Adenylate cyclase type 9
2.62259	0.225274	Q8WUN7	UBTD2_HUMAN	UBTD2	Ubiquitin domain-containing protein 2
2.62124	0.351595	Q53H76	PLA1A_HUMAN	PLA1A	Phospholipase A1 member A
2.61884	-0.224138	P52564	MP2K6_HUMAN	MAP2K6	Dual specificity mitogen-activated protein kinase kinase 6
2.61659	-0.158005	Q14012	KCC1A_HUMAN	CAMK1	Calcium/calmodulin-dependent protein kinase type 1
2.61623	0.357385	P46531	NOTC1_HUMAN	NOTCH1	Neurogenic locus notch homolog protein 1
2.61409	0.679972	Q765P7	MTSS2_HUMAN	MTSS2	Protein MTSS 2
2.61321	-0.336432	Q9NRL2	BAZ1A_HUMAN	BAZ1A	Bromodomain adjacent to zinc finger domain protein 1A
2.61127	-0.39436	Q9NP73	ALG13_HUMAN	ALG13	Putative bifunctional UDP-N-acetylglucosamine transferase and deubiquitinase ALG13
2.61054	0.260762	O14686	KMT2D_HUMAN	KMT2D	Histone-lysine N-methyltransferase 2D
2.61043	0.175483	Q00535	CDK5_HUMAN	CDK5	Cyclin-dependent kinase 5
2.60802	0.268092	Q9Y2E5	MA2B2_HUMAN	MAN2B2	Epididymis-specific alpha-mannosidase
2.60788	0.38022	Q15306	IRF4_HUMAN	IRF4	Interferon regulatory factor 4
2.60535	-0.245512	Q9Y606	PUS1_HUMAN	PUS1	Pseudouridylate synthase 1 homolog
2.60459	0.283035	Q9Y4F5	C170B_HUMAN	CEP170B	Centrosomal protein of 170 kDa protein B
2.60372	0.89442	P13497	BMP1_HUMAN	BMP1	Bone morphogenetic protein 1
2.60185	0.38817	P50443	S26A2_HUMAN	SLC26A2	Sulfate transporter
2.59958	0.354179	P18084	ITB5_HUMAN	ITGB5	Integrin beta-5
2.59818	-0.178256	Q96GD0	PLPP_HUMAN	PDXP	Chronophin
2.59697	0.371181	O94886	CSCL1_HUMAN	TMEM63A	CSC1-like protein 1
2.59547	0.227803	Q9Y6X5	ENPP4_HUMAN	ENPP4	Bis(5'-adenosyl)-triphosphatase ENPP4
2.5942	0.184671	P17900	SAP3_HUMAN	GM2A	Ganglioside GM2 activator
2.5934	-0.527279	Q96B01	R51A1_HUMAN	RAD51AP1	RAD51-associated protein 1
2.59295	-0.160084	Q9BV44	THUM3_HUMAN	THUMPD3	tRNA (guanine(6)-N2)-methyltransferase THUMP3
2.59063	0.297352	Q9P0M6	H2AW_HUMAN	MACROH2A2	Core histone macro-H2A.2
2.59055	0.325406	Q3KRA9	ALKB6_HUMAN	ALKBH6	Alpha-ketoglutarate-dependent dioxygenase alkB homolog 6
2.58962	0.181252	P49448	DHE4_HUMAN	GLUD2	Glutamate dehydrogenase 2, mitochondrial
2.58951	-0.295774	Q6P1Q9	MET2B_HUMAN	METTL2B	tRNA N(3)-methylcytidine methyltransferase METTL2B
2.58577	-0.214059	Q9H7B4	SMYD3_HUMAN	SMYD3	Histone-lysine N-methyltransferase SMYD3
2.58373	0.345181	P17931	LEG3_HUMAN	LGALS3	Galectin-3
2.58335	-0.387499	P79522	PRR3_HUMAN	PRR3	Proline-rich protein 3
2.58333	0.651808	Q9C004	SPY4_HUMAN	SPRY4	Protein sprouty homolog 4
2.5832	-0.18565	O94822	LTN1_HUMAN	LTN1	E3 ubiquitin-protein ligase listerin
2.58254	1.42178	Q96LD4	TRI47_HUMAN	TRIM47	E3 ubiquitin-protein ligase TRIM47
2.5818	-0.38646	P32929	CGL_HUMAN	CTH	Cystathionine gamma-lyase
2.58017	-0.150852	P11586	C1TC_HUMAN	MTHFD1	C-1-tetrahydrofolate synthase, cytoplasmic
2.57735	0.135143	Q8WZA1	PMGT1_HUMAN	POMGNT1	Protein O-linked-mannose beta-1,2-N-acetylglucosaminyltransferase 1
2.57556	0.31879	O75146	HIP1R_HUMAN	HIP1R	Huntingtin-interacting protein 1-related protein
2.57386	0.383045	Q92766	RREB1_HUMAN	RREB1	Ras-responsive element-binding protein 1
2.57283	0.336766	P04040;cRAP-P04040	CATA_HUMAN;cRAP-CATA_HUMAN	CAT;cRAP-CAT	Catalase
2.5721	-0.105352	O00410	IPO5_HUMAN	IPO5	Importin-5
2.56957	0.316434	Q86TX2	ACOT1_HUMAN	ACOT1	Acyl-coenzyme A thioesterase 1
2.56955	0.274332	Q5NDL2	EOGT_HUMAN	EOGT	EGF domain-specific O-linked N-acetylglucosamine transferase
2.5692	0.447386	Q9C0C4	SEM4C_HUMAN	SEMA4C	Semaphorin-4C
2.56899	0.320472	P23297	S10A1_HUMAN	S100A1	Protein S100-A1
2.56854	0.216253	P35222	CTNB1_HUMAN	CTNNB1	Catenin beta-1
2.56757	-0.134265	P22234	PUR6_HUMAN	PAICS	Bifunctional phosphoribosylaminoimidazole carboxylase/phosphoribosylaminoimidazole succinocarboxamide synthetase
2.56739	0.37632	Q9H6Y2	WDR55_HUMAN	WDR55	WD repeat-containing protein 55
2.56713	-0.189831	Q96PZ0	PUS7_HUMAN	PUS7	Pseudouridylate synthase 7 homolog
2.56637	-0.316971	O95613	PCNT_HUMAN	PCNT	Pericentrin
2.56585	-0.142851	Q8IWV8	UBR2_HUMAN	UBR2	E3 ubiquitin-protein ligase UBR2
2.56524	0.52579	Q9P1Z0	ZBTB4_HUMAN	ZBTB4	Zinc finger and BTB domain-containing protein 4
2.5652	0.346822	Q9GZZ6	ACH10_HUMAN	CHRNA10	Neuronal acetylcholine receptor subunit alpha-10
2.56515	0.320298	O94760	DDAH1_HUMAN	DDAH1	N(G),N(G)-dimethylarginine dimethylaminohydrolase 1
2.56495	-0.325323	Q7L0J3	SV2A_HUMAN	SV2A	Synaptic vesicle glycoprotein 2A
2.56438	-3.25877	Q15651	HMGN3_HUMAN	HMGN3	High mobility group nucleosome-binding domain-containing protein 3
2.56317	-0.218017	Q8NC60	NOA1_HUMAN	NOA1	Nitric oxide-associated protein 1
2.56184	0.354147	P12755	SKI_HUMAN	SKI	Ski oncogene
2.56123	0.696502	Q8ND90	PNMA1_HUMAN	PNMA1	Paraneoplastic antigen Ma1
2.55723	0.578351	P21291	CSRP1_HUMAN	CSRP1	Cysteine and glycine-rich protein 1
2.55589	-0.0868392	Q8TCS8	PNPT1_HUMAN	PNPT1	Polyribonucleotide nucleotidyltransferase 1, mitochondrial
2.55567	-0.175574	Q6P3X3	TTC27_HUMAN	TTC27	Tetratricopeptide repeat protein 27
2.55431	-0.216999	Q9H857	NT5D2_HUMAN	NT5DC2	5'-nucleotidase domain-containing protein 2
2.55419	0.27496	Q8NEF9	SRFB1_HUMAN	SRFBP1	Serum response factor-binding protein 1
2.55296	0.159142	O00462	MANBA_HUMAN	MANBA	Beta-mannosidase
2.55269	-0.269536	Q8NC51	SERB1_HUMAN	SERBP1	SERPINE1 mRNA-binding protein 1
2.55168	0.757895	P01033	TIMP1_HUMAN	TIMP1	Metalloproteinase inhibitor 1
2.54923	-0.110638	P78371	TCPB_HUMAN	CCT2	T-complex protein 1 subunit beta
2.54892	-0.226225	Q13277	STX3_HUMAN	STX3	Syntaxin-3
2.54786	-0.168836	Q9BQ69	MACD1_HUMAN	MACROD1	ADP-ribose glycohydrolase MACROD1
2.54772	0.319452	Q9NP80	PLPL8_HUMAN	PNPLA8	Calcium-independent phospholipase A2-gamma
2.54607	0.269459	P00395	COX1_HUMAN	MT-CO1	Cytochrome c oxidase subunit 1
2.54569	0.414069	P17275	JUNB_HUMAN	JUNB	Transcription factor JunB
2.5453	0.317943	P43121	MUC18_HUMAN	MCAM	Cell surface glycoprotein MUC18
2.54514	0.164346	Q01433	AMPD2_HUMAN	AMPD2	AMP deaminase 2
2.54487	-0.344974	O75607	NPM3_HUMAN	NPM3	Nucleoplasmin-3
2.5444	0.27641	Q13884	SNTB1_HUMAN	SNTB1	Beta-1-syntrophin
2.54388	-0.181174	P08238	HS90B_HUMAN	HSP90AB1	Heat shock protein HSP 90-beta
2.54246	0.394095	O75157	T22D2_HUMAN	TSC22D2	TSC22 domain family protein 2
2.54034	-0.194616	Q13098	CSN1_HUMAN	GPS1	COP9 signalosome complex subunit 1
2.5377	-0.161412	Q9NRG9	AAAS_HUMAN	AAAS	Aladin
2.53686	0.184926	Q13362	2A5G_HUMAN	PPP2R5C	Serine/threonine-protein phosphatase 2A 56 kDa regulatory subunit gamma isoform
2.53543	-0.316357	Q96Q89	KI20B_HUMAN	KIF20B	Kinesin-like protein KIF20B
2.53533	1.23726	Q8N145	LGI3_HUMAN	LGI3	Leucine-rich repeat LGI family member 3
2.53368	-0.209336	P29372	3MG_HUMAN	MPG	DNA-3-methyladenine glycosylase
2.53298	0.204176	O75083	WDR1_HUMAN	WDR1	WD repeat-containing protein 1
2.53258	0.212557	O60504	VINEX_HUMAN	SORBS3	Vinexin
2.53252	0.146917	Q2M1Z3	RHG31_HUMAN	ARHGAP31	Rho GTPase-activating protein 31
2.53202	0.291133	P51688	SPHM_HUMAN	SGSH	N-sulphoglucosamine sulphohydrolase
2.53142	-0.124162	P83731	RL24_HUMAN	RPL24	Large ribosomal subunit protein eL24
2.52894	-0.548861	P16402	H13_HUMAN	H1-3	Histone H1.3
2.52368	-0.488852	Q9Y576	ASB1_HUMAN	ASB1	Ankyrin repeat and SOCS box protein 1
2.52297	-0.330803	Q99504	EYA3_HUMAN	EYA3	Eyes absent homolog 3
2.52157	0.853321	O75128	COBL_HUMAN	COBL	Protein cordon-bleu
2.52151	0.23997	Q9NRA0	SPHK2_HUMAN	SPHK2	Sphingosine kinase 2
2.52147	1.01224	Q9H9R9	DBND1_HUMAN	DBNDD1	Dysbindin domain-containing protein 1
2.52147	0.316295	Q86SF2	GALT7_HUMAN	GALNT7	N-acetylgalactosaminyltransferase 7
2.51795	0.260566	O75718	CRTAP_HUMAN	CRTAP	Cartilage-associated protein
2.51728	0.392558	O15254	ACOX3_HUMAN	ACOX3	Peroxisomal acyl-coenzyme A oxidase 3
2.51704	0.438883	Q5JSJ4	INT6L_HUMAN	INTS6L	Integrator complex subunit 6-like
2.51623	0.660064	Q9H4G4	GAPR1_HUMAN	GLIPR2	Golgi-associated plant pathogenesis-related protein 1
2.51617	-0.115674	Q9UIV1	CNOT7_HUMAN	CNOT7	CCR4-NOT transcription complex subunit 7
2.51611	-0.437098	Q99618	CDCA3_HUMAN	CDCA3	Cell division cycle-associated protein 3
2.51437	0.393125	Q15596	NCOA2_HUMAN	NCOA2	Nuclear receptor coactivator 2
2.51321	1.06445	Q13641	TPBG_HUMAN	TPBG	Trophoblast glycoprotein
2.51293	0.192169	Q9NZN5	ARHGC_HUMAN	ARHGEF12	Rho guanine nucleotide exchange factor 12
2.51276	0.171591	Q92831	KAT2B_HUMAN	KAT2B	Histone acetyltransferase KAT2B
2.51136	0.323545	Q01844	EWS_HUMAN	EWSR1	RNA-binding protein EWS
2.51022	-0.176712	Q8WVX9	FACR1_HUMAN	FAR1	Fatty acyl-CoA reductase 1
2.50846	0.28647	P56945	BCAR1_HUMAN	BCAR1	Breast cancer anti-estrogen resistance protein 1
2.50767	0.802542	Q8N2G6	ZCH24_HUMAN	ZCCHC24	Zinc finger CCHC domain-containing protein 24
2.50661	-0.209003	P39748	FEN1_HUMAN	FEN1	Flap endonuclease 1
2.5051	-0.627709	Q8NBP5	MFSD9_HUMAN	MFSD9	Major facilitator superfamily domain-containing protein 9
2.50429	-0.539544	O94806	KPCD3_HUMAN	PRKD3	Serine/threonine-protein kinase D3
2.50278	0.364855	Q9NZN3	EHD3_HUMAN	EHD3	EH domain-containing protein 3
2.5004	0.146169	Q8IY81	SPB1_HUMAN	FTSJ3	pre-rRNA 2'-O-ribose RNA methyltransferase FTSJ3
2.49871	-0.322604	Q9BRX5	PSF3_HUMAN	GINS3	DNA replication complex GINS protein PSF3
2.49843	0.278008	O60507	TPST1_HUMAN	TPST1	Protein-tyrosine sulfotransferase 1
2.49794	0.219719	Q9BRG1	VPS25_HUMAN	VPS25	Vacuolar protein-sorting-associated protein 25
2.49625	-0.204169	Q9Y6Y0	NS1BP_HUMAN	IVNS1ABP	Influenza virus NS1A-binding protein
2.49512	-0.133934	Q96S55	WRIP1_HUMAN	WRNIP1	ATPase WRNIP1
2.49484	0.0787954	Q00610	CLH1_HUMAN	CLTC	Clathrin heavy chain 1
2.494	0.124533	Q08J23	NSUN2_HUMAN	NSUN2	RNA cytosine C(5)-methyltransferase NSUN2
2.49243	-0.499361	Q92966	SNPC3_HUMAN	SNAPC3	snRNA-activating protein complex subunit 3
2.49188	-0.451941	Q8IUE6	H2A2B_HUMAN	H2AC21	Histone H2A type 2-B
2.49133	0.270175	Q5VT25	MRCKA_HUMAN	CDC42BPA	Serine/threonine-protein kinase MRCK alpha
2.49067	0.217082	Q96FV2	SCRN2_HUMAN	SCRN2	Secernin-2
2.49018	0.58098	O14531	DPYL4_HUMAN	DPYSL4	Dihydropyrimidinase-related protein 4
2.49012	0.242945	Q96CM8	ACSF2_HUMAN	ACSF2	Medium-chain acyl-CoA ligase ACSF2, mitochondrial
2.48833	0.404342	Q9Y639	NPTN_HUMAN	NPTN	Neuroplastin
2.4883	0.147766	P08133	ANXA6_HUMAN	ANXA6	Annexin A6
2.48808	-0.782866	Q8NBT0	POC1A_HUMAN	POC1A	POC1 centriolar protein homolog A
2.48771	-0.348175	Q9UER7	DAXX_HUMAN	DAXX	Death domain-associated protein 6
2.48713	0.602987	Q99767	APBA2_HUMAN	APBA2	Amyloid-beta A4 precursor protein-binding family A member 2
2.48663	0.175986	Q15165	PON2_HUMAN	PON2	Serum paraoxonase/arylesterase 2
2.4862	0.36357	Q9H6L5	RETR1_HUMAN	RETREG1	Reticulophagy regulator 1
2.48614	-0.397034	Q13608	PEX6_HUMAN	PEX6	Peroxisomal ATPase PEX6
2.48571	-0.613621	Q9Y620	RA54B_HUMAN	RAD54B	DNA repair and recombination protein RAD54B
2.48435	0.333499	P45381	ACY2_HUMAN	ASPA	Aspartoacylase
2.48383	-0.0966749	P07437	TBB5_HUMAN	TUBB	Tubulin beta chain
2.48334	-0.186207	P04920	B3A2_HUMAN	SLC4A2	Anion exchange protein 2
2.48098	0.226211	Q9ULX6	AKP8L_HUMAN	AKAP8L	A-kinase anchor protein 8-like
2.4809	0.416034	Q92754	AP2C_HUMAN	TFAP2C	Transcription factor AP-2 gamma
2.47895	0.485419	O43182	RHG06_HUMAN	ARHGAP6	Rho GTPase-activating protein 6
2.47894	-0.259495	Q16836	HCDH_HUMAN	HADH	Hydroxyacyl-coenzyme A dehydrogenase, mitochondrial
2.47829	-0.251223	Q96EA4	SPDLY_HUMAN	SPDL1	Protein Spindly
2.47777	0.268847	Q92870	APBB2_HUMAN	APBB2	Amyloid beta precursor protein binding family B member 2
2.47694	-0.312453	Q8N111	CEND_HUMAN	CEND1	Cell cycle exit and neuronal differentiation protein 1
2.47671	-0.206054	O43464	HTRA2_HUMAN	HTRA2	Serine protease HTRA2, mitochondrial
2.47569	-0.151324	Q5BKT4	AG10A_HUMAN	ALG10	Dol-P-Glc:Glc(2)Man(9)GlcNAc(2)-PP-Dol alpha-1,2-glucosyltransferase
2.47537	0.158915	P11387	TOP1_HUMAN	TOP1	DNA topoisomerase 1
2.47255	0.198771	Q9Y250	LZTS1_HUMAN	LZTS1	Leucine zipper putative tumor suppressor 1
2.4725	0.195038	Q92845	KIFA3_HUMAN	KIFAP3	Kinesin-associated protein 3
2.47249	0.299686	Q9UM11	FZR1_HUMAN	FZR1	Fizzy-related protein homolog
2.47204	0.185812	Q9NX57	RAB20_HUMAN	RAB20	Ras-related protein Rab-20
2.471	0.290333	O00533	NCHL1_HUMAN	CHL1	Neural cell adhesion molecule L1-like protein
2.47082	-0.172935	O14681	EI24_HUMAN	EI24	Etoposide-induced protein 2.4 homolog
2.47028	-0.855103	Q6ZT21	TMPPE_HUMAN	TMPPE	Transmembrane protein with metallophosphoesterase domain
2.46845	0.900218	Q9H426	RIMS4_HUMAN	RIMS4	Regulating synaptic membrane exocytosis protein 4
2.46741	0.133242	Q03001	DYST_HUMAN	DST	Dystonin
2.46675	-0.134818	O00425	IF2B3_HUMAN	IGF2BP3	Insulin-like growth factor 2 mRNA-binding protein 3
2.46502	0.469647	Q8IZQ5	SELH_HUMAN	SELENOH	Selenoprotein H
2.46488	-0.433735	Q9Y248	PSF2_HUMAN	GINS2	DNA replication complex GINS protein PSF2
2.46482	-0.12408	Q04721	NOTC2_HUMAN	NOTCH2	Neurogenic locus notch homolog protein 2
2.46461	0.27773	Q8NEZ4	KMT2C_HUMAN	KMT2C	Histone-lysine N-methyltransferase 2C
2.46445	0.190486	P50607	TUB_HUMAN	TUB	Tubby protein homolog
2.46051	0.137407	Q15738	NSDHL_HUMAN	NSDHL	Sterol-4-alpha-carboxylate 3-dehydrogenase, decarboxylating
2.46041	-0.321435	Q9NS87	KIF15_HUMAN	KIF15	Kinesin-like protein KIF15
2.45993	1.25974	P00533	EGFR_HUMAN	EGFR	Epidermal growth factor receptor
2.45959	0.157614	P19474	RO52_HUMAN	TRIM21	E3 ubiquitin-protein ligase TRIM21
2.45947	-0.322295	Q8WXW3	PIBF1_HUMAN	PIBF1	Progesterone-induced-blocking factor 1
2.45901	0.243982	Q9Y2D5	AKAP2_HUMAN	AKAP2	A-kinase anchor protein 2
2.45848	-0.231256	Q8WUY1	THEM6_HUMAN	THEM6	Protein THEM6
2.45743	-0.0589523	O14744	ANM5_HUMAN	PRMT5	Protein arginine N-methyltransferase 5
2.45573	0.163981	Q9UL54	TAOK2_HUMAN	TAOK2	Serine/threonine-protein kinase TAO2
2.45483	0.240687	Q9NQ11	AT132_HUMAN	ATP13A2	Polyamine-transporting ATPase 13A2
2.45374	0.621197	Q8NF50	DOCK8_HUMAN	DOCK8	Dedicator of cytokinesis protein 8
2.45264	0.146974	P21964	COMT_HUMAN	COMT	Catechol O-methyltransferase
2.45228	0.605913	P01008;cRAP-P01008	ANT3_HUMAN;cRAP-ANT3_HUMAN	SERPINC1;cRAP-SERPINC1	Antithrombin-III
2.45177	0.36881	Q9UMR5	PPT2_HUMAN	PPT2	Lysosomal thioesterase PPT2
2.45078	0.322265	Q8NFJ5	RAI3_HUMAN	GPRC5A	Retinoic acid-induced protein 3
2.45043	0.278788	Q9ULK5	VANG2_HUMAN	VANGL2	Vang-like protein 2
2.45041	-0.137465	Q7L2E3	DHX30_HUMAN	DHX30	ATP-dependent RNA helicase DHX30
2.44924	-0.234156	Q15785	TOM34_HUMAN	TOMM34	Mitochondrial import receptor subunit TOM34
2.44297	0.39909	Q9UJZ1	STML2_HUMAN	STOML2	Stomatin-like protein 2, mitochondrial
2.44294	-0.312448	Q9UKY4	POMT2_HUMAN	POMT2	Protein O-mannosyl-transferase 2
2.44192	-0.269028	Q9Y6E2	5MP1_HUMAN	BZW2	eIF5-mimic protein 1
2.44157	0.621046	Q9BWN1	PRR14_HUMAN	PRR14	Proline-rich protein 14
2.43802	0.423248	Q8NAP3	ZBT38_HUMAN	ZBTB38	Zinc finger and BTB domain-containing protein 38
2.43744	-0.174808	Q13283	G3BP1_HUMAN	G3BP1	Ras GTPase-activating protein-binding protein 1
2.4335	-0.469228	A2VDJ0	T131L_HUMAN	TMEM131L	Transmembrane protein 131-like
2.43155	0.189998	Q6ZRV2	FA83H_HUMAN	FAM83H	Protein FAM83H
2.42982	0.399517	Q5T1C6	THEM4_HUMAN	THEM4	Acyl-coenzyme A thioesterase THEM4
2.42805	0.359554	Q5VWQ8	DAB2P_HUMAN	DAB2IP	Disabled homolog 2-interacting protein
2.42743	0.202629	P23760	PAX3_HUMAN	PAX3	Paired box protein Pax-3
2.42669	-0.639503	Q96BD8	SKA1_HUMAN	SKA1	Spindle and kinetochore-associated protein 1
2.42531	-0.226772	Q9H814	PHAX_HUMAN	PHAX	Phosphorylated adapter RNA export protein
2.42458	-0.210146	Q9Y333	LSM2_HUMAN	LSM2	U6 snRNA-associated Sm-like protein LSm2
2.42227	-0.366898	Q9BWT6	MND1_HUMAN	MND1	Meiotic nuclear division protein 1 homolog
2.42185	0.775967	Q9NT99	LRC4B_HUMAN	LRRC4B	Leucine-rich repeat-containing protein 4B
2.42044	-0.161147	P11388	TOP2A_HUMAN	TOP2A	DNA topoisomerase 2-alpha
2.41971	0.174369	Q9NRR4	RNC_HUMAN	DROSHA	Ribonuclease 3
2.41956	-0.123597	P61201	CSN2_HUMAN	COPS2	COP9 signalosome complex subunit 2
2.41911	-0.171591	O95373	IPO7_HUMAN	IPO7	Importin-7
2.41866	0.117899	Q96KG9	SCYL1_HUMAN	SCYL1	N-terminal kinase-like protein
2.41746	0.385533	Q8TEW8	PAR3L_HUMAN	PARD3B	Partitioning defective 3 homolog B
2.41678	0.379874	Q9UHI5	LAT2_HUMAN	SLC7A8	Large neutral amino acids transporter small subunit 2
2.41602	-0.269258	P52758	RIDA_HUMAN	RIDA	2-iminobutanoate/2-iminopropanoate deaminase
2.41544	0.170358	Q92629	SGCD_HUMAN	SGCD	Delta-sarcoglycan
2.41377	0.681354	Q09666	AHNK_HUMAN	AHNAK	Neuroblast differentiation-associated protein AHNAK
2.41348	0.303582	Q9HBW0	LPAR2_HUMAN	LPAR2	Lysophosphatidic acid receptor 2
2.41309	0.98784	P09871	C1S_HUMAN	C1S	Complement C1s subcomponent
2.41063	-0.31533	Q0VDG4	SCRN3_HUMAN	SCRN3	Secernin-3
2.41024	-0.203304	P10644	KAP0_HUMAN	PRKAR1A	cAMP-dependent protein kinase type I-alpha regulatory subunit
2.40985	0.558379	Q8NFZ8	CADM4_HUMAN	CADM4	Cell adhesion molecule 4
2.40935	0.507142	Q96RK0	CIC_HUMAN	CIC	Protein capicua homolog
2.40804	-0.402337	Q53GL7	PAR10_HUMAN	PARP10	Protein mono-ADP-ribosyltransferase PARP10
2.40804	0.401014	Q9ULK2	AT7L1_HUMAN	ATXN7L1	Ataxin-7-like protein 1
2.40713	-0.211447	Q03111	ENL_HUMAN	MLLT1	Protein ENL
2.40667	0.0984478	P11216	PYGB_HUMAN	PYGB	Glycogen phosphorylase, brain form
2.40204	-0.186161	O75717	WDHD1_HUMAN	WDHD1	WD repeat and HMG-box DNA-binding protein 1
2.4014	-0.236693	Q9BTE3	MCMBP_HUMAN	MCMBP	Mini-chromosome maintenance complex-binding protein
2.4012	-0.26015	Q8TBB5	KLDC4_HUMAN	KLHDC4	Kelch domain-containing protein 4
2.40095	-0.156704	Q12929	EPS8_HUMAN	EPS8	Epidermal growth factor receptor kinase substrate 8
2.4005	0.94763	P54753	EPHB3_HUMAN	EPHB3	Ephrin type-B receptor 3
2.39834	-0.329317	Q96F44	TRI11_HUMAN	TRIM11	E3 ubiquitin-protein ligase TRIM11
2.39705	0.513961	Q9Y625	GPC6_HUMAN	GPC6	Glypican-6
2.39643	0.227079	O94885	SASH1_HUMAN	SASH1	SAM and SH3 domain-containing protein 1
2.39611	0.551661	Q53TN4	CYBR1_HUMAN	CYBRD1	Plasma membrane ascorbate-dependent reductase CYBRD1
2.395	-0.383644	Q8TCN5	ZN507_HUMAN	ZNF507	Zinc finger protein 507
2.39479	0.266781	P30740	ILEU_HUMAN	SERPINB1	Leukocyte elastase inhibitor
2.39371	-0.202504	Q9H773	DCTP1_HUMAN	DCTPP1	dCTP pyrophosphatase 1
2.39342	-0.0906572	Q969X6	UTP4_HUMAN	UTP4	U3 small nucleolar RNA-associated protein 4 homolog
2.3921	0.17899	P18206	VINC_HUMAN	VCL	Vinculin
2.3912	0.65911	P55899	FCGRN_HUMAN	FCGRT	IgG receptor FcRn large subunit p51
2.39002	0.10586	Q9UJ83	HACL1_HUMAN	HACL1	2-hydroxyacyl-CoA lyase 1
2.38945	-0.179794	Q96CN7	ISOC1_HUMAN	ISOC1	Isochorismatase domain-containing protein 1
2.3892	-0.224475	Q9Y3B1	PLD3B_HUMAN	PRELID3B	PRELI domain containing protein 3B
2.38758	-0.653204	O43167	ZBT24_HUMAN	ZBTB24	Zinc finger and BTB domain-containing protein 24
2.38697	0.17729	Q8TD26	CHD6_HUMAN	CHD6	Chromodomain-helicase-DNA-binding protein 6
2.38555	0.245207	Q9H019	MFR1L_HUMAN	MTFR1L	Mitochondrial fission regulator 1-like
2.38529	0.534121	Q96IP4	TET5A_HUMAN	TENT5A	Terminal nucleotidyltransferase 5A
2.38335	-0.327905	Q96CS2	HAUS1_HUMAN	HAUS1	HAUS augmin-like complex subunit 1
2.38284	0.382357	O94916	NFAT5_HUMAN	NFAT5	Nuclear factor of activated T-cells 5
2.38107	0.225526	Q9UKS6	PACN3_HUMAN	PACSIN3	Protein kinase C and casein kinase substrate in neurons protein 3
2.37981	0.248607	O75382	TRIM3_HUMAN	TRIM3	Tripartite motif-containing protein 3
2.37953	0.453601	O14576	DC1I1_HUMAN	DYNC1I1	Cytoplasmic dynein 1 intermediate chain 1
2.37945	0.516441	P33908	MA1A1_HUMAN	MAN1A1	Mannosyl-oligosaccharide 1,2-alpha-mannosidase IA
2.37944	-0.628557	P55082	MFAP3_HUMAN	MFAP3	Microfibril-associated glycoprotein 3
2.37828	0.282866	Q6UW68	TM205_HUMAN	TMEM205	Transmembrane protein 205
2.37799	-0.208028	Q9UBK9	UXT_HUMAN	UXT	Protein UXT
2.37782	-0.154885	P60842	IF4A1_HUMAN	EIF4A1	Eukaryotic initiation factor 4A-I
2.37705	-0.705961	Q96PU4	UHRF2_HUMAN	UHRF2	E3 ubiquitin-protein ligase UHRF2
2.37686	0.210005	Q27J81	INF2_HUMAN	INF2	Inverted formin-2
2.37387	-0.315587	Q16769	QPCT_HUMAN	QPCT	Glutaminyl-peptide cyclotransferase
2.37209	-0.189467	P63220	RS21_HUMAN	RPS21	Small ribosomal subunit protein eS21
2.37075	-0.236041	Q3SXY8	AR13B_HUMAN	ARL13B	ADP-ribosylation factor-like protein 13B
2.3705	0.241605	O75683	SURF6_HUMAN	SURF6	Surfeit locus protein 6
2.36978	0.982731	P51511	MMP15_HUMAN	MMP15	Matrix metalloproteinase-15
2.36971	0.201387	Q4ADV7	RIC1_HUMAN	RIC1	Guanine nucleotide exchange factor subunit RIC1
2.3694	0.267606	Q9H147	TDIF1_HUMAN	DNTTIP1	Deoxynucleotidyltransferase terminal-interacting protein 1
2.36666	-0.75736	Q8WUY9	DEP1B_HUMAN	DEPDC1B	DEP domain-containing protein 1B
2.36644	-0.311638	Q12894	IFRD2_HUMAN	IFRD2	Interferon-related developmental regulator 2
2.36611	-0.105478	Q9UBF2	COPG2_HUMAN	COPG2	Coatomer subunit gamma-2
2.36577	-0.324292	Q7Z4Q2	HEAT3_HUMAN	HEATR3	HEAT repeat-containing protein 3
2.36479	0.110614	P49916	DNLI3_HUMAN	LIG3	DNA ligase 3
2.36392	-0.109355	Q12792	TWF1_HUMAN	TWF1	Twinfilin-1
2.36267	0.329776	P53814	SMTN_HUMAN	SMTN	Smoothelin
2.36198	-0.226653	P15374	UCHL3_HUMAN	UCHL3	Ubiquitin carboxyl-terminal hydrolase isozyme L3
2.36186	0.526152	Q00587	BORG5_HUMAN	CDC42EP1	Cdc42 effector protein 1
2.36077	0.339184	Q9NP58	ABCB6_HUMAN	ABCB6	ATP-binding cassette sub-family B member 6
2.35748	0.284702	Q9ULZ3	ASC_HUMAN	PYCARD	Apoptosis-associated speck-like protein containing a CARD
2.35594	0.140171	Q92576	PHF3_HUMAN	PHF3	PHD finger protein 3
2.3553	-0.552621	Q16533	SNPC1_HUMAN	SNAPC1	snRNA-activating protein complex subunit 1
2.35475	0.159023	Q96JQ2	CLMN_HUMAN	CLMN	Calmin
2.35474	0.42456	Q8IV08	PLD3_HUMAN	PLD3	5'-3' exonuclease PLD3
2.3534	-0.312849	O14530	TXND9_HUMAN	TXNDC9	Thioredoxin domain-containing protein 9
2.35122	-0.232634	Q96SB4	SRPK1_HUMAN	SRPK1	SRSF protein kinase 1
2.3512	0.485805	P54259	ATN1_HUMAN	ATN1	Atrophin-1
2.35119	0.203851	Q9C0H5	RHG39_HUMAN	ARHGAP39	Rho GTPase-activating protein 39
2.35113	0.346009	O43347	MSI1H_HUMAN	MSI1	RNA-binding protein Musashi homolog 1
2.34845	0.275186	P43155	CACP_HUMAN	CRAT	Carnitine O-acetyltransferase
2.34832	0.576921	O76039	CDKL5_HUMAN	CDKL5	Cyclin-dependent kinase-like 5
2.34755	0.247972	Q8IWE5	PKHM2_HUMAN	PLEKHM2	Pleckstrin homology domain-containing family M member 2
2.34743	0.494157	Q9NP90	RAB9B_HUMAN	RAB9B	Ras-related protein Rab-9B
2.34713	0.586363	Q96JA1	LRIG1_HUMAN	LRIG1	Leucine-rich repeats and immunoglobulin-like domains protein 1
2.34657	-0.548995	Q5DX21	IGS11_HUMAN	IGSF11	Immunoglobulin superfamily member 11
2.34558	0.0933785	P11413	G6PD_HUMAN	G6PD	Glucose-6-phosphate 1-dehydrogenase
2.3445	0.269956	P34059	GALNS_HUMAN	GALNS	N-acetylgalactosamine-6-sulfatase
2.34406	-0.214742	Q96GC5	RM48_HUMAN	MRPL48	Large ribosomal subunit protein mL48
2.34242	0.33423	P78563	RED1_HUMAN	ADARB1	Double-stranded RNA-specific editase 1
2.34213	0.118653	Q9Y6X3	SCC4_HUMAN	MAU2	MAU2 chromatid cohesion factor homolog
2.34118	0.603423	Q8IX07	FOG1_HUMAN	ZFPM1	Zinc finger protein ZFPM1
2.34071	0.388082	Q9H1B7	I2BPL_HUMAN	IRF2BPL	Probable E3 ubiquitin-protein ligase IRF2BPL
2.33942	-0.217045	Q9H6R3	ACSS3_HUMAN	ACSS3	Acyl-CoA synthetase short-chain family member 3, mitochondrial
2.33923	0.493484	Q6NS38	ALKB2_HUMAN	ALKBH2	DNA oxidative demethylase ALKBH2
2.33716	0.311171	Q15326	ZMY11_HUMAN	ZMYND11	Zinc finger MYND domain-containing protein 11
2.33579	0.220277	P15848	ARSB_HUMAN	ARSB	Arylsulfatase B
2.33532	-0.150609	Q9H9A6	LRC40_HUMAN	LRRC40	Leucine-rich repeat-containing protein 40
2.33526	0.563633	Q96PM9	Z385A_HUMAN	ZNF385A	Zinc finger protein 385A
2.33514	0.247631	P28161	GSTM2_HUMAN	GSTM2	Glutathione S-transferase Mu 2
2.33438	0.212212	Q7RTP6	MICA3_HUMAN	MICAL3	[F-actin]-monooxygenase MICAL3
2.33189	-0.226176	Q13395	TARB1_HUMAN	TARBP1	Probable methyltransferase TARBP1
2.33053	-0.152698	O15397	IPO8_HUMAN	IPO8	Importin-8
2.32959	0.235437	Q9H3Q1	BORG4_HUMAN	CDC42EP4	Cdc42 effector protein 4
2.32649	0.261024	Q9NUY8	TBC23_HUMAN	TBC1D23	TBC1 domain family member 23
2.32647	-0.594171	Q9BVW5	TIPIN_HUMAN	TIPIN	TIMELESS-interacting protein
2.32432	0.153764	P55265	DSRAD_HUMAN	ADAR	Double-stranded RNA-specific adenosine deaminase
2.32304	0.317026	Q7Z5Q1	CPEB2_HUMAN	CPEB2	Cytoplasmic polyadenylation element-binding protein 2
2.32261	0.193613	Q06418	TYRO3_HUMAN	TYRO3	Tyrosine-protein kinase receptor TYRO3
2.32046	0.32757	Q13568	IRF5_HUMAN	IRF5	Interferon regulatory factor 5
2.32043	0.533861	Q14244	MAP7_HUMAN	MAP7	Ensconsin
2.31828	0.163697	P01116	RASK_HUMAN	KRAS	GTPase KRas
2.3182	-0.268799	Q6ZRQ5	MMS22_HUMAN	MMS22L	Protein MMS22-like
2.31474	0.525169	Q9BTD8	RBM42_HUMAN	RBM42	RNA-binding protein 42
2.3139	-0.142046	Q12931	TRAP1_HUMAN	TRAP1	Heat shock protein 75 kDa, mitochondrial
2.31363	-0.131348	Q8NFA0	UBP32_HUMAN	USP32	Ubiquitin carboxyl-terminal hydrolase 32
2.30953	0.513768	Q02447	SP3_HUMAN	SP3	Transcription factor Sp3
2.30894	-0.163191	Q9H8Y5	ANKZ1_HUMAN	ANKZF1	tRNA endonuclease ANKZF1
2.30847	0.405024	Q9BRK5	CAB45_HUMAN	SDF4	45 kDa calcium-binding protein
2.30813	-0.278723	P12004	PCNA_HUMAN	PCNA	Proliferating cell nuclear antigen
2.30794	0.146352	Q96AY3	FKB10_HUMAN	FKBP10	Peptidyl-prolyl cis-trans isomerase FKBP10
2.30745	0.79881	Q13009	TIAM1_HUMAN	TIAM1	Rho guanine nucleotide exchange factor TIAM1
2.30699	-0.288497	P56282	DPOE2_HUMAN	POLE2	DNA polymerase epsilon subunit 2
2.30637	-0.20363	Q9BVA0	KTNB1_HUMAN	KATNB1	Katanin p80 WD40 repeat-containing subunit B1
2.30602	-0.231826	Q8WVM0	TFB1M_HUMAN	TFB1M	Dimethyladenosine transferase 1, mitochondrial
2.30594	0.212529	Q9Y4C8	RBM19_HUMAN	RBM19	Probable RNA-binding protein 19
2.30577	0.33472	Q92484	ASM3A_HUMAN	SMPDL3A	Acid sphingomyelinase-like phosphodiesterase 3a
2.30437	0.216729	Q96F07	CYFP2_HUMAN	CYFIP2	Cytoplasmic FMR1-interacting protein 2
2.30352	-0.11612	P48506	GSH1_HUMAN	GCLC	Glutamate--cysteine ligase catalytic subunit
2.30183	0.19489	Q8WZ74	CTTB2_HUMAN	CTTNBP2	Cortactin-binding protein 2
2.30097	-0.256576	Q8IW35	CEP97_HUMAN	CEP97	Centrosomal protein of 97 kDa
2.30086	0.154911	P49750	YLPM1_HUMAN	YLPM1	YLP motif-containing protein 1
2.29854	0.100209	Q9Y4B4	ARIP4_HUMAN	RAD54L2	Helicase ARIP4
2.29676	0.36173	Q13636	RAB31_HUMAN	RAB31	Ras-related protein Rab-31
2.29544	0.270115	P13591	NCAM1_HUMAN	NCAM1	Neural cell adhesion molecule 1
2.2949	0.147978	Q8NBJ7	SUMF2_HUMAN	SUMF2	Inactive C-alpha-formylglycine-generating enzyme 2
2.29229	0.228519	P48730	KC1D_HUMAN	CSNK1D	Casein kinase I isoform delta
2.28891	-0.0944433	P40227	TCPZ_HUMAN	CCT6A	T-complex protein 1 subunit zeta
2.28845	0.226808	Q9Y6K1	DNM3A_HUMAN	DNMT3A	DNA (cytosine-5)-methyltransferase 3A
2.28839	-0.485377	P19823	ITIH2_HUMAN	ITIH2	Inter-alpha-trypsin inhibitor heavy chain H2
2.28709	0.537241	Q9HB09	B2L12_HUMAN	BCL2L12	Bcl-2-like protein 12
2.28595	-0.0967402	P16615	AT2A2_HUMAN	ATP2A2	Sarcoplasmic/endoplasmic reticulum calcium ATPase 2
2.28408	0.278063	Q9BQT8	ODC_HUMAN	SLC25A21	Mitochondrial 2-oxodicarboxylate carrier
2.28158	0.199666	Q96MH6	TMM68_HUMAN	TMEM68	Monoacylglycerol/Diacylglycerol O-acyltransferase
2.28123	0.175862	Q15742	NAB2_HUMAN	NAB2	NGFI-A-binding protein 2
2.28119	0.208953	P62070	RRAS2_HUMAN	RRAS2	Ras-related protein R-Ras2
2.27973	0.451602	A8MWY0	ELAP2_HUMAN	ELAPOR2	Endosome/lysosome-associated apoptosis and autophagy regulator family member 2
2.27811	0.103933	Q9Y4C2	TCAF1_HUMAN	TCAF1	TRPM8 channel-associated factor 1
2.27795	-0.136653	Q9BY32	ITPA_HUMAN	ITPA	Inosine triphosphate pyrophosphatase
2.27616	0.261196	P43405	KSYK_HUMAN	SYK	Tyrosine-protein kinase SYK
2.27577	0.184589	P12955	PEPD_HUMAN	PEPD	Xaa-Pro dipeptidase
2.2749	-0.381965	O00762;cRAP-O00762	UBE2C_HUMAN;cRAP-UBE2C_HUMAN	UBE2C;cRAP-UBE2C	Ubiquitin-conjugating enzyme E2 C
2.27242	-0.265473	Q9UNE7	CHIP_HUMAN	STUB1	E3 ubiquitin-protein ligase CHIP
2.27224	0.167253	P22626	ROA2_HUMAN	HNRNPA2B1	Heterogeneous nuclear ribonucleoproteins A2/B1
2.27144	0.348317	Q86V85	GP180_HUMAN	GPR180	Integral membrane protein GPR180
2.27012	-0.371768	Q9ULI2	RIMKB_HUMAN	RIMKLB	Beta-citrylglutamate synthase B
2.26996	0.410609	Q15746	MYLK_HUMAN	MYLK	Myosin light chain kinase, smooth muscle
2.26859	0.276249	Q07890	SOS2_HUMAN	SOS2	Son of sevenless homolog 2
2.26857	0.262596	Q9Y2W6	TDRKH_HUMAN	TDRKH	Tudor and KH domain-containing protein
2.26828	-0.133575	P51149	RAB7A_HUMAN	RAB7A	Ras-related protein Rab-7a
2.26751	0.122934	P15311	EZRI_HUMAN	EZR	Ezrin
2.26684	-0.431653	Q8WUU5	GATD1_HUMAN	GATAD1	GATA zinc finger domain-containing protein 1
2.26568	0.351256	P17252	KPCA_HUMAN	PRKCA	Protein kinase C alpha type
2.26472	0.0905147	P19784	CSK22_HUMAN	CSNK2A2	Casein kinase II subunit alpha'
2.26389	-0.262914	Q15561	TEAD4_HUMAN	TEAD4	Transcriptional enhancer factor TEF-3
2.26325	0.20527	Q8IWQ3	BRSK2_HUMAN	BRSK2	Serine/threonine-protein kinase BRSK2
2.263	-0.150331	Q53H96	P5CR3_HUMAN	PYCR3	Pyrroline-5-carboxylate reductase 3
2.2627	0.209961	P10253	LYAG_HUMAN	GAA	Lysosomal alpha-glucosidase
2.26073	-0.381941	Q8NFH4	NUP37_HUMAN	NUP37	Nucleoporin Nup37
2.26058	0.201854	O14908	GIPC1_HUMAN	GIPC1	PDZ domain-containing protein GIPC1
2.26042	0.239052	Q14534	ERG1_HUMAN	SQLE	Squalene monooxygenase
2.25932	0.387644	Q9HAU8	RNPL1_HUMAN	RNPEPL1	Aminopeptidase RNPEPL1
2.2585	-0.449089	Q9UK76	JUPI1_HUMAN	JPT1	Jupiter microtubule associated homolog 1
2.25775	0.393765	P13686	PPA5_HUMAN	ACP5	Tartrate-resistant acid phosphatase type 5
2.25692	0.211473	Q16643	DREB_HUMAN	DBN1	Drebrin
2.2553	-0.267857	O60921	HUS1_HUMAN	HUS1	Checkpoint protein HUS1
2.25479	0.302865	Q9NSC2	SALL1_HUMAN	SALL1	Sal-like protein 1
2.25416	0.310992	Q9P0W2	HM20B_HUMAN	HMG20B	SWI/SNF-related matrix-associated actin-dependent regulator of chromatin subfamily E member 1-related
2.25387	0.33424	O14924	RGS12_HUMAN	RGS12	Regulator of G-protein signaling 12
2.25357	0.176558	P78332	RBM6_HUMAN	RBM6	RNA-binding protein 6
2.25354	0.482101	Q3KQZ1	S2535_HUMAN	SLC25A35	Solute carrier family 25 member 35
2.25194	0.617134	Q4VCS5	AMOT_HUMAN	AMOT	Angiomotin
2.25182	-0.37433	P54105	ICLN_HUMAN	CLNS1A	Methylosome subunit pICln
2.25153	0.386821	O95359	TACC2_HUMAN	TACC2	Transforming acidic coiled-coil-containing protein 2
2.25026	-0.260486	Q9H2C2	ARV1_HUMAN	ARV1	Protein ARV1
2.25023	0.0917149	O95571	ETHE1_HUMAN	ETHE1	Persulfide dioxygenase ETHE1, mitochondrial
2.24969	0.101655	Q96RQ3	MCCA_HUMAN	MCCC1	Methylcrotonoyl-CoA carboxylase subunit alpha, mitochondrial
2.2483	-0.305062	P42226	STAT6_HUMAN	STAT6	Signal transducer and activator of transcription 6
2.24769	-0.139793	Q8TEQ6	GEMI5_HUMAN	GEMIN5	Gem-associated protein 5
2.247	0.161602	Q9NVD7	PARVA_HUMAN	PARVA	Alpha-parvin
2.24668	-0.341345	Q8NHZ8	CDC26_HUMAN	CDC26	Anaphase-promoting complex subunit CDC26
2.24333	-0.1943	O14737	PDCD5_HUMAN	PDCD5	Programmed cell death protein 5
2.24331	0.205021	P17813	EGLN_HUMAN	ENG	Endoglin
2.24291	0.174447	Q9BSH5	HDHD3_HUMAN	HDHD3	Haloacid dehalogenase-like hydrolase domain-containing protein 3
2.24277	-0.17889	Q01130	SRSF2_HUMAN	SRSF2	Serine/arginine-rich splicing factor 2
2.24071	-0.294127	Q8N5S9	KKCC1_HUMAN	CAMKK1	Calcium/calmodulin-dependent protein kinase kinase 1
2.24027	0.564214	O94851	MICA2_HUMAN	MICAL2	[F-actin]-monooxygenase MICAL2
2.24002	-0.157966	P68104	EF1A1_HUMAN	EEF1A1	Elongation factor 1-alpha 1
2.23622	-0.159439	P57678	GEMI4_HUMAN	GEMIN4	Gem-associated protein 4
2.23582	0.1947	Q9H7C9	AAMDC_HUMAN	AAMDC	Mth938 domain-containing protein
2.23536	0.319235	Q8WV74	NUDT8_HUMAN	NUDT8	Mitochondrial coenzyme A diphosphatase NUDT8
2.23368	0.506992	O14957	QCR10_HUMAN	UQCR11	Cytochrome b-c1 complex subunit 10
2.23368	0.268105	Q8WYN0	ATG4A_HUMAN	ATG4A	Cysteine protease ATG4A
2.23365	-0.481006	Q7Z3D6	GLUCM_HUMAN	DGLUCY	D-glutamate cyclase, mitochondrial
2.2307	0.327096	Q13207	TBX2_HUMAN	TBX2	T-box transcription factor TBX2
2.22947	-0.102397	P19174	PLCG1_HUMAN	PLCG1	1-phosphatidylinositol 4,5-bisphosphate phosphodiesterase gamma-1
2.22947	0.175673	P06865	HEXA_HUMAN	HEXA	Beta-hexosaminidase subunit alpha
2.22919	-0.121659	O60524	NEMF_HUMAN	NEMF	Ribosome quality control complex subunit NEMF
2.22877	0.312015	Q8IXV7	KLD8B_HUMAN	KLHDC8B	Kelch domain-containing protein 8B
2.22753	0.282113	Q53EL6	PDCD4_HUMAN	PDCD4	Programmed cell death protein 4
2.22655	0.824288	Q9H161	ALX4_HUMAN	ALX4	Homeobox protein aristaless-like 4
2.22638	0.191554	O00562	PITM1_HUMAN	PITPNM1	Membrane-associated phosphatidylinositol transfer protein 1
2.22459	0.295565	P11274	BCR_HUMAN	BCR	Breakpoint cluster region protein
2.2238	-0.0702868	P57740	NU107_HUMAN	NUP107	Nuclear pore complex protein Nup107
2.22358	-0.253026	Q9HA47	UCK1_HUMAN	UCK1	Uridine-cytidine kinase 1
2.22275	0.140082	P07355	ANXA2_HUMAN	ANXA2	Annexin A2
2.22272	-0.281663	Q14CZ7	FAKD3_HUMAN	FASTKD3	FAST kinase domain-containing protein 3, mitochondrial
2.2217	-0.199908	Q96NB2	SFXN2_HUMAN	SFXN2	Sideroflexin-2
2.22157	0.119488	Q00341	VIGLN_HUMAN	HDLBP	Vigilin
2.22082	0.254289	Q9NUM4	T106B_HUMAN	TMEM106B	Transmembrane protein 106B
2.22039	-0.605687	O14569	C56D2_HUMAN	CYB561D2	Transmembrane reductase CYB561D2
2.22035	-0.254369	Q96NW4	ANR27_HUMAN	ANKRD27	Ankyrin repeat domain-containing protein 27
2.21931	0.320511	P04271	S100B_HUMAN	S100B	Protein S100-B
2.21904	-0.28739	Q9HC52	CBX8_HUMAN	CBX8	Chromobox protein homolog 8
2.21899	-0.137505	Q969X5	ERGI1_HUMAN	ERGIC1	Endoplasmic reticulum-Golgi intermediate compartment protein 1
2.21818	0.290939	Q8TDM6	DLG5_HUMAN	DLG5	Disks large homolog 5
2.21677	1.31906	Q9NZ72	STMN3_HUMAN	STMN3	Stathmin-3
2.21666	0.248188	P04626	ERBB2_HUMAN	ERBB2	Receptor tyrosine-protein kinase erbB-2
2.21497	0.176523	P35613	BASI_HUMAN	BSG	Basigin
2.21296	-0.0903401	Q9H6T3	RPAP3_HUMAN	RPAP3	RNA polymerase II-associated protein 3
2.21085	-0.0828686	O75694	NU155_HUMAN	NUP155	Nuclear pore complex protein Nup155
2.21074	0.10259	O75886	STAM2_HUMAN	STAM2	Signal transducing adapter molecule 2
2.21006	-0.222098	P08195	4F2_HUMAN	SLC3A2	Amino acid transporter heavy chain SLC3A2
2.20952	0.101734	P13797	PLST_HUMAN	PLS3	Plastin-3
2.20943	0.127961	Q9UHL4	DPP2_HUMAN	DPP7	Dipeptidyl peptidase 2
2.20836	0.133122	Q96JC1	VPS39_HUMAN	VPS39	Vam6/Vps39-like protein
2.20711	-0.512172	Q6IQ49	SDE2_HUMAN	SDE2	Splicing regulator SDE2
2.206	0.189156	Q86TJ2	TAD2B_HUMAN	TADA2B	Transcriptional adapter 2-beta
2.20502	0.16113	Q7Z4V5	HDGR2_HUMAN	HDGFL2	Hepatoma-derived growth factor-related protein 2
2.20499	0.134893	P09382	LEG1_HUMAN	LGALS1	Galectin-1
2.2025	0.173783	Q86Y39	NDUAB_HUMAN	NDUFA11	NADH dehydrogenase [ubiquinone] 1 alpha subcomplex subunit 11
2.20112	0.219936	Q9BVK8	TM147_HUMAN	TMEM147	BOS complex subunit TMEM147
2.20041	0.125841	Q96M96	FGD4_HUMAN	FGD4	FYVE, RhoGEF and PH domain-containing protein 4
2.19738	-0.299329	Q96NB3	ZN830_HUMAN	ZNF830	Zinc finger protein 830
2.19714	0.432058	Q96D70	R3HD4_HUMAN	R3HDM4	R3H domain-containing protein 4
2.19582	-0.0826988	P25440	BRD2_HUMAN	BRD2	Bromodomain-containing protein 2
2.195	-0.144852	Q16540	RM23_HUMAN	MRPL23	Large ribosomal subunit protein uL23m
2.19439	-0.0976152	Q96K76	UBP47_HUMAN	USP47	Ubiquitin carboxyl-terminal hydrolase 47
2.19332	-1.42483	Q6ZNA5	FRRS1_HUMAN	FRRS1	Ferric-chelate reductase 1
2.19273	-0.167781	P27707	DCK_HUMAN	DCK	Deoxycytidine kinase
2.19173	0.59105	Q16270	IBP7_HUMAN	IGFBP7	Insulin-like growth factor-binding protein 7
2.19081	0.329356	O75078	ADA11_HUMAN	ADAM11	Disintegrin and metalloproteinase domain-containing protein 11
2.19066	0.166757	Q16832	DDR2_HUMAN	DDR2	Discoidin domain-containing receptor 2
2.19024	0.50146	P07093	GDN_HUMAN	SERPINE2	Glia-derived nexin
2.19009	0.352232	Q86UX6	ST32C_HUMAN	STK32C	Serine/threonine-protein kinase 32C
2.18996	0.301055	Q96BX8	MOB3A_HUMAN	MOB3A	MOB kinase activator 3A
2.18981	-0.201221	P11441	UBL4A_HUMAN	UBL4A	Ubiquitin-like protein 4A
2.18827	0.562658	P40425	PBX2_HUMAN	PBX2	Pre-B-cell leukemia transcription factor 2
2.18765	0.17008	Q92896	GSLG1_HUMAN	GLG1	Golgi apparatus protein 1
2.18717	-0.13587	Q15003	CND2_HUMAN	NCAPH	Condensin complex subunit 2
2.18697	-0.146986	Q9UKF6	CPSF3_HUMAN	CPSF3	Cleavage and polyadenylation specificity factor subunit 3
2.18614	0.285613	P40121	CAPG_HUMAN	CAPG	Macrophage-capping protein
2.18519	-0.0974264	P10809	CH60_HUMAN	HSPD1	60 kDa heat shock protein, mitochondrial
2.18493	-0.156657	P04049	RAF1_HUMAN	RAF1	RAF proto-oncogene serine/threonine-protein kinase
2.18438	-0.290789	Q9BXW9	FACD2_HUMAN	FANCD2	Fanconi anemia group D2 protein
2.18431	-0.413463	P52569	CTR2_HUMAN	SLC7A2	Cationic amino acid transporter 2
2.18413	0.240533	Q32P28	P3H1_HUMAN	P3H1	Prolyl 3-hydroxylase 1
2.18276	0.158795	P40123	CAP2_HUMAN	CAP2	Adenylyl cyclase-associated protein 2
2.18101	-0.199323	Q03164	KMT2A_HUMAN	KMT2A	Histone-lysine N-methyltransferase 2A
2.18083	0.0648332	Q5JRX3	PREP_HUMAN	PITRM1	Presequence protease, mitochondrial
2.18009	0.220671	O95140	MFN2_HUMAN	MFN2	Mitofusin-2
2.17996	0.424907	P63165;cRAP-P63165	SUMO1_HUMAN;cRAP-SUMO1_HUMAN	SUMO1;cRAP-SUMO1	Small ubiquitin-related modifier 1
2.17942	0.221175	Q03426	KIME_HUMAN	MVK	Mevalonate kinase
2.17924	0.176401	P48382	RFX5_HUMAN	RFX5	DNA-binding protein RFX5
2.17879	0.190518	P16885	PLCG2_HUMAN	PLCG2	1-phosphatidylinositol 4,5-bisphosphate phosphodiesterase gamma-2
2.17861	-0.272536	A8MPP1	D11L8_HUMAN	DDX11L8	Putative ATP-dependent RNA helicase DDX11-like protein 8
2.17778	0.280624	P0DP23;P0DP24;P0DP25	CALM1_HUMAN;CALM2_HUMAN;CALM3_HUMAN	CALM1;CALM2;CALM3	Calmodulin-1
2.1769	-0.298597	P49321	NASP_HUMAN	NASP	Nuclear autoantigenic sperm protein
2.17451	-0.282791	P61604	CH10_HUMAN	HSPE1	10 kDa heat shock protein, mitochondrial
2.17408	0.271414	Q9BXF6	RFIP5_HUMAN	RAB11FIP5	Rab11 family-interacting protein 5
2.17304	0.223898	Q86VP1	TAXB1_HUMAN	TAX1BP1	Tax1-binding protein 1
2.173	0.570853	Q05084	ICA69_HUMAN	ICA1	Islet cell autoantigen 1
2.17293	0.454588	Q13643	FHL3_HUMAN	FHL3	Four and a half LIM domains protein 3
2.17207	0.474715	P28068	DMB_HUMAN	HLA-DMB	HLA class II histocompatibility antigen, DM beta chain
2.17149	0.196861	P18433	PTPRA_HUMAN	PTPRA	Receptor-type tyrosine-protein phosphatase alpha
2.16947	0.205465	Q16134	ETFD_HUMAN	ETFDH	Electron transfer flavoprotein-ubiquinone oxidoreductase, mitochondrial
2.16886	0.335289	Q9UGJ0	AAKG2_HUMAN	PRKAG2	5'-AMP-activated protein kinase subunit gamma-2
2.16712	0.471746	Q8IYM9	TRI22_HUMAN	TRIM22	E3 ubiquitin-protein ligase TRIM22
2.16414	0.0886526	Q12830	BPTF_HUMAN	BPTF	Nucleosome-remodeling factor subunit BPTF
2.16291	0.253168	O60936	NOL3_HUMAN	NOL3	Nucleolar protein 3
2.16236	-0.60168	Q14680	MELK_HUMAN	MELK	Maternal embryonic leucine zipper kinase
2.16214	0.220803	P78524	DEN2B_HUMAN	DENND2B	DENN domain-containing protein 2B
2.16192	0.370401	O14782	KIF3C_HUMAN	KIF3C	Kinesin-like protein KIF3C
2.1612	0.271973	Q86X27	RGPS2_HUMAN	RALGPS2	Ras-specific guanine nucleotide-releasing factor RalGPS2
2.16106	0.250578	Q8WXA3	RUFY2_HUMAN	RUFY2	RUN and FYVE domain-containing protein 2
2.16033	0.418008	Q6ZRY4	RBPS2_HUMAN	RBPMS2	RNA-binding protein with multiple splicing 2
2.15788	-0.132985	O75153	CLU_HUMAN	CLUH	Clustered mitochondria protein homolog
2.15683	0.334635	Q15121	PEA15_HUMAN	PEA15	Astrocytic phosphoprotein PEA-15
2.15669	0.266541	Q9UGL1	KDM5B_HUMAN	KDM5B	Lysine-specific demethylase 5B
2.15632	0.43354	Q63HR2	TENS2_HUMAN	TNS2	Tensin-2
2.15521	-0.108719	Q86XP3	DDX42_HUMAN	DDX42	ATP-dependent RNA helicase DDX42
2.155	0.510199	Q99742	NPAS1_HUMAN	NPAS1	Neuronal PAS domain-containing protein 1
2.1549	-0.216382	Q8TEA1	NSUN6_HUMAN	NSUN6	tRNA (cytosine(72)-C(5))-methyltransferase NSUN6
2.15434	0.180951	Q01484	ANK2_HUMAN	ANK2	Ankyrin-2
2.15422	-0.0929165	Q8N1F7	NUP93_HUMAN	NUP93	Nuclear pore complex protein Nup93
2.15306	0.0487838	Q14683	SMC1A_HUMAN	SMC1A	Structural maintenance of chromosomes protein 1A
2.15205	0.274626	P07339;cRAP-P07339	CATD_HUMAN;cRAP-CATD_HUMAN	CTSD;cRAP-CTSD	Cathepsin D
2.15086	-0.168268	Q9NRV9	HEBP1_HUMAN	HEBP1	Heme-binding protein 1
2.14964	1.24428	Q9C0H9	SRCN1_HUMAN	SRCIN1	SRC kinase signaling inhibitor 1
2.14955	0.213746	Q9H9G7	AGO3_HUMAN	AGO3	Protein argonaute-3
2.14893	0.268353	P16219	ACADS_HUMAN	ACADS	Short-chain specific acyl-CoA dehydrogenase, mitochondrial
2.14745	-0.139091	Q15029	U5S1_HUMAN	EFTUD2	116 kDa U5 small nuclear ribonucleoprotein component
2.14727	0.279112	Q9BRQ8	FSP1_HUMAN	AIFM2	Ferroptosis suppressor protein 1
2.14724	-0.134706	Q9Y265	RUVB1_HUMAN	RUVBL1	RuvB-like 1
2.14679	0.373289	Q9UDY4	DNJB4_HUMAN	DNAJB4	DnaJ homolog subfamily B member 4
2.14657	-0.121416	Q9P0I2	EMC3_HUMAN	EMC3	ER membrane protein complex subunit 3
2.14608	-0.135613	P50991	TCPD_HUMAN	CCT4	T-complex protein 1 subunit delta
2.14585	0.242288	Q01995	TAGL_HUMAN	TAGLN	Transgelin
2.14563	-0.539135	O75417	DPOLQ_HUMAN	POLQ	DNA polymerase theta
2.14506	-0.137333	Q9HC38	GLOD4_HUMAN	GLOD4	Glyoxalase domain-containing protein 4
2.14403	-0.0881982	Q9NZJ4	SACS_HUMAN	SACS	Sacsin
2.14373	0.111033	Q92841	DDX17_HUMAN	DDX17	Probable ATP-dependent RNA helicase DDX17
2.14285	0.523643	P08183	MDR1_HUMAN	ABCB1	ATP-dependent translocase ABCB1
2.14163	0.112992	O96000	NDUBA_HUMAN	NDUFB10	NADH dehydrogenase [ubiquinone] 1 beta subcomplex subunit 10
2.14044	-0.227838	Q86U28	ISCA2_HUMAN	ISCA2	Iron-sulfur cluster assembly 2 homolog, mitochondrial
2.13954	0.131521	Q7Z6E9	RBBP6_HUMAN	RBBP6	E3 ubiquitin-protein ligase RBBP6
2.13927	-0.41708	P42575	CASP2_HUMAN	CASP2	Caspase-2
2.13898	0.283427	O95772	STR3N_HUMAN	STARD3NL	STARD3 N-terminal-like protein
2.1389	0.315195	Q9P2E5	CHPF2_HUMAN	CHPF2	Chondroitin sulfate glucuronyltransferase
2.13879	0.237927	P24390	ERD21_HUMAN	KDELR1	ER lumen protein-retaining receptor 1
2.13754	-0.279365	P43357	MAGA3_HUMAN	MAGEA3	Melanoma-associated antigen 3
2.13739	0.273883	Q2M2I8	AAK1_HUMAN	AAK1	AP2-associated protein kinase 1
2.13624	0.16453	Q92572	AP3S1_HUMAN	AP3S1	AP-3 complex subunit sigma-1
2.13492	0.488566	P07197	NFM_HUMAN	NEFM	Neurofilament medium polypeptide
2.13479	-0.67712	Q86Y91	KI18B_HUMAN	KIF18B	Kinesin-like protein KIF18B
2.13457	-0.184223	Q32MZ4	LRRF1_HUMAN	LRRFIP1	Leucine-rich repeat flightless-interacting protein 1
2.13338	0.192172	Q9UK99	FBX3_HUMAN	FBXO3	F-box only protein 3
2.1329	-0.241203	Q9UPN4	CP131_HUMAN	CEP131	Centrosomal protein of 131 kDa
2.13285	-0.255083	O60610	DIAP1_HUMAN	DIAPH1	Protein diaphanous homolog 1
2.13249	1.46037	Q8IX03	KIBRA_HUMAN	WWC1	Protein KIBRA
2.13226	0.716974	Q96EE4	CC126_HUMAN	CCDC126	Coiled-coil domain-containing protein 126
2.13083	0.327655	Q16674	MIA_HUMAN	MIA	Melanoma-derived growth regulatory protein
2.13076	0.315547	Q9NZU0	FLRT3_HUMAN	FLRT3	Leucine-rich repeat transmembrane protein FLRT3
2.13011	0.130591	P38432	COIL_HUMAN	COIL	Coilin
2.12975	0.16358	Q9Y5X2	SNX8_HUMAN	SNX8	Sorting nexin-8
2.12926	0.222501	P48163	MAOX_HUMAN	ME1	NADP-dependent malic enzyme
2.12867	0.0521736	Q9UPN3	MACF1_HUMAN	MACF1	Microtubule-actin cross-linking factor 1, isoforms 1/2/3/4/5
2.12676	-0.114799	P46781	RS9_HUMAN	RPS9	Small ribosomal subunit protein uS4
2.12671	0.157906	Q13232	NDK3_HUMAN	NME3	Nucleoside diphosphate kinase 3
2.12605	-0.282717	Q9H410	DSN1_HUMAN	DSN1	Kinetochore-associated protein DSN1 homolog
2.12529	-0.310487	Q5T2D3	OTUD3_HUMAN	OTUD3	OTU domain-containing protein 3
2.12424	0.0895424	P28482	MK01_HUMAN	MAPK1	Mitogen-activated protein kinase 1
2.12351	0.269356	Q04726	TLE3_HUMAN	TLE3	Transducin-like enhancer protein 3
2.12294	-0.16189	P82912	RT11_HUMAN	MRPS11	Small ribosomal subunit protein uS11m
2.12218	-0.521694	Q9H6R7	WDCP_HUMAN	WDCP	WD repeat and coiled-coil-containing protein
2.12162	1.86465	Q96BS2	CHP3_HUMAN	TESC	Calcineurin B homologous protein 3
2.12034	0.405603	Q9NYS0	KBRS1_HUMAN	NKIRAS1	NF-kappa-B inhibitor-interacting Ras-like protein 1
2.12	0.340402	Q15506	SP17_HUMAN	SPA17	Sperm surface protein Sp17
2.11889	0.15754	Q9NWM8	FKB14_HUMAN	FKBP14	Peptidyl-prolyl cis-trans isomerase FKBP14
2.11888	-0.230443	O15381	NVL_HUMAN	NVL	Nuclear valosin-containing protein-like
2.11721	0.413321	P46527	CDN1B_HUMAN	CDKN1B	Cyclin-dependent kinase inhibitor 1B
2.11643	0.172609	Q9BZL4	PP12C_HUMAN	PPP1R12C	Protein phosphatase 1 regulatory subunit 12C
2.11536	0.16482	P62736	ACTA_HUMAN	ACTA2	Actin, aortic smooth muscle
2.11402	0.456909	P09497	CLCB_HUMAN	CLTB	Clathrin light chain B
2.1138	-0.33201	O94761	RECQ4_HUMAN	RECQL4	ATP-dependent DNA helicase Q4
2.11359	0.178722	Q8NEU8	DP13B_HUMAN	APPL2	DCC-interacting protein 13-beta
2.11284	-0.104756	Q86WG5	MTMRD_HUMAN	SBF2	Myotubularin-related protein 13
2.11229	-0.101965	P11908	PRPS2_HUMAN	PRPS2	Ribose-phosphate pyrophosphokinase 2
2.11174	-0.171496	Q96EX3	DC2I2_HUMAN	DYNC2I2	Cytoplasmic dynein 2 intermediate chain 2
2.11074	0.111787	P11802	CDK4_HUMAN	CDK4	Cyclin-dependent kinase 4
2.1104	0.163291	Q7Z7L7	ZER1_HUMAN	ZER1	Protein zer-1 homolog
2.10965	-0.111423	P30519	HMOX2_HUMAN	HMOX2	Heme oxygenase 2
2.10946	-0.254529	Q96RT8	GCP5_HUMAN	TUBGCP5	Gamma-tubulin complex component 5
2.10901	0.745093	P15924	DESP_HUMAN	DSP	Desmoplakin
2.1082	-0.198876	P49005	DPOD2_HUMAN	POLD2	DNA polymerase delta subunit 2
2.1077	0.235124	Q96FL8	S47A1_HUMAN	SLC47A1	Multidrug and toxin extrusion protein 1
2.10769	-0.27065	Q99871	HAUS7_HUMAN	HAUS7	HAUS augmin-like complex subunit 7
2.10733	-0.153851	O96019	ACL6A_HUMAN	ACTL6A	Actin-like protein 6A
2.10726	0.144422	Q9BW71	HIRP3_HUMAN	HIRIP3	HIRA-interacting protein 3
2.10695	0.262373	Q8NC54	KCT2_HUMAN	KCT2	Keratinocyte-associated transmembrane protein 2
2.1069	-0.151722	P50281	MMP14_HUMAN	MMP14	Matrix metalloproteinase-14
2.1058	0.154975	O14772	FPGT_HUMAN	FPGT	Fucose-1-phosphate guanylyltransferase
2.10529	0.263943	P17568	NDUB7_HUMAN	NDUFB7	NADH dehydrogenase [ubiquinone] 1 beta subcomplex subunit 7
2.10482	-0.146961	Q9P2I0	CPSF2_HUMAN	CPSF2	Cleavage and polyadenylation specificity factor subunit 2
2.10422	0.317258	Q96EK7	F120B_HUMAN	FAM120B	Constitutive coactivator of peroxisome proliferator-activated receptor gamma
2.10371	0.242341	Q9HC16	ABC3G_HUMAN	APOBEC3G	DNA dC->dU-editing enzyme APOBEC-3G
2.10314	0.165082	Q13242	SRSF9_HUMAN	SRSF9	Serine/arginine-rich splicing factor 9
2.103	-0.255041	Q96BI3	APH1A_HUMAN	APH1A	Gamma-secretase subunit APH-1A
2.10223	0.2804	Q96HI0	SENP5_HUMAN	SENP5	Sentrin-specific protease 5
2.10138	-0.218703	P11171	EPB41_HUMAN	EPB41	Protein 4.1
2.10121	-0.364421	Q8N5I9	NOPC1_HUMAN	NOPCHAP1	NOP protein chaperone 1
2.10046	0.42125	Q8IVF2	AHNK2_HUMAN	AHNAK2	Protein AHNAK2
2.10034	0.434058	Q86WA9	S2611_HUMAN	SLC26A11	Sodium-independent sulfate anion transporter
2.1003	-0.55196	Q14435	GALT3_HUMAN	GALNT3	Polypeptide N-acetylgalactosaminyltransferase 3
2.09873	-0.278267	Q9NXW2	DJB12_HUMAN	DNAJB12	DnaJ homolog subfamily B member 12
2.0983	0.0936289	P51570	GALK1_HUMAN	GALK1	Galactokinase
2.09806	0.334614	Q96G74	OTUD5_HUMAN	OTUD5	OTU domain-containing protein 5
2.09766	-0.550722	P11473	VDR_HUMAN	VDR	Vitamin D3 receptor
2.09641	-0.146733	Q99986	VRK1_HUMAN	VRK1	Serine/threonine-protein kinase VRK1
2.09162	-0.387395	P61244	MAX_HUMAN	MAX	Protein max
2.09158	0.436136	P43699	NKX21_HUMAN	NKX2-1	Homeobox protein Nkx-2.1
2.0914	0.261673	O95057	DIRA1_HUMAN	DIRAS1	GTP-binding protein Di-Ras1
2.09067	0.294054	Q96J84	KIRR1_HUMAN	KIRREL1	Kin of IRRE-like protein 1
2.09056	-0.261126	Q96PZ2	F111A_HUMAN	FAM111A	Serine protease FAM111A
2.08989	0.166761	P01023	A2MG_HUMAN	A2M	Alpha-2-macroglobulin
2.08846	-0.155793	P16403	H12_HUMAN	H1-2	Histone H1.2
2.08815	0.706689	Q92619	HMHA1_HUMAN	ARHGAP45	Rho GTPase-activating protein 45
2.08752	-0.082468	Q9NR09	BIRC6_HUMAN	BIRC6	Baculoviral IAP repeat-containing protein 6
2.08751	0.115975	Q14573	ITPR3_HUMAN	ITPR3	Inositol 1,4,5-trisphosphate receptor type 3
2.08728	0.246802	Q9NR19	ACSA_HUMAN	ACSS2	Acetyl-coenzyme A synthetase, cytoplasmic
2.08698	-0.0900846	P33992	MCM5_HUMAN	MCM5	DNA replication licensing factor MCM5
2.08687	-0.199002	O75164	KDM4A_HUMAN	KDM4A	Lysine-specific demethylase 4A
2.08653	-0.143921	P78406	RAE1L_HUMAN	RAE1	mRNA export factor RAE1
2.08551	-0.274995	O96028	NSD2_HUMAN	NSD2	Histone-lysine N-methyltransferase NSD2
2.08434	-0.120094	P34931	HS71L_HUMAN	HSPA1L	Heat shock 70 kDa protein 1-like
2.08365	-0.270308	Q16566	KCC4_HUMAN	CAMK4	Calcium/calmodulin-dependent protein kinase type IV
2.08352	0.467052	P01034	CYTC_HUMAN	CST3	Cystatin-C
2.08346	0.18048	Q9NP87	DPOLM_HUMAN	POLM	DNA-directed DNA/RNA polymerase mu
2.08331	0.16853	Q92925	SMRD2_HUMAN	SMARCD2	SWI/SNF-related matrix-associated actin-dependent regulator of chromatin subfamily D member 2
2.0833	-0.177365	Q8N465	D2HDH_HUMAN	D2HGDH	D-2-hydroxyglutarate dehydrogenase, mitochondrial
2.08264	-0.129828	Q8TAE8	G45IP_HUMAN	GADD45GIP1	Large ribosomal subunit protein mL64
2.08239	0.220643	P07992	ERCC1_HUMAN	ERCC1	DNA excision repair protein ERCC-1
2.08068	-0.196174	P57081	WDR4_HUMAN	WDR4	tRNA (guanine-N(7)-)-methyltransferase non-catalytic subunit WDR4
2.07984	0.684347	O43474	KLF4_HUMAN	KLF4	Krueppel-like factor 4
2.07969	-0.152582	Q9UHJ6	SHPK_HUMAN	SHPK	Sedoheptulokinase
2.07935	-0.295567	Q01415	GALK2_HUMAN	GALK2	N-acetylgalactosamine kinase
2.07826	0.129614	Q8IXT5	RB12B_HUMAN	RBM12B	RNA-binding protein 12B
2.07813	0.172138	P62888	RL30_HUMAN	RPL30	Large ribosomal subunit protein eL30
2.0765	-0.107781	P07900	HS90A_HUMAN	HSP90AA1	Heat shock protein HSP 90-alpha
2.07503	-0.191598	Q9UNS2	CSN3_HUMAN	COPS3	COP9 signalosome complex subunit 3
2.07466	0.165286	P36543	VATE1_HUMAN	ATP6V1E1	V-type proton ATPase subunit E 1
2.07381	-0.196485	P62913	RL11_HUMAN	RPL11	Large ribosomal subunit protein uL5
2.07282	-0.148943	Q8N5C6	SRBD1_HUMAN	SRBD1	S1 RNA-binding domain-containing protein 1
2.07231	0.595774	Q7Z736	PKHH3_HUMAN	PLEKHH3	Pleckstrin homology domain-containing family H member 3
2.07145	0.389436	Q13740	CD166_HUMAN	ALCAM	CD166 antigen
2.07139	-0.155519	Q96D71	REPS1_HUMAN	REPS1	RalBP1-associated Eps domain-containing protein 1
2.07086	-0.201751	Q9BZ95	NSD3_HUMAN	NSD3	Histone-lysine N-methyltransferase NSD3
2.06962	0.0951352	Q8NF91	SYNE1_HUMAN	SYNE1	Nesprin-1
2.06647	0.123916	Q8TCY9	URGCP_HUMAN	URGCP	Up-regulator of cell proliferation
2.06642	0.09834	Q92783	STAM1_HUMAN	STAM	Signal transducing adapter molecule 1
2.06532	0.659964	Q9H939	PPIP2_HUMAN	PSTPIP2	Proline-serine-threonine phosphatase-interacting protein 2
2.06496	0.138767	Q5TCZ1	SPD2A_HUMAN	SH3PXD2A	SH3 and PX domain-containing protein 2A
2.06487	0.059885	Q6V1X1	DPP8_HUMAN	DPP8	Dipeptidyl peptidase 8
2.0645	-0.380527	Q15125	EBP_HUMAN	EBP	3-beta-hydroxysteroid-Delta(8),Delta(7)-isomerase
2.06303	0.0959568	O75436	VP26A_HUMAN	VPS26A	Vacuolar protein sorting-associated protein 26A
2.06218	0.513475	O95147	DUS14_HUMAN	DUSP14	Dual specificity protein phosphatase 14
2.06107	0.333079	P19086	GNAZ_HUMAN	GNAZ	Guanine nucleotide-binding protein G(z) subunit alpha
2.06058	0.82393	Q99835	SMO_HUMAN	SMO	Protein smoothened
2.06048	-0.103182	P46060	RAGP1_HUMAN	RANGAP1	Ran GTPase-activating protein 1
2.05989	0.165818	O14925	TIM23_HUMAN	TIMM23	Mitochondrial import inner membrane translocase subunit Tim23
2.05966	-0.0975776	Q92900	RENT1_HUMAN	UPF1	Regulator of nonsense transcripts 1
2.05943	0.535439	Q96DD7	SHSA4_HUMAN	SHISA4	Protein shisa-4
2.05919	0.152858	O60716	CTND1_HUMAN	CTNND1	Catenin delta-1
2.05809	0.326126	Q6ZSS7	MFSD6_HUMAN	MFSD6	Major facilitator superfamily domain-containing protein 6
2.05759	0.11774	P61026	RAB10_HUMAN	RAB10	Ras-related protein Rab-10
2.05625	1.56171	P0CG47;P0CG48	UBB_HUMAN;UBC_HUMAN	UBB;UBC	Polyubiquitin-B
2.05579	0.487107	Q8TAS1	UHMK1_HUMAN	UHMK1	Serine/threonine-protein kinase Kist
2.05477	-0.338721	Q8NB37	GALD1_HUMAN	GATD1	Glutamine amidotransferase-like class 1 domain-containing protein 1
2.05364	-0.165411	Q9C0E2	XPO4_HUMAN	XPO4	Exportin-4
2.05119	0.703972	Q9UM73	ALK_HUMAN	ALK	ALK tyrosine kinase receptor
2.05035	0.198525	Q13438	OS9_HUMAN	OS9	Protein OS-9
2.04902	0.558575	Q9Y605	MOFA1_HUMAN	MRFAP1	MORF4 family-associated protein 1
2.048	0.496391	Q15788	NCOA1_HUMAN	NCOA1	Nuclear receptor coactivator 1
2.04765	0.410389	Q8N3D4	EH1L1_HUMAN	EHBP1L1	EH domain-binding protein 1-like protein 1
2.04675	0.157554	P20340	RAB6A_HUMAN	RAB6A	Ras-related protein Rab-6A
2.04545	0.154294	Q8WYL5	SSH1_HUMAN	SSH1	Protein phosphatase Slingshot homolog 1
2.04539	0.310834	Q8TCT7	SPP2B_HUMAN	SPPL2B	Signal peptide peptidase-like 2B
2.04426	-0.300217	O95684	CEP43_HUMAN	CEP43	Centrosomal protein 43
2.04315	0.40754	Q8IZV5	RDH10_HUMAN	RDH10	Retinol dehydrogenase 10
2.04152	-0.38758	Q13111	CAF1A_HUMAN	CHAF1A	Chromatin assembly factor 1 subunit A
2.04134	-0.0964918	Q9NZQ3	SPN90_HUMAN	NCKIPSD	NCK-interacting protein with SH3 domain
2.04051	0.197711	Q13190	STX5_HUMAN	STX5	Syntaxin-5
2.04045	-0.120739	Q9GZS3	SKI8_HUMAN	SKIC8	Superkiller complex protein 8
2.03935	0.214151	Q5SNT2	TM201_HUMAN	TMEM201	Transmembrane protein 201
2.03798	0.0994205	Q9H0D6	XRN2_HUMAN	XRN2	5'-3' exoribonuclease 2
2.03648	0.121564	Q96IR7	HPDL_HUMAN	HPDL	4-hydroxyphenylpyruvate dioxygenase-like protein
2.03647	-0.179721	Q9UET6	TRM7_HUMAN	FTSJ1	tRNA (cytidine(32)/guanosine(34)-2'-O)-methyltransferase
2.03625	-0.408031	Q9UEE9	CFDP1_HUMAN	CFDP1	Craniofacial development protein 1
2.03482	-0.263812	Q9H6D7	HAUS4_HUMAN	HAUS4	HAUS augmin-like complex subunit 4
2.03474	0.171767	Q9UHG3	PCYOX_HUMAN	PCYOX1	Prenylcysteine oxidase 1
2.03355	-0.31789	P51587	BRCA2_HUMAN	BRCA2	Breast cancer type 2 susceptibility protein
2.03292	-0.277383	Q9P2N7	KLH13_HUMAN	KLHL13	Kelch-like protein 13
2.0328	1.09241	O15079	SNPH_HUMAN	SNPH	Syntaphilin
2.03215	-0.143997	Q96EY1	DNJA3_HUMAN	DNAJA3	DnaJ homolog subfamily A member 3, mitochondrial
2.03203	0.150766	Q9Y2Z9	COQ6_HUMAN	COQ6	Ubiquinone biosynthesis monooxygenase COQ6, mitochondrial
2.03173	-0.332259	P11474	ERR1_HUMAN	ESRRA	Steroid hormone receptor ERR1
2.03165	0.289983	O15126	SCAM1_HUMAN	SCAMP1	Secretory carrier-associated membrane protein 1
2.03139	0.138473	P05165	PCCA_HUMAN	PCCA	Propionyl-CoA carboxylase alpha chain, mitochondrial
2.03133	-0.166424	Q5JVF3	PCID2_HUMAN	PCID2	PCI domain-containing protein 2
2.03111	-0.81251	P13796	PLSL_HUMAN	LCP1	Plastin-2
2.02985	0.155654	Q9H082	RB33B_HUMAN	RAB33B	Ras-related protein Rab-33B
2.02962	0.509857	Q9HCU8	DPOD4_HUMAN	POLD4	DNA polymerase delta subunit 4
2.02882	-0.558105	O43482	MS18B_HUMAN	OIP5	Protein Mis18-beta
2.02867	-0.099937	Q5H9R7	PP6R3_HUMAN	PPP6R3	Serine/threonine-protein phosphatase 6 regulatory subunit 3
2.02826	0.109883	Q14997	PSME4_HUMAN	PSME4	Proteasome activator complex subunit 4
2.02648	0.47895	Q6T4R5	NHS_HUMAN	NHS	Actin remodeling regulator NHS
2.0261	0.149565	P05556	ITB1_HUMAN	ITGB1	Integrin beta-1
2.02533	0.215848	Q9H4W6	COE3_HUMAN	EBF3	Transcription factor COE3
2.02488	0.0923491	P61158	ARP3_HUMAN	ACTR3	Actin-related protein 3
2.02398	0.159314	Q969Z3	MARC2_HUMAN	MTARC2	Mitochondrial amidoxime reducing component 2
2.02345	-0.401853	Q9NZB8	MOCS1_HUMAN	MOCS1	Molybdenum cofactor biosynthesis protein 1
2.02331	0.0998631	Q13439	GOGA4_HUMAN	GOLGA4	Golgin subfamily A member 4
2.02155	0.326398	Q9H2G4	TSYL2_HUMAN	TSPYL2	Testis-specific Y-encoded-like protein 2
2.02138	-0.220802	Q8IVM0	CCD50_HUMAN	CCDC50	Coiled-coil domain-containing protein 50
2.02054	0.619858	Q9H246	CA021_HUMAN	C1orf21	Uncharacterized protein C1orf21
2.02023	-0.205975	Q9NVM4	ANM7_HUMAN	PRMT7	Protein arginine N-methyltransferase 7
2.0202	-0.534454	Q9H8M5	CNNM2_HUMAN	CNNM2	Metal transporter CNNM2
2.01832	-0.248287	Q86XS8	GOLI_HUMAN	RNF130	E3 ubiquitin-protein ligase RNF130
2.01822	-0.727237	Q6PJ61	FBX46_HUMAN	FBXO46	F-box only protein 46
2.01797	0.223961	Q68DA7	FMN1_HUMAN	FMN1	Formin-1
2.01674	0.693883	Q9NY91	SC5A4_HUMAN	SLC5A4	Probable glucose sensor protein SLC5A4
2.01661	-0.250694	Q9Y575	ASB3_HUMAN	ASB3	Ankyrin repeat and SOCS box protein 3
2.0164	0.273261	Q9NP78	ABCB9_HUMAN	ABCB9	ABC-type oligopeptide transporter ABCB9
2.01525	-0.134658	Q15031	SYLM_HUMAN	LARS2	Leucine--tRNA ligase, mitochondrial
2.0134	-0.563693	P10244	MYBB_HUMAN	MYBL2	Myb-related protein B
2.01329	0.323182	Q0IIM8	TBC8B_HUMAN	TBC1D8B	TBC1 domain family member 8B
2.01282	0.179314	Q9UKK3	PARP4_HUMAN	PARP4	Protein mono-ADP-ribosyltransferase PARP4
2.01221	0.197851	Q5JSH3	WDR44_HUMAN	WDR44	WD repeat-containing protein 44
2.01203	0.348594	P01911	DRB1_HUMAN	HLA-DRB1	HLA class II histocompatibility antigen, DRB1 beta chain
2.01179	-0.303071	Q9Y6K0	CEPT1_HUMAN	CEPT1	Choline/ethanolaminephosphotransferase 1
2.01124	0.129998	Q5VZK9	CARL1_HUMAN	CARMIL1	F-actin-uncapping protein LRRC16A
2.01104	0.0775523	O00232	PSD12_HUMAN	PSMD12	26S proteasome non-ATPase regulatory subunit 12
2.01042	0.0779138	Q9H6R0	DHX33_HUMAN	DHX33	ATP-dependent RNA helicase DHX33
2.00935	-0.141341	Q86Y56	DAAF5_HUMAN	DNAAF5	Dynein axonemal assembly factor 5
2.00836	0.0942836	Q9NQ88	TIGAR_HUMAN	TIGAR	Fructose-2,6-bisphosphatase TIGAR
2.00786	-0.102252	P41214	EIF2D_HUMAN	EIF2D	Eukaryotic translation initiation factor 2D
2.00778	-0.172897	Q6GMV3	PTRD1_HUMAN	PTRHD1	Putative peptidyl-tRNA hydrolase PTRHD1
2.00776	-0.323907	Q96MN5	TEAN2_HUMAN	TCEANC2	Transcription elongation factor A N-terminal and central domain-containing protein 2
2.00649	0.279721	O43822	CF410_HUMAN	CFAP410	Cilia- and flagella-associated protein 410
2.00512	0.112986	Q9H6W3	RIOX1_HUMAN	RIOX1	Ribosomal oxygenase 1
2.00445	-0.111619	Q9BY44	EIF2A_HUMAN	EIF2A	Eukaryotic translation initiation factor 2A
2.00299	0.230757	Q99549	MPP8_HUMAN	MPHOSPH8	M-phase phosphoprotein 8
2.0019	-0.291831	Q5T653	RM02_HUMAN	MRPL2	Large ribosomal subunit protein uL2m
2.00169	0.550148	O75781	PALM_HUMAN	PALM	Paralemmin-1
2.00079	0.486351	O14879	IFIT3_HUMAN	IFIT3	Interferon-induced protein with tetratricopeptide repeats 3
2.00014	-0.219047	Q86W74	ANR46_HUMAN	ANKRD46	Ankyrin repeat domain-containing protein 46
1.99962	-0.11276	P17987	TCPA_HUMAN	TCP1	T-complex protein 1 subunit alpha
1.99906	-0.0986958	O15078	CE290_HUMAN	CEP290	Centrosomal protein of 290 kDa
1.9951	0.261264	Q07817	B2CL1_HUMAN	BCL2L1	Bcl-2-like protein 1
1.99395	-0.59463	Q96DY7	MTBP_HUMAN	MTBP	Mdm2-binding protein
1.99318	0.494194	Q9NQX7	ITM2C_HUMAN	ITM2C	Integral membrane protein 2C
1.99266	0.476665	P54852	EMP3_HUMAN	EMP3	Epithelial membrane protein 3
1.99189	0.148516	Q8N684	CPSF7_HUMAN	CPSF7	Cleavage and polyadenylation specificity factor subunit 7
1.99181	0.469188	Q6ZV89	SH2D5_HUMAN	SH2D5	SH2 domain-containing protein 5
1.99055	0.330596	Q96FE5	LIGO1_HUMAN	LINGO1	Leucine-rich repeat and immunoglobulin-like domain-containing nogo receptor-interacting protein 1
1.98953	-0.224353	O95619	YETS4_HUMAN	YEATS4	YEATS domain-containing protein 4
1.98953	0.7813	P28472	GBRB3_HUMAN	GABRB3	Gamma-aminobutyric acid receptor subunit beta-3
1.9887	0.575486	O95319	CELF2_HUMAN	CELF2	CUGBP Elav-like family member 2
1.98845	-0.105035	Q7Z3C6	ATG9A_HUMAN	ATG9A	Autophagy-related protein 9A
1.98749	0.175947	Q9BXP2	S12A9_HUMAN	SLC12A9	Solute carrier family 12 member 9
1.98708	-0.330222	Q86XJ1	GA2L3_HUMAN	GAS2L3	GAS2-like protein 3
1.98684	-0.160898	P06730	IF4E_HUMAN	EIF4E	Eukaryotic translation initiation factor 4E
1.98667	0.109466	Q9Y490	TLN1_HUMAN	TLN1	Talin-1
1.98638	0.396381	P11532	DMD_HUMAN	DMD	Dystrophin
1.98548	0.209474	Q8N6N3	CA052_HUMAN	C1orf52	UPF0690 protein C1orf52
1.98532	0.463139	Q6NYC8	PPR18_HUMAN	PPP1R18	Phostensin
1.9846	-0.1612	P40937	RFC5_HUMAN	RFC5	Replication factor C subunit 5
1.98295	-0.102824	O43909	EXTL3_HUMAN	EXTL3	Exostosin-like 3
1.98216	-0.41299	O43303	CP110_HUMAN	CCP110	Centriolar coiled-coil protein of 110 kDa
1.98129	-0.108102	Q13356	PPIL2_HUMAN	PPIL2	RING-type E3 ubiquitin-protein ligase PPIL2
1.9808	0.185153	P56545	CTBP2_HUMAN	CTBP2	C-terminal-binding protein 2
1.98067	-0.19358	P43487	RANG_HUMAN	RANBP1	Ran-specific GTPase-activating protein
1.97977	0.174538	Q9H0W9	CK054_HUMAN	C11orf54	Ester hydrolase C11orf54
1.97973	0.180993	P53990	IST1_HUMAN	IST1	IST1 homolog
1.97967	-0.16431	Q9NX20	RM16_HUMAN	MRPL16	Large ribosomal subunit protein uL16m
1.97871	0.189197	Q6UWW8	EST3_HUMAN	CES3	Carboxylesterase 3
1.97813	-0.240913	Q99759	M3K3_HUMAN	MAP3K3	Mitogen-activated protein kinase kinase kinase 3
1.97794	0.358589	Q9BZC7	ABCA2_HUMAN	ABCA2	ATP-binding cassette sub-family A member 2
1.97779	0.377255	Q9UHF7	TRPS1_HUMAN	TRPS1	Zinc finger transcription factor Trps1
1.97735	0.124886	Q07955	SRSF1_HUMAN	SRSF1	Serine/arginine-rich splicing factor 1
1.97734	-0.199064	P18754	RCC1_HUMAN	RCC1	Regulator of chromosome condensation
1.9772	-0.430499	Q9UQN3	CHM2B_HUMAN	CHMP2B	Charged multivesicular body protein 2b
1.97673	0.17469	Q13685	AAMP_HUMAN	AAMP	Angio-associated migratory cell protein
1.97655	0.638301	Q8IZ40	RCOR2_HUMAN	RCOR2	REST corepressor 2
1.97536	0.217535	Q02318	CP27A_HUMAN	CYP27A1	Sterol 26-hydroxylase, mitochondrial
1.97515	-0.15134	Q9H2U1	DHX36_HUMAN	DHX36	ATP-dependent DNA/RNA helicase DHX36
1.97345	0.170788	P12814	ACTN1_HUMAN	ACTN1	Alpha-actinin-1
1.9728	0.753001	O75123	ZN623_HUMAN	ZNF623	Zinc finger protein 623
1.97001	-0.158628	Q8TD16	BICD2_HUMAN	BICD2	Protein bicaudal D homolog 2
1.96904	-0.184353	O43542	XRCC3_HUMAN	XRCC3	DNA repair protein XRCC3
1.96846	0.286158	P59768	GBG2_HUMAN	GNG2	Guanine nucleotide-binding protein G(I)/G(S)/G(O) subunit gamma-2
1.96843	-0.381602	A6NKF1	SAC31_HUMAN	SAC3D1	SAC3 domain-containing protein 1
1.96843	0.204997	P49674	KC1E_HUMAN	CSNK1E	Casein kinase I isoform epsilon
1.96843	0.172861	Q13610	PWP1_HUMAN	PWP1	Periodic tryptophan protein 1 homolog
1.96799	-0.115386	P22061	PIMT_HUMAN	PCMT1	Protein-L-isoaspartate(D-aspartate) O-methyltransferase
1.96753	0.0716472	Q9Y4L1	HYOU1_HUMAN	HYOU1	Hypoxia up-regulated protein 1
1.96555	-0.155659	Q9BUL5	PHF23_HUMAN	PHF23	PHD finger protein 23
1.96493	-0.0916195	Q9Y303	NAGA_HUMAN	AMDHD2	N-acetylglucosamine-6-phosphate deacetylase
1.96461	0.669075	Q9ULT0	TTC7A_HUMAN	TTC7A	Tetratricopeptide repeat protein 7A
1.964	0.268197	Q92729	PTPRU_HUMAN	PTPRU	Receptor-type tyrosine-protein phosphatase U
1.96251	-0.428349	P05114	HMGN1_HUMAN	HMGN1	Non-histone chromosomal protein HMG-14
1.9613	0.527204	P54687	BCAT1_HUMAN	BCAT1	Branched-chain-amino-acid aminotransferase, cytosolic
1.96062	-0.05794	O15294	OGT1_HUMAN	OGT	UDP-N-acetylglucosamine--peptide N-acetylglucosaminyltransferase 110 kDa subunit
1.95995	0.655565	Q8N3Z6	ZCHC7_HUMAN	ZCCHC7	Zinc finger CCHC domain-containing protein 7
1.95993	-0.215272	Q9Y4D7	PLXD1_HUMAN	PLXND1	Plexin-D1
1.95951	-0.166981	Q9BZE1	RM37_HUMAN	MRPL37	Large ribosomal subunit protein mL37
1.95937	0.6435	Q15942	ZYX_HUMAN	ZYX	Zyxin
1.95913	-0.0606713	Q6P2Q9	PRP8_HUMAN	PRPF8	Pre-mRNA-processing-splicing factor 8
1.95885	-0.301634	Q9H840	GEMI7_HUMAN	GEMIN7	Gem-associated protein 7
1.95809	0.0600877	O14646	CHD1_HUMAN	CHD1	Chromodomain-helicase-DNA-binding protein 1
1.95717	0.289562	Q9H061	T126A_HUMAN	TMEM126A	Transmembrane protein 126A
1.95682	0.301956	P49023	PAXI_HUMAN	PXN	Paxillin
1.95632	-0.232143	Q92844	TANK_HUMAN	TANK	TRAF family member-associated NF-kappa-B activator
1.95508	0.399644	Q96CC6	RHDF1_HUMAN	RHBDF1	Inactive rhomboid protein 1
1.95491	-0.297606	Q587I9	SFT2C_HUMAN	SFT2D3	Vesicle transport protein SFT2C
1.95443	0.489573	Q15654	TRIP6_HUMAN	TRIP6	Thyroid receptor-interacting protein 6
1.95426	0.243711	O94921	CDK14_HUMAN	CDK14	Cyclin-dependent kinase 14
1.95267	0.147057	O75367	H2AY_HUMAN	MACROH2A1	Core histone macro-H2A.1
1.95266	0.59044	Q16254	E2F4_HUMAN	E2F4	Transcription factor E2F4
1.95234	0.0977077	Q6UXV4	MIC27_HUMAN	APOOL	MICOS complex subunit MIC27
1.95188	-0.236963	Q92830	KAT2A_HUMAN	KAT2A	Histone acetyltransferase KAT2A
1.95155	0.516136	Q9BWG4	SSBP4_HUMAN	SSBP4	Single-stranded DNA-binding protein 4
1.95047	0.357558	P07738	PMGE_HUMAN	BPGM	Bisphosphoglycerate mutase
1.95037	-0.165366	P49356	FNTB_HUMAN	FNTB	Protein farnesyltransferase subunit beta
1.95005	0.14406	P51617	IRAK1_HUMAN	IRAK1	Interleukin-1 receptor-associated kinase 1
1.94995	0.46658	Q9BQL6	FERM1_HUMAN	FERMT1	Fermitin family homolog 1
1.94921	-0.344502	Q96L50	LLR1_HUMAN	LRR1	Leucine-rich repeat protein 1
1.94895	0.348904	O14618	CCS_HUMAN	CCS	Copper chaperone for superoxide dismutase
1.94813	-0.067996	Q8WTW3	COG1_HUMAN	COG1	Conserved oligomeric Golgi complex subunit 1
1.948	0.135462	Q8N9T8	KRI1_HUMAN	KRI1	Protein KRI1 homolog
1.94713	-0.200414	P07311	ACYP1_HUMAN	ACYP1	Acylphosphatase-1
1.94659	0.127477	O75116	ROCK2_HUMAN	ROCK2	Rho-associated protein kinase 2
1.94581	0.124377	P49589	SYCC_HUMAN	CARS1	Cysteine--tRNA ligase, cytoplasmic
1.94563	0.290104	Q9NPH0	PPA6_HUMAN	ACP6	Lysophosphatidic acid phosphatase type 6
1.94529	-0.227145	Q6P4A7	SFXN4_HUMAN	SFXN4	Sideroflexin-4
1.94483	0.203716	Q8IYI6	EXOC8_HUMAN	EXOC8	Exocyst complex component 8
1.94388	0.279618	Q15262	PTPRK_HUMAN	PTPRK	Receptor-type tyrosine-protein phosphatase kappa
1.94338	1.42146	Q9UIL8	PHF11_HUMAN	PHF11	PHD finger protein 11
1.94333	-0.398178	O00628	PEX7_HUMAN	PEX7	Peroxisomal targeting signal 2 receptor
1.94248	-0.624773	Q8WVK7	SKA2_HUMAN	SKA2	Spindle and kinetochore-associated protein 2
1.94215	-0.0628271	Q9H9T3	ELP3_HUMAN	ELP3	Elongator complex protein 3
1.94208	-0.121777	Q9UBM7	DHCR7_HUMAN	DHCR7	7-dehydrocholesterol reductase
1.94028	0.667305	P51513	NOVA1_HUMAN	NOVA1	RNA-binding protein Nova-1
1.93919	0.203254	O95819	M4K4_HUMAN	MAP4K4	Mitogen-activated protein kinase kinase kinase kinase 4
1.93758	-0.554482	Q9Y5V0	ZN706_HUMAN	ZNF706	Zinc finger protein 706
1.93704	0.498766	Q5H9E4	S2553_HUMAN	SLC25A53	Solute carrier family 25 member 53
1.93664	0.554359	Q9H672	ASB7_HUMAN	ASB7	Ankyrin repeat and SOCS box protein 7
1.93515	-0.199436	Q6NUK4	REEP3_HUMAN	REEP3	Receptor expression-enhancing protein 3
1.93457	-0.475141	Q6ICB0	DESI1_HUMAN	DESI1	Desumoylating isopeptidase 1
1.93372	-0.151248	O15504	NUP42_HUMAN	NUP42	Nucleoporin NUP42
1.93289	-0.136231	Q9BYC9	RM20_HUMAN	MRPL20	Large ribosomal subunit protein bL20m
1.93267	-0.176265	Q96RL7	VP13A_HUMAN	VPS13A	Intermembrane lipid transfer protein VPS13A
1.93151	0.385455	P40855	PEX19_HUMAN	PEX19	Peroxisomal biogenesis factor 19
1.93061	0.150488	P30613	KPYR_HUMAN	PKLR	Pyruvate kinase PKLR
1.92931	0.668537	P23378	GCSP_HUMAN	GLDC	Glycine dehydrogenase (decarboxylating), mitochondrial
1.92835	-0.207386	Q9BU76	MMTA2_HUMAN	MMTAG2	Multiple myeloma tumor-associated protein 2
1.92636	0.104195	P61009	SPCS3_HUMAN	SPCS3	Signal peptidase complex subunit 3
1.92621	0.244038	Q32M88	PGGHG_HUMAN	PGGHG	Protein-glucosylgalactosylhydroxylysine glucosidase
1.92594	0.574693	Q9UJ78	ZMYM5_HUMAN	ZMYM5	Zinc finger MYM-type protein 5
1.92522	0.227348	Q9NPH2	INO1_HUMAN	ISYNA1	Inositol-3-phosphate synthase 1
1.92508	0.505125	P51843	NR0B1_HUMAN	NR0B1	Nuclear receptor subfamily 0 group B member 1
1.925	-0.272519	P61088	UBE2N_HUMAN	UBE2N	Ubiquitin-conjugating enzyme E2 N
1.92455	0.555082	Q6P9H4	CNKR3_HUMAN	CNKSR3	Connector enhancer of kinase suppressor of ras 3
1.92191	0.756473	Q7Z2K8	GRIN1_HUMAN	GPRIN1	G protein-regulated inducer of neurite outgrowth 1
1.92155	-0.307895	Q969U7	PSMG2_HUMAN	PSMG2	Proteasome assembly chaperone 2
1.92151	0.176695	O75131	CPNE3_HUMAN	CPNE3	Copine-3
1.9211	-0.224318	Q9GZZ1	NAA50_HUMAN	NAA50	N-alpha-acetyltransferase 50
1.92095	-0.232253	Q13371	PHLP_HUMAN	PDCL	Phosducin-like protein
1.92028	0.229456	Q9H479	FN3K_HUMAN	FN3K	Fructosamine-3-kinase
1.91926	-0.200675	Q96P70	IPO9_HUMAN	IPO9	Importin-9
1.91921	0.696393	O75084	FZD7_HUMAN	FZD7	Frizzled-7
1.91887	0.230316	O00186	STXB3_HUMAN	STXBP3	Syntaxin-binding protein 3
1.91805	0.144517	P78314	3BP2_HUMAN	SH3BP2	SH3 domain-binding protein 2
1.91785	0.191607	Q6DHV7	ADAL_HUMAN	ADAL	Adenosine deaminase-like protein
1.91704	0.42937	Q00978	IRF9_HUMAN	IRF9	Interferon regulatory factor 9
1.9169	-0.361338	Q96RG2	PASK_HUMAN	PASK	PAS domain-containing serine/threonine-protein kinase
1.91667	-0.346629	P46976	GLYG_HUMAN	GYG1	Glycogenin-1
1.9155	0.214045	O43251	RFOX2_HUMAN	RBFOX2	RNA binding protein fox-1 homolog 2
1.91464	-0.233926	Q9H444	CHM4B_HUMAN	CHMP4B	Charged multivesicular body protein 4b
1.91407	-0.211932	Q9H977	WDR54_HUMAN	WDR54	WD repeat-containing protein 54
1.9133	0.257187	Q9NZV5	SELN_HUMAN	SELENON	Selenoprotein N
1.91297	0.339366	Q15773	MLF2_HUMAN	MLF2	Myeloid leukemia factor 2
1.91214	0.110767	Q86VS8	HOOK3_HUMAN	HOOK3	Protein Hook homolog 3
1.91161	0.0887537	Q9BTU6	P4K2A_HUMAN	PI4K2A	Phosphatidylinositol 4-kinase type 2-alpha
1.9107	-0.4181	P56270	MAZ_HUMAN	MAZ	Myc-associated zinc finger protein
1.91042	-0.0942283	O95400	CD2B2_HUMAN	CD2BP2	CD2 antigen cytoplasmic tail-binding protein 2
1.91001	0.632255	Q9UPV0	CE164_HUMAN	CEP164	Centrosomal protein of 164 kDa
1.90818	-0.102455	Q96KP4	CNDP2_HUMAN	CNDP2	Cytosolic non-specific dipeptidase
1.90795	0.243402	P22830	HEMH_HUMAN	FECH	Ferrochelatase, mitochondrial
1.90701	1.00449	Q92796	DLG3_HUMAN	DLG3	Disks large homolog 3
1.90665	-0.180606	Q5TC12	ATPF1_HUMAN	ATPAF1	ATP synthase mitochondrial F1 complex assembly factor 1
1.90632	-0.350808	Q9UHW5	GPN3_HUMAN	GPN3	GPN-loop GTPase 3
1.90524	0.321698	P59190	RAB15_HUMAN	RAB15	Ras-related protein Rab-15
1.90497	-0.270869	Q9NW38	FANCL_HUMAN	FANCL	E3 ubiquitin-protein ligase FANCL
1.90423	-0.236768	Q9UMS0	NFU1_HUMAN	NFU1	NFU1 iron-sulfur cluster scaffold homolog, mitochondrial
1.90412	0.286955	Q8WVC6	DCAKD_HUMAN	DCAKD	Dephospho-CoA kinase domain-containing protein
1.90332	-0.306983	Q8WUX2	CHAC2_HUMAN	CHAC2	Glutathione-specific gamma-glutamylcyclotransferase 2
1.90282	-0.286464	Q8WVP7	LMBR1_HUMAN	LMBR1	Limb region 1 protein homolog
1.90278	0.433208	Q5VWP3	MLIP_HUMAN	MLIP	Muscular LMNA-interacting protein
1.90265	0.662041	P57768	SNX16_HUMAN	SNX16	Sorting nexin-16
1.9025	0.175605	Q15208	STK38_HUMAN	STK38	Serine/threonine-protein kinase 38
1.90235	0.236766	Q15572	TAF1C_HUMAN	TAF1C	TATA box-binding protein-associated factor RNA polymerase I subunit C
1.90204	0.0812941	P22695	QCR2_HUMAN	UQCRC2	Cytochrome b-c1 complex subunit 2, mitochondrial
1.90157	-0.0860243	P07195	LDHB_HUMAN	LDHB	L-lactate dehydrogenase B chain
1.90057	0.264448	P42680	TEC_HUMAN	TEC	Tyrosine-protein kinase Tec
1.9005	0.252695	Q9H633	RPP21_HUMAN	RPP21	Ribonuclease P protein subunit p21
1.89764	-0.245506	Q96AE7	TTC17_HUMAN	TTC17	Tetratricopeptide repeat protein 17
1.89713	0.145822	O75874	IDHC_HUMAN	IDH1	Isocitrate dehydrogenase [NADP] cytoplasmic
1.89635	-0.114253	Q9BWH6	RPAP1_HUMAN	RPAP1	RNA polymerase II-associated protein 1
1.89554	0.505203	P61587	RND3_HUMAN	RND3	Rho-related GTP-binding protein RhoE
1.8949	0.587367	Q9UKG9	OCTC_HUMAN	CROT	Peroxisomal carnitine O-octanoyltransferase
1.89054	-0.493554	O00311	CDC7_HUMAN	CDC7	Cell division cycle 7-related protein kinase
[truncated: 7,190 more rows]

## Sheet: S-Fig. 5g NK266 vs DMSO (5μM)
-Log(P-value)	Difference	Protein.Group	Protein.Names	Genes	First.Protein.Description
9.12071	-2.77934	Q93009	UBP7_HUMAN	USP7	Ubiquitin carboxyl-terminal hydrolase 7
7.95681	-1.42234	O43924	PDE6D_HUMAN	PDE6D	Retinal rod rhodopsin-sensitive cGMP 3',5'-cyclic phosphodiesterase subunit delta
7.62534	1.8637	Q99541	PLIN2_HUMAN	PLIN2	Perilipin-2
7.48597	-0.519061	O75419	CDC45_HUMAN	CDC45	Cell division control protein 45 homolog
7.39653	2.22607	P01008;cRAP-P01008	ANT3_HUMAN;cRAP-ANT3_HUMAN	SERPINC1;cRAP-SERPINC1	Antithrombin-III
7.38427	-2.02494	O75608	LYPA1_HUMAN	LYPLA1	Acyl-protein thioesterase 1
7.35845	-0.835848	Q14669	TRIPC_HUMAN	TRIP12	E3 ubiquitin-protein ligase TRIP12
7.20962	0.544278	Q07954	LRP1_HUMAN	LRP1	Prolow-density lipoprotein receptor-related protein 1
7.16237	-1.55107	Q8IWI9	MGAP_HUMAN	MGA	MAX gene-associated protein
7.10929	1.59526	P12532	KCRU_HUMAN	CKMT1B	Creatine kinase U-type, mitochondrial
6.99384	1.10115	Q12756	KIF1A_HUMAN	KIF1A	Kinesin-like protein KIF1A
6.97168	0.30018	Q7Z406	MYH14_HUMAN	MYH14	Myosin-14
6.88184	0.660374	P29317	EPHA2_HUMAN	EPHA2	Ephrin type-A receptor 2
6.77201	-1.41869	Q8WWQ0	PHIP_HUMAN	PHIP	PH-interacting protein
6.59856	-0.714613	Q96FF9	CDCA5_HUMAN	CDCA5	Sororin
6.5955	0.49232	O75110	ATP9A_HUMAN	ATP9A	Probable phospholipid-transporting ATPase IIA
6.58316	-0.703505	Q96T88	UHRF1_HUMAN	UHRF1	E3 ubiquitin-protein ligase UHRF1
6.57393	1.26037	O14862	AIM2_HUMAN	AIM2	Interferon-inducible protein AIM2
6.46235	-1.88479	Q6PIJ6	FBX38_HUMAN	FBXO38	F-box only protein 38
6.46159	0.412576	P78357	CNTP1_HUMAN	CNTNAP1	Contactin-associated protein 1
6.38816	1.09141	Q14315	FLNC_HUMAN	FLNC	Filamin-C
6.23943	1.04629	Q7L513	FCRLA_HUMAN	FCRLA	Fc receptor-like A
6.21967	0.827199	O95477	ABCA1_HUMAN	ABCA1	Phospholipid-transporting ATPase ABCA1
6.21187	0.914335	P27338	AOFB_HUMAN	MAOB	Amine oxidase [flavin-containing] B
6.1311	0.93049	Q9UPT9	UBP22_HUMAN	USP22	Ubiquitin carboxyl-terminal hydrolase 22
6.12452	-0.362609	Q9HAU0	PKHA5_HUMAN	PLEKHA5	Pleckstrin homology domain-containing family A member 5
6.11633	-0.488264	Q14527	HLTF_HUMAN	HLTF	Helicase-like transcription factor
6.08892	0.8061	P05362	ICAM1_HUMAN	ICAM1	Intercellular adhesion molecule 1
6.04261	-0.566003	Q9NQW6	ANLN_HUMAN	ANLN	Anillin
6.00993	1.13136	Q709F0	ACD11_HUMAN	ACAD11	Acyl-CoA dehydrogenase family member 11
5.95561	-0.633847	Q14807	KIF22_HUMAN	KIF22	Kinesin-like protein KIF22
5.93587	0.796282	Q9Y6N5	SQOR_HUMAN	SQOR	Sulfide:quinone oxidoreductase, mitochondrial
5.89615	0.566671	O15118	NPC1_HUMAN	NPC1	NPC intracellular cholesterol transporter 1
5.86319	0.529686	Q8TCU6	PREX1_HUMAN	PREX1	Phosphatidylinositol 3,4,5-trisphosphate-dependent Rac exchanger 1 protein
5.86306	1.16395	Q9BUP0	EFHD1_HUMAN	EFHD1	EF-hand domain-containing protein D1
5.83358	0.426226	Q9Y3Z3	SAMH1_HUMAN	SAMHD1	Deoxynucleoside triphosphate triphosphohydrolase SAMHD1
5.82067	-0.467597	Q86XI2	CNDG2_HUMAN	NCAPG2	Condensin-2 complex subunit G2
5.79816	-0.55121	Q9NRZ9	HELLS_HUMAN	HELLS	Lymphoid-specific helicase
5.76415	0.657567	Q6P1M3	L2GL2_HUMAN	LLGL2	LLGL scribble cell polarity complex component 2
5.7473	-0.512592	Q9BTE7	DCNL5_HUMAN	DCUN1D5	DCN1-like protein 5
5.7444	0.677144	P55268	LAMB2_HUMAN	LAMB2	Laminin subunit beta-2
5.72132	0.555409	O00468	AGRIN_HUMAN	AGRN	Agrin
5.72124	0.842924	Q16850	CP51A_HUMAN	CYP51A1	Lanosterol 14-alpha demethylase
5.7103	-0.447089	Q02241	KIF23_HUMAN	KIF23	Kinesin-like protein KIF23
5.67905	0.500896	Q02952	AKA12_HUMAN	AKAP12	A-kinase anchor protein 12
5.64509	-0.561709	Q9BW19	KIFC1_HUMAN	KIFC1	Kinesin-like protein KIFC1
5.61376	0.700073	Q6NZI2	CAVN1_HUMAN	CAVIN1	Caveolae-associated protein 1
5.59721	1.02597	Q92597	NDRG1_HUMAN	NDRG1	Protein NDRG1
5.58628	-1.6828	P14373	TRI27_HUMAN	TRIM27	Zinc finger protein RFP
5.57712	0.467223	Q9UNF1	MAGD2_HUMAN	MAGED2	Melanoma-associated antigen D2
5.57608	0.770685	P12109	CO6A1_HUMAN	COL6A1	Collagen alpha-1(VI) chain
5.57015	0.913492	Q58EX7	PKHG4_HUMAN	PLEKHG4	Puratrophin-1
5.53105	0.463172	P10301	RRAS_HUMAN	RRAS	Ras-related protein R-Ras
5.51915	-0.282497	P06493	CDK1_HUMAN	CDK1	Cyclin-dependent kinase 1
5.49705	0.90523	P40261	NNMT_HUMAN	NNMT	Nicotinamide N-methyltransferase
5.49286	1.13155	Q9UBG0	MRC2_HUMAN	MRC2	C-type mannose receptor 2
5.4905	0.203898	Q9NX47	MARH5_HUMAN	MARCHF5	E3 ubiquitin-protein ligase MARCHF5
5.4723	-0.551004	Q6PL18	ATAD2_HUMAN	ATAD2	ATPase family AAA domain-containing protein 2
5.43418	-0.566472	Q9Y4B6	DCAF1_HUMAN	DCAF1	DDB1- and CUL4-associated factor 1
5.42814	1.17073	Q15067	ACOX1_HUMAN	ACOX1	Peroxisomal acyl-coenzyme A oxidase 1
5.42398	0.424886	Q92823	NRCAM_HUMAN	NRCAM	Neuronal cell adhesion molecule
5.40783	-0.306246	Q05086	UBE3A_HUMAN	UBE3A	Ubiquitin-protein ligase E3A
5.40297	0.73286	P58215	LOXL3_HUMAN	LOXL3	Lysyl oxidase homolog 3
5.4029	0.264647	O75190	DNJB6_HUMAN	DNAJB6	DnaJ homolog subfamily B member 6
5.39902	-0.445443	P49643	PRI2_HUMAN	PRIM2	DNA primase large subunit
5.36444	0.363646	Q96JH8	RADIL_HUMAN	RADIL	Ras-associating and dilute domain-containing protein
5.34608	0.520025	Q53EU6	GPAT3_HUMAN	GPAT3	Glycerol-3-phosphate acyltransferase 3
5.34551	0.357851	Q6DD88	ATLA3_HUMAN	ATL3	Atlastin-3
5.34393	0.497616	Q08209	PP2BA_HUMAN	PPP3CA	Protein phosphatase 3 catalytic subunit alpha
5.33641	-1.11818	Q8IX18	DHX40_HUMAN	DHX40	Probable ATP-dependent RNA helicase DHX40
5.31794	-0.39619	P42695	CNDD3_HUMAN	NCAPD3	Condensin-2 complex subunit D3
5.31611	-0.706074	P04183	KITH_HUMAN	TK1	Thymidine kinase, cytosolic
5.31539	0.71155	Q8WWI1	LMO7_HUMAN	LMO7	LIM domain only protein 7
5.27867	-1.1113	Q969R5	LMBL2_HUMAN	L3MBTL2	Lethal(3)malignant brain tumor-like protein 2
5.2708	-0.486499	P52732	KIF11_HUMAN	KIF11	Kinesin-like protein KIF11
5.26395	0.190406	Q01082	SPTB2_HUMAN	SPTBN1	Spectrin beta chain, non-erythrocytic 1
5.25361	0.376783	Q96AQ6	PBIP1_HUMAN	PBXIP1	Pre-B-cell leukemia transcription factor-interacting protein 1
5.2483	0.686524	Q9Y6X8	ZHX2_HUMAN	ZHX2	Zinc fingers and homeoboxes protein 2
5.24785	0.509787	P41212	ETV6_HUMAN	ETV6	Transcription factor ETV6
5.2473	1.86963	Q9UJ98	STAG3_HUMAN	STAG3	Cohesin subunit SA-3
5.21923	0.361194	P22570	ADRO_HUMAN	FDXR	NADPH:adrenodoxin oxidoreductase, mitochondrial
5.21159	0.458436	P50416	CPT1A_HUMAN	CPT1A	Carnitine O-palmitoyltransferase 1, liver isoform
5.16576	1.45017	P40337	VHL_HUMAN	VHL	von Hippel-Lindau disease tumor suppressor
5.15235	-0.272152	Q9H3R5	CENPH_HUMAN	CENPH	Centromere protein H
5.1312	-0.171522	Q5SRE5	NU188_HUMAN	NUP188	Nucleoporin NUP188
5.11503	1.30972	P02511	CRYAB_HUMAN	CRYAB	Alpha-crystallin B chain
5.11326	-0.334572	Q6P0N0	M18BP_HUMAN	MIS18BP1	Mis18-binding protein 1
5.103	1.02626	P46821	MAP1B_HUMAN	MAP1B	Microtubule-associated protein 1B
5.101	-0.571654	O60566	BUB1B_HUMAN	BUB1B	Mitotic checkpoint serine/threonine-protein kinase BUB1 beta
5.09594	0.333464	Q9BX66	SRBS1_HUMAN	SORBS1	Sorbin and SH3 domain-containing protein 1
5.08118	0.816268	P12277	KCRB_HUMAN	CKB	Creatine kinase B-type
5.04196	0.242826	Q9NZJ7	MTCH1_HUMAN	MTCH1	Mitochondrial carrier homolog 1
5.03058	-0.426014	Q9H4H8	FA83D_HUMAN	FAM83D	Protein FAM83D
5.02892	-0.549196	Q9H8V3	ECT2_HUMAN	ECT2	Protein ECT2
5.02804	0.339059	Q9H4G0	E41L1_HUMAN	EPB41L1	Band 4.1-like protein 1
5.02343	0.366558	Q9H4M9	EHD1_HUMAN	EHD1	EH domain-containing protein 1
5.00744	0.439451	O75976	CBPD_HUMAN	CPD	Carboxypeptidase D
5.00129	-0.263069	P22102	PUR2_HUMAN	GART	Trifunctional purine biosynthetic protein adenosine-3
4.96937	0.22513	O94766	B3GA3_HUMAN	B3GAT3	Galactosylgalactosylxylosylprotein 3-beta-glucuronosyltransferase 3
4.9665	0.258844	Q8ND30	LIPB2_HUMAN	PPFIBP2	Liprin-beta-2
4.94811	0.410928	Q9UM54	MYO6_HUMAN	MYO6	Unconventional myosin-VI
4.93623	0.293174	O94808	GFPT2_HUMAN	GFPT2	Glutamine--fructose-6-phosphate aminotransferase [isomerizing] 2
4.93327	2.09316	Q9NQ35	NRIP3_HUMAN	NRIP3	Nuclear receptor-interacting protein 3
4.93304	0.489733	P35612	ADDB_HUMAN	ADD2	Beta-adducin
4.93092	-0.484149	O43663	PRC1_HUMAN	PRC1	Protein regulator of cytokinesis 1
4.91282	0.470027	O95382	M3K6_HUMAN	MAP3K6	Mitogen-activated protein kinase kinase kinase 6
4.8922	-0.181418	O75592	MYCB2_HUMAN	MYCBP2	E3 ubiquitin-protein ligase MYCBP2
4.88633	0.23141	Q9UI14	PRAF1_HUMAN	RABAC1	Prenylated Rab acceptor protein 1
4.88577	1.0371	P26006	ITA3_HUMAN	ITGA3	Integrin alpha-3
4.8762	0.321494	Q6PCB7	S27A1_HUMAN	SLC27A1	Long-chain fatty acid transport protein 1
4.84284	0.300374	P06737	PYGL_HUMAN	PYGL	Glycogen phosphorylase, liver form
4.841	1.23062	Q9H2F3	3BHS7_HUMAN	HSD3B7	3 beta-hydroxysteroid dehydrogenase type 7
4.83701	0.193065	Q9UJ83	HACL1_HUMAN	HACL1	2-hydroxyacyl-CoA lyase 1
4.82899	-0.453778	O14757	CHK1_HUMAN	CHEK1	Serine/threonine-protein kinase Chk1
4.81848	-1.14919	Q96JG8	MAGD4_HUMAN	MAGED4B	Melanoma-associated antigen D4
4.81166	0.401701	Q13796	SHRM2_HUMAN	SHROOM2	Protein Shroom2
4.81117	0.298765	Q9P2B2	FPRP_HUMAN	PTGFRN	Prostaglandin F2 receptor negative regulator
4.80754	-0.470142	P26358	DNMT1_HUMAN	DNMT1	DNA (cytosine-5)-methyltransferase 1
4.80524	0.510728	O95757	HS74L_HUMAN	HSPA4L	Heat shock 70 kDa protein 4L
4.80417	0.402388	Q96K12	FACR2_HUMAN	FAR2	Fatty acyl-CoA reductase 2
4.78803	0.392279	O75145	LIPA3_HUMAN	PPFIA3	Liprin-alpha-3
4.78385	1.06713	Q58EX2	SDK2_HUMAN	SDK2	Protein sidekick-2
4.77401	0.361313	P02545	LMNA_HUMAN	LMNA	Prelamin-A/C
4.77259	0.669755	Q96KN1	LRAT2_HUMAN	LRATD2	Protein LRATD2
4.75654	0.801661	P12110	CO6A2_HUMAN	COL6A2	Collagen alpha-2(VI) chain
4.72935	0.377572	Q03169	TNAP2_HUMAN	TNFAIP2	Tumor necrosis factor alpha-induced protein 2
4.72607	0.27671	Q16666	IF16_HUMAN	IFI16	Gamma-interferon-inducible protein 16
4.7257	0.0719719	O43776	SYNC_HUMAN	NARS1	Asparagine--tRNA ligase, cytoplasmic
4.72431	0.317792	P60201	MYPR_HUMAN	PLP1	Myelin proteolipid protein
4.7042	0.297739	O00584	RNT2_HUMAN	RNASET2	Ribonuclease T2
4.69192	0.651047	P98160	PGBM_HUMAN	HSPG2	Basement membrane-specific heparan sulfate proteoglycan core protein
4.68399	0.466179	O75155	CAND2_HUMAN	CAND2	Cullin-associated NEDD8-dissociated protein 2
4.67625	-0.476399	Q9H0H5	RGAP1_HUMAN	RACGAP1	Rac GTPase-activating protein 1
4.67543	0.4573	P18031	PTN1_HUMAN	PTPN1	Tyrosine-protein phosphatase non-receptor type 1
4.65317	-0.947078	Q01664	TFAP4_HUMAN	TFAP4	Transcription factor AP-4
4.65284	0.687472	O75923	DYSF_HUMAN	DYSF	Dysferlin
4.62764	1.32911	Q5TF21	SOGA3_HUMAN	SOGA3	Protein SOGA3
4.61836	0.322907	Q13153	PAK1_HUMAN	PAK1	Serine/threonine-protein kinase PAK 1
4.60845	0.347361	Q9NZM1	MYOF_HUMAN	MYOF	Myoferlin
4.59413	0.242012	O75718	CRTAP_HUMAN	CRTAP	Cartilage-associated protein
4.58724	0.246935	Q13496	MTM1_HUMAN	MTM1	Myotubularin
4.58428	0.933921	Q969G5	CAVN3_HUMAN	CAVIN3	Caveolae-associated protein 3
4.57695	0.845308	Q9UQ03	COR2B_HUMAN	CORO2B	Coronin-2B
4.57674	0.758816	Q5TA50	CPTP_HUMAN	CPTP	Ceramide-1-phosphate transfer protein
4.56205	0.270869	P00491	PNPH_HUMAN	PNP	Purine nucleoside phosphorylase
4.55721	1.4349	Q2QGD7	ZXDC_HUMAN	ZXDC	Zinc finger protein ZXDC
4.52425	-0.607981	Q9ULW0	TPX2_HUMAN	TPX2	Targeting protein for Xklp2
4.51268	0.755058	Q9H6X2	ANTR1_HUMAN	ANTXR1	Anthrax toxin receptor 1
4.51167	-0.240225	O60231	DHX16_HUMAN	DHX16	Pre-mRNA-splicing factor ATP-dependent RNA helicase DHX16
4.50924	0.500778	O94819	KBTBB_HUMAN	KBTBD11	Kelch repeat and BTB domain-containing protein 11
4.50859	0.270376	Q04726	TLE3_HUMAN	TLE3	Transducin-like enhancer protein 3
4.50474	0.634907	O14832	PAHX_HUMAN	PHYH	Phytanoyl-CoA dioxygenase, peroxisomal
4.49888	-0.503841	P09884	DPOLA_HUMAN	POLA1	DNA polymerase alpha catalytic subunit
4.48984	0.361168	P13747	HLAE_HUMAN	HLA-E	HLA class I histocompatibility antigen, alpha chain E
4.48861	-0.649566	Q9UNS1	TIM_HUMAN	TIMELESS	Protein timeless homolog
4.48703	0.523261	O15068	MCF2L_HUMAN	MCF2L	Guanine nucleotide exchange factor DBS
4.48036	-2.54722	Q5VTB9	RN220_HUMAN	RNF220	E3 ubiquitin-protein ligase RNF220
4.46549	0.431492	Q9HCD6	TANC2_HUMAN	TANC2	Protein TANC2
4.46415	-0.651967	Q9NVP2	ASF1B_HUMAN	ASF1B	Histone chaperone ASF1B
4.45973	-0.406925	P54132	BLM_HUMAN	BLM	RecQ-like DNA helicase BLM
4.45758	0.3871	Q6UVK1	CSPG4_HUMAN	CSPG4	Chondroitin sulfate proteoglycan 4
4.45715	0.274154	Q9NPL8	TIDC1_HUMAN	TIMMDC1	Complex I assembly factor TIMMDC1, mitochondrial
4.44861	0.371478	P08648	ITA5_HUMAN	ITGA5	Integrin alpha-5
4.43993	0.440917	Q9BXX0	EMIL2_HUMAN	EMILIN2	EMILIN-2
4.43358	0.307386	Q2TB10	ZN800_HUMAN	ZNF800	Zinc finger protein 800
4.42961	0.697283	O15230	LAMA5_HUMAN	LAMA5	Laminin subunit alpha-5
4.42947	0.321057	Q9UPY8	MARE3_HUMAN	MAPRE3	Microtubule-associated protein RP/EB family member 3
4.42706	0.119861	P54920	SNAA_HUMAN	NAPA	Alpha-soluble NSF attachment protein
4.42703	0.279911	Q9BTV4	TMM43_HUMAN	TMEM43	Transmembrane protein 43
4.41445	-0.339153	P43357	MAGA3_HUMAN	MAGEA3	Melanoma-associated antigen 3
4.40793	0.299612	Q16610	ECM1_HUMAN	ECM1	Extracellular matrix protein 1
4.40095	-1.032	Q9NS91	RAD18_HUMAN	RAD18	E3 ubiquitin-protein ligase RAD18
4.40004	-0.322261	Q9H4L7	SMRCD_HUMAN	SMARCAD1	SWI/SNF-related matrix-associated actin-dependent regulator of chromatin subfamily A containing DEAD/H box 1
4.39233	1.33057	Q8TF66	LRC15_HUMAN	LRRC15	Leucine-rich repeat-containing protein 15
4.39041	-0.40671	Q9HD67	MYO10_HUMAN	MYO10	Unconventional myosin-X
4.37657	-0.525277	O14965	AURKA_HUMAN	AURKA	Aurora kinase A
4.36214	0.240062	Q9H4L5	OSBL3_HUMAN	OSBPL3	Oxysterol-binding protein-related protein 3
4.35658	0.66738	P28289	TMOD1_HUMAN	TMOD1	Tropomodulin-1
4.35151	1.00568	P27701	CD82_HUMAN	CD82	CD82 antigen
4.34135	0.157876	P16278	BGAL_HUMAN	GLB1	Beta-galactosidase
4.34128	-0.145717	P55010	IF5_HUMAN	EIF5	Eukaryotic translation initiation factor 5
4.33069	0.473419	Q15057	ACAP2_HUMAN	ACAP2	Arf-GAP with coiled-coil, ANK repeat and PH domain-containing protein 2
4.32593	-0.558992	Q16763	UBE2S_HUMAN	UBE2S	Ubiquitin-conjugating enzyme E2 S
4.31004	-0.580146	Q96GD4	AURKB_HUMAN	AURKB	Aurora kinase B
4.30894	-0.254912	Q15021	CND1_HUMAN	NCAPD2	Condensin complex subunit 1
4.30664	0.623262	P84022	SMAD3_HUMAN	SMAD3	Mothers against decapentaplegic homolog 3
4.30372	0.600046	Q9UBX1	CATF_HUMAN	CTSF	Cathepsin F
4.30118	0.12734	P35580	MYH10_HUMAN	MYH10	Myosin-10
4.29092	-0.721272	Q8WWK9	CKAP2_HUMAN	CKAP2	Cytoskeleton-associated protein 2
4.28978	0.234299	P55084	ECHB_HUMAN	HADHB	Trifunctional enzyme subunit beta, mitochondrial
4.28869	-0.211528	P46100	ATRX_HUMAN	ATRX	Transcriptional regulator ATRX
4.28103	0.413528	Q6ZMZ3	SYNE3_HUMAN	SYNE3	Nesprin-3
4.28023	0.742297	O15075	DCLK1_HUMAN	DCLK1	Serine/threonine-protein kinase DCLK1
4.25885	-0.499563	P31350	RIR2_HUMAN	RRM2	Ribonucleoside-diphosphate reductase subunit M2
4.24111	0.336942	P26572	MGAT1_HUMAN	MGAT1	Alpha-1,3-mannosyl-glycoprotein 2-beta-N-acetylglucosaminyltransferase
4.24089	0.279441	Q6PI48	SYDM_HUMAN	DARS2	Aspartate--tRNA ligase, mitochondrial
4.23802	0.413828	Q9UDT6	CLIP2_HUMAN	CLIP2	CAP-Gly domain-containing linker protein 2
4.23008	0.35911	Q96T23	RSF1_HUMAN	RSF1	Remodeling and spacing factor 1
4.20977	0.291126	O75369	FLNB_HUMAN	FLNB	Filamin-B
4.20567	-0.688544	Q6P4F7	RHGBA_HUMAN	ARHGAP11A	Rho GTPase-activating protein 11A
4.20161	-0.311764	Q9UDR5	AASS_HUMAN	AASS	Alpha-aminoadipic semialdehyde synthase, mitochondrial
4.19705	-0.622058	P53350	PLK1_HUMAN	PLK1	Serine/threonine-protein kinase PLK1
4.19244	0.600951	P01889	HLAB_HUMAN	HLA-B	HLA class I histocompatibility antigen, B alpha chain
4.17785	0.407962	Q9Y4B5	MTCL1_HUMAN	MTCL1	Microtubule cross-linking factor 1
4.17768	0.320291	Q8NEY1	NAV1_HUMAN	NAV1	Neuron navigator 1
4.17732	0.173397	P26038	MOES_HUMAN	MSN	Moesin
4.17418	0.187052	P12931	SRC_HUMAN	SRC	Proto-oncogene tyrosine-protein kinase Src
4.16827	0.307181	Q8IU81	I2BP1_HUMAN	IRF2BP1	Interferon regulatory factor 2-binding protein 1
4.1667	1.03971	Q9NYA1	SPHK1_HUMAN	SPHK1	Sphingosine kinase 1
4.16473	0.252387	Q9H3G5	CPVL_HUMAN	CPVL	Probable serine carboxypeptidase CPVL
4.15741	0.717089	P08138	TNR16_HUMAN	NGFR	Tumor necrosis factor receptor superfamily member 16
4.15145	0.557361	O15427	MOT4_HUMAN	SLC16A3	Monocarboxylate transporter 4
4.13988	0.460354	Q6IQ23	PKHA7_HUMAN	PLEKHA7	Pleckstrin homology domain-containing family A member 7
4.13958	-0.79992	O43463	SUV91_HUMAN	SUV39H1	Histone-lysine N-methyltransferase SUV39H1
4.13907	-0.698228	P10412	H14_HUMAN	H1-4	Histone H1.4
4.1188	-0.392009	Q8IYA6	CKP2L_HUMAN	CKAP2L	Cytoskeleton-associated protein 2-like
4.11853	-0.373115	Q9NQS7	INCE_HUMAN	INCENP	Inner centromere protein
4.10905	0.5461	P50479	PDLI4_HUMAN	PDLIM4	PDZ and LIM domain protein 4
4.10751	0.207593	Q05655	KPCD_HUMAN	PRKCD	Protein kinase C delta type
4.10616	0.417559	O00273	DFFA_HUMAN	DFFA	DNA fragmentation factor subunit alpha
4.10241	0.172968	Q92673	SORL_HUMAN	SORL1	Sortilin-related receptor
4.1006	0.288503	O00192	ARVC_HUMAN	ARVCF	Splicing regulator ARVCF
4.09961	0.411749	Q14847	LASP1_HUMAN	LASP1	LIM and SH3 domain protein 1
4.09959	0.271954	P30038	AL4A1_HUMAN	ALDH4A1	Delta-1-pyrroline-5-carboxylate dehydrogenase, mitochondrial
4.09596	0.172734	Q96QK1	VPS35_HUMAN	VPS35	Vacuolar protein sorting-associated protein 35
4.08547	0.929457	Q9UK22	FBX2_HUMAN	FBXO2	F-box only protein 2
4.08158	0.649282	P00750	TPA_HUMAN	PLAT	Tissue-type plasminogen activator
4.07781	0.21432	Q08380	LG3BP_HUMAN	LGALS3BP	Galectin-3-binding protein
4.0742	0.461227	Q16548	B2LA1_HUMAN	BCL2A1	Bcl-2-related protein A1
4.07253	0.898419	P24385	CCND1_HUMAN	CCND1	G1/S-specific cyclin-D1
4.07139	0.601106	P98164	LRP2_HUMAN	LRP2	Low-density lipoprotein receptor-related protein 2
4.0702	-0.566885	Q5TB30	DEP1A_HUMAN	DEPDC1	DEP domain-containing protein 1A
4.0537	0.346395	P51153	RAB13_HUMAN	RAB13	Ras-related protein Rab-13
4.05159	0.258944	Q9BSJ8	ESYT1_HUMAN	ESYT1	Extended synaptotagmin-1
4.04968	0.238351	Q9H7N4	SFR19_HUMAN	SCAF1	Splicing factor, arginine/serine-rich 19
4.04026	-0.31951	Q15054	DPOD3_HUMAN	POLD3	DNA polymerase delta subunit 3
4.0399	-0.338877	P11166	GTR1_HUMAN	SLC2A1	Solute carrier family 2, facilitated glucose transporter member 1
4.03806	0.676168	Q8WUY3	PRUN2_HUMAN	PRUNE2	Protein prune homolog 2
4.0375	0.26918	O00754	MA2B1_HUMAN	MAN2B1	Lysosomal alpha-mannosidase
4.03193	-0.349419	O14578	CTRO_HUMAN	CIT	Citron Rho-interacting kinase
4.02394	1.1278	P38936	CDN1A_HUMAN	CDKN1A	Cyclin-dependent kinase inhibitor 1
4.01777	0.532684	Q9NZU5	LMCD1_HUMAN	LMCD1	LIM and cysteine-rich domains protein 1
4.01512	0.495033	Q99439	CNN2_HUMAN	CNN2	Calponin-2
4.00328	0.257672	O43491	E41L2_HUMAN	EPB41L2	Band 4.1-like protein 2
4.00069	0.314574	Q6PCE3	PGM2L_HUMAN	PGM2L1	Glucose 1,6-bisphosphate synthase
3.99363	-0.654751	Q8N9Z2	CC71L_HUMAN	CCDC71L	Coiled-coil domain-containing protein 71L
3.98761	-0.356085	P04818	TYSY_HUMAN	TYMS	Thymidylate synthase
3.97434	0.178784	Q9UIJ7	KAD3_HUMAN	AK3	GTP:AMP phosphotransferase AK3, mitochondrial
3.97305	0.546952	Q9NZN4	EHD2_HUMAN	EHD2	EH domain-containing protein 2
3.96926	0.45792	Q9Y2G0	EFR3B_HUMAN	EFR3B	Protein EFR3 homolog B
3.96714	0.445455	Q8IV08	PLD3_HUMAN	PLD3	5'-3' exonuclease PLD3
3.9615	0.761571	Q53GA4	PHLA2_HUMAN	PHLDA2	Pleckstrin homology-like domain family A member 2
3.96065	-0.0704885	O95985	TOP3B_HUMAN	TOP3B	DNA topoisomerase 3-beta-1
3.95592	0.602684	P25189	MYP0_HUMAN	MPZ	Myelin protein P0
3.95384	-0.501601	Q56NI9	ESCO2_HUMAN	ESCO2	N-acetyltransferase ESCO2
3.9533	0.312343	P04080	CYTB_HUMAN	CSTB	Cystatin-B
3.95106	-0.440487	Q96A54	PAQR1_HUMAN	ADIPOR1	Adiponectin receptor protein 1
3.94836	0.456317	P47895	AL1A3_HUMAN	ALDH1A3	Retinaldehyde dehydrogenase 3
3.9445	0.296965	Q96JM2	ZN462_HUMAN	ZNF462	Zinc finger protein 462
3.94083	-0.157846	Q9H9A6	LRC40_HUMAN	LRRC40	Leucine-rich repeat-containing protein 40
3.93991	-0.127059	Q8WVB6	CTF18_HUMAN	CHTF18	Chromosome transmission fidelity protein 18 homolog
3.93385	0.159446	Q13813	SPTN1_HUMAN	SPTAN1	Spectrin alpha chain, non-erythrocytic 1
3.93307	0.396777	P04083	ANXA1_HUMAN	ANXA1	Annexin A1
3.93192	0.630888	O43310	CTIF_HUMAN	CTIF	CBP80/20-dependent translation initiation factor
3.93048	0.252357	Q8WWN8	ARAP3_HUMAN	ARAP3	Arf-GAP with Rho-GAP domain, ANK repeat and PH domain-containing protein 3
3.92735	-0.122803	Q8WXH0	SYNE2_HUMAN	SYNE2	Nesprin-2
3.92497	1.00235	P12036	NFH_HUMAN	NEFH	Neurofilament heavy polypeptide
3.92213	-0.401501	Q96KB5	TOPK_HUMAN	PBK	Lymphokine-activated killer T-cell-originated protein kinase
3.92068	-0.104965	P32321	DCTD_HUMAN	DCTD	Deoxycytidylate deaminase
3.91837	0.204466	Q8IY81	SPB1_HUMAN	FTSJ3	pre-rRNA 2'-O-ribose RNA methyltransferase FTSJ3
3.91052	0.415383	Q9ULZ3	ASC_HUMAN	PYCARD	Apoptosis-associated speck-like protein containing a CARD
3.9003	0.402529	P52630	STAT2_HUMAN	STAT2	Signal transducer and activator of transcription 2
3.89701	1.16748	P49918	CDN1C_HUMAN	CDKN1C	Cyclin-dependent kinase inhibitor 1C
3.88925	0.278295	Q05209	PTN12_HUMAN	PTPN12	Tyrosine-protein phosphatase non-receptor type 12
3.88751	0.204322	Q99698	LYST_HUMAN	LYST	Lysosomal-trafficking regulator
3.886	0.283145	P50454	SERPH_HUMAN	SERPINH1	Serpin H1
3.88542	-0.406212	Q15058	KIF14_HUMAN	KIF14	Kinesin-like protein KIF14
3.88042	0.764167	O60282	KIF5C_HUMAN	KIF5C	Kinesin heavy chain isoform 5C
3.86914	-0.584393	Q92564	DCNL4_HUMAN	DCUN1D4	DCN1-like protein 4
3.8669	0.379625	Q9H2D6	TARA_HUMAN	TRIOBP	TRIO and F-actin-binding protein
3.86036	0.752309	P23469	PTPRE_HUMAN	PTPRE	Receptor-type tyrosine-protein phosphatase epsilon
3.85764	0.143337	P35579	MYH9_HUMAN	MYH9	Myosin-9
3.85195	0.278676	P28161	GSTM2_HUMAN	GSTM2	Glutathione S-transferase Mu 2
3.85076	0.438578	O00141	SGK1_HUMAN	SGK1	Serine/threonine-protein kinase Sgk1
3.84678	0.223742	Q9NUI1	DECR2_HUMAN	DECR2	Peroxisomal 2,4-dienoyl-CoA reductase [(3E)-enoyl-CoA-producing]
3.83419	-0.173245	P12268	IMDH2_HUMAN	IMPDH2	Inosine-5'-monophosphate dehydrogenase 2
3.83284	0.283257	O94875	SRBS2_HUMAN	SORBS2	Sorbin and SH3 domain-containing protein 2
3.8313	0.203898	Q9H3P7	GCP60_HUMAN	ACBD3	Golgi resident protein GCP60
3.82859	0.571795	Q9H2L5	RASF4_HUMAN	RASSF4	Ras association domain-containing protein 4
3.82823	0.521049	Q9HCH5	SYTL2_HUMAN	SYTL2	Synaptotagmin-like protein 2
3.82333	0.250165	Q6YHK3	CD109_HUMAN	CD109	CD109 antigen
3.82291	-0.376735	P29320	EPHA3_HUMAN	EPHA3	Ephrin type-A receptor 3
3.81133	-0.129352	Q68CZ6	HAUS3_HUMAN	HAUS3	HAUS augmin-like complex subunit 3
3.80837	-0.330011	Q7Z6Z7	HUWE1_HUMAN	HUWE1	E3 ubiquitin-protein ligase HUWE1
3.80248	-0.443139	Q9H2J7	S6A15_HUMAN	SLC6A15	Sodium-dependent neutral amino acid transporter B(0)AT2
3.80119	0.329632	P07711	CATL1_HUMAN	CTSL	Procathepsin L
3.80046	0.272606	Q562E7	WDR81_HUMAN	WDR81	WD repeat-containing protein 81
3.79751	-0.127476	Q8WYP5	ELYS_HUMAN	AHCTF1	Protein ELYS
3.79744	0.350336	Q99572	P2RX7_HUMAN	P2RX7	P2X purinoceptor 7
3.7974	0.452751	P0DMQ5	INAM2_HUMAN	INAFM2	Putative transmembrane protein INAFM2
3.79532	-0.1697	Q7KZ85	SPT6H_HUMAN	SUPT6H	Transcription elongation factor SPT6
3.79261	0.365525	P04066	FUCO_HUMAN	FUCA1	Tissue alpha-L-fucosidase
3.78995	-0.847191	Q9BVW5	TIPIN_HUMAN	TIPIN	TIMELESS-interacting protein
3.77962	0.210115	P78347	GTF2I_HUMAN	GTF2I	General transcription factor II-I
3.77518	0.544396	Q96B96	LDAF1_HUMAN	LDAF1	Lipid droplet assembly factor 1
3.77132	-0.402801	P00374	DYR_HUMAN	DHFR	Dihydrofolate reductase
3.76891	0.854784	Q9UM19	HPCL4_HUMAN	HPCAL4	Hippocalcin-like protein 4
3.7685	0.500296	P07196	NFL_HUMAN	NEFL	Neurofilament light polypeptide
3.76844	0.796208	Q8WY21	SORC1_HUMAN	SORCS1	VPS10 domain-containing receptor SorCS1
3.76737	0.22269	Q13885	TBB2A_HUMAN	TUBB2A	Tubulin beta-2A chain
3.76196	-0.461039	O15392	BIRC5_HUMAN	BIRC5	Baculoviral IAP repeat-containing protein 5
3.76052	1.03975	P50749	RASF2_HUMAN	RASSF2	Ras association domain-containing protein 2
3.75817	-0.471438	Q13112	CAF1B_HUMAN	CHAF1B	Chromatin assembly factor 1 subunit B
3.75788	-0.299503	Q9BXS6	NUSAP_HUMAN	NUSAP1	Nucleolar and spindle-associated protein 1
3.75649	-0.437656	Q99640	PMYT1_HUMAN	PKMYT1	Membrane-associated tyrosine- and threonine-specific cdc2-inhibitory kinase
3.75559	-0.317304	P28340	DPOD1_HUMAN	POLD1	DNA polymerase delta catalytic subunit
3.75454	-0.617343	O94782	UBP1_HUMAN	USP1	Ubiquitin carboxyl-terminal hydrolase 1
3.75275	0.642457	P23471	PTPRZ_HUMAN	PTPRZ1	Receptor-type tyrosine-protein phosphatase zeta
3.75192	0.974171	Q99685	MGLL_HUMAN	MGLL	Monoglyceride lipase
3.74779	0.46442	Q13576	IQGA2_HUMAN	IQGAP2	Ras GTPase-activating-like protein IQGAP2
3.74387	0.459511	P56179	DLX6_HUMAN	DLX6	Homeobox protein DLX-6
3.74245	0.404496	Q86X27	RGPS2_HUMAN	RALGPS2	Ras-specific guanine nucleotide-releasing factor RalGPS2
3.74127	0.418205	Q5JSL3	DOC11_HUMAN	DOCK11	Dedicator of cytokinesis protein 11
3.73708	0.300883	Q99590	SCAFB_HUMAN	SCAF11	Protein SCAF11
3.73271	0.840304	Q96L34	MARK4_HUMAN	MARK4	MAP/microtubule affinity-regulating kinase 4
3.72599	-0.524935	Q9BW61	DDA1_HUMAN	DDA1	DET1- and DDB1-associated protein 1
3.72515	-0.234981	Q96EK4	THA11_HUMAN	THAP11	THAP domain-containing protein 11
3.72374	0.481679	O15090	ZN536_HUMAN	ZNF536	Zinc finger protein 536
3.71977	-0.169489	Q12789	TF3C1_HUMAN	GTF3C1	General transcription factor 3C polypeptide 1
3.70726	0.265611	O15061	SYNEM_HUMAN	SYNM	Synemin
3.70338	-0.439414	P14679	TYRO_HUMAN	TYR	Tyrosinase
3.70234	0.731113	P52943	CRIP2_HUMAN	CRIP2	Cysteine-rich protein 2
3.698	1.17425	O95864	FADS2_HUMAN	FADS2	Acyl-CoA 6-desaturase
3.69528	0.481542	Q96LJ7	DHRS1_HUMAN	DHRS1	Dehydrogenase/reductase SDR family member 1
3.69442	0.890864	Q9H5H4	ZN768_HUMAN	ZNF768	Zinc finger protein 768
3.69422	-0.377719	P30825	CTR1_HUMAN	SLC7A1	High affinity cationic amino acid transporter 1
3.69076	0.96471	Q8N474	SFRP1_HUMAN	SFRP1	Secreted frizzled-related protein 1
3.68908	0.258413	P35221	CTNA1_HUMAN	CTNNA1	Catenin alpha-1
3.68789	-0.491621	Q9H967	WDR76_HUMAN	WDR76	WD repeat-containing protein 76
3.68726	0.449031	Q96NE9	FRMD6_HUMAN	FRMD6	FERM domain-containing protein 6
3.68707	2.33133	Q5XXA6	ANO1_HUMAN	ANO1	Anoctamin-1
3.68371	0.335017	P09486	SPRC_HUMAN	SPARC	SPARC
3.68233	-0.259729	Q96SB4	SRPK1_HUMAN	SRPK1	SRSF protein kinase 1
3.68125	0.315903	Q16555	DPYL2_HUMAN	DPYSL2	Dihydropyrimidinase-related protein 2
3.68067	1.00165	P57073	SOX8_HUMAN	SOX8	Transcription factor SOX-8
3.67945	0.703714	Q8N5J2	MINY1_HUMAN	MINDY1	Ubiquitin carboxyl-terminal hydrolase MINDY-1
3.67481	0.375866	Q05682	CALD1_HUMAN	CALD1	Caldesmon
3.66901	0.174211	Q92625	ANS1A_HUMAN	ANKS1A	Ankyrin repeat and SAM domain-containing protein 1A
3.66369	0.433376	P07858	CATB_HUMAN	CTSB	Cathepsin B
3.66358	0.36243	P02649	APOE_HUMAN	APOE	Apolipoprotein E
3.6553	0.31665	O15037	KHNYN_HUMAN	KHNYN	Protein KHNYN
3.65435	-0.546508	P51157	RAB28_HUMAN	RAB28	Ras-related protein Rab-28
3.65328	1.03674	Q96D96	HVCN1_HUMAN	HVCN1	Voltage-gated hydrogen channel 1
3.65109	0.33732	Q15173	2A5B_HUMAN	PPP2R5B	Serine/threonine-protein phosphatase 2A 56 kDa regulatory subunit beta isoform
3.64846	0.0975294	P53621	COPA_HUMAN	COPA	Coatomer subunit alpha
3.6468	0.150309	O94979	SC31A_HUMAN	SEC31A	Protein transport protein Sec31A
3.64387	1.26814	Q92796	DLG3_HUMAN	DLG3	Disks large homolog 3
3.64366	0.514297	P51649	SSDH_HUMAN	ALDH5A1	Succinate-semialdehyde dehydrogenase, mitochondrial
3.63945	0.281267	Q9UL12	SARDH_HUMAN	SARDH	Sarcosine dehydrogenase, mitochondrial
3.63794	1.03222	P18827	SDC1_HUMAN	SDC1	Syndecan-1
3.63574	-0.100791	P49368	TCPG_HUMAN	CCT3	T-complex protein 1 subunit gamma
3.6351	0.250954	P40763	STAT3_HUMAN	STAT3	Signal transducer and activator of transcription 3
3.63354	0.223057	P46939	UTRN_HUMAN	UTRN	Utrophin
3.62604	0.207471	P21980	TGM2_HUMAN	TGM2	Protein-glutamine gamma-glutamyltransferase 2
3.61743	-0.143958	Q9NWU2	GID8_HUMAN	GID8	Glucose-induced degradation protein 8 homolog
3.61676	0.190872	Q9UHG3	PCYOX_HUMAN	PCYOX1	Prenylcysteine oxidase 1
3.61161	-0.19485	Q13017	RHG05_HUMAN	ARHGAP5	Rho GTPase-activating protein 5
3.6111	-0.463067	Q5TZA2	CROCC_HUMAN	CROCC	Rootletin
3.60994	-0.58831	Q96EP1	CHFR_HUMAN	CHFR	E3 ubiquitin-protein ligase CHFR
3.60683	0.971721	P54753	EPHB3_HUMAN	EPHB3	Ephrin type-B receptor 3
3.60605	0.483098	Q9UNQ0	ABCG2_HUMAN	ABCG2	Broad substrate specificity ATP-binding cassette transporter ABCG2
3.60561	0.310359	Q9UHB6	LIMA1_HUMAN	LIMA1	LIM domain and actin-binding protein 1
3.60518	1.59711	Q16799	RTN1_HUMAN	RTN1	Reticulon-1
3.60274	0.17508	Q9NVJ2	ARL8B_HUMAN	ARL8B	ADP-ribosylation factor-like protein 8B
3.60019	0.263894	Q9H2V7	SPNS1_HUMAN	SPNS1	Protein spinster homolog 1
3.5981	0.356748	Q9HB19	PKHA2_HUMAN	PLEKHA2	Pleckstrin homology domain-containing family A member 2
3.59686	0.203148	O95249	GOSR1_HUMAN	GOSR1	Golgi SNAP receptor complex member 1
3.59454	0.24786	Q9H4M7	PKHA4_HUMAN	PLEKHA4	Pleckstrin homology domain-containing family A member 4
3.59219	0.405435	Q9BYK8	HELZ2_HUMAN	HELZ2	Helicase with zinc finger domain 2
3.59143	-0.154591	Q14974	IMB1_HUMAN	KPNB1	Importin subunit beta-1
3.58737	-0.289118	Q9BXW9	FACD2_HUMAN	FANCD2	Fanconi anemia group D2 protein
3.58566	0.578531	Q9UPQ0	LIMC1_HUMAN	LIMCH1	LIM and calponin homology domains-containing protein 1
3.58516	-0.403399	Q8N806	UBR7_HUMAN	UBR7	Putative E3 ubiquitin-protein ligase UBR7
3.58191	-0.471604	Q9BWU0	NADAP_HUMAN	SLC4A1AP	Kanadaptin
3.57009	0.356805	Q96MH6	TMM68_HUMAN	TMEM68	Monoacylglycerol/Diacylglycerol O-acyltransferase
3.56881	-0.208878	Q07864	DPOE1_HUMAN	POLE	DNA polymerase epsilon catalytic subunit A
3.56729	0.431773	O60861	GAS7_HUMAN	GAS7	Growth arrest-specific protein 7
3.56641	-0.688358	P14635	CCNB1_HUMAN	CCNB1	G2/mitotic-specific cyclin-B1
3.56571	0.332803	Q96D15	RCN3_HUMAN	RCN3	Reticulocalbin-3
3.56531	0.5067	Q86YB8	ERO1B_HUMAN	ERO1B	ERO1-like protein beta
3.56329	0.31246	Q9P2E9	RRBP1_HUMAN	RRBP1	Ribosome-binding protein 1
3.56176	0.443458	P04062	GBA1_HUMAN	GBA1	Lysosomal acid glucosylceramidase
3.56025	0.434587	O94760	DDAH1_HUMAN	DDAH1	N(G),N(G)-dimethylarginine dimethylaminohydrolase 1
3.55909	0.238275	O15085	ARHGB_HUMAN	ARHGEF11	Rho guanine nucleotide exchange factor 11
3.55839	-0.877599	Q96EI5	TCAL4_HUMAN	TCEAL4	Transcription elongation factor A protein-like 4
3.55723	0.345378	Q13207	TBX2_HUMAN	TBX2	T-box transcription factor TBX2
3.55523	0.159221	O95425	SVIL_HUMAN	SVIL	Supervillin
3.55469	0.187473	P02751	FINC_HUMAN	FN1	Fibronectin
3.55278	0.744916	Q04743	EMX2_HUMAN	EMX2	Homeobox protein EMX2
3.55098	0.75375	Q15124	PGM5_HUMAN	PGM5	Phosphoglucomutase-like protein 5
3.54895	0.40718	Q15306	IRF4_HUMAN	IRF4	Interferon regulatory factor 4
3.5485	0.586856	Q8N5X7	IF4E3_HUMAN	EIF4E3	Eukaryotic translation initiation factor 4E type 3
3.54805	-0.413245	Q15398	DLGP5_HUMAN	DLGAP5	Disks large-associated protein 5
3.54609	0.550674	Q12778	FOXO1_HUMAN	FOXO1	Forkhead box protein O1
3.54385	0.707372	Q52LD8	RFTN2_HUMAN	RFTN2	Raftlin-2
3.54306	0.449623	Q9UM22	EPDR1_HUMAN	EPDR1	Mammalian ependymin-related protein 1
3.54176	1.58896	Q96DR4	STAR4_HUMAN	STARD4	StAR-related lipid transfer protein 4
3.53732	-0.158817	Q96RU2	UBP28_HUMAN	USP28	Ubiquitin carboxyl-terminal hydrolase 28
3.53661	-0.455048	Q92613	JADE3_HUMAN	JADE3	Protein Jade-3
3.53655	0.702281	P13637	AT1A3_HUMAN	ATP1A3	Sodium/potassium-transporting ATPase subunit alpha-3
3.53147	-0.383327	O60678	ANM3_HUMAN	PRMT3	Protein arginine N-methyltransferase 3
3.53053	0.453265	O95865	DDAH2_HUMAN	DDAH2	N(G),N(G)-dimethylarginine dimethylaminohydrolase 2
3.52905	-0.273862	P43360	MAGA6_HUMAN	MAGEA6	Melanoma-associated antigen 6
3.52866	0.749569	Q5EBM0	CMPK2_HUMAN	CMPK2	UMP-CMP kinase 2, mitochondrial
3.52818	-0.350821	Q99661	KIF2C_HUMAN	KIF2C	Kinesin-like protein KIF2C
3.52584	-0.410396	Q9Y2G9	SBNO2_HUMAN	SBNO2	Protein strawberry notch homolog 2
3.52439	-0.649174	Q9NYZ3	GTSE1_HUMAN	GTSE1	G2 and S phase-expressed protein 1
3.52423	0.198241	O00159	MYO1C_HUMAN	MYO1C	Unconventional myosin-Ic
3.52389	0.321214	P30711	GSTT1_HUMAN	GSTT1	Glutathione S-transferase theta-1
3.52081	0.826002	Q8TF64	GIPC3_HUMAN	GIPC3	PDZ domain-containing protein GIPC3
3.51843	-0.54868	Q53HL2	BOREA_HUMAN	CDCA8	Borealin
3.51547	0.148212	Q96HP0	DOCK6_HUMAN	DOCK6	Dedicator of cytokinesis protein 6
3.51463	0.323093	Q6ZUT6	CCD9B_HUMAN	CCDC9B	Coiled-coil domain-containing protein 9B
3.50846	0.552661	P54253	ATX1_HUMAN	ATXN1	Ataxin-1
3.5043	0.371707	A8MXV4	NUD19_HUMAN	NUDT19	Acyl-coenzyme A diphosphatase NUDT19
3.50324	-0.291249	O95235	KI20A_HUMAN	KIF20A	Kinesin-like protein KIF20A
3.50263	0.265464	Q13884	SNTB1_HUMAN	SNTB1	Beta-1-syntrophin
3.49385	0.153329	Q16822	PCKGM_HUMAN	PCK2	Phosphoenolpyruvate carboxykinase [GTP], mitochondrial
3.49349	0.54357	Q9BPU6	DPYL5_HUMAN	DPYSL5	Dihydropyrimidinase-related protein 5
3.4931	-0.173174	Q5TEC6	H37_HUMAN	H3-7	Histone H3-7
3.49099	0.172414	Q15149	PLEC_HUMAN	PLEC	Plectin
3.49042	0.117219	P08133	ANXA6_HUMAN	ANXA6	Annexin A6
3.48944	0.437282	P23743	DGKA_HUMAN	DGKA	Diacylglycerol kinase alpha
3.48835	0.178814	O60664	PLIN3_HUMAN	PLIN3	Perilipin-3
3.48182	0.179594	O95340	PAPS2_HUMAN	PAPSS2	Bifunctional 3'-phosphoadenosine 5'-phosphosulfate synthase 2
3.48015	-0.347701	Q9Y4H2	IRS2_HUMAN	IRS2	Insulin receptor substrate 2
3.48001	-0.222739	Q8N1G2	CMTR1_HUMAN	CMTR1	Cap-specific mRNA (nucleoside-2'-O-)-methyltransferase 1
3.47454	0.516797	Q00587	BORG5_HUMAN	CDC42EP1	Cdc42 effector protein 1
3.47223	-0.201705	Q9NPQ8	RIC8A_HUMAN	RIC8A	Synembryn-A
3.46993	-0.357969	Q8IXK0	PHC2_HUMAN	PHC2	Polyhomeotic-like protein 2
3.46936	0.480651	P35625	TIMP3_HUMAN	TIMP3	Metalloproteinase inhibitor 3
3.46325	0.217916	Q7Z333	SETX_HUMAN	SETX	Probable helicase senataxin
3.45748	0.143606	Q96M96	FGD4_HUMAN	FGD4	FYVE, RhoGEF and PH domain-containing protein 4
3.45372	0.541003	P24821	TENA_HUMAN	TNC	Tenascin
3.44851	0.250506	A4D1P6	WDR91_HUMAN	WDR91	WD repeat-containing protein 91
3.44769	0.224045	Q5VW38	GP107_HUMAN	GPR107	Protein GPR107
3.44691	0.233736	P49748	ACADV_HUMAN	ACADVL	Very long-chain specific acyl-CoA dehydrogenase, mitochondrial
3.44604	-0.101971	P20700	LMNB1_HUMAN	LMNB1	Lamin-B1
3.44064	0.108154	Q00610	CLH1_HUMAN	CLTC	Clathrin heavy chain 1
3.44058	-0.289363	P13995	MTDC_HUMAN	MTHFD2	Bifunctional methylenetetrahydrofolate dehydrogenase/cyclohydrolase, mitochondrial
3.43612	0.314907	Q86WA8	LONP2_HUMAN	LONP2	Lon protease homolog 2, peroxisomal
3.42944	0.989336	Q8WTS1	ABHD5_HUMAN	ABHD5	1-acylglycerol-3-phosphate O-acyltransferase ABHD5
3.4293	0.336745	P09601	HMOX1_HUMAN	HMOX1	Heme oxygenase 1
3.42883	0.289247	Q92618	ZN516_HUMAN	ZNF516	Zinc finger protein 516
3.42834	1.36539	Q8N4X5	AF1L2_HUMAN	AFAP1L2	Actin filament-associated protein 1-like 2
3.42768	0.377496	Q5T013	HYI_HUMAN	HYI	Putative hydroxypyruvate isomerase
3.42396	0.234829	P49674	KC1E_HUMAN	CSNK1E	Casein kinase I isoform epsilon
3.42192	0.151269	O43301	HS12A_HUMAN	HSPA12A	Heat shock 70 kDa protein 12A
3.41709	0.795094	P07093	GDN_HUMAN	SERPINE2	Glia-derived nexin
3.41234	0.236664	Q8WXA3	RUFY2_HUMAN	RUFY2	RUN and FYVE domain-containing protein 2
3.41124	0.624571	P38571	LICH_HUMAN	LIPA	Lysosomal acid lipase/cholesteryl ester hydrolase
3.41017	-0.610036	Q6PGN9	PSRC1_HUMAN	PSRC1	Proline/serine-rich coiled-coil protein 1
3.41003	-0.42112	P52292	IMA1_HUMAN	KPNA2	Importin subunit alpha-1
3.40989	0.185602	P40939	ECHA_HUMAN	HADHA	Trifunctional enzyme subunit alpha, mitochondrial
3.40935	0.230999	Q8NFP9	NBEA_HUMAN	NBEA	Neurobeachin
3.40861	-0.284649	Q13257	MD2L1_HUMAN	MAD2L1	Mitotic spindle assembly checkpoint protein MAD2A
3.40655	-0.339537	P40126	TYRP2_HUMAN	DCT	L-dopachrome tautomerase
3.40311	0.194423	P46940	IQGA1_HUMAN	IQGAP1	Ras GTPase-activating-like protein IQGAP1
3.39442	-0.178302	Q96PZ0	PUS7_HUMAN	PUS7	Pseudouridylate synthase 7 homolog
3.39191	-0.40692	Q96R06	SPAG5_HUMAN	SPAG5	Sperm-associated antigen 5
3.39147	0.254378	Q15436	SC23A_HUMAN	SEC23A	Protein transport protein Sec23A
3.37968	0.548603	Q9Y5V3	MAGD1_HUMAN	MAGED1	Melanoma-associated antigen D1
3.3792	0.625101	O43731	ERD23_HUMAN	KDELR3	ER lumen protein-retaining receptor 3
3.37809	0.247228	Q92466	DDB2_HUMAN	DDB2	DNA damage-binding protein 2
3.3777	0.317925	Q9Y6X4	F169A_HUMAN	FAM169A	Soluble lamin-associated protein of 75 kDa
3.37504	-0.300835	O15440	MRP5_HUMAN	ABCC5	ATP-binding cassette sub-family C member 5
3.37462	0.533897	Q14108	SCRB2_HUMAN	SCARB2	Lysosome membrane protein 2
3.37436	0.309114	O00165	HAX1_HUMAN	HAX1	HCLS1-associated protein X-1
3.37051	0.681358	Q9H4G4	GAPR1_HUMAN	GLIPR2	Golgi-associated plant pathogenesis-related protein 1
3.36619	-0.474864	Q53EZ4	CEP55_HUMAN	CEP55	Centrosomal protein of 55 kDa
3.36363	0.336742	Q86TX2	ACOT1_HUMAN	ACOT1	Acyl-coenzyme A thioesterase 1
3.36278	0.353733	Q9UN36	NDRG2_HUMAN	NDRG2	Protein NDRG2
3.36181	0.450128	P04792	HSPB1_HUMAN	HSPB1	Heat shock protein beta-1
3.36165	0.505537	Q14699	RFTN1_HUMAN	RFTN1	Raftlin
3.36106	-0.631071	Q66K64	DCA15_HUMAN	DCAF15	DDB1- and CUL4-associated factor 15
3.35699	-0.627777	Q8IVB5	LIX1L_HUMAN	LIX1L	LIX1-like protein
3.35461	0.676678	Q14865	ARI5B_HUMAN	ARID5B	AT-rich interactive domain-containing protein 5B
3.35453	-0.129661	A6NIH7	U119B_HUMAN	UNC119B	Protein unc-119 homolog B
3.3526	0.312032	P08582	TRFM_HUMAN	MELTF	Melanotransferrin
3.35043	0.199475	P62736	ACTA_HUMAN	ACTA2	Actin, aortic smooth muscle
3.34999	-0.1501	Q12849	GRSF1_HUMAN	GRSF1	G-rich sequence factor 1
3.34942	-0.4284	O94888	UBXN7_HUMAN	UBXN7	UBX domain-containing protein 7
3.34801	0.266511	Q93050	VPP1_HUMAN	ATP6V0A1	V-type proton ATPase 116 kDa subunit a 1
3.34677	0.290002	Q14534	ERG1_HUMAN	SQLE	Squalene monooxygenase
3.34517	0.462453	Q8WW22	DNJA4_HUMAN	DNAJA4	DnaJ homolog subfamily A member 4
3.34308	0.26371	Q8NG06	TRI58_HUMAN	TRIM58	E3 ubiquitin-protein ligase TRIM58
3.3403	0.437193	O15228	GNPAT_HUMAN	GNPAT	Dihydroxyacetone phosphate acyltransferase
3.33523	-0.238112	Q15022	SUZ12_HUMAN	SUZ12	Polycomb protein SUZ12
3.33441	0.201165	P07384	CAN1_HUMAN	CAPN1	Calpain-1 catalytic subunit
3.33357	0.163996	O95391	SLU7_HUMAN	SLU7	Pre-mRNA-splicing factor SLU7
3.32998	0.203996	Q07065	CKAP4_HUMAN	CKAP4	Cytoskeleton-associated protein 4
3.32947	0.79002	Q96DZ9	CKLF5_HUMAN	CMTM5	CKLF-like MARVEL transmembrane domain-containing protein 5
3.3273	-0.20396	Q15003	CND2_HUMAN	NCAPH	Condensin complex subunit 2
3.32498	0.518668	O95466	FMNL1_HUMAN	FMNL1	Formin-like protein 1
3.32479	-0.147061	O96019	ACL6A_HUMAN	ACTL6A	Actin-like protein 6A
3.3223	-0.595634	P49454	CENPF_HUMAN	CENPF	Centromere protein F
3.32202	-0.386886	Q9NSV4	DIAP3_HUMAN	DIAPH3	Protein diaphanous homolog 3
3.32174	0.481567	P08493	MGP_HUMAN	MGP	Matrix Gla protein
3.31513	-0.129817	Q8NFA0	UBP32_HUMAN	USP32	Ubiquitin carboxyl-terminal hydrolase 32
3.30416	-0.343143	Q6P1Q9	MET2B_HUMAN	METTL2B	tRNA N(3)-methylcytidine methyltransferase METTL2B
3.30125	0.296939	Q8WV24	PHLA1_HUMAN	PHLDA1	Pleckstrin homology-like domain family A member 1
3.29892	0.947666	Q14123	PDE1C_HUMAN	PDE1C	Dual specificity calcium/calmodulin-dependent 3',5'-cyclic nucleotide phosphodiesterase 1C
3.29604	0.249011	O00257	CBX4_HUMAN	CBX4	E3 SUMO-protein ligase CBX4
3.29242	0.264235	O15020	SPTN2_HUMAN	SPTBN2	Spectrin beta chain, non-erythrocytic 2
3.29112	0.573664	Q9BRS8	LARP6_HUMAN	LARP6	La-related protein 6
3.2904	0.552825	P39060	COIA1_HUMAN	COL18A1	Collagen alpha-1(XVIII) chain
3.29007	0.38021	Q8NHP8	PLBL2_HUMAN	PLBD2	Putative phospholipase B-like 2
3.28811	0.471351	P04035	HMDH_HUMAN	HMGCR	3-hydroxy-3-methylglutaryl-coenzyme A reductase
3.28752	0.164673	Q15738	NSDHL_HUMAN	NSDHL	Sterol-4-alpha-carboxylate 3-dehydrogenase, decarboxylating
3.2872	0.289171	P16219	ACADS_HUMAN	ACADS	Short-chain specific acyl-CoA dehydrogenase, mitochondrial
3.28685	-0.408021	Q99496	RING2_HUMAN	RNF2	E3 ubiquitin-protein ligase RING2
3.28563	-0.460949	Q14674	ESPL1_HUMAN	ESPL1	Separin
3.28279	-0.197462	P43246	MSH2_HUMAN	MSH2	DNA mismatch repair protein Msh2
3.28248	0.164052	O75886	STAM2_HUMAN	STAM2	Signal transducing adapter molecule 2
3.28056	0.309652	P17050	NAGAB_HUMAN	NAGA	Alpha-N-acetylgalactosaminidase
3.27982	-0.202492	P52701	MSH6_HUMAN	MSH6	DNA mismatch repair protein Msh6
3.27486	0.195593	P10321	HLAC_HUMAN	HLA-C	HLA class I histocompatibility antigen, C alpha chain
3.27394	0.301857	Q6PIU2	NCEH1_HUMAN	NCEH1	Neutral cholesterol ester hydrolase 1
3.27192	-0.199178	Q7Z3C6	ATG9A_HUMAN	ATG9A	Autophagy-related protein 9A
3.26359	0.475663	Q6STE5	SMRD3_HUMAN	SMARCD3	SWI/SNF-related matrix-associated actin-dependent regulator of chromatin subfamily D member 3
3.26216	0.21332	P28827	PTPRM_HUMAN	PTPRM	Receptor-type tyrosine-protein phosphatase mu
3.25883	0.302778	P48681	NEST_HUMAN	NES	Nestin
3.2578	0.176961	O60504	VINEX_HUMAN	SORBS3	Vinexin
3.25769	0.896077	Q92826	HXB13_HUMAN	HOXB13	Homeobox protein Hox-B13
3.2562	0.128482	P51532	SMCA4_HUMAN	SMARCA4	Transcription activator BRG1
3.2558	0.133482	P61081	UBC12_HUMAN	UBE2M	NEDD8-conjugating enzyme Ubc12
3.25137	0.225287	Q13242	SRSF9_HUMAN	SRSF9	Serine/arginine-rich splicing factor 9
3.25134	0.167625	O43660	PLRG1_HUMAN	PLRG1	Pleiotropic regulator 1
3.24752	0.357438	Q9UM11	FZR1_HUMAN	FZR1	Fizzy-related protein homolog
3.24608	0.45238	O15254	ACOX3_HUMAN	ACOX3	Peroxisomal acyl-coenzyme A oxidase 3
3.2433	0.567086	P23381	SYWC_HUMAN	WARS1	Tryptophan--tRNA ligase, cytoplasmic
3.23857	0.37163	Q8NFJ5	RAI3_HUMAN	GPRC5A	Retinoic acid-induced protein 3
3.23721	-0.255672	Q7Z4H7	HAUS6_HUMAN	HAUS6	HAUS augmin-like complex subunit 6
3.2341	0.112604	P48147	PPCE_HUMAN	PREP	Prolyl endopeptidase
3.23164	0.850715	Q86UL8	MAGI2_HUMAN	MAGI2	Membrane-associated guanylate kinase, WW and PDZ domain-containing protein 2
3.23101	0.219875	P50995	ANX11_HUMAN	ANXA11	Annexin A11
3.23053	0.363398	O43759	SNG1_HUMAN	SYNGR1	Synaptogyrin-1
3.22874	0.237401	P10253	LYAG_HUMAN	GAA	Lysosomal alpha-glucosidase
3.22765	-0.228992	P18858	DNLI1_HUMAN	LIG1	DNA ligase 1
3.22689	0.175663	P30043	BLVRB_HUMAN	BLVRB	Flavin reductase (NADPH)
3.22604	1.27307	Q92626	PXDN_HUMAN	PXDN	Peroxidasin homolog
3.22286	0.285801	Q9UQ88	CD11A_HUMAN	CDK11A	Cyclin-dependent kinase 11A
3.22173	0.284238	Q8TER5	ARH40_HUMAN	ARHGEF40	Rho guanine nucleotide exchange factor 40
3.2169	-0.150176	O43427	FIBP_HUMAN	FIBP	Acidic fibroblast growth factor intracellular-binding protein
3.21627	0.343129	P23297	S10A1_HUMAN	S100A1	Protein S100-A1
3.21414	0.0979686	P21333	FLNA_HUMAN	FLNA	Filamin-A
3.21192	-0.558918	Q9H5V9	STEEP_HUMAN	STEEP1	STING ER exit protein
3.20677	0.746661	Q9UJY1	HSPB8_HUMAN	HSPB8	Heat shock protein beta-8
3.20265	-0.599738	Q8IX90	SKA3_HUMAN	SKA3	Spindle and kinetochore-associated protein 3
3.20196	-0.204351	P42226	STAT6_HUMAN	STAT6	Signal transducer and activator of transcription 6
3.20131	-0.325588	Q9NVI1	FANCI_HUMAN	FANCI	Fanconi anemia group I protein
3.19628	0.278017	Q6UX04	CWC27_HUMAN	CWC27	Spliceosome-associated protein CWC27 homolog
3.19587	0.305795	Q9Y666	S12A7_HUMAN	SLC12A7	Solute carrier family 12 member 7
3.19175	0.461702	Q9Y365	STA10_HUMAN	STARD10	START domain-containing protein 10
3.19142	-0.762306	Q86XK3	SFR1_HUMAN	SFR1	Swi5-dependent recombination DNA repair protein 1 homolog
3.1911	0.284837	Q6SZW1	SARM1_HUMAN	SARM1	NAD(+) hydrolase SARM1
3.18953	-0.340019	Q9NUX5	POTE1_HUMAN	POT1	Protection of telomeres protein 1
3.18908	-0.300861	P13051	UNG_HUMAN	UNG	Uracil-DNA glycosylase
3.18812	0.494338	P01034	CYTC_HUMAN	CST3	Cystatin-C
3.18609	0.637321	Q3KQZ1	S2535_HUMAN	SLC25A35	Solute carrier family 25 member 35
3.18502	1.39961	P16066	ANPRA_HUMAN	NPR1	Atrial natriuretic peptide receptor 1
3.18443	0.294155	P43155	CACP_HUMAN	CRAT	Carnitine O-acetyltransferase
3.18239	0.280093	P10619	PPGB_HUMAN	CTSA	Lysosomal protective protein
3.18126	0.43754	P05771	KPCB_HUMAN	PRKCB	Protein kinase C beta type
3.18076	-0.598663	O94806	KPCD3_HUMAN	PRKD3	Serine/threonine-protein kinase D3
3.18073	-0.55515	Q14493	SLBP_HUMAN	SLBP	Histone RNA hairpin-binding protein
3.1705	-0.359025	Q9BSV6	SEN34_HUMAN	TSEN34	tRNA-splicing endonuclease subunit Sen34
3.16889	0.811036	Q9UH03	SEPT3_HUMAN	SEPTIN3	Neuronal-specific septin-3
3.16862	0.647615	Q08495	DEMA_HUMAN	DMTN	Dematin
3.16803	0.255692	Q8WUN7	UBTD2_HUMAN	UBTD2	Ubiquitin domain-containing protein 2
3.1659	0.270366	O94762	RECQ5_HUMAN	RECQL5	ATP-dependent DNA helicase Q5
3.16503	0.448828	Q14814	MEF2D_HUMAN	MEF2D	Myocyte-specific enhancer factor 2D
3.16474	0.439485	O60941	DTNB_HUMAN	DTNB	Dystrobrevin beta
3.16121	-0.272444	P52758	RIDA_HUMAN	RIDA	2-iminobutanoate/2-iminopropanoate deaminase
3.15703	0.327648	O60507	TPST1_HUMAN	TPST1	Protein-tyrosine sulfotransferase 1
3.15691	0.229568	P48730	KC1D_HUMAN	CSNK1D	Casein kinase I isoform delta
3.15539	-0.530094	P30307	MPIP3_HUMAN	CDC25C	M-phase inducer phosphatase 3
3.15407	0.804865	Q9BZQ8	NIBA1_HUMAN	NIBAN1	Protein Niban 1
3.15238	0.157878	P50750	CDK9_HUMAN	CDK9	Cyclin-dependent kinase 9
3.15213	-0.381058	Q9Y274	SIA10_HUMAN	ST3GAL6	Type 2 lactosamine alpha-2,3-sialyltransferase
3.15206	0.122479	Q14738	2A5D_HUMAN	PPP2R5D	Serine/threonine-protein phosphatase 2A 56 kDa regulatory subunit delta isoform
3.15133	0.74443	Q92556	ELMO1_HUMAN	ELMO1	Engulfment and cell motility protein 1
3.15105	0.198773	Q96B97	SH3K1_HUMAN	SH3KBP1	SH3 domain-containing kinase-binding protein 1
3.14536	0.222491	Q6WCQ1	MPRIP_HUMAN	MPRIP	Myosin phosphatase Rho-interacting protein
3.14402	-0.339163	P51587	BRCA2_HUMAN	BRCA2	Breast cancer type 2 susceptibility protein
3.1432	-0.159131	Q5H9R7	PP6R3_HUMAN	PPP6R3	Serine/threonine-protein phosphatase 6 regulatory subunit 3
3.14295	-0.955938	Q5W0B1	OBI1_HUMAN	OBI1	ORC ubiquitin ligase 1
3.13486	0.143924	A0FGR8	ESYT2_HUMAN	ESYT2	Extended synaptotagmin-2
3.13176	-0.243958	O43933	PEX1_HUMAN	PEX1	Peroxisomal ATPase PEX1
3.12795	0.400465	Q99956	DUS9_HUMAN	DUSP9	Dual specificity protein phosphatase 9
3.12753	0.848577	Q05193	DYN1_HUMAN	DNM1	Dynamin-1
3.12584	0.300562	Q96QD9	UIF_HUMAN	FYTTD1	UAP56-interacting factor
3.12276	0.348638	P13591	NCAM1_HUMAN	NCAM1	Neural cell adhesion molecule 1
3.1207	0.201727	Q9HAN9	NMNA1_HUMAN	NMNAT1	Nicotinamide/nicotinic acid mononucleotide adenylyltransferase 1
3.11994	-0.361577	O75330	HMMR_HUMAN	HMMR	Hyaluronan mediated motility receptor
3.11947	0.708314	P51178	PLCD1_HUMAN	PLCD1	1-phosphatidylinositol 4,5-bisphosphate phosphodiesterase delta-1
3.11931	0.121785	O95486	SC24A_HUMAN	SEC24A	Protein transport protein Sec24A
3.11387	-0.115211	O43592	XPOT_HUMAN	XPOT	Exportin-T
3.11318	-0.142472	A6NDG6	PGP_HUMAN	PGP	Glycerol-3-phosphate phosphatase
3.11252	-0.384044	Q9P2G9	KLHL8_HUMAN	KLHL8	Kelch-like protein 8
3.11154	0.423228	Q9BRK5	CAB45_HUMAN	SDF4	45 kDa calcium-binding protein
3.11066	-0.39432	P49247	RPIA_HUMAN	RPIA	Ribose-5-phosphate isomerase
3.11055	0.273646	P21589	5NTD_HUMAN	NT5E	5'-nucleotidase
3.10834	0.308884	Q3SY69	AL1L2_HUMAN	ALDH1L2	Mitochondrial 10-formyltetrahydrofolate dehydrogenase
3.10687	-0.197552	Q4J6C6	PPCEL_HUMAN	PREPL	Prolyl endopeptidase-like
3.10453	1.16007	Q9H426	RIMS4_HUMAN	RIMS4	Regulating synaptic membrane exocytosis protein 4
3.10436	-0.149462	Q8IY67	RAVR1_HUMAN	RAVER1	Ribonucleoprotein PTB-binding 1
3.10263	0.436541	O14773	TPP1_HUMAN	TPP1	Tripeptidyl-peptidase 1
3.10044	-0.260841	P33316	DUT_HUMAN	DUT	Deoxyuridine 5'-triphosphate nucleotidohydrolase, mitochondrial
3.09843	0.206446	Q92599	SEPT8_HUMAN	SEPTIN8	Septin-8
3.0964	-0.229827	Q9Y5Q9	TF3C3_HUMAN	GTF3C3	General transcription factor 3C polypeptide 3
3.0931	0.446252	Q99584	S10AD_HUMAN	S100A13	Protein S100-A13
3.09279	0.307801	Q8TBN0	R3GEF_HUMAN	RAB3IL1	Guanine nucleotide exchange factor for Rab-3A
3.09236	-0.31657	P23921	RIR1_HUMAN	RRM1	Ribonucleoside-diphosphate reductase large subunit
3.0912	0.276972	P30740	ILEU_HUMAN	SERPINB1	Leukocyte elastase inhibitor
3.08442	0.285449	Q9NUB1	ACS2L_HUMAN	ACSS1	Acetyl-coenzyme A synthetase 2-like, mitochondrial
3.08427	-0.369017	O95544	NADK_HUMAN	NADK	NAD kinase
3.07856	0.421731	P27105	STOM_HUMAN	STOM	Stomatin
3.07831	-0.39042	Q9NRK6	ABCBA_HUMAN	ABCB10	ATP-binding cassette sub-family B member 10, mitochondrial
3.07547	0.430114	Q9H6L5	RETR1_HUMAN	RETREG1	Reticulophagy regulator 1
3.07543	-0.74999	Q9UQR0	SCML2_HUMAN	SCML2	Sex comb on midleg-like protein 2
3.0745	0.296859	Q96C24	SYTL4_HUMAN	SYTL4	Synaptotagmin-like protein 4
3.07358	0.304734	P54922	ADPRH_HUMAN	ADPRH	ADP-ribosylhydrolase ARH1
3.07327	-0.170095	Q8NCE0	SEN2_HUMAN	TSEN2	tRNA-splicing endonuclease subunit Sen2
3.07199	-0.198594	Q9BRS2	RIOK1_HUMAN	RIOK1	Serine/threonine-protein kinase RIO1
3.0684	0.0454092	Q9UPN3	MACF1_HUMAN	MACF1	Microtubule-actin cross-linking factor 1, isoforms 1/2/3/4/5
3.06808	-0.154866	Q9UKK9	NUDT5_HUMAN	NUDT5	ADP-sugar pyrophosphatase
3.0676	0.266225	Q13425	SNTB2_HUMAN	SNTB2	Beta-2-syntrophin
3.06311	-0.271441	Q01581	HMCS1_HUMAN	HMGCS1	Hydroxymethylglutaryl-CoA synthase, cytoplasmic
3.06202	0.21661	Q6XQN6	PNCB_HUMAN	NAPRT	Nicotinate phosphoribosyltransferase
3.05689	-0.359676	A6NKF1	SAC31_HUMAN	SAC3D1	SAC3 domain-containing protein 1
3.05638	-0.418581	Q9Y248	PSF2_HUMAN	GINS2	DNA replication complex GINS protein PSF2
3.05536	-0.241219	Q8NCM8	DYHC2_HUMAN	DYNC2H1	Cytoplasmic dynein 2 heavy chain 1
3.05368	0.585564	P98172	EFNB1_HUMAN	EFNB1	Ephrin-B1
3.05155	0.944335	O43294	TGFI1_HUMAN	TGFB1I1	Transforming growth factor beta-1-induced transcript 1 protein
3.04593	0.830445	A6NCS6	CB072_HUMAN	C2orf72	Uncharacterized protein C2orf72
3.04517	0.717556	P35052	GPC1_HUMAN	GPC1	Glypican-1
3.04362	0.210658	P22830	HEMH_HUMAN	FECH	Ferrochelatase, mitochondrial
3.04129	0.437281	P12830	CADH1_HUMAN	CDH1	Cadherin-1
3.03961	0.160412	Q14155	ARHG7_HUMAN	ARHGEF7	Rho guanine nucleotide exchange factor 7
3.03798	-0.104596	Q9ULT8	HECD1_HUMAN	HECTD1	E3 ubiquitin-protein ligase HECTD1
3.03583	0.472733	A0AV96	RBM47_HUMAN	RBM47	RNA-binding protein 47
3.03506	0.603094	Q5TH69	BIG3_HUMAN	ARFGEF3	Brefeldin A-inhibited guanine nucleotide-exchange protein 3
3.03208	-0.577844	Q17RS7	GEN_HUMAN	GEN1	Flap endonuclease GEN homolog 1
3.02769	-0.0952511	Q9UIV1	CNOT7_HUMAN	CNOT7	CCR4-NOT transcription complex subunit 7
3.02609	-0.0901175	Q9HCE1	MOV10_HUMAN	MOV10	Helicase MOV-10
3.02403	-0.41535	O94761	RECQ4_HUMAN	RECQL4	ATP-dependent DNA helicase Q4
3.02268	-0.439125	P49642	PRI1_HUMAN	PRIM1	DNA primase small subunit
3.02048	0.142772	P29401	TKT_HUMAN	TKT	Transketolase
3.01966	0.223283	O94804	STK10_HUMAN	STK10	Serine/threonine-protein kinase 10
3.01798	0.376364	P0DP23;P0DP24;P0DP25	CALM1_HUMAN;CALM2_HUMAN;CALM3_HUMAN	CALM1;CALM2;CALM3	Calmodulin-1
3.01647	-0.280571	Q9UPR3	SMG5_HUMAN	SMG5	Nonsense-mediated mRNA decay factor SMG5
3.01403	-0.69968	Q6ZT12	UBR3_HUMAN	UBR3	E3 ubiquitin-protein ligase UBR3
3.01267	0.510541	O95147	DUS14_HUMAN	DUSP14	Dual specificity protein phosphatase 14
3.01245	0.374852	Q14934	NFAC4_HUMAN	NFATC4	Nuclear factor of activated T-cells, cytoplasmic 4
3.01073	0.280104	P54289	CA2D1_HUMAN	CACNA2D1	Voltage-dependent calcium channel subunit alpha-2/delta-1
3.01045	2.14123	P29373	RABP2_HUMAN	CRABP2	Cellular retinoic acid-binding protein 2
3.00718	0.917405	Q53QV2	LBH_HUMAN	LBH	Protein LBH
3.0059	-0.386887	Q8WUQ7	CATIN_HUMAN	CACTIN	Splicing factor Cactin
3.00294	-0.302737	P12271	RLBP1_HUMAN	RLBP1	Retinaldehyde-binding protein 1
3.00265	0.283937	Q15120	PDK3_HUMAN	PDK3	[Pyruvate dehydrogenase (acetyl-transferring)] kinase isozyme 3, mitochondrial
2.99951	-0.26781	Q96EX3	DC2I2_HUMAN	DYNC2I2	Cytoplasmic dynein 2 intermediate chain 2
2.99865	0.395787	Q15119	PDK2_HUMAN	PDK2	[Pyruvate dehydrogenase (acetyl-transferring)] kinase isozyme 2, mitochondrial
2.9985	0.360179	O95870	ABHGA_HUMAN	ABHD16A	Phosphatidylserine lipase ABHD16A
2.9979	-0.233046	Q13115	DUS4_HUMAN	DUSP4	Dual specificity protein phosphatase 4
2.9976	0.193948	P01116	RASK_HUMAN	KRAS	GTPase KRas
2.99742	0.459208	Q9BZ72	PITM2_HUMAN	PITPNM2	Membrane-associated phosphatidylinositol transfer protein 2
2.99612	-0.545047	Q9H6R7	WDCP_HUMAN	WDCP	WD repeat and coiled-coil-containing protein
2.99588	0.481053	Q13469	NFAC2_HUMAN	NFATC2	Nuclear factor of activated T-cells, cytoplasmic 2
2.99566	-0.564238	O00762;cRAP-O00762	UBE2C_HUMAN;cRAP-UBE2C_HUMAN	UBE2C;cRAP-UBE2C	Ubiquitin-conjugating enzyme E2 C
2.99269	0.27496	P62820	RAB1A_HUMAN	RAB1A	Ras-related protein Rab-1A
2.9912	0.418755	Q96LL9	DJC30_HUMAN	DNAJC30	DnaJ homolog subfamily C member 30, mitochondrial
2.99059	0.2648	Q86UU1	PHLB1_HUMAN	PHLDB1	Pleckstrin homology-like domain family B member 1
2.98754	0.235258	Q96BZ9	TBC20_HUMAN	TBC1D20	TBC1 domain family member 20
2.98436	0.264387	Q9NR19	ACSA_HUMAN	ACSS2	Acetyl-coenzyme A synthetase, cytoplasmic
2.98356	0.193399	Q8NFI3	ENASE_HUMAN	ENGASE	Cytosolic endo-beta-N-acetylglucosaminidase
2.98295	0.552055	Q9P1Z0	ZBTB4_HUMAN	ZBTB4	Zinc finger and BTB domain-containing protein 4
2.98151	0.407061	Q9ULL4	PLXB3_HUMAN	PLXNB3	Plexin-B3
2.97761	-0.458819	Q96HE9	PRR11_HUMAN	PRR11	Proline-rich protein 11
2.97721	-0.237603	P50748	KNTC1_HUMAN	KNTC1	Kinetochore-associated protein 1
2.9757	0.330832	Q13287	NMI_HUMAN	NMI	N-myc-interactor
2.97037	0.952201	P20749	BCL3_HUMAN	BCL3	B-cell lymphoma 3 protein
2.97026	0.292308	O00461	GOLI4_HUMAN	GOLIM4	Golgi integral membrane protein 4
2.96809	-0.162097	P33993	MCM7_HUMAN	MCM7	DNA replication licensing factor MCM7
2.96776	0.217173	Q9C040	TRIM2_HUMAN	TRIM2	Tripartite motif-containing protein 2
2.96724	0.233564	Q9NVD7	PARVA_HUMAN	PARVA	Alpha-parvin
2.96654	-0.559333	Q14680	MELK_HUMAN	MELK	Maternal embryonic leucine zipper kinase
2.96546	0.135443	P19784	CSK22_HUMAN	CSNK2A2	Casein kinase II subunit alpha'
2.96508	0.505781	O15484	CAN5_HUMAN	CAPN5	Calpain-5
2.96426	0.416615	Q14687	GSE1_HUMAN	GSE1	Genetic suppressor element 1
2.96218	-0.541467	Q8NCN4	RN169_HUMAN	RNF169	E3 ubiquitin-protein ligase RNF169
2.96086	-0.246958	Q8TBP0	TBC16_HUMAN	TBC1D16	TBC1 domain family member 16
2.95968	0.123055	Q99805	TM9S2_HUMAN	TM9SF2	Transmembrane 9 superfamily member 2
2.95891	0.208707	P17301	ITA2_HUMAN	ITGA2	Integrin alpha-2
2.95604	0.242732	Q6P1N0	C2D1A_HUMAN	CC2D1A	Coiled-coil and C2 domain-containing protein 1A
2.9551	-0.259634	Q7Z2Z1	TICRR_HUMAN	TICRR	Treslin
2.95028	-0.190634	Q9GZR7	DDX24_HUMAN	DDX24	ATP-dependent RNA helicase DDX24
2.94921	0.386196	Q99519	NEUR1_HUMAN	NEU1	Sialidase-1
2.94917	-0.0768938	Q9UIG0	BAZ1B_HUMAN	BAZ1B	Tyrosine-protein kinase BAZ1B
2.9491	-0.250599	Q8WXB1	MT21A_HUMAN	METTL21A	Protein N-lysine methyltransferase METTL21A
2.9467	0.192855	P51648	AL3A2_HUMAN	ALDH3A2	Aldehyde dehydrogenase family 3 member A2
2.94644	-0.375738	Q8N5I9	NOPC1_HUMAN	NOPCHAP1	NOP protein chaperone 1
2.9445	-0.51197	Q9Y6A5	TACC3_HUMAN	TACC3	Transforming acidic coiled-coil-containing protein 3
2.94219	0.761119	Q9UKU0	ACSL6_HUMAN	ACSL6	Long-chain-fatty-acid--CoA ligase 6
2.94197	0.452977	P04156	PRIO_HUMAN	PRNP	Major prion protein
2.93974	-0.369424	Q9HBM1	SPC25_HUMAN	SPC25	Kinetochore protein Spc25
2.93942	0.622442	O75052	CAPON_HUMAN	NOS1AP	Carboxyl-terminal PDZ ligand of neuronal nitric oxide synthase protein
2.93821	0.505726	Q53H76	PLA1A_HUMAN	PLA1A	Phospholipase A1 member A
2.93521	0.766919	Q9BRK0	REEP2_HUMAN	REEP2	Receptor expression-enhancing protein 2
2.93471	0.324814	Q8TD43	TRPM4_HUMAN	TRPM4	Transient receptor potential cation channel subfamily M member 4
2.93419	-0.082685	P52948	NUP98_HUMAN	NUP98	Nuclear pore complex protein Nup98-Nup96
2.9329	0.207445	P52298	NCBP2_HUMAN	NCBP2	Nuclear cap-binding protein subunit 2
2.93124	-0.228631	Q6PIW4	FIGL1_HUMAN	FIGNL1	Fidgetin-like protein 1
2.93088	-0.435969	Q5T6S3	PHF19_HUMAN	PHF19	PHD finger protein 19
2.93021	0.250476	Q2T9J0	TYSD1_HUMAN	TYSND1	Peroxisomal leader peptide-processing protease
2.92879	0.445692	Q86V59	PNM8A_HUMAN	PNMA8A	Paraneoplastic antigen-like protein 8A
2.92766	0.22816	Q9BY49	PECR_HUMAN	PECR	Peroxisomal trans-2-enoyl-CoA reductase
2.92713	0.220024	Q9NR12	PDLI7_HUMAN	PDLIM7	PDZ and LIM domain protein 7
2.92384	0.8522	P14923	PLAK_HUMAN	JUP	Junction plakoglobin
2.92063	0.250717	O95140	MFN2_HUMAN	MFN2	Mitofusin-2
2.91749	-0.512203	P33981	TTK_HUMAN	TTK	Dual specificity protein kinase TTK
2.91614	1.02823	Q13641	TPBG_HUMAN	TPBG	Trophoblast glycoprotein
2.9138	0.37714	Q9NZ53	PDXL2_HUMAN	PODXL2	Podocalyxin-like protein 2
2.91359	0.199203	P49448	DHE4_HUMAN	GLUD2	Glutamate dehydrogenase 2, mitochondrial
2.91172	0.410838	O43306	ADCY6_HUMAN	ADCY6	Adenylate cyclase type 6
2.91139	-0.126178	P08240	SRPRA_HUMAN	SRPRA	Signal recognition particle receptor subunit alpha
2.91112	0.162048	P08670	VIME_HUMAN	VIM	Vimentin
2.90807	0.229174	P16885	PLCG2_HUMAN	PLCG2	1-phosphatidylinositol 4,5-bisphosphate phosphodiesterase gamma-2
2.90788	0.203694	P21912	SDHB_HUMAN	SDHB	Succinate dehydrogenase [ubiquinone] iron-sulfur subunit, mitochondrial
2.90778	-0.518081	Q9UEE9	CFDP1_HUMAN	CFDP1	Craniofacial development protein 1
2.9054	1.11747	P04004	VTNC_HUMAN	VTN	Vitronectin
2.90256	-0.406412	O14777	NDC80_HUMAN	NDC80	Kinetochore protein NDC80 homolog
2.90081	-0.209381	O15355	PPM1G_HUMAN	PPM1G	Protein phosphatase 1G
2.90063	-0.264985	Q9Y314	NOSIP_HUMAN	NOSIP	Nitric oxide synthase-interacting protein
2.89877	0.115925	Q8WVQ1	CANT1_HUMAN	CANT1	Soluble calcium-activated nucleotidase 1
2.89724	0.289551	Q9P0K7	RAI14_HUMAN	RAI14	Ankycorbin
2.89646	0.415176	Q13822	ENPP2_HUMAN	ENPP2	Ectonucleotide pyrophosphatase/phosphodiesterase family member 2
2.89339	-0.346317	Q14691	PSF1_HUMAN	GINS1	DNA replication complex GINS protein PSF1
2.89268	0.270598	Q14005	IL16_HUMAN	IL16	Pro-interleukin-16
2.89244	0.606133	Q9Y4C5	CHST2_HUMAN	CHST2	Carbohydrate sulfotransferase 2
2.89051	-1.14236	Q08050	FOXM1_HUMAN	FOXM1	Forkhead box protein M1
2.8896	0.650513	P98155	VLDLR_HUMAN	VLDLR	Very low-density lipoprotein receptor
2.88861	0.299828	P56199	ITA1_HUMAN	ITGA1	Integrin alpha-1
2.88782	-0.211766	Q9HBU6	EKI1_HUMAN	ETNK1	Ethanolamine kinase 1
2.88672	-0.469149	Q13608	PEX6_HUMAN	PEX6	Peroxisomal ATPase PEX6
2.88649	0.328497	Q9UDY2	ZO2_HUMAN	TJP2	Tight junction protein ZO-2
2.88607	0.0965662	Q9Y289	SC5A6_HUMAN	SLC5A6	Sodium-dependent multivitamin transporter
2.88511	-0.257776	Q96HA7	TONSL_HUMAN	TONSL	Tonsoku-like protein
2.88485	0.361564	O76024	WFS1_HUMAN	WFS1	Wolframin
2.8818	0.47812	O75509	TNR21_HUMAN	TNFRSF21	Tumor necrosis factor receptor superfamily member 21
2.88147	0.13832	Q96RQ3	MCCA_HUMAN	MCCC1	Methylcrotonoyl-CoA carboxylase subunit alpha, mitochondrial
2.87937	0.453232	O94992	HEXI1_HUMAN	HEXIM1	Protein HEXIM1
2.87841	-0.466021	Q9P0N9	TBCD7_HUMAN	TBC1D7	TBC1 domain family member 7
2.87373	0.499561	Q99719	SEPT5_HUMAN	SEPTIN5	Septin-5
2.87223	-0.192493	P10644	KAP0_HUMAN	PRKAR1A	cAMP-dependent protein kinase type I-alpha regulatory subunit
2.87028	-0.528907	Q8WV16	DCAF4_HUMAN	DCAF4	DDB1- and CUL4-associated factor 4
2.86582	0.444408	O15056	SYNJ2_HUMAN	SYNJ2	Synaptojanin-2
2.86565	0.3486	O00499	BIN1_HUMAN	BIN1	Myc box-dependent-interacting protein 1
2.86521	0.429113	Q9BQT8	ODC_HUMAN	SLC25A21	Mitochondrial 2-oxodicarboxylate carrier
2.86395	0.386677	P40121	CAPG_HUMAN	CAPG	Macrophage-capping protein
2.86349	-0.175522	Q16626	MEA1_HUMAN	MEA1	Male-enhanced antigen 1
2.86234	-1.01634	O15304	SIVA_HUMAN	SIVA1	Apoptosis regulatory protein Siva
2.85947	-0.691815	Q9NYP3	DONS_HUMAN	DONSON	Protein downstream neighbor of Son
2.85921	-0.359814	P48200	IREB2_HUMAN	IREB2	Iron-responsive element-binding protein 2
2.85916	0.369114	Q13568	IRF5_HUMAN	IRF5	Interferon regulatory factor 5
2.85832	-0.215071	Q9H814	PHAX_HUMAN	PHAX	Phosphorylated adapter RNA export protein
2.8578	0.30733	Q96CA5	BIRC7_HUMAN	BIRC7	Baculoviral IAP repeat-containing protein 7
2.85691	0.693426	P32456	GBP2_HUMAN	GBP2	Guanylate-binding protein 2
2.85553	-0.122324	P27708	PYR1_HUMAN	CAD	CAD protein
2.85512	0.611347	P39059	COFA1_HUMAN	COL15A1	Collagen alpha-1(XV) chain
2.85378	-0.417197	Q9NSP4	CENPM_HUMAN	CENPM	Centromere protein M
2.84722	-0.101554	P11388	TOP2A_HUMAN	TOP2A	DNA topoisomerase 2-alpha
2.84662	0.179818	Q07157	ZO1_HUMAN	TJP1	Tight junction protein ZO-1
2.84641	0.438923	Q7RTV5	PXL2C_HUMAN	PRXL2C	Peroxiredoxin-like 2C
2.84518	-0.324665	Q8TCG1	CIP2A_HUMAN	CIP2A	Protein CIP2A
2.84419	0.123197	Q14573	ITPR3_HUMAN	ITPR3	Inositol 1,4,5-trisphosphate receptor type 3
2.84275	-0.148757	Q8TEQ8	PIGO_HUMAN	PIGO	GPI ethanolamine phosphate transferase 3
2.84188	-0.184249	Q9NTJ3	SMC4_HUMAN	SMC4	Structural maintenance of chromosomes protein 4
2.83976	0.123674	Q7L2J0	MEPCE_HUMAN	MEPCE	7SK snRNA methylphosphate capping enzyme
2.83975	0.231233	O43813	LANC1_HUMAN	LANCL1	Glutathione S-transferase LANCL1
2.83809	0.25018	P80217	IN35_HUMAN	IFI35	Interferon-induced 35 kDa protein
2.83778	0.475842	Q92828	COR2A_HUMAN	CORO2A	Coronin-2A
2.83661	0.587312	P07197	NFM_HUMAN	NEFM	Neurofilament medium polypeptide
2.83557	-0.276994	Q96QE3	ATAD5_HUMAN	ATAD5	ATPase family AAA domain-containing protein 5
2.8343	0.423981	Q8NAP3	ZBT38_HUMAN	ZBTB38	Zinc finger and BTB domain-containing protein 38
2.83143	-0.51044	Q8NB14	UBP38_HUMAN	USP38	Ubiquitin carboxyl-terminal hydrolase 38
2.82976	-0.19651	Q8IVM0	CCD50_HUMAN	CCDC50	Coiled-coil domain-containing protein 50
2.82858	-0.556215	P42575	CASP2_HUMAN	CASP2	Caspase-2
2.82728	0.0919943	Q9H6R0	DHX33_HUMAN	DHX33	ATP-dependent RNA helicase DHX33
2.82652	0.0969296	O60749	SNX2_HUMAN	SNX2	Sorting nexin-2
2.82641	0.335121	P11532	DMD_HUMAN	DMD	Dystrophin
2.82639	0.343229	Q9Y2D0	CAH5B_HUMAN	CA5B	Carbonic anhydrase 5B, mitochondrial
2.82521	0.156545	O75436	VP26A_HUMAN	VPS26A	Vacuolar protein sorting-associated protein 26A
2.82517	-0.500168	P10244	MYBB_HUMAN	MYBL2	Myb-related protein B
2.8231	-0.749374	O95997	PTTG1_HUMAN	PTTG1	Securin
2.823	-0.287678	Q9UJA3	MCM8_HUMAN	MCM8	DNA helicase MCM8
2.81749	-0.618141	P30291	WEE1_HUMAN	WEE1	Wee1-like protein kinase
2.81744	0.305141	P32004	L1CAM_HUMAN	L1CAM	Neural cell adhesion molecule L1
2.81701	0.193587	P05556	ITB1_HUMAN	ITGB1	Integrin beta-1
2.81459	0.141521	P51570	GALK1_HUMAN	GALK1	Galactokinase
2.81441	-0.51111	Q86Y91	KI18B_HUMAN	KIF18B	Kinesin-like protein KIF18B
2.80938	-0.169264	Q9Y6M7	S4A7_HUMAN	SLC4A7	Sodium bicarbonate cotransporter 3
2.80591	0.36775	O94916	NFAT5_HUMAN	NFAT5	Nuclear factor of activated T-cells 5
2.80589	-0.655589	Q96GN5	CDA7L_HUMAN	CDCA7L	Cell division cycle-associated 7-like protein
2.80331	0.375119	Q9BTY2	FUCO2_HUMAN	FUCA2	Plasma alpha-L-fucosidase
2.79928	-0.279375	P52655	TF2AA_HUMAN	GTF2A1	Transcription initiation factor IIA subunit 1
2.79822	-0.107661	P62495	ERF1_HUMAN	ETF1	Eukaryotic peptide chain release factor subunit 1
2.79784	0.268329	Q9UK99	FBX3_HUMAN	FBXO3	F-box only protein 3
2.79663	0.0894275	P51606	RENBP_HUMAN	RENBP	N-acylglucosamine 2-epimerase
2.79445	0.276401	Q9NP61	ARFG3_HUMAN	ARFGAP3	ADP-ribosylation factor GTPase-activating protein 3
2.79213	0.326046	P04626	ERBB2_HUMAN	ERBB2	Receptor tyrosine-protein kinase erbB-2
2.79087	-0.347115	Q70Z53	F10C1_HUMAN	FRA10AC1	Protein FRA10AC1
2.78548	-0.154976	O15397	IPO8_HUMAN	IPO8	Importin-8
2.78431	-0.103881	Q8TC12	RDH11_HUMAN	RDH11	Retinol dehydrogenase 11
2.78373	0.245008	P49441	INPP_HUMAN	INPP1	Inositol polyphosphate 1-phosphatase
2.77913	0.39725	Q6ZVM7	TM1L2_HUMAN	TOM1L2	TOM1-like protein 2
2.77667	-0.198315	Q9H936	GHC1_HUMAN	SLC25A22	Mitochondrial glutamate carrier 1
2.77587	0.532957	Q765P7	MTSS2_HUMAN	MTSS2	Protein MTSS 2
2.77566	0.651448	Q5TGY3	AHDC1_HUMAN	AHDC1	Transcription factor Gibbin
2.77337	0.135908	P50213	IDH3A_HUMAN	IDH3A	Isocitrate dehydrogenase [NAD] subunit alpha, mitochondrial
2.76902	0.344975	Q9Y4G6	TLN2_HUMAN	TLN2	Talin-2
2.76769	-0.0955253	P49915	GUAA_HUMAN	GMPS	GMP synthase [glutamine-hydrolyzing]
2.76634	0.111192	P46063	RECQ1_HUMAN	RECQL	ATP-dependent DNA helicase Q1
2.76616	0.378264	Q8N584	TT39C_HUMAN	TTC39C	Tetratricopeptide repeat protein 39C
2.76432	-0.110605	Q13085	ACACA_HUMAN	ACACA	Acetyl-CoA carboxylase 1
2.76421	-0.166646	O95347	SMC2_HUMAN	SMC2	Structural maintenance of chromosomes protein 2
2.7633	0.198451	P09104	ENOG_HUMAN	ENO2	Gamma-enolase
2.76329	0.47077	O14639	ABLM1_HUMAN	ABLIM1	Actin-binding LIM protein 1
2.76183	-0.294733	Q9H8K7	PAAT_HUMAN	PAAT	ATPase PAAT
2.75886	0.888887	Q9GZR5	ELOV4_HUMAN	ELOVL4	Elongation of very long chain fatty acids protein 4
2.75843	0.296841	Q07890	SOS2_HUMAN	SOS2	Son of sevenless homolog 2
2.75781	-0.141683	Q9UNY4	TTF2_HUMAN	TTF2	Transcription termination factor 2
2.75766	-0.0522718	Q04206	TF65_HUMAN	RELA	Transcription factor p65
2.75724	0.588243	O95319	CELF2_HUMAN	CELF2	CUGBP Elav-like family member 2
2.75719	0.223731	Q8N392	RHG18_HUMAN	ARHGAP18	Rho GTPase-activating protein 18
2.75566	-0.319774	P32929	CGL_HUMAN	CTH	Cystathionine gamma-lyase
2.75433	0.424792	Q6ZSS7	MFSD6_HUMAN	MFSD6	Major facilitator superfamily domain-containing protein 6
2.75261	0.152285	P18206	VINC_HUMAN	VCL	Vinculin
2.75257	0.287814	Q8WX93	PALLD_HUMAN	PALLD	Palladin
2.75245	-0.162916	P13693	TCTP_HUMAN	TPT1	Translationally-controlled tumor protein
2.75208	0.242299	P78330	SERB_HUMAN	PSPH	Phosphoserine phosphatase
2.75113	0.163593	O14745	NHRF1_HUMAN	NHERF1	Na(+)/H(+) exchange regulatory cofactor NHE-RF1
2.75061	0.173917	Q8WZA1	PMGT1_HUMAN	POMGNT1	Protein O-linked-mannose beta-1,2-N-acetylglucosaminyltransferase 1
2.74957	-0.271689	O96028	NSD2_HUMAN	NSD2	Histone-lysine N-methyltransferase NSD2
2.74901	0.322671	Q14764	MVP_HUMAN	MVP	Major vault protein
2.7466	0.752357	Q969L2	MAL2_HUMAN	MAL2	Protein MAL2
2.74612	0.399036	P49407	ARRB1_HUMAN	ARRB1	Beta-arrestin-1
2.74535	-0.358548	Q9HA92	RSAD1_HUMAN	RSAD1	Radical S-adenosyl methionine domain-containing protein 1, mitochondrial
2.74515	0.654785	P50895	BCAM_HUMAN	BCAM	Basal cell adhesion molecule
2.74189	0.211769	Q9H3H3	CK068_HUMAN	C11orf68	UPF0696 protein C11orf68
2.74175	-0.336905	P45973	CBX5_HUMAN	CBX5	Chromobox protein homolog 5
2.73983	0.448167	Q96K49	TM87B_HUMAN	TMEM87B	Transmembrane protein 87B
2.73933	0.285958	Q9Y4C1	KDM3A_HUMAN	KDM3A	Lysine-specific demethylase 3A
2.73814	0.234565	P27144	KAD4_HUMAN	AK4	Adenylate kinase 4, mitochondrial
2.73399	0.248285	Q9Y2E5	MA2B2_HUMAN	MAN2B2	Epididymis-specific alpha-mannosidase
2.73391	0.0979018	O94973	AP2A2_HUMAN	AP2A2	AP-2 complex subunit alpha-2
2.73173	0.738183	Q9Y6U3	SCIN_HUMAN	SCIN	Scinderin
2.72963	0.328825	Q9UK61	TASOR_HUMAN	TASOR	Protein TASOR
2.72779	0.201599	P35222	CTNB1_HUMAN	CTNNB1	Catenin beta-1
2.72762	-0.15597	O43684	BUB3_HUMAN	BUB3	Mitotic checkpoint protein BUB3
2.726	0.159518	Q9UBV8	PEF1_HUMAN	PEF1	Peflin
2.72521	-0.51179	Q8NBT2	SPC24_HUMAN	SPC24	Kinetochore protein Spc24
2.72505	0.150244	Q9NW13	RBM28_HUMAN	RBM28	RNA-binding protein 28
2.72418	0.087359	P29590	PML_HUMAN	PML	Protein PML
2.72349	0.277152	P23458	JAK1_HUMAN	JAK1	Tyrosine-protein kinase JAK1
2.72205	-0.238019	P49366	DHYS_HUMAN	DHPS	Deoxyhypusine synthase
2.71707	0.251979	P06865	HEXA_HUMAN	HEXA	Beta-hexosaminidase subunit alpha
2.71605	-0.425797	Q9UGK3	STAP2_HUMAN	STAP2	Signal-transducing adaptor protein 2
2.71491	0.187725	Q92614	MY18A_HUMAN	MYO18A	Unconventional myosin-XVIIIa
2.71423	0.344018	Q15599	NHRF2_HUMAN	NHERF2	Na(+)/H(+) exchange regulatory cofactor NHE-RF2
2.7142	-0.445348	Q96N21	AP4AT_HUMAN	TEPSIN	AP-4 complex accessory subunit Tepsin
2.71337	0.131404	O60313	OPA1_HUMAN	OPA1	Dynamin-like 120 kDa protein, mitochondrial
2.70962	0.29457	P26045	PTN3_HUMAN	PTPN3	Tyrosine-protein phosphatase non-receptor type 3
2.70943	0.0981278	Q96JC1	VPS39_HUMAN	VPS39	Vam6/Vps39-like protein
2.70934	0.571412	Q96CT2	KLH29_HUMAN	KLHL29	Kelch-like protein 29
2.7061	-0.998821	O75461	E2F6_HUMAN	E2F6	Transcription factor E2F6
2.70397	0.108368	P35573	GDE_HUMAN	AGL	Glycogen debranching enzyme
2.70265	0.305041	P23634	AT2B4_HUMAN	ATP2B4	Plasma membrane calcium-transporting ATPase 4
2.70098	0.313941	Q9UJZ1	STML2_HUMAN	STOML2	Stomatin-like protein 2, mitochondrial
2.70015	-0.385383	Q5BJH2	TM128_HUMAN	TMEM128	Transmembrane protein 128
2.69875	-0.249497	O14530	TXND9_HUMAN	TXNDC9	Thioredoxin domain-containing protein 9
2.69861	0.307	Q5T0D9	TPRGL_HUMAN	TPRG1L	Tumor protein p63-regulated gene 1-like protein
2.69703	0.128974	Q8TAT6	NPL4_HUMAN	NPLOC4	Nuclear protein localization protein 4 homolog
2.69694	-0.735375	O75496	GEMI_HUMAN	GMNN	Geminin
2.69644	0.409128	Q9Y2H0	DLGP4_HUMAN	DLGAP4	Disks large-associated protein 4
2.69604	0.273797	Q6WKZ4	RFIP1_HUMAN	RAB11FIP1	Rab11 family-interacting protein 1
2.69557	0.212712	Q03518	TAP1_HUMAN	TAP1	Antigen peptide transporter 1
2.69459	0.0643744	Q9H223	EHD4_HUMAN	EHD4	EH domain-containing protein 4
2.69377	0.579096	O76062	ERG24_HUMAN	TM7SF2	Delta(14)-sterol reductase TM7SF2
2.69284	0.171611	O15031	PLXB2_HUMAN	PLXNB2	Plexin-B2
2.69053	-0.426457	Q12834	CDC20_HUMAN	CDC20	Cell division cycle protein 20 homolog
2.69023	0.203038	P27987	IP3KB_HUMAN	ITPKB	Inositol-trisphosphate 3-kinase B
2.68949	0.157226	P62256	UBE2H_HUMAN	UBE2H	Ubiquitin-conjugating enzyme E2 H
2.68874	0.306056	P10586	PTPRF_HUMAN	PTPRF	Receptor-type tyrosine-protein phosphatase F
2.68873	0.132323	P11216	PYGB_HUMAN	PYGB	Glycogen phosphorylase, brain form
2.6837	0.245082	O00115	DNS2A_HUMAN	DNASE2	Deoxyribonuclease-2-alpha
2.67833	0.134129	Q96AG3	S2546_HUMAN	SLC25A46	Mitochondrial outer membrane protein SLC25A46
2.67685	0.356125	Q96S97	MYADM_HUMAN	MYADM	Myeloid-associated differentiation marker
2.67541	-0.522549	Q8TCN5	ZN507_HUMAN	ZNF507	Zinc finger protein 507
2.67534	-0.330257	Q9NZL4	HPBP1_HUMAN	HSPBP1	Hsp70-binding protein 1
2.6752	0.573497	Q6ZV89	SH2D5_HUMAN	SH2D5	SH2 domain-containing protein 5
2.67096	0.313367	Q16363	LAMA4_HUMAN	LAMA4	Laminin subunit alpha-4
2.66888	0.2547	Q5JS37	NHLC3_HUMAN	NHLRC3	NHL repeat-containing protein 3
2.66794	-0.356071	Q96NY9	MUS81_HUMAN	MUS81	Crossover junction endonuclease MUS81
2.66679	-0.17712	O15067	PUR4_HUMAN	PFAS	Phosphoribosylformylglycinamidine synthase
2.66586	0.468986	Q8N9F7	GDPD1_HUMAN	GDPD1	Lysophospholipase D GDPD1
2.66412	0.262879	P31641	SC6A6_HUMAN	SLC6A6	Sodium- and chloride-dependent taurine transporter
2.66387	0.177452	Q9NNW5	WDR6_HUMAN	WDR6	tRNA (34-2'-O)-methyltransferase regulator WDR6
2.65719	-0.177191	Q86XL3	ANKL2_HUMAN	ANKLE2	Ankyrin repeat and LEM domain-containing protein 2
2.6562	0.327987	Q15434	RBMS2_HUMAN	RBMS2	RNA-binding motif, single-stranded-interacting protein 2
2.65559	0.177543	Q9HBF4	ZFYV1_HUMAN	ZFYVE1	Zinc finger FYVE domain-containing protein 1
2.65502	0.570433	Q03135	CAV1_HUMAN	CAV1	Caveolin-1
2.65496	0.576953	P10636;cRAP-P10636	TAU_HUMAN;cRAP-TAU_HUMAN	MAPT;cRAP-MAPT	Microtubule-associated protein tau
2.65452	-0.269488	Q9HBI1	PARVB_HUMAN	PARVB	Beta-parvin
2.65319	0.23274	Q7Z5Q1	CPEB2_HUMAN	CPEB2	Cytoplasmic polyadenylation element-binding protein 2
2.65242	0.267549	P98196	AT11A_HUMAN	ATP11A	Phospholipid-transporting ATPase IH
2.65186	-0.292611	Q9NS87	KIF15_HUMAN	KIF15	Kinesin-like protein KIF15
2.6482	0.373525	Q9NYJ7	DLL3_HUMAN	DLL3	Delta-like protein 3
2.64571	-0.139266	P25205	MCM3_HUMAN	MCM3	DNA replication licensing factor MCM3
2.64414	0.295686	Q6AZZ1	TRI68_HUMAN	TRIM68	E3 ubiquitin-protein ligase TRIM68
2.64091	0.267279	P20592	MX2_HUMAN	MX2	Interferon-induced GTP-binding protein Mx2
2.64045	-0.233959	Q8NC51	SERB1_HUMAN	SERBP1	SERPINE1 mRNA-binding protein 1
2.6404	0.297736	P55199	ELL_HUMAN	ELL	RNA polymerase II elongation factor ELL
2.63683	1.02875	Q99963	SH3G3_HUMAN	SH3GL3	Endophilin-A3
2.63648	0.210357	Q9UNP4	SIAT9_HUMAN	ST3GAL5	Lactosylceramide alpha-2,3-sialyltransferase
2.6364	0.475355	Q5JSJ4	INT6L_HUMAN	INTS6L	Integrator complex subunit 6-like
2.6358	-0.129093	P04920	B3A2_HUMAN	SLC4A2	Anion exchange protein 2
2.63427	0.147789	Q9NQ48	LZTL1_HUMAN	LZTFL1	Leucine zipper transcription factor-like protein 1
2.63132	0.235106	Q86T03	PP4P1_HUMAN	PIP4P1	Type 1 phosphatidylinositol 4,5-bisphosphate 4-phosphatase
2.63018	0.15745	Q13586	STIM1_HUMAN	STIM1	Stromal interaction molecule 1
2.62766	-0.359958	Q9H497	TOR3A_HUMAN	TOR3A	Torsin-3A
2.62661	-0.330872	Q8TBB5	KLDC4_HUMAN	KLHDC4	Kelch domain-containing protein 4
2.62469	0.284946	Q9NQ11	AT132_HUMAN	ATP13A2	Polyamine-transporting ATPase 13A2
2.62386	0.221436	Q9Y6X5	ENPP4_HUMAN	ENPP4	Bis(5'-adenosyl)-triphosphatase ENPP4
2.62354	-0.216921	Q6SJ93	F111B_HUMAN	FAM111B	Serine protease FAM111B
2.62245	0.183659	Q7Z6J6	FRMD5_HUMAN	FRMD5	FERM domain-containing protein 5
2.62201	0.311765	Q86SF2	GALT7_HUMAN	GALNT7	N-acetylgalactosaminyltransferase 7
2.62171	-0.570528	O00311	CDC7_HUMAN	CDC7	Cell division cycle 7-related protein kinase
2.62074	-0.247191	Q8WUA4	TF3C2_HUMAN	GTF3C2	General transcription factor 3C polypeptide 2
2.62033	0.299796	P83111	LACTB_HUMAN	LACTB	Serine beta-lactamase-like protein LACTB, mitochondrial
2.62007	0.396484	O14924	RGS12_HUMAN	RGS12	Regulator of G-protein signaling 12
2.61867	0.378866	O95057	DIRA1_HUMAN	DIRAS1	GTP-binding protein Di-Ras1
2.61692	0.354059	Q8WVC6	DCAKD_HUMAN	DCAKD	Dephospho-CoA kinase domain-containing protein
2.61667	0.26239	Q9UKU9	ANGL2_HUMAN	ANGPTL2	Angiopoietin-related protein 2
2.61534	-0.203315	Q86XJ1	GA2L3_HUMAN	GAS2L3	GAS2-like protein 3
2.61274	0.257614	O60315	ZEB2_HUMAN	ZEB2	Zinc finger E-box-binding homeobox 2
2.61112	0.415387	P43699	NKX21_HUMAN	NKX2-1	Homeobox protein Nkx-2.1
2.6097	0.255107	Q9BRG1	VPS25_HUMAN	VPS25	Vacuolar protein-sorting-associated protein 25
2.60833	-0.198095	Q6PJG6	BRAT1_HUMAN	BRAT1	BRCA1-associated ATM activator 1
2.60819	0.157847	Q9HA65	TBC17_HUMAN	TBC1D17	TBC1 domain family member 17
2.60771	0.576929	Q9NSD4	ZN275_HUMAN	ZNF275	Zinc finger protein 275
2.60738	-0.352303	Q86VV8	RTTN_HUMAN	RTTN	Rotatin
2.60505	0.286487	Q9Y6M9	NDUB9_HUMAN	NDUFB9	NADH dehydrogenase [ubiquinone] 1 beta subcomplex subunit 9
2.60346	-0.380356	Q9BZD4	NUF2_HUMAN	NUF2	Kinetochore protein Nuf2
2.60339	-0.110782	P12004	PCNA_HUMAN	PCNA	Proliferating cell nuclear antigen
2.60253	0.335299	Q9NP58	ABCB6_HUMAN	ABCB6	ATP-binding cassette sub-family B member 6
2.60008	0.328843	Q8N328	PGBD3_HUMAN	PGBD3	PiggyBac transposable element-derived protein 3
2.59997	-0.174982	P16403	H12_HUMAN	H1-2	Histone H1.2
2.59814	0.376017	Q9BUP3	HTAI2_HUMAN	HTATIP2	Oxidoreductase HTATIP2
2.59805	0.0738397	Q13200	PSMD2_HUMAN	PSMD2	26S proteasome non-ATPase regulatory subunit 2
2.59623	-0.117531	P0DPB6	RPAC2_HUMAN	POLR1D	DNA-directed RNA polymerases I and III subunit RPAC2
2.59463	-0.756755	Q13309	SKP2_HUMAN	SKP2	S-phase kinase-associated protein 2
2.59381	-0.10287	Q8TB61	S35B2_HUMAN	SLC35B2	Adenosine 3'-phospho 5'-phosphosulfate transporter 1
2.59209	0.591866	P13686	PPA5_HUMAN	ACP5	Tartrate-resistant acid phosphatase type 5
2.59091	0.583714	O75123	ZN623_HUMAN	ZNF623	Zinc finger protein 623
2.59016	0.115604	O60341	KDM1A_HUMAN	KDM1A	Lysine-specific histone demethylase 1A
2.58983	0.434073	Q5BJD5	TM41B_HUMAN	TMEM41B	Transmembrane protein 41B
2.58801	0.35593	Q5T1C6	THEM4_HUMAN	THEM4	Acyl-coenzyme A thioesterase THEM4
2.58766	0.42306	Q9NYQ6	CELR1_HUMAN	CELSR1	Cadherin EGF LAG seven-pass G-type receptor 1
2.58622	0.293384	P33897	ABCD1_HUMAN	ABCD1	ATP-binding cassette sub-family D member 1
2.58607	0.738071	Q8ND90	PNMA1_HUMAN	PNMA1	Paraneoplastic antigen Ma1
2.58345	0.538121	P41182	BCL6_HUMAN	BCL6	B-cell lymphoma 6 protein
2.58323	-0.533203	Q92966	SNPC3_HUMAN	SNAPC3	snRNA-activating protein complex subunit 3
2.58014	0.666122	P00966	ASSY_HUMAN	ASS1	Argininosuccinate synthase
2.57682	0.349178	O76054	S14L2_HUMAN	SEC14L2	SEC14-like protein 2
2.57557	-0.225703	P07199	CENPB_HUMAN	CENPB	Major centromere autoantigen B
2.57473	0.274555	Q8NEF9	SRFB1_HUMAN	SRFBP1	Serum response factor-binding protein 1
2.57436	0.139416	Q14088	RB33A_HUMAN	RAB33A	Ras-related protein Rab-33A
2.57386	0.59937	P33908	MA1A1_HUMAN	MAN1A1	Mannosyl-oligosaccharide 1,2-alpha-mannosidase IA
2.57288	0.731277	O75689	ADAP1_HUMAN	ADAP1	Arf-GAP with dual PH domain-containing protein 1
2.5727	0.256125	Q8TEQ0	SNX29_HUMAN	SNX29	Sorting nexin-29
2.5722	-0.131105	Q9UL63	MKLN1_HUMAN	MKLN1	Muskelin
2.5711	0.201275	Q9Y250	LZTS1_HUMAN	LZTS1	Leucine zipper putative tumor suppressor 1
2.57038	0.369365	Q9HCE6	ARGAL_HUMAN	ARHGEF10L	Rho guanine nucleotide exchange factor 10-like protein
2.56916	-0.30388	P28749	RBL1_HUMAN	RBL1	Retinoblastoma-like protein 1
2.56731	-0.269073	Q9H773	DCTP1_HUMAN	DCTPP1	dCTP pyrophosphatase 1
2.56688	0.208521	O75083	WDR1_HUMAN	WDR1	WD repeat-containing protein 1
2.56472	-0.361319	Q7L0J3	SV2A_HUMAN	SV2A	Synaptic vesicle glycoprotein 2A
2.56449	0.380185	O94929	ABLM3_HUMAN	ABLIM3	Actin-binding LIM protein 3
2.56057	0.307531	Q9UGI8	TES_HUMAN	TES	Testin
2.55817	0.292753	Q16143	SYUB_HUMAN	SNCB	Beta-synuclein
2.55652	0.096107	Q02790	FKBP4_HUMAN	FKBP4	Peptidyl-prolyl cis-trans isomerase FKBP4
2.55546	0.146178	P38606	VATA_HUMAN	ATP6V1A	V-type proton ATPase catalytic subunit A
2.55413	-0.165131	P17812	PYRG1_HUMAN	CTPS1	CTP synthase 1
2.55366	0.272837	Q9Y6K8	KAD5_HUMAN	AK5	Adenylate kinase isoenzyme 5
2.55014	0.208132	Q9NNW7	TRXR2_HUMAN	TXNRD2	Thioredoxin reductase 2, mitochondrial
2.54873	0.305395	P11047	LAMC1_HUMAN	LAMC1	Laminin subunit gamma-1
2.54868	0.46425	P84157	MXRA7_HUMAN	MXRA7	Matrix-remodeling-associated protein 7
2.54812	0.352871	O15394	NCAM2_HUMAN	NCAM2	Neural cell adhesion molecule 2
2.54758	0.150859	P11387	TOP1_HUMAN	TOP1	DNA topoisomerase 1
2.54663	0.109004	P21127	CD11B_HUMAN	CDK11B	Cyclin-dependent kinase 11B
2.54618	0.170568	P31943	HNRH1_HUMAN	HNRNPH1	Heterogeneous nuclear ribonucleoprotein H
2.5461	0.19736	Q99666	RGPD5_HUMAN	RGPD6	RANBP2-like and GRIP domain-containing protein 5/6
2.54473	-0.610284	Q9Y5V0	ZN706_HUMAN	ZNF706	Zinc finger protein 706
2.54269	-0.185451	P00492	HPRT_HUMAN	HPRT1	Hypoxanthine-guanine phosphoribosyltransferase
2.54229	0.248098	Q9NUT2	MITOS_HUMAN	ABCB8	Mitochondrial potassium channel ATP-binding subunit
2.54143	0.303391	Q8IYB1	M21D2_HUMAN	MB21D2	Nucleotidyltransferase MB21D2
2.54134	-0.972702	Q9H467	CUED2_HUMAN	CUEDC2	CUE domain-containing protein 2
2.5395	0.308119	O15460	P4HA2_HUMAN	P4HA2	Prolyl 4-hydroxylase subunit alpha-2
2.5392	0.229408	Q5TEJ8	THMS2_HUMAN	THEMIS2	Protein THEMIS2
2.53791	0.490119	O43157	PLXB1_HUMAN	PLXNB1	Plexin-B1
2.53785	0.431711	Q5T4B2	GT253_HUMAN	CERCAM	Inactive glycosyltransferase 25 family member 3
2.53417	-0.260711	Q92503	S14L1_HUMAN	SEC14L1	SEC14-like protein 1
2.53405	0.14961	Q8IWT6	LRC8A_HUMAN	LRRC8A	Volume-regulated anion channel subunit LRRC8A
2.53319	0.520326	Q9C004	SPY4_HUMAN	SPRY4	Protein sprouty homolog 4
2.53089	-0.128308	Q7L2E3	DHX30_HUMAN	DHX30	ATP-dependent RNA helicase DHX30
2.52961	-0.5176	Q9NYP9	MS18A_HUMAN	MIS18A	Protein Mis18-alpha
2.52771	0.288177	Q9UHN6	CEIP2_HUMAN	CEMIP2	Inactive cell surface hyaluronidase CEMIP2
2.52766	-0.194488	Q13395	TARB1_HUMAN	TARBP1	Probable methyltransferase TARBP1
2.5268	0.25687	Q96FL8	S47A1_HUMAN	SLC47A1	Multidrug and toxin extrusion protein 1
2.52525	0.269958	O00116	ADAS_HUMAN	AGPS	Alkyldihydroxyacetonephosphate synthase, peroxisomal
2.5252	0.469723	P33764	S10A3_HUMAN	S100A3	Protein S100-A3
2.52518	-0.335086	Q9HC52	CBX8_HUMAN	CBX8	Chromobox protein homolog 8
2.5237	-0.371013	Q5R3I4	TTC38_HUMAN	TTC38	Tetratricopeptide repeat protein 38
2.52058	0.383732	Q9Y646	CBPQ_HUMAN	CPQ	Carboxypeptidase Q
2.51433	-0.216166	P08195	4F2_HUMAN	SLC3A2	Amino acid transporter heavy chain SLC3A2
2.51366	0.20454	Q5JSH3	WDR44_HUMAN	WDR44	WD repeat-containing protein 44
2.513	-0.123141	Q9Y6R4	M3K4_HUMAN	MAP3K4	Mitogen-activated protein kinase kinase kinase 4
2.51173	-0.227218	Q9NUQ3	TXLNG_HUMAN	TXLNG	Gamma-taxilin
2.51076	0.388666	Q96DX8	RTP4_HUMAN	RTP4	Receptor-transporting protein 4
2.50947	-0.258313	O95229	ZWINT_HUMAN	ZWINT	ZW10 interactor
2.50166	0.357019	P60903	S10AA_HUMAN	S100A10	Protein S100-A10
2.50083	-0.223046	Q8NA72	POC5_HUMAN	POC5	Centrosomal protein POC5
2.50044	0.620511	Q9NR34	MA1C1_HUMAN	MAN1C1	Mannosyl-oligosaccharide 1,2-alpha-mannosidase IC
2.50038	0.182048	Q13123	RED_HUMAN	IK	Protein Red
2.4998	-0.223906	O75582	KS6A5_HUMAN	RPS6KA5	Ribosomal protein S6 kinase alpha-5
2.49908	1.78971	Q16658	FSCN1_HUMAN	FSCN1	Fascin
2.49583	0.335228	Q13308	PTK7_HUMAN	PTK7	Inactive tyrosine-protein kinase 7
2.49565	-0.171849	Q9NVN8	GNL3L_HUMAN	GNL3L	Guanine nucleotide-binding protein-like 3-like protein
2.49263	0.288831	P21397	AOFA_HUMAN	MAOA	Amine oxidase [flavin-containing] A
2.49032	0.516304	Q8TB45	DPTOR_HUMAN	DEPTOR	DEP domain-containing mTOR-interacting protein
2.48773	-0.0694957	Q9BSJ2	GCP2_HUMAN	TUBGCP2	Gamma-tubulin complex component 2
2.48584	0.216317	Q9NZ45	CISD1_HUMAN	CISD1	CDGSH iron-sulfur domain-containing protein 1
2.48235	0.539502	Q9Y6R0	NUMBL_HUMAN	NUMBL	Numb-like protein
2.4818	0.157966	Q8WYL5	SSH1_HUMAN	SSH1	Protein phosphatase Slingshot homolog 1
2.48112	-0.120696	Q3MHD2	LSM12_HUMAN	LSM12	Protein LSM12
2.47816	-0.261875	Q149N8	SHPRH_HUMAN	SHPRH	E3 ubiquitin-protein ligase SHPRH
2.47705	-0.217426	Q9BX40	LS14B_HUMAN	LSM14B	Protein LSM14 homolog B
2.47562	0.352279	Q92484	ASM3A_HUMAN	SMPDL3A	Acid sphingomyelinase-like phosphodiesterase 3a
2.47508	-0.364048	Q13487	SNPC2_HUMAN	SNAPC2	snRNA-activating protein complex subunit 2
2.47358	0.167769	Q86VS8	HOOK3_HUMAN	HOOK3	Protein Hook homolog 3
2.47312	0.453931	Q86U70	LDB1_HUMAN	LDB1	LIM domain-binding protein 1
2.47263	0.271574	P43121	MUC18_HUMAN	MCAM	Cell surface glycoprotein MUC18
2.46952	0.205629	P37802	TAGL2_HUMAN	TAGLN2	Transgelin-2
2.46947	0.324203	Q6NUM9	RETST_HUMAN	RETSAT	All-trans-retinol 13,14-reductase
2.46722	0.657397	Q9H939	PPIP2_HUMAN	PSTPIP2	Proline-serine-threonine phosphatase-interacting protein 2
2.46627	0.14702	Q92841	DDX17_HUMAN	DDX17	Probable ATP-dependent RNA helicase DDX17
2.4619	0.256649	P23470	PTPRG_HUMAN	PTPRG	Receptor-type tyrosine-protein phosphatase gamma
2.46039	-0.403349	Q12894	IFRD2_HUMAN	IFRD2	Interferon-related developmental regulator 2
2.45888	0.144339	Q99536	VAT1_HUMAN	VAT1	Synaptic vesicle membrane protein VAT-1 homolog
2.45771	0.603071	Q8NFZ8	CADM4_HUMAN	CADM4	Cell adhesion molecule 4
2.45571	0.0751028	Q12979	ABR_HUMAN	ABR	Active breakpoint cluster region-related protein
2.45488	-0.294639	Q0VDG4	SCRN3_HUMAN	SCRN3	Secernin-3
2.45054	0.293748	Q9BY89	K1671_HUMAN	KIAA1671	Uncharacterized protein KIAA1671
2.45035	-0.0492091	O60841	IF2P_HUMAN	EIF5B	Eukaryotic translation initiation factor 5B
2.4495	-0.312006	O95613	PCNT_HUMAN	PCNT	Pericentrin
2.44648	-0.149434	Q9Y303	NAGA_HUMAN	AMDHD2	N-acetylglucosamine-6-phosphate deacetylase
2.44552	0.130449	Q02809	PLOD1_HUMAN	PLOD1	Procollagen-lysine,2-oxoglutarate 5-dioxygenase 1
2.44398	-0.111	Q9H8Y5	ANKZ1_HUMAN	ANKZF1	tRNA endonuclease ANKZF1
2.44335	-0.344585	Q96L50	LLR1_HUMAN	LRR1	Leucine-rich repeat protein 1
2.4423	0.145483	Q14320	FA50A_HUMAN	FAM50A	Protein FAM50A
2.44161	0.140469	Q8WU79	SMAP2_HUMAN	SMAP2	Stromal membrane-associated protein 2
2.44132	0.102236	P21399	ACOHC_HUMAN	ACO1	Cytoplasmic aconitate hydratase
2.44083	-0.408027	Q7L2Z9	CENPQ_HUMAN	CENPQ	Centromere protein Q
2.43749	-0.0863934	Q9Y265	RUVB1_HUMAN	RUVBL1	RuvB-like 1
2.43431	0.244016	Q02318	CP27A_HUMAN	CYP27A1	Sterol 26-hydroxylase, mitochondrial
2.43429	0.276646	Q5QJ74	TBCEL_HUMAN	TBCEL	Tubulin-specific chaperone cofactor E-like protein
2.43404	0.134023	Q6P158	DHX57_HUMAN	DHX57	Putative ATP-dependent RNA helicase DHX57
2.43358	0.123154	P35251	RFC1_HUMAN	RFC1	Replication factor C subunit 1
2.43316	1.30876	Q9BX46	RBM24_HUMAN	RBM24	RNA-binding protein 24
2.43256	-0.182332	Q00059	TFAM_HUMAN	TFAM	Transcription factor A, mitochondrial
2.42936	-0.36201	Q9NWK9	BCD1_HUMAN	ZNHIT6	Box C/D snoRNA protein 1
2.42924	-0.200197	Q06203	PUR1_HUMAN	PPAT	Amidophosphoribosyltransferase
2.42872	0.385182	Q9C0C4	SEM4C_HUMAN	SEMA4C	Semaphorin-4C
2.42786	0.298761	Q9Y6N7	ROBO1_HUMAN	ROBO1	Roundabout homolog 1
2.42685	-0.0948124	Q14566	MCM6_HUMAN	MCM6	DNA replication licensing factor MCM6
2.42633	0.329844	Q6PJG2	MDEAS_HUMAN	MIDEAS	Mitotic deacetylase-associated SANT domain protein
2.4259	0.233224	Q9UH17	ABC3B_HUMAN	APOBEC3B	DNA dC->dU-editing enzyme APOBEC-3B
2.42518	0.371898	Q8IZQ5	SELH_HUMAN	SELENOH	Selenoprotein H
2.42498	0.228309	P56545	CTBP2_HUMAN	CTBP2	C-terminal-binding protein 2
2.42484	-0.581135	Q9NX01	TXN4B_HUMAN	TXNL4B	Thioredoxin-like protein 4B
2.42406	0.306905	P22307	SCP2_HUMAN	SCP2	Sterol carrier protein 2
2.42395	-0.319213	Q9P1Y6	PHRF1_HUMAN	PHRF1	PHD and RING finger domain-containing protein 1
2.42337	0.271873	Q99549	MPP8_HUMAN	MPHOSPH8	M-phase phosphoprotein 8
2.4215	0.573426	O15217	GSTA4_HUMAN	GSTA4	Glutathione S-transferase A4
2.42026	-0.17322	Q96FC9	DDX11_HUMAN	DDX11	ATP-dependent DNA helicase DDX11
2.41902	0.188692	O96005	CLPT1_HUMAN	CLPTM1	Putative lipid scramblase CLPTM1
2.41685	-0.200753	Q6ZRQ5	MMS22_HUMAN	MMS22L	Protein MMS22-like
2.41604	0.0886898	P49755	TMEDA_HUMAN	TMED10	Transmembrane emp24 domain-containing protein 10
2.41597	0.45997	Q9UPW6	SATB2_HUMAN	SATB2	DNA-binding protein SATB2
2.41318	0.210582	P62070	RRAS2_HUMAN	RRAS2	Ras-related protein R-Ras2
2.4129	0.326051	Q53EP0	FND3B_HUMAN	FNDC3B	Fibronectin type III domain-containing protein 3B
2.41001	0.16459	Q8TAQ2	SMRC2_HUMAN	SMARCC2	SWI/SNF complex subunit SMARCC2
2.4088	0.36779	Q9HBA0	TRPV4_HUMAN	TRPV4	Transient receptor potential cation channel subfamily V member 4
2.40861	0.269236	Q8WYN0	ATG4A_HUMAN	ATG4A	Cysteine protease ATG4A
2.40853	-0.260306	Q6P2H3	CEP85_HUMAN	CEP85	Centrosomal protein of 85 kDa
2.40809	0.159999	Q8TCY9	URGCP_HUMAN	URGCP	Up-regulator of cell proliferation
2.40626	0.988471	Q6QHF9	PAOX_HUMAN	PAOX	Peroxisomal N(1)-acetyl-spermine/spermidine oxidase
2.40511	0.643865	Q9BQI0	AIF1L_HUMAN	AIF1L	Allograft inflammatory factor 1-like
2.4042	0.282519	P45381	ACY2_HUMAN	ASPA	Aspartoacylase
2.40367	-0.323366	P49321	NASP_HUMAN	NASP	Nuclear autoantigenic sperm protein
2.40351	0.0980887	P52272	HNRPM_HUMAN	HNRNPM	Heterogeneous nuclear ribonucleoprotein M
2.40118	0.449311	Q99767	APBA2_HUMAN	APBA2	Amyloid-beta A4 precursor protein-binding family A member 2
2.40093	0.168293	Q10471	GALT2_HUMAN	GALNT2	Polypeptide N-acetylgalactosaminyltransferase 2
2.39979	0.688665	Q9NRD1	FBX6_HUMAN	FBXO6	F-box only protein 6
2.39726	0.646462	Q9Y5J5	PHLA3_HUMAN	PHLDA3	Pleckstrin homology-like domain family A member 3
2.39609	0.135756	Q9NTX5	ECHD1_HUMAN	ECHDC1	Ethylmalonyl-CoA decarboxylase
2.39597	0.330567	Q15596	NCOA2_HUMAN	NCOA2	Nuclear receptor coactivator 2
2.39301	0.222691	Q9UKM9	RALY_HUMAN	RALY	RNA-binding protein Raly
2.39128	-0.802796	P05120	PAI2_HUMAN	SERPINB2	Plasminogen activator inhibitor 2
2.39042	-0.202596	Q7Z7C8	TAF8_HUMAN	TAF8	Transcription initiation factor TFIID subunit 8
2.39038	-0.151957	Q7Z417	NUFP2_HUMAN	NUFIP2	FMR1-interacting protein NUFIP2
2.38867	0.31157	Q15773	MLF2_HUMAN	MLF2	Myeloid leukemia factor 2
2.38851	0.118401	Q9UKN8	TF3C4_HUMAN	GTF3C4	General transcription factor 3C polypeptide 4
2.38851	0.201385	O43395	PRPF3_HUMAN	PRPF3	U4/U6 small nuclear ribonucleoprotein Prp3
2.38782	-0.412992	Q9BSJ5	CQ080_HUMAN	C17orf80	Uncharacterized protein C17orf80
2.38777	0.482195	P05997	CO5A2_HUMAN	COL5A2	Collagen alpha-2(V) chain
2.38385	-0.219527	Q9UGH3	S23A2_HUMAN	SLC23A2	Solute carrier family 23 member 2
2.3833	-0.449824	Q13111	CAF1A_HUMAN	CHAF1A	Chromatin assembly factor 1 subunit A
2.38329	0.190755	Q9BW71	HIRP3_HUMAN	HIRIP3	HIRA-interacting protein 3
2.38295	-3.15316	Q15651	HMGN3_HUMAN	HMGN3	High mobility group nucleosome-binding domain-containing protein 3
2.38062	0.14637	O00203	AP3B1_HUMAN	AP3B1	AP-3 complex subunit beta-1
2.37933	0.500749	O60907	TBL1X_HUMAN	TBL1X	F-box-like/WD repeat-containing protein TBL1X
2.37857	0.310357	Q9H147	TDIF1_HUMAN	DNTTIP1	Deoxynucleotidyltransferase terminal-interacting protein 1
2.37787	0.344374	O75146	HIP1R_HUMAN	HIP1R	Huntingtin-interacting protein 1-related protein
2.37534	0.254584	P61020	RAB5B_HUMAN	RAB5B	Ras-related protein Rab-5B
2.3753	0.394344	P20594	ANPRB_HUMAN	NPR2	Atrial natriuretic peptide receptor 2
2.37418	0.204082	Q9HAC7	SUCHY_HUMAN	SUGCT	Succinate--hydroxymethylglutarate CoA-transferase
2.37333	0.242962	P45954	ACDSB_HUMAN	ACADSB	Short/branched chain specific acyl-CoA dehydrogenase, mitochondrial
2.3714	0.234544	Q8IXQ6	PARP9_HUMAN	PARP9	Protein mono-ADP-ribosyltransferase PARP9
2.37124	-0.416592	Q86WP2	GPBP1_HUMAN	GPBP1	Vasculin
2.36947	0.196022	O00462	MANBA_HUMAN	MANBA	Beta-mannosidase
2.36665	0.122055	P09874	PARP1_HUMAN	PARP1	Poly [ADP-ribose] polymerase 1
2.36616	0.236191	Q01484	ANK2_HUMAN	ANK2	Ankyrin-2
2.36505	0.243564	P54760	EPHB4_HUMAN	EPHB4	Ephrin type-B receptor 4
2.36457	0.210962	O15321	TM9S1_HUMAN	TM9SF1	Transmembrane 9 superfamily member 1
2.363	-0.70819	Q96PU4	UHRF2_HUMAN	UHRF2	E3 ubiquitin-protein ligase UHRF2
2.36224	0.683943	P35556	FBN2_HUMAN	FBN2	Fibrillin-2
2.36173	-0.580197	O95067	CCNB2_HUMAN	CCNB2	G2/mitotic-specific cyclin-B2
2.36112	-0.154485	Q12931	TRAP1_HUMAN	TRAP1	Heat shock protein 75 kDa, mitochondrial
2.35942	0.179943	P78539	SRPX_HUMAN	SRPX	Sushi repeat-containing protein SRPX
2.35904	0.151225	P11413	G6PD_HUMAN	G6PD	Glucose-6-phosphate 1-dehydrogenase
2.35849	0.274594	Q9NSC5	HOME3_HUMAN	HOMER3	Homer protein homolog 3
2.35762	0.324193	P07996	TSP1_HUMAN	THBS1	Thrombospondin-1
2.35662	0.192179	Q16643	DREB_HUMAN	DBN1	Drebrin
2.35537	0.538045	Q6P9A2	GLT18_HUMAN	GALNT18	Polypeptide N-acetylgalactosaminyltransferase 18
2.3552	0.17457	O00442	RTCA_HUMAN	RTCA	RNA 3'-terminal phosphate cyclase
2.35399	-0.349465	Q9BWT6	MND1_HUMAN	MND1	Meiotic nuclear division protein 1 homolog
2.35351	-0.188746	O75962	TRIO_HUMAN	TRIO	Triple functional domain protein
2.35281	-0.279028	Q8NFH4	NUP37_HUMAN	NUP37	Nucleoporin Nup37
2.35131	-0.443215	Q9NWM3	CUED1_HUMAN	CUEDC1	CUE domain-containing protein 1
2.35023	0.14009	P49589	SYCC_HUMAN	CARS1	Cysteine--tRNA ligase, cytoplasmic
2.35001	0.261852	O95359	TACC2_HUMAN	TACC2	Transforming acidic coiled-coil-containing protein 2
2.34849	0.227038	Q8NAF0	ZN579_HUMAN	ZNF579	Zinc finger protein 579
2.34825	0.202982	Q9Y696	CLIC4_HUMAN	CLIC4	Chloride intracellular channel protein 4
2.34817	0.270133	Q14118	DAG1_HUMAN	DAG1	Dystroglycan 1
2.34709	-0.16787	Q99986	VRK1_HUMAN	VRK1	Serine/threonine-protein kinase VRK1
2.34698	0.499266	Q96PE2	ARHGH_HUMAN	ARHGEF17	Rho guanine nucleotide exchange factor 17
2.34551	0.546533	O00469	PLOD2_HUMAN	PLOD2	Procollagen-lysine,2-oxoglutarate 5-dioxygenase 2
2.34524	0.598248	Q9BVA1	TBB2B_HUMAN	TUBB2B	Tubulin beta-2B chain
2.34515	0.0726371	Q14683	SMC1A_HUMAN	SMC1A	Structural maintenance of chromosomes protein 1A
2.34441	0.360306	Q9UGJ0	AAKG2_HUMAN	PRKAG2	5'-AMP-activated protein kinase subunit gamma-2
2.34404	-0.23561	Q9H2U2	IPYR2_HUMAN	PPA2	Inorganic pyrophosphatase 2, mitochondrial
2.34252	0.223632	Q9Y2D5	AKAP2_HUMAN	AKAP2	A-kinase anchor protein 2
2.3401	-0.202816	P62280	RS11_HUMAN	RPS11	Small ribosomal subunit protein uS17
2.33839	-0.148378	Q13098	CSN1_HUMAN	GPS1	COP9 signalosome complex subunit 1
2.33771	0.605114	Q8IX07	FOG1_HUMAN	ZFPM1	Zinc finger protein ZFPM1
2.3375	-0.855983	P30305	MPIP2_HUMAN	CDC25B	M-phase inducer phosphatase 2
2.33713	-0.126532	O15160	RPAC1_HUMAN	POLR1C	DNA-directed RNA polymerases I and III subunit RPAC1
2.33557	-0.329639	Q9Y575	ASB3_HUMAN	ASB3	Ankyrin repeat and SOCS box protein 3
2.33549	0.901452	Q9UM73	ALK_HUMAN	ALK	ALK tyrosine kinase receptor
2.33517	0.434936	Q8IVF2	AHNK2_HUMAN	AHNAK2	Protein AHNAK2
2.33492	0.0930529	O60244	MED14_HUMAN	MED14	Mediator of RNA polymerase II transcription subunit 14
2.33486	0.524793	Q96GU1	PAGE5_HUMAN	PAGE5	P antigen family member 5
2.33443	-0.27662	Q9BRX5	PSF3_HUMAN	GINS3	DNA replication complex GINS protein PSF3
2.33339	0.822771	Q96A00	PP14A_HUMAN	PPP1R14A	Protein phosphatase 1 regulatory subunit 14A
2.33328	0.143744	P78345	RPP38_HUMAN	RPP38	Ribonuclease P protein subunit p38
2.33267	0.146103	O14772	FPGT_HUMAN	FPGT	Fucose-1-phosphate guanylyltransferase
2.32619	1.0393	Q2TAP0	GOG7B_HUMAN	GOLGA7B	Golgin subfamily A member 7B
2.32593	0.29292	Q9HCN3	PGAP6_HUMAN	PGAP6	Post-GPI attachment to proteins factor 6
2.3248	-0.276153	O75665	OFD1_HUMAN	OFD1	Centriole and centriolar satellite protein OFD1
2.32458	0.295027	Q9H3Q1	BORG4_HUMAN	CDC42EP4	Cdc42 effector protein 4
2.32336	0.259868	Q9UKS6	PACN3_HUMAN	PACSIN3	Protein kinase C and casein kinase substrate in neurons protein 3
2.32306	0.484827	Q9BYX2	TBD2A_HUMAN	TBC1D2	TBC1 domain family member 2A
2.3219	0.271392	P07902	GALT_HUMAN	GALT	Galactose-1-phosphate uridylyltransferase
2.32109	0.196898	P49641	MA2A2_HUMAN	MAN2A2	Alpha-mannosidase 2x
2.3209	0.293056	O15126	SCAM1_HUMAN	SCAMP1	Secretory carrier-associated membrane protein 1
2.32075	0.112294	Q15293	RCN1_HUMAN	RCN1	Reticulocalbin-1
2.31913	0.346174	P78563	RED1_HUMAN	ADARB1	Double-stranded RNA-specific editase 1
2.31808	0.391247	A6NFQ2	TCAF2_HUMAN	TCAF2	TRPM8 channel-associated factor 2
2.31684	-0.200894	P29372	3MG_HUMAN	MPG	DNA-3-methyladenine glycosylase
2.31571	0.170105	Q9NS00	C1GLT_HUMAN	C1GALT1	Glycoprotein-N-acetylgalactosamine 3-beta-galactosyltransferase 1
2.31541	0.25525	P05106	ITB3_HUMAN	ITGB3	Integrin beta-3
2.31443	-0.14115	Q96CN7	ISOC1_HUMAN	ISOC1	Isochorismatase domain-containing protein 1
2.31358	0.222139	O95644	NFAC1_HUMAN	NFATC1	Nuclear factor of activated T-cells, cytoplasmic 1
2.31274	0.342916	O00764	PDXK_HUMAN	PDXK	Pyridoxal kinase
2.31215	0.214983	O00186	STXB3_HUMAN	STXBP3	Syntaxin-binding protein 3
2.30878	-0.117498	Q99797	MIPEP_HUMAN	MIPEP	Mitochondrial intermediate peptidase
2.30721	-0.140158	O75534	CSDE1_HUMAN	CSDE1	Cold shock domain-containing protein E1
2.30716	-0.181936	Q9UG63	ABCF2_HUMAN	ABCF2	ATP-binding cassette sub-family F member 2
2.3056	0.194848	P51148	RAB5C_HUMAN	RAB5C	Ras-related protein Rab-5C
2.3052	-0.179135	Q14147	DHX34_HUMAN	DHX34	Probable ATP-dependent RNA helicase DHX34
2.30199	0.169389	P09525	ANXA4_HUMAN	ANXA4	Annexin A4
2.3007	-0.285634	Q9H7H0	MET17_HUMAN	METTL17	Methyltransferase-like protein 17, mitochondrial
2.30013	0.328666	Q8TED4	G6PT3_HUMAN	SLC37A2	Glucose-6-phosphate exchanger SLC37A2
2.29916	0.119061	Q8NBJ7	SUMF2_HUMAN	SUMF2	Inactive C-alpha-formylglycine-generating enzyme 2
2.29835	0.170765	P01023	A2MG_HUMAN	A2M	Alpha-2-macroglobulin
2.29757	-0.192276	Q8NEC7	GSTCD_HUMAN	GSTCD	Glutathione S-transferase C-terminal domain-containing protein
2.29706	0.401485	Q6UX53	TMT1B_HUMAN	TMT1B	Thiol S-methyltransferase TMT1B
2.29596	-0.107512	Q9BY44	EIF2A_HUMAN	EIF2A	Eukaryotic translation initiation factor 2A
2.29591	0.389271	Q04609	FOLH1_HUMAN	FOLH1	Glutamate carboxypeptidase 2
2.29411	0.101792	Q9NVU7	SDA1_HUMAN	SDAD1	Protein SDA1 homolog
2.29402	-0.505021	Q8NE01	CNNM3_HUMAN	CNNM3	Metal transporter CNNM3
2.29219	-0.448091	Q5SXM2	SNPC4_HUMAN	SNAPC4	snRNA-activating protein complex subunit 4
2.29084	-0.277636	Q96CS2	HAUS1_HUMAN	HAUS1	HAUS augmin-like complex subunit 1
2.29073	0.130665	Q9Y490	TLN1_HUMAN	TLN1	Talin-1
2.29041	-0.161172	Q9UHY7	ENOPH_HUMAN	ENOPH1	Enolase-phosphatase E1
2.28961	0.616753	Q9NY91	SC5A4_HUMAN	SLC5A4	Probable glucose sensor protein SLC5A4
2.28943	-0.110432	Q86XP3	DDX42_HUMAN	DDX42	ATP-dependent RNA helicase DDX42
2.28934	0.178966	Q11201	SIA4A_HUMAN	ST3GAL1	CMP-N-acetylneuraminate-beta-galactosamide-alpha-2,3-sialyltransferase 1
2.28843	-0.169372	Q13868	EXOS2_HUMAN	EXOSC2	Exosome complex component RRP4
2.2873	0.513958	Q96RK0	CIC_HUMAN	CIC	Protein capicua homolog
2.28707	0.314357	P43250	GRK6_HUMAN	GRK6	G protein-coupled receptor kinase 6
2.28487	-0.324216	O95684	CEP43_HUMAN	CEP43	Centrosomal protein 43
2.28474	0.372439	Q9UII4	HERC5_HUMAN	HERC5	E3 ISG15--protein ligase HERC5
2.28332	-0.70853	Q8IXQ3	CI040_HUMAN	C9orf40	Uncharacterized protein C9orf40
2.28295	0.159625	Q16795	NDUA9_HUMAN	NDUFA9	NADH dehydrogenase [ubiquinone] 1 alpha subcomplex subunit 9, mitochondrial
2.28038	0.126372	P06748	NPM_HUMAN	NPM1	Nucleophosmin
2.27892	0.0914006	Q8TDD1	DDX54_HUMAN	DDX54	ATP-dependent RNA helicase DDX54
2.27856	0.12514	O00189	AP4M1_HUMAN	AP4M1	AP-4 complex subunit mu-1
2.27763	0.301402	O94855	SC24D_HUMAN	SEC24D	Protein transport protein Sec24D
2.27756	-0.229429	Q9BTE3	MCMBP_HUMAN	MCMBP	Mini-chromosome maintenance complex-binding protein
2.27733	0.277611	P01130	LDLR_HUMAN	LDLR	Low-density lipoprotein receptor
2.2773	0.172751	Q9C0B1	FTO_HUMAN	FTO	Alpha-ketoglutarate-dependent dioxygenase FTO
2.27651	0.218648	O60293	ZC3H1_HUMAN	ZFC3H1	Zinc finger C3H1 domain-containing protein
2.27638	-0.256674	O43826	G6PT1_HUMAN	SLC37A4	Glucose-6-phosphate exchanger SLC37A4
2.2737	0.522394	Q9Y625	GPC6_HUMAN	GPC6	Glypican-6
2.27368	-0.189028	O95239	KIF4A_HUMAN	KIF4A	Chromosome-associated kinesin KIF4A
2.27359	0.210655	P00395	COX1_HUMAN	MT-CO1	Cytochrome c oxidase subunit 1
2.27201	0.460004	P05026	AT1B1_HUMAN	ATP1B1	Sodium/potassium-transporting ATPase subunit beta-1
2.2698	-0.133781	P46060	RAGP1_HUMAN	RANGAP1	Ran GTPase-activating protein 1
2.26929	-0.0885673	P11586	C1TC_HUMAN	MTHFD1	C-1-tetrahydrofolate synthase, cytoplasmic
2.2682	0.99508	A8MTT3	CEBOS_HUMAN	CEBPZOS	Protein CEBPZOS
2.26804	-0.186244	Q5K651	SAMD9_HUMAN	SAMD9	Sterile alpha motif domain-containing protein 9
2.26774	0.0947762	Q9Y4C2	TCAF1_HUMAN	TCAF1	TRPM8 channel-associated factor 1
2.26758	-0.395724	Q9BRT9	SLD5_HUMAN	GINS4	DNA replication complex GINS protein SLD5
2.2657	0.0799227	Q9BYB4	GNB1L_HUMAN	GNB1L	Guanine nucleotide-binding protein subunit beta-like protein 1
2.2625	-0.1858	Q8WVM0	TFB1M_HUMAN	TFB1M	Dimethyladenosine transferase 1, mitochondrial
2.26224	0.292293	Q8IWA4	MFN1_HUMAN	MFN1	Mitofusin-1
2.26189	0.0963821	O00767	SCD_HUMAN	SCD	Stearoyl-CoA desaturase
2.26061	-0.411963	Q9H2E6	SEM6A_HUMAN	SEMA6A	Semaphorin-6A
2.26047	0.157366	P22695	QCR2_HUMAN	UQCRC2	Cytochrome b-c1 complex subunit 2, mitochondrial
2.25919	-0.560073	O60346	PHLP1_HUMAN	PHLPP1	PH domain leucine-rich repeat-containing protein phosphatase 1
2.25909	0.238465	Q9Y316	MEMO1_HUMAN	MEMO1	Protein MEMO1
2.25876	0.604011	O94851	MICA2_HUMAN	MICAL2	[F-actin]-monooxygenase MICAL2
2.25848	0.130216	P49257	LMAN1_HUMAN	LMAN1	Protein ERGIC-53
2.25408	0.100154	Q86SQ0	PHLB2_HUMAN	PHLDB2	Pleckstrin homology-like domain family B member 2
2.25358	-0.738805	Q6ZT21	TMPPE_HUMAN	TMPPE	Transmembrane protein with metallophosphoesterase domain
2.25316	-0.172786	Q9ULQ1	TPC1_HUMAN	TPCN1	Two pore channel protein 1
2.25241	-0.165328	Q96Q89	KI20B_HUMAN	KIF20B	Kinesin-like protein KIF20B
2.25167	0.901754	Q8NBJ9	SIDT2_HUMAN	SIDT2	SID1 transmembrane family member 2
2.25077	-0.131716	Q96S55	WRIP1_HUMAN	WRNIP1	ATPase WRNIP1
2.25038	0.486621	P54259	ATN1_HUMAN	ATN1	Atrophin-1
2.24967	0.24472	Q9BV23	ABHD6_HUMAN	ABHD6	Monoacylglycerol lipase ABHD6
2.2485	0.20364	Q15742	NAB2_HUMAN	NAB2	NGFI-A-binding protein 2
2.24831	-0.0918179	Q92900	RENT1_HUMAN	UPF1	Regulator of nonsense transcripts 1
2.24788	1.23715	Q96LD4	TRI47_HUMAN	TRIM47	E3 ubiquitin-protein ligase TRIM47
2.24614	-0.221737	Q86W74	ANR46_HUMAN	ANKRD46	Ankyrin repeat domain-containing protein 46
2.24384	0.357245	Q92692	NECT2_HUMAN	NECTIN2	Nectin-2
2.24268	0.081912	P51003	PAPOA_HUMAN	PAPOLA	Poly(A) polymerase alpha
2.24199	0.304719	Q9P0W2	HM20B_HUMAN	HMG20B	SWI/SNF-related matrix-associated actin-dependent regulator of chromatin subfamily E member 1-related
2.24181	0.222289	Q96FV2	SCRN2_HUMAN	SCRN2	Secernin-2
2.23891	-0.168082	O94822	LTN1_HUMAN	LTN1	E3 ubiquitin-protein ligase listerin
2.23722	0.172758	Q6P1Q0	LTMD1_HUMAN	LETMD1	LETM1 domain-containing protein 1
2.23624	0.215854	P17081	RHOQ_HUMAN	RHOQ	Rho-related GTP-binding protein RhoQ
2.23419	0.382356	Q9UMR5	PPT2_HUMAN	PPT2	Lysosomal thioesterase PPT2
2.23407	-0.272674	Q8NG31	KNL1_HUMAN	KNL1	Kinetochore scaffold 1
2.23155	0.137999	P05165	PCCA_HUMAN	PCCA	Propionyl-CoA carboxylase alpha chain, mitochondrial
2.23116	0.32498	Q96BD5	PF21A_HUMAN	PHF21A	PHD finger protein 21A
2.23053	0.166203	O60936	NOL3_HUMAN	NOL3	Nucleolar protein 3
2.23018	-0.279836	Q8IXQ4	GPAM1_HUMAN	GPALPP1	GPALPP motifs-containing protein 1
2.23017	0.19118	P06756	ITAV_HUMAN	ITGAV	Integrin alpha-V
2.22838	0.213658	Q9NSY0	NRBP2_HUMAN	NRBP2	Nuclear receptor-binding protein 2
2.22783	-0.305497	Q9Y2P5	S27A5_HUMAN	SLC27A5	Long-chain fatty acid transport protein 5
2.22713	0.257529	P47736	RPGP1_HUMAN	RAP1GAP	Rap1 GTPase-activating protein 1
2.22667	0.207283	P09936	UCHL1_HUMAN	UCHL1	Ubiquitin carboxyl-terminal hydrolase isozyme L1
2.22145	-0.158156	Q06830;cRAP-Q06830	PRDX1_HUMAN;cRAP-PRDX1_HUMAN	PRDX1;cRAP-PRDX1	Peroxiredoxin-1
2.22046	0.282842	Q96T17	MA7D2_HUMAN	MAP7D2	MAP7 domain-containing protein 2
2.21943	0.266073	Q96H78	S2544_HUMAN	SLC25A44	Solute carrier family 25 member 44
2.21816	-0.3533	Q9NP50	SHCAF_HUMAN	SINHCAF	SIN3-HDAC complex-associated factor
2.21629	0.324027	Q8TEW8	PAR3L_HUMAN	PARD3B	Partitioning defective 3 homolog B
2.2161	0.179046	Q9UBV2	SE1L1_HUMAN	SEL1L	Protein sel-1 homolog 1
2.21438	0.493407	P34913	HYES_HUMAN	EPHX2	Bifunctional epoxide hydrolase 2
2.21339	0.637707	Q96AD5	PLPL2_HUMAN	PNPLA2	Patatin-like phospholipase domain-containing protein 2
2.21149	0.477178	P0CW24	PNM6A_HUMAN	PNMA6A	Paraneoplastic antigen-like protein 6A
2.21093	0.214988	O95070	YIF1A_HUMAN	YIF1A	Protein YIF1A
2.21033	0.245754	Q13190	STX5_HUMAN	STX5	Syntaxin-5
2.21032	0.271562	O75379	VAMP4_HUMAN	VAMP4	Vesicle-associated membrane protein 4
2.20893	0.201083	Q14161	GIT2_HUMAN	GIT2	ARF GTPase-activating protein GIT2
2.20771	-0.144065	Q6P179	ERAP2_HUMAN	ERAP2	Endoplasmic reticulum aminopeptidase 2
2.20763	0.179493	O60443	GSDME_HUMAN	GSDME	Gasdermin-E
2.20581	0.52299	O14763	TR10B_HUMAN	TNFRSF10B	Tumor necrosis factor receptor superfamily member 10B
2.2054	0.182674	P53990	IST1_HUMAN	IST1	IST1 homolog
2.20459	-0.196154	Q9Y6X9	MORC2_HUMAN	MORC2	ATPase MORC2
2.20397	-0.250688	Q9NUG6	PDRG1_HUMAN	PDRG1	p53 and DNA damage-regulated protein 1
2.20351	0.440847	P59190	RAB15_HUMAN	RAB15	Ras-related protein Rab-15
2.20261	0.119185	Q08945	SSRP1_HUMAN	SSRP1	FACT complex subunit SSRP1
2.20236	0.15482	P27797	CALR_HUMAN	CALR	Calreticulin
2.20234	0.227911	O14908	GIPC1_HUMAN	GIPC1	PDZ domain-containing protein GIPC1
2.20171	-0.174385	Q5D0E6	DALD3_HUMAN	DALRD3	DALR anticodon-binding domain-containing protein 3
2.2011	-0.266495	O43502	RA51C_HUMAN	RAD51C	DNA repair protein RAD51 homolog 3
2.2008	0.353413	Q9H0Z9	RBM38_HUMAN	RBM38	RNA-binding protein 38
2.19775	0.470745	O75298	RTN2_HUMAN	RTN2	Reticulon-2
2.19741	-0.3268	Q15910	EZH2_HUMAN	EZH2	Histone-lysine N-methyltransferase EZH2
2.1967	0.253387	Q13332	PTPRS_HUMAN	PTPRS	Receptor-type tyrosine-protein phosphatase S
2.19344	0.485145	P42658	DPP6_HUMAN	DPP6	Dipeptidyl aminopeptidase-like protein 6
2.19308	0.144134	O14974	MYPT1_HUMAN	PPP1R12A	Protein phosphatase 1 regulatory subunit 12A
2.19191	-0.0903563	Q8N8A6	DDX51_HUMAN	DDX51	ATP-dependent RNA helicase DDX51
2.18839	0.275858	Q5M775	CYTSB_HUMAN	SPECC1	Cytospin-B
2.18724	0.283881	Q53EL6	PDCD4_HUMAN	PDCD4	Programmed cell death protein 4
2.18695	-0.088932	Q86U38	NOP9_HUMAN	NOP9	Nucleolar protein 9
2.18695	-0.197755	Q8WXX5	DNJC9_HUMAN	DNAJC9	DnaJ homolog subfamily C member 9
2.18506	0.153913	P23229	ITA6_HUMAN	ITGA6	Integrin alpha-6
2.1849	0.246448	Q92887	MRP2_HUMAN	ABCC2	ATP-binding cassette sub-family C member 2
2.18489	0.193711	Q9P2K5	MYEF2_HUMAN	MYEF2	Myelin expression factor 2
2.18457	0.198649	P54646	AAPK2_HUMAN	PRKAA2	5'-AMP-activated protein kinase catalytic subunit alpha-2
2.18423	-0.199083	Q8WUA2	PPIL4_HUMAN	PPIL4	Peptidyl-prolyl cis-trans isomerase-like 4
2.18407	-0.34946	P61254	RL26_HUMAN	RPL26	Large ribosomal subunit protein uL24
2.18404	0.248199	P00167;cRAP-P00167	CYB5_HUMAN;cRAP-CYB5_HUMAN	CYB5A;cRAP-CYB5A	Cytochrome b5
2.18391	-0.110109	A8CG34	P121C_HUMAN	POM121C	Nuclear envelope pore membrane protein POM 121C
2.18283	-0.194136	Q96EA4	SPDLY_HUMAN	SPDL1	Protein Spindly
2.18204	0.344918	Q9NP80	PLPL8_HUMAN	PNPLA8	Calcium-independent phospholipase A2-gamma
2.18196	-0.146106	P42166	LAP2A_HUMAN	TMPO	Lamina-associated polypeptide 2, isoform alpha
2.18156	0.158985	Q92576	PHF3_HUMAN	PHF3	PHD finger protein 3
2.17927	-0.169799	Q8TCF1	ZFAN1_HUMAN	ZFAND1	AN1-type zinc finger protein 1
2.17866	0.21138	P54802	ANAG_HUMAN	NAGLU	Alpha-N-acetylglucosaminidase
2.17846	-0.160011	O75182	SIN3B_HUMAN	SIN3B	Paired amphipathic helix protein Sin3b
2.17744	-0.301878	Q96F44	TRI11_HUMAN	TRIM11	E3 ubiquitin-protein ligase TRIM11
2.17678	0.187244	P49754	VPS41_HUMAN	VPS41	Vacuolar protein sorting-associated protein 41 homolog
2.17656	0.11804	Q12830	BPTF_HUMAN	BPTF	Nucleosome-remodeling factor subunit BPTF
2.17637	0.261079	Q96JC9	EAF1_HUMAN	EAF1	ELL-associated factor 1
2.1752	0.179016	P07947	YES_HUMAN	YES1	Tyrosine-protein kinase Yes
2.17518	0.100543	P13797	PLST_HUMAN	PLS3	Plastin-3
2.17452	-0.162432	Q96GM8	TOE1_HUMAN	TOE1	Target of EGR1 protein 1
2.17404	0.34318	Q96G74	OTUD5_HUMAN	OTUD5	OTU domain-containing protein 5
2.1729	0.156748	Q99798	ACON_HUMAN	ACO2	Aconitate hydratase, mitochondrial
2.17288	0.339611	O95461	LARG1_HUMAN	LARGE1	Xylosyl- and glucuronyltransferase LARGE1
2.17285	0.663667	P54219	VMAT1_HUMAN	SLC18A1	Chromaffin granule amine transporter
2.17281	0.404457	P15289	ARSA_HUMAN	ARSA	Arylsulfatase A
2.17062	-0.507091	Q96G04	EF2KT_HUMAN	EEF2KMT	Protein-lysine N-methyltransferase EEF2KMT
2.17046	0.0902963	P13010	XRCC5_HUMAN	XRCC5	X-ray repair cross-complementing protein 5
2.16985	1.11705	O43688	PLPP2_HUMAN	PLPP2	Phospholipid phosphatase 2
2.16898	0.317817	P80303	NUCB2_HUMAN	NUCB2	Nucleobindin-2
2.16852	0.454679	O15069	NACAD_HUMAN	NACAD	NAC-alpha domain-containing protein 1
2.16762	0.127439	O75131	CPNE3_HUMAN	CPNE3	Copine-3
2.16727	0.0997419	O60826	CCD22_HUMAN	CCDC22	Coiled-coil domain-containing protein 22
2.16674	-0.155997	P30520	PURA2_HUMAN	ADSS2	Adenylosuccinate synthetase isozyme 2
2.16654	0.121362	Q13724	MOGS_HUMAN	MOGS	Mannosyl-oligosaccharide glucosidase
2.16473	-0.514975	Q8WVK7	SKA2_HUMAN	SKA2	Spindle and kinetochore-associated protein 2
2.16284	-0.242771	Q8IWC1	MA7D3_HUMAN	MAP7D3	MAP7 domain-containing protein 3
2.16158	0.123283	Q13439	GOGA4_HUMAN	GOLGA4	Golgin subfamily A member 4
2.15969	-0.0746684	Q16531	DDB1_HUMAN	DDB1	DNA damage-binding protein 1
2.15712	-0.165201	Q6YHU6	THADA_HUMAN	THADA	tRNA (32-2'-O)-methyltransferase regulator THADA
2.15604	-0.0609913	O15226	NKRF_HUMAN	NKRF	NF-kappa-B-repressing factor
2.15571	-0.189048	Q96S59	RANB9_HUMAN	RANBP9	Ran-binding protein 9
2.1553	0.78308	Q9H161	ALX4_HUMAN	ALX4	Homeobox protein aristaless-like 4
2.15501	0.223273	Q7L775	EPMIP_HUMAN	EPM2AIP1	EPM2A-interacting protein 1
2.15425	0.151637	O14647	CHD2_HUMAN	CHD2	Chromodomain-helicase-DNA-binding protein 2
2.15306	0.16014	Q9BRQ8	FSP1_HUMAN	AIFM2	Ferroptosis suppressor protein 1
2.15155	-0.1391	Q6Q0C0	TRAF7_HUMAN	TRAF7	E3 ubiquitin-protein ligase TRAF7
2.15107	0.207712	Q5VWQ0	RSBN1_HUMAN	RSBN1	Lysine-specific demethylase 9
2.1503	0.15665	P07355	ANXA2_HUMAN	ANXA2	Annexin A2
2.14862	0.173253	O95302	FKBP9_HUMAN	FKBP9	Peptidyl-prolyl cis-trans isomerase FKBP9
2.14519	0.221761	Q6ZRV2	FA83H_HUMAN	FAM83H	Protein FAM83H
2.1449	0.281932	O00221	IKBE_HUMAN	NFKBIE	NF-kappa-B inhibitor epsilon
2.14372	0.250054	Q86VP1	TAXB1_HUMAN	TAX1BP1	Tax1-binding protein 1
2.14347	0.27243	Q9UKA9	PTBP2_HUMAN	PTBP2	Polypyrimidine tract-binding protein 2
2.14335	0.162097	Q8TD26	CHD6_HUMAN	CHD6	Chromodomain-helicase-DNA-binding protein 6
2.14301	0.149273	Q9UL54	TAOK2_HUMAN	TAOK2	Serine/threonine-protein kinase TAO2
2.14276	0.25308	Q8NBJ4	GOLM1_HUMAN	GOLM1	Golgi membrane protein 1
2.13889	0.0937357	Q9Y224	RTRAF_HUMAN	RTRAF	RNA transcription, translation and transport factor protein
2.13838	0.131893	P12814	ACTN1_HUMAN	ACTN1	Alpha-actinin-1
2.13713	0.0567713	Q15477	SKI2_HUMAN	SKIC2	Superkiller complex protein 2
2.13668	0.218588	Q16832	DDR2_HUMAN	DDR2	Discoidin domain-containing receptor 2
2.1364	0.342614	P09493	TPM1_HUMAN	TPM1	Tropomyosin alpha-1 chain
2.13639	0.115892	Q92979	NEP1_HUMAN	EMG1	Ribosomal RNA small subunit methyltransferase NEP1
2.13615	0.233216	Q3T906	GNPTA_HUMAN	GNPTAB	N-acetylglucosamine-1-phosphotransferase subunits alpha/beta
2.1355	0.86079	Q6NUI6	CHADL_HUMAN	CHADL	Chondroadherin-like protein
2.13484	-0.101785	Q96RR1	PEO1_HUMAN	TWNK	Twinkle mtDNA helicase
2.13434	0.226956	Q9HC16	ABC3G_HUMAN	APOBEC3G	DNA dC->dU-editing enzyme APOBEC-3G
2.13329	0.0565944	P31150	GDIA_HUMAN	GDI1	Rab GDP dissociation inhibitor alpha
2.13022	-0.182635	Q9UBK8	MTRR_HUMAN	MTRR	Methionine synthase reductase
2.12791	0.650662	P54284	CACB3_HUMAN	CACNB3	Voltage-dependent L-type calcium channel subunit beta-3
2.12747	0.520772	P00736	C1R_HUMAN	C1R	Complement C1r subcomponent
2.12697	0.160123	Q4G0F5	VP26B_HUMAN	VPS26B	Vacuolar protein sorting-associated protein 26B
2.12539	0.522395	Q16880	CGT_HUMAN	UGT8	2-hydroxyacylsphingosine 1-beta-galactosyltransferase
2.1245	0.0758381	Q96FX7	TRM61_HUMAN	TRMT61A	tRNA (adenine(58)-N(1))-methyltransferase catalytic subunit TRMT61A
2.12312	0.492652	Q9BWN1	PRR14_HUMAN	PRR14	Proline-rich protein 14
2.12294	-0.158491	Q13191	CBLB_HUMAN	CBLB	E3 ubiquitin-protein ligase CBL-B
2.12155	0.198879	Q9NWH9	SLTM_HUMAN	SLTM	SAFB-like transcription modulator
2.1213	0.0756989	O75691	UTP20_HUMAN	UTP20	Small subunit processome component 20 homolog
2.12115	0.214996	Q9BWD3	RTL8A_HUMAN	RTL8A	Retrotransposon Gag-like protein 8A
2.12043	0.20821	Q96DG6	CMBL_HUMAN	CMBL	Carboxymethylenebutenolidase homolog
2.12037	-0.144791	Q3B7T1	EDRF1_HUMAN	EDRF1	Erythroid differentiation-related factor 1
2.11868	-0.134857	Q9BV73	CP250_HUMAN	CEP250	Centrosome-associated protein CEP250
2.1173	0.149137	Q7Z478	DHX29_HUMAN	DHX29	ATP-dependent RNA helicase DHX29
2.11618	0.270448	O60858	TRI13_HUMAN	TRIM13	E3 ubiquitin-protein ligase TRIM13
2.11577	0.136296	P55265	DSRAD_HUMAN	ADAR	Double-stranded RNA-specific adenosine deaminase
2.11509	0.288098	Q14993	COJA1_HUMAN	COL19A1	Collagen alpha-1(XIX) chain
2.11454	-0.325957	Q14181	DPOA2_HUMAN	POLA2	DNA polymerase alpha subunit B
2.11411	0.150012	Q16851	UGPA_HUMAN	UGP2	UTP--glucose-1-phosphate uridylyltransferase
2.11338	0.135914	P22626	ROA2_HUMAN	HNRNPA2B1	Heterogeneous nuclear ribonucleoproteins A2/B1
2.11326	0.265001	Q9BSA4	TTYH2_HUMAN	TTYH2	Protein tweety homolog 2
2.11321	-0.132905	O43292	GPAA1_HUMAN	GPAA1	Glycosylphosphatidylinositol anchor attachment 1 protein
2.11116	0.314921	Q9BXI6	TB10A_HUMAN	TBC1D10A	TBC1 domain family member 10A
2.10748	-0.178736	Q9C0C9	UBE2O_HUMAN	UBE2O	(E3-independent) E2 ubiquitin-conjugating enzyme
2.10706	0.273306	Q5VT25	MRCKA_HUMAN	CDC42BPA	Serine/threonine-protein kinase MRCK alpha
2.10648	0.176508	P04179	SODM_HUMAN	SOD2	Superoxide dismutase [Mn], mitochondrial
2.10602	0.117931	P31040	SDHA_HUMAN	SDHA	Succinate dehydrogenase [ubiquinone] flavoprotein subunit, mitochondrial
2.10306	0.195704	Q9BXP2	S12A9_HUMAN	SLC12A9	Solute carrier family 12 member 9
2.10295	0.235568	Q5SNT2	TM201_HUMAN	TMEM201	Transmembrane protein 201
2.102	0.604832	P23677	IP3KA_HUMAN	ITPKA	Inositol-trisphosphate 3-kinase A
2.10147	0.130708	Q9NX57	RAB20_HUMAN	RAB20	Ras-related protein Rab-20
2.10028	-0.280296	Q9H8W4	PKHF2_HUMAN	PLEKHF2	Pleckstrin homology domain-containing family F member 2
2.09952	-0.194593	P57081	WDR4_HUMAN	WDR4	tRNA (guanine-N(7)-)-methyltransferase non-catalytic subunit WDR4
2.09937	1.34736	Q92935	EXTL1_HUMAN	EXTL1	Exostosin-like 1
2.09739	0.288417	P36959	GMPR1_HUMAN	GMPR	GMP reductase 1
2.09714	0.226109	Q93062	RBPMS_HUMAN	RBPMS	RNA-binding protein with multiple splicing
2.09695	0.255454	Q5SVS4	KMCP1_HUMAN	SLC25A30	Kidney mitochondrial carrier protein 1
2.09692	0.274914	Q9H479	FN3K_HUMAN	FN3K	Fructosamine-3-kinase
2.09636	-0.143954	Q13188	STK3_HUMAN	STK3	Serine/threonine-protein kinase 3
2.09626	0.0811443	Q96DB5	RMD1_HUMAN	RMDN1	Regulator of microtubule dynamics protein 1
2.0959	0.453258	O75911	DHRS3_HUMAN	DHRS3	Short-chain dehydrogenase/reductase 3
2.09584	0.201836	Q9Y394	DHRS7_HUMAN	DHRS7	Dehydrogenase/reductase SDR family member 7
2.09533	-0.079515	Q7L5N7	PCAT2_HUMAN	LPCAT2	Lysophosphatidylcholine acyltransferase 2
2.09481	-0.538062	Q5DX21	IGS11_HUMAN	IGSF11	Immunoglobulin superfamily member 11
2.09389	-0.279599	Q9UJX0	OSGI1_HUMAN	OSGIN1	Oxidative stress-induced growth inhibitor 1
2.09313	0.21022	O95159	ZFPL1_HUMAN	ZFPL1	Zinc finger protein-like 1
2.09307	0.183083	Q13029	PRDM2_HUMAN	PRDM2	PR domain zinc finger protein 2
2.0921	-0.14528	Q9BPX3	CND3_HUMAN	NCAPG	Condensin complex subunit 3
2.09176	0.2779	Q3KQU3	MA7D1_HUMAN	MAP7D1	MAP7 domain-containing protein 1
2.09164	-0.214485	Q9Y606	PUS1_HUMAN	PUS1	Pseudouridylate synthase 1 homolog
2.09116	0.147394	Q9H078	CLPB_HUMAN	CLPB	Mitochondrial disaggregase
2.09072	0.261503	O00533	NCHL1_HUMAN	CHL1	Neural cell adhesion molecule L1-like protein
2.08894	0.933287	Q9UBP4	DKK3_HUMAN	DKK3	Dickkopf-related protein 3
2.08873	0.261808	Q3KRA9	ALKB6_HUMAN	ALKBH6	Alpha-ketoglutarate-dependent dioxygenase alkB homolog 6
2.08845	0.239275	Q15382	RHEB_HUMAN	RHEB	GTP-binding protein Rheb
2.08785	0.0958214	Q9BVP2	GNL3_HUMAN	GNL3	Guanine nucleotide-binding protein-like 3
2.08614	0.184803	O75928	PIAS2_HUMAN	PIAS2	E3 SUMO-protein ligase PIAS2
2.08559	0.40044	O00339	MATN2_HUMAN	MATN2	Matrilin-2
2.08553	-0.148777	P20645	MPRD_HUMAN	M6PR	Cation-dependent mannose-6-phosphate receptor
2.08517	-0.43729	Q8NEM2	SHCBP_HUMAN	SHCBP1	SHC SH2 domain-binding protein 1
2.08444	0.455154	P30536	TSPO_HUMAN	TSPO	Translocator protein
2.08229	0.320157	Q15746	MYLK_HUMAN	MYLK	Myosin light chain kinase, smooth muscle
2.08175	0.0830092	Q96JH7	VCIP1_HUMAN	VCPIP1	Deubiquitinating protein VCPIP1
2.08162	0.78581	O14576	DC1I1_HUMAN	DYNC1I1	Cytoplasmic dynein 1 intermediate chain 1
2.08135	-0.141822	Q9HC21	TPC_HUMAN	SLC25A19	Mitochondrial thiamine pyrophosphate carrier
2.0809	0.102122	P07686	HEXB_HUMAN	HEXB	Beta-hexosaminidase subunit beta
2.08054	-0.236424	Q9NSY1	BMP2K_HUMAN	BMP2K	BMP-2-inducible protein kinase
2.08052	0.103692	Q96T58	MINT_HUMAN	SPEN	Msx2-interacting protein
2.08008	-0.127656	Q8N3Y1	FBXW8_HUMAN	FBXW8	F-box/WD repeat-containing protein 8
2.07986	-0.227084	Q9Y6K0	CEPT1_HUMAN	CEPT1	Choline/ethanolaminephosphotransferase 1
2.07916	0.623065	A6NGB9	WIPF3_HUMAN	WIPF3	WAS/WASL-interacting protein family member 3
2.07908	0.156922	Q8IYU2	HACE1_HUMAN	HACE1	E3 ubiquitin-protein ligase HACE1
2.07895	0.102254	O00170	AIP_HUMAN	AIP	AH receptor-interacting protein
2.07798	0.15741	Q9HAT2	SIAE_HUMAN	SIAE	Sialate O-acetylesterase
2.07776	0.102008	P51858	HDGF_HUMAN	HDGF	Hepatoma-derived growth factor
2.07738	0.110623	Q9UNQ2	DIM1_HUMAN	DIMT1	Probable dimethyladenosine transferase
2.07605	0.110262	Q9UKM7	MA1B1_HUMAN	MAN1B1	Endoplasmic reticulum mannosyl-oligosaccharide 1,2-alpha-mannosidase
2.07528	0.252887	P21283	VATC1_HUMAN	ATP6V1C1	V-type proton ATPase subunit C 1
2.07514	0.226512	Q9NP64	ZCC17_HUMAN	ZCCHC17	Zinc finger CCHC domain-containing protein 17
2.07477	-0.249489	Q8WUX2	CHAC2_HUMAN	CHAC2	Glutathione-specific gamma-glutamylcyclotransferase 2
2.07429	0.156455	P40123	CAP2_HUMAN	CAP2	Adenylyl cyclase-associated protein 2
2.07212	1.18116	Q8N145	LGI3_HUMAN	LGI3	Leucine-rich repeat LGI family member 3
2.07161	0.233685	Q86WV6	STING_HUMAN	STING1	Stimulator of interferon genes protein
2.07151	-0.388117	O95625	ZBT11_HUMAN	ZBTB11	Zinc finger and BTB domain-containing protein 11
2.07082	0.259346	P35240	MERL_HUMAN	NF2	Merlin
2.07069	0.228323	Q9H1D9	RPC6_HUMAN	POLR3F	DNA-directed RNA polymerase III subunit RPC6
2.07062	-0.223043	Q96B26	EXOS8_HUMAN	EXOSC8	Exosome complex component RRP43
2.07021	0.156445	Q13671	RIN1_HUMAN	RIN1	Ras and Rab interactor 1
2.06996	-0.16647	Q969Z0	FAKD4_HUMAN	TBRG4	FAST kinase domain-containing protein 4
2.06973	-0.250618	Q99759	M3K3_HUMAN	MAP3K3	Mitogen-activated protein kinase kinase kinase 3
2.06702	0.120794	Q9NSE4	SYIM_HUMAN	IARS2	Isoleucine--tRNA ligase, mitochondrial
2.0665	0.394504	Q9H5I5	PIEZ2_HUMAN	PIEZO2	Piezo-type mechanosensitive ion channel component 2
2.06611	0.258087	O00151	PDLI1_HUMAN	PDLIM1	PDZ and LIM domain protein 1
2.06555	0.335035	Q16877	F264_HUMAN	PFKFB4	6-phosphofructo-2-kinase/fructose-2,6-bisphosphatase 4
2.06256	0.460144	P28068	DMB_HUMAN	HLA-DMB	HLA class II histocompatibility antigen, DM beta chain
2.06201	-0.214128	Q6ZN17	LN28B_HUMAN	LIN28B	Protein lin-28 homolog B
2.06089	-0.383823	Q14679	TTLL4_HUMAN	TTLL4	Tubulin monoglutamylase TTLL4
2.05978	-0.297191	Q9BSQ5	CCM2_HUMAN	CCM2	Cerebral cavernous malformations 2 protein
2.0597	0.174276	P20674	COX5A_HUMAN	COX5A	Cytochrome c oxidase subunit 5A, mitochondrial
2.05933	-0.413332	O75771	RA51D_HUMAN	RAD51D	DNA repair protein RAD51 homolog 4
2.05733	0.364367	Q14244	MAP7_HUMAN	MAP7	Ensconsin
2.05715	0.143035	Q7Z7L7	ZER1_HUMAN	ZER1	Protein zer-1 homolog
2.05702	0.169546	Q7L804	RFIP2_HUMAN	RAB11FIP2	Rab11 family-interacting protein 2
2.05505	-0.148172	Q8IVL1	NAV2_HUMAN	NAV2	Neuron navigator 2
2.05371	-0.248576	Q9NRL2	BAZ1A_HUMAN	BAZ1A	Bromodomain adjacent to zinc finger domain protein 1A
2.05188	0.236078	O75348	VATG1_HUMAN	ATP6V1G1	V-type proton ATPase subunit G 1
2.05162	0.31026	Q12893	TM115_HUMAN	TMEM115	Transmembrane protein 115
2.05095	0.23882	Q9BW30	TPPP3_HUMAN	TPPP3	Tubulin polymerization-promoting protein family member 3
2.04749	-0.138917	O60343	TBCD4_HUMAN	TBC1D4	TBC1 domain family member 4
2.04685	-0.077837	Q8IYD1	ERF3B_HUMAN	GSPT2	Eukaryotic peptide chain release factor GTP-binding subunit ERF3B
2.04684	-0.286167	Q9BYN0	SRXN1_HUMAN	SRXN1	Sulfiredoxin-1
2.04242	0.160338	Q9NRY4	RHG35_HUMAN	ARHGAP35	Rho GTPase-activating protein 35
2.04158	-0.250014	Q00765	REEP5_HUMAN	REEP5	Receptor expression-enhancing protein 5
2.04004	0.246042	Q2M2I8	AAK1_HUMAN	AAK1	AP2-associated protein kinase 1
2.03879	0.161367	Q8WWM9	CYGB_HUMAN	CYGB	Cytoglobin
2.03845	-0.121991	O43264	ZW10_HUMAN	ZW10	Centromere/kinetochore protein zw10 homolog
2.03715	-0.0799484	Q9UBF2	COPG2_HUMAN	COPG2	Coatomer subunit gamma-2
2.03653	0.145693	Q07002	CDK18_HUMAN	CDK18	Cyclin-dependent kinase 18
2.03644	-0.207695	Q13129	RLF_HUMAN	RLF	Zinc finger protein Rlf
2.03575	0.271704	Q92766	RREB1_HUMAN	RREB1	Ras-responsive element-binding protein 1
2.03517	0.144155	Q86VN1	VPS36_HUMAN	VPS36	Vacuolar protein-sorting-associated protein 36
2.03345	0.126633	P51659	DHB4_HUMAN	HSD17B4	Peroxisomal multifunctional enzyme type 2
2.03337	0.215199	Q9Y450	HBS1L_HUMAN	HBS1L	HBS1-like protein
2.03213	0.19471	P07339;cRAP-P07339	CATD_HUMAN;cRAP-CATD_HUMAN	CTSD;cRAP-CTSD	Cathepsin D
2.03142	0.347057	Q7Z4K8	TRI46_HUMAN	TRIM46	Tripartite motif-containing protein 46
2.03103	-0.154495	Q8IVD9	NUDC3_HUMAN	NUDCD3	NudC domain-containing protein 3
2.02949	0.223717	Q9Y4D8	HECD4_HUMAN	HECTD4	Probable E3 ubiquitin-protein ligase HECTD4
2.02928	0.137144	Q9Y2D4	EXC6B_HUMAN	EXOC6B	Exocyst complex component 6B
2.0291	0.199474	Q8NHX9	TPC2_HUMAN	TPCN2	Two pore channel protein 2
2.02878	0.168853	Q9UPT5	EXOC7_HUMAN	EXOC7	Exocyst complex component 7
2.0284	0.233063	Q13595	TRA2A_HUMAN	TRA2A	Transformer-2 protein homolog alpha
2.02656	0.213835	Q8TBA6	GOGA5_HUMAN	GOLGA5	Golgin subfamily A member 5
2.02652	0.0735993	O75533	SF3B1_HUMAN	SF3B1	Splicing factor 3B subunit 1
2.02357	-0.0411534	O14744	ANM5_HUMAN	PRMT5	Protein arginine N-methyltransferase 5
2.02266	0.189205	O75874	IDHC_HUMAN	IDH1	Isocitrate dehydrogenase [NADP] cytoplasmic
2.0226	0.180329	P20340	RAB6A_HUMAN	RAB6A	Ras-related protein Rab-6A
2.0216	0.190995	Q9H7C9	AAMDC_HUMAN	AAMDC	Mth938 domain-containing protein
2.02083	0.329358	Q6ZRY4	RBPS2_HUMAN	RBPMS2	RNA-binding protein with multiple splicing 2
2.01834	-0.167567	Q9Y2C4	EXOG_HUMAN	EXOG	Nuclease EXOG, mitochondrial
2.01751	-0.175705	Q96P11	NSUN5_HUMAN	NSUN5	28S rRNA (cytosine-C(5))-methyltransferase
2.01749	0.201503	Q14964	RB39A_HUMAN	RAB39A	Ras-related protein Rab-39A
2.01652	0.225302	Q9NRA0	SPHK2_HUMAN	SPHK2	Sphingosine kinase 2
2.01399	0.280903	Q9H2K8	TAOK3_HUMAN	TAOK3	Serine/threonine-protein kinase TAO3
2.01324	0.0552058	P28331	NDUS1_HUMAN	NDUFS1	NADH-ubiquinone oxidoreductase 75 kDa subunit, mitochondrial
2.01306	-0.326181	Q15125	EBP_HUMAN	EBP	3-beta-hydroxysteroid-Delta(8),Delta(7)-isomerase
2.01257	0.136886	Q4ZG55	GREB1_HUMAN	GREB1	Protein GREB1
2.01187	0.306226	Q9BQD7	ANKMT_HUMAN	ANTKMT	Adenine nucleotide translocase lysine N-methyltransferase
2.00945	0.173181	Q13573	SNW1_HUMAN	SNW1	SNW domain-containing protein 1
2.00822	0.184155	Q15208	STK38_HUMAN	STK38	Serine/threonine-protein kinase 38
2.00796	0.136476	P18085	ARF4_HUMAN	ARF4	ADP-ribosylation factor 4
2.00673	0.153375	Q9UHL4	DPP2_HUMAN	DPP7	Dipeptidyl peptidase 2
2.00671	0.450071	Q0ZGT2	NEXN_HUMAN	NEXN	Nexilin
2.00617	-0.23567	Q8NFH3	NUP43_HUMAN	NUP43	Nucleoporin Nup43
2.00593	-0.298968	Q96B54	ZN428_HUMAN	ZNF428	Zinc finger protein 428
2.00591	-0.282977	Q05469	LIPS_HUMAN	LIPE	Hormone-sensitive lipase
2.00533	0.14326	Q9BSB4	ATGA1_HUMAN	ATG101	Autophagy-related protein 101
2.00514	-0.274142	Q8NB37	GALD1_HUMAN	GATD1	Glutamine amidotransferase-like class 1 domain-containing protein 1
2.00445	-0.408276	Q6P444	MTFR2_HUMAN	MTFR2	Mitochondrial fission regulator 2
2.00324	0.243717	Q00653	NFKB2_HUMAN	NFKB2	Nuclear factor NF-kappa-B p100 subunit
2.00298	0.191297	Q9HA82	CERS4_HUMAN	CERS4	Ceramide synthase 4
2.00276	0.116008	P53602	MVD1_HUMAN	MVD	Diphosphomevalonate decarboxylase
2.00228	-0.139529	O43824	GTPB6_HUMAN	GTPBP6	Putative GTP-binding protein 6
2.00215	0.236929	Q9Y4F5	C170B_HUMAN	CEP170B	Centrosomal protein of 170 kDa protein B
2.00101	-0.0835614	P11908	PRPS2_HUMAN	PRPS2	Ribose-phosphate pyrophosphokinase 2
2.00095	-0.131661	Q6UB35	C1TM_HUMAN	MTHFD1L	Monofunctional C1-tetrahydrofolate synthase, mitochondrial
2.00067	0.528008	Q05084	ICA69_HUMAN	ICA1	Islet cell autoantigen 1
2.00005	0.260547	Q658P3	STEA3_HUMAN	STEAP3	Metalloreductase STEAP3
1.99885	-0.131352	Q9GZT8	NIF3L_HUMAN	NIF3L1	NIF3-like protein 1
1.99848	-0.428948	Q9Y576	ASB1_HUMAN	ASB1	Ankyrin repeat and SOCS box protein 1
1.99738	-0.141116	Q14331	FRG1_HUMAN	FRG1	Protein FRG1
1.99681	0.132234	Q9NWZ5	UCKL1_HUMAN	UCKL1	Uridine-cytidine kinase-like 1
1.99506	0.218499	Q14165	MLEC_HUMAN	MLEC	Malectin
1.99456	-0.170117	Q52LA3	LIN52_HUMAN	LIN52	Protein lin-52 homolog
1.99317	-0.0585279	O95714	HERC2_HUMAN	HERC2	E3 ubiquitin-protein ligase HERC2
1.99212	0.214779	P15586	GNS_HUMAN	GNS	N-acetylglucosamine-6-sulfatase
1.99122	0.215946	Q9BWL3	CA043_HUMAN	C1orf43	Protein C1orf43
1.99078	0.327123	Q13740	CD166_HUMAN	ALCAM	CD166 antigen
1.98981	0.240474	Q86SR1	GLT10_HUMAN	GALNT10	Polypeptide N-acetylgalactosaminyltransferase 10
1.9893	-0.280211	Q8N543	OGFD1_HUMAN	OGFOD1	Prolyl 3-hydroxylase OGFOD1
1.98847	0.599844	P01033	TIMP1_HUMAN	TIMP1	Metalloproteinase inhibitor 1
1.98823	-0.174222	O15164	TIF1A_HUMAN	TRIM24	Transcription intermediary factor 1-alpha
1.98813	0.55233	P55899	FCGRN_HUMAN	FCGRT	IgG receptor FcRn large subunit p51
1.98743	1.10296	P00533	EGFR_HUMAN	EGFR	Epidermal growth factor receptor
1.98735	0.316267	Q8N9I9	DTX3_HUMAN	DTX3	Probable E3 ubiquitin-protein ligase DTX3
1.98484	0.191334	Q9Y613	FHOD1_HUMAN	FHOD1	FH1/FH2 domain-containing protein 1
1.9841	-0.147279	O14672	ADA10_HUMAN	ADAM10	Disintegrin and metalloproteinase domain-containing protein 10
1.98297	0.282464	P48556	PSMD8_HUMAN	PSMD8	26S proteasome non-ATPase regulatory subunit 8
1.98277	0.331019	O94886	CSCL1_HUMAN	TMEM63A	CSC1-like protein 1
1.98156	-0.193164	Q9BRU9	UTP23_HUMAN	UTP23	rRNA-processing protein UTP23 homolog
1.98146	-0.168175	Q9UPQ3	AGAP1_HUMAN	AGAP1	Arf-GAP with GTPase, ANK repeat and PH domain-containing protein 1
1.98121	0.220253	Q9H8H3	TMT1A_HUMAN	TMT1A	N6-adenosine-methyltransferase TMT1A
1.98113	0.386992	Q9BR09	NEUL2_HUMAN	NEURL2	Neuralized-like protein 2
1.98091	0.177582	P51531	SMCA2_HUMAN	SMARCA2	Probable global transcription activator SNF2L2
1.9806	0.290041	P29992	GNA11_HUMAN	GNA11	Guanine nucleotide-binding protein subunit alpha-11
1.97917	0.685147	Q9NT99	LRC4B_HUMAN	LRRC4B	Leucine-rich repeat-containing protein 4B
1.97912	0.115028	Q9NW64	RBM22_HUMAN	RBM22	Pre-mRNA-splicing factor RBM22
1.9788	-0.31538	Q8TAP8	PPR35_HUMAN	PPP1R35	Protein phosphatase 1 regulatory subunit 35
1.97761	0.198532	P09471	GNAO_HUMAN	GNAO1	Guanine nucleotide-binding protein G(o) subunit alpha
1.97662	-0.240364	Q9NXW2	DJB12_HUMAN	DNAJB12	DnaJ homolog subfamily B member 12
1.97568	0.68141	Q9H4E5	RHOJ_HUMAN	RHOJ	Rho-related GTP-binding protein RhoJ
1.97538	0.0969086	Q96PU8	QKI_HUMAN	QKI	KH domain-containing RNA-binding protein QKI
1.9749	0.176026	Q8WTS6	SETD7_HUMAN	SETD7	Histone-lysine N-methyltransferase SETD7
1.97405	0.497387	Q9UKG9	OCTC_HUMAN	CROT	Peroxisomal carnitine O-octanoyltransferase
1.97397	0.991865	O15079	SNPH_HUMAN	SNPH	Syntaphilin
1.97391	-0.350456	Q96MN5	TEAN2_HUMAN	TCEANC2	Transcription elongation factor A N-terminal and central domain-containing protein 2
1.97346	0.206707	O14556	G3PT_HUMAN	GAPDHS	Glyceraldehyde-3-phosphate dehydrogenase, testis-specific
1.97303	0.272361	Q3MIN7	RGL3_HUMAN	RGL3	Ral guanine nucleotide dissociation stimulator-like 3
1.97165	-0.285561	Q8NHM5	KDM2B_HUMAN	KDM2B	Lysine-specific demethylase 2B
1.97164	0.384092	Q9BZ67	FRMD8_HUMAN	FRMD8	FERM domain-containing protein 8
1.97161	-0.327105	Q49AG3	ZBED5_HUMAN	ZBED5	Zinc finger BED domain-containing protein 5
1.97041	0.107504	P35237	SPB6_HUMAN	SERPINB6	Serpin B6
1.96942	0.499366	Q8N6U8	GP161_HUMAN	GPR161	G-protein coupled receptor 161
1.96881	0.425732	Q9BQL6	FERM1_HUMAN	FERMT1	Fermitin family homolog 1
1.96837	0.423252	Q9NYS0	KBRS1_HUMAN	NKIRAS1	NF-kappa-B inhibitor-interacting Ras-like protein 1
1.96786	0.475778	P54687	BCAT1_HUMAN	BCAT1	Branched-chain-amino-acid aminotransferase, cytosolic
1.96719	-0.2863	Q9BT04	FUZZY_HUMAN	FUZ	Protein fuzzy homolog
1.967	0.665419	P13497	BMP1_HUMAN	BMP1	Bone morphogenetic protein 1
1.96669	0.148819	Q96RF0	SNX18_HUMAN	SNX18	Sorting nexin-18
1.96613	0.135785	Q14789	GOGB1_HUMAN	GOLGB1	Golgin subfamily B member 1
1.96574	-0.100372	P41091	IF2G_HUMAN	EIF2S3	Eukaryotic translation initiation factor 2 subunit 3
1.96558	0.155782	O00423	EMAL1_HUMAN	EML1	Echinoderm microtubule-associated protein-like 1
1.96507	0.183834	Q3SXM5	HSDL1_HUMAN	HSDL1	Inactive hydroxysteroid dehydrogenase-like protein 1
1.96506	-0.551423	Q96GR4	ZDH12_HUMAN	ZDHHC12	Palmitoyltransferase ZDHHC12
1.96203	-0.135194	Q8WV22	NSE1_HUMAN	NSMCE1	Non-structural maintenance of chromosomes element 1 homolog
1.96081	0.427781	O14782	KIF3C_HUMAN	KIF3C	Kinesin-like protein KIF3C
1.96067	-0.153768	Q6VN20	RBP10_HUMAN	RANBP10	Ran-binding protein 10
1.95928	-0.487638	P24530	EDNRB_HUMAN	EDNRB	Endothelin receptor type B
1.95862	0.12511	Q16831	UPP1_HUMAN	UPP1	Uridine phosphorylase 1
1.95857	0.347138	Q9NRB3	CHSTC_HUMAN	CHST12	Carbohydrate sulfotransferase 12
1.95814	1.4702	P0CG47;P0CG48	UBB_HUMAN;UBC_HUMAN	UBB;UBC	Polyubiquitin-B
1.95774	0.126902	Q9Y2K6	UBP20_HUMAN	USP20	Ubiquitin carboxyl-terminal hydrolase 20
1.95754	-0.34261	Q9BZX2	UCK2_HUMAN	UCK2	Uridine-cytidine kinase 2
1.95753	0.133801	P33121	ACSL1_HUMAN	ACSL1	Long-chain-fatty-acid--CoA ligase 1
1.95663	0.346107	Q9HCJ1	ANKH_HUMAN	ANKH	Progressive ankylosis protein homolog
1.95532	0.0728927	P43686	PRS6B_HUMAN	PSMC4	26S proteasome regulatory subunit 6B
1.95407	0.124684	Q6L8Q7	PDE12_HUMAN	PDE12	2',5'-phosphodiesterase 12
1.9519	0.776556	Q13009	TIAM1_HUMAN	TIAM1	Rho guanine nucleotide exchange factor TIAM1
1.95134	0.254051	Q01844	EWS_HUMAN	EWSR1	RNA-binding protein EWS
1.95106	0.169265	Q9Y3B4	SF3B6_HUMAN	SF3B6	Splicing factor 3B subunit 6
1.95106	0.176742	O14686	KMT2D_HUMAN	KMT2D	Histone-lysine N-methyltransferase 2D
1.95092	0.191991	Q96CM8	ACSF2_HUMAN	ACSF2	Medium-chain acyl-CoA ligase ACSF2, mitochondrial
1.94987	-0.181192	Q9UKF6	CPSF3_HUMAN	CPSF3	Cleavage and polyadenylation specificity factor subunit 3
1.94972	0.325514	Q6ZU65	UBN2_HUMAN	UBN2	Ubinuclein-2
1.94953	0.130975	Q86XA9	HTR5A_HUMAN	HEATR5A	HEAT repeat-containing protein 5A
1.94632	0.394608	Q63HR2	TENS2_HUMAN	TNS2	Tensin-2
1.94589	-0.122779	Q96GC5	RM48_HUMAN	MRPL48	Large ribosomal subunit protein mL48
1.94396	-0.477878	P56749	CLD12_HUMAN	CLDN12	Claudin-12
1.94393	0.500295	Q9BPX6	MICU1_HUMAN	MICU1	Calcium uptake protein 1, mitochondrial
1.94216	-0.0808477	Q9BUK6	MSTO1_HUMAN	MSTO1	Protein misato homolog 1
1.94017	0.1056	P53004	BIEA_HUMAN	BLVRA	Biliverdin reductase A
1.93939	0.525752	Q96S99	PKHF1_HUMAN	PLEKHF1	Pleckstrin homology domain-containing family F member 1
1.93874	0.0926895	P55786	PSA_HUMAN	NPEPPS	Puromycin-sensitive aminopeptidase
1.93858	0.302555	P53814	SMTN_HUMAN	SMTN	Smoothelin
1.93772	-0.177086	Q96HP4	OXND1_HUMAN	OXNAD1	Oxidoreductase NAD-binding domain-containing protein 1
1.93598	0.0964746	Q6PJI9	WDR59_HUMAN	WDR59	GATOR complex protein WDR59
1.93573	0.388858	Q7Z736	PKHH3_HUMAN	PLEKHH3	Pleckstrin homology domain-containing family H member 3
1.93565	-0.255742	P46736	BRCC3_HUMAN	BRCC3	Lys-63-specific deubiquitinase BRCC36
1.93526	0.459912	O14683	P5I11_HUMAN	TP53I11	Tumor protein p53-inducible protein 11
1.93511	0.278265	Q8IZV5	RDH10_HUMAN	RDH10	Retinol dehydrogenase 10
1.9347	0.398372	Q8IYM9	TRI22_HUMAN	TRIM22	E3 ubiquitin-protein ligase TRIM22
1.93467	-0.187201	O00213	APBB1_HUMAN	APBB1	Amyloid beta precursor protein binding family B member 1
1.93461	0.270376	Q15121	PEA15_HUMAN	PEA15	Astrocytic phosphoprotein PEA-15
1.93427	0.500409	Q9UJ78	ZMYM5_HUMAN	ZMYM5	Zinc finger MYM-type protein 5
1.93352	-0.0694175	Q92616	GCN1_HUMAN	GCN1	Stalled ribosome sensor GCN1
1.93345	-0.2031	Q12933	TRAF2_HUMAN	TRAF2	TNF receptor-associated factor 2
1.93195	-0.150208	Q15025	TNIP1_HUMAN	TNIP1	TNFAIP3-interacting protein 1
1.92882	0.486508	Q9Y2J4	AMOL2_HUMAN	AMOTL2	Angiomotin-like protein 2
1.92878	0.330241	Q96K58	ZN668_HUMAN	ZNF668	Zinc finger protein 668
1.92569	0.166863	Q32P28	P3H1_HUMAN	P3H1	Prolyl 3-hydroxylase 1
1.92528	-0.162827	O15063	GRRE1_HUMAN	GARRE1	Granule associated Rac and RHOG effector protein 1
1.9245	0.186702	P29466	CASP1_HUMAN	CASP1	Caspase-1
1.92419	-0.139938	Q7Z3T8	ZFY16_HUMAN	ZFYVE16	Zinc finger FYVE domain-containing protein 16
1.92418	0.24871	P00156	CYB_HUMAN	MT-CYB	Cytochrome b
1.92287	-0.122096	Q9UJX4	APC5_HUMAN	ANAPC5	Anaphase-promoting complex subunit 5
1.92241	0.19191	P11310	ACADM_HUMAN	ACADM	Medium-chain specific acyl-CoA dehydrogenase, mitochondrial
1.91925	0.0971961	P49590	SYHM_HUMAN	HARS2	Histidine--tRNA ligase, mitochondrial
1.91883	-0.443813	Q8WTW4	NPRL2_HUMAN	NPRL2	GATOR1 complex protein NPRL2
1.91748	0.084342	Q10472	GALT1_HUMAN	GALNT1	Polypeptide N-acetylgalactosaminyltransferase 1
1.9171	-0.236299	Q9GZZ1	NAA50_HUMAN	NAA50	N-alpha-acetyltransferase 50
1.91706	0.0614004	Q9BZF1	OSBL8_HUMAN	OSBPL8	Oxysterol-binding protein-related protein 8
1.9164	-0.436883	A2VDJ0	T131L_HUMAN	TMEM131L	Transmembrane protein 131-like
1.91531	0.166191	Q9ULX6	AKP8L_HUMAN	AKAP8L	A-kinase anchor protein 8-like
1.91511	-0.135239	Q8WUY1	THEM6_HUMAN	THEM6	Protein THEM6
1.91414	0.212916	Q14657	LAGE3_HUMAN	LAGE3	EKC/KEOPS complex subunit LAGE3
1.91397	-0.0711169	O00410	IPO5_HUMAN	IPO5	Importin-5
1.91161	0.386159	Q13797	ITA9_HUMAN	ITGA9	Integrin alpha-9
1.91078	-0.105547	O00425	IF2B3_HUMAN	IGF2BP3	Insulin-like growth factor 2 mRNA-binding protein 3
1.91067	0.374854	Q8IWA5	CTL2_HUMAN	SLC44A2	Choline transporter-like protein 2
1.91024	-0.18514	Q9P2M4	TBC14_HUMAN	TBC1D14	TBC1 domain family member 14
1.90998	-0.17705	O75164	KDM4A_HUMAN	KDM4A	Lysine-specific demethylase 4A
1.90816	0.134902	Q8N0Z8	PUSL1_HUMAN	PUSL1	tRNA pseudouridine synthase-like 1
1.90814	0.0966792	Q9BUQ8	DDX23_HUMAN	DDX23	Probable ATP-dependent RNA helicase DDX23
1.90808	0.121267	P78332	RBM6_HUMAN	RBM6	RNA-binding protein 6
1.90736	0.198225	Q13362	2A5G_HUMAN	PPP2R5C	Serine/threonine-protein phosphatase 2A 56 kDa regulatory subunit gamma isoform
1.9072	-0.284141	P54105	ICLN_HUMAN	CLNS1A	Methylosome subunit pICln
1.90671	-0.257483	O75607	NPM3_HUMAN	NPM3	Nucleoplasmin-3
1.90661	-0.390625	Q13615	MTMR3_HUMAN	MTMR3	Myotubularin-related protein 3
1.90601	-0.312708	P41162	ETV3_HUMAN	ETV3	ETS translocation variant 3
1.90598	0.419004	Q6PCB0	VWA1_HUMAN	VWA1	von Willebrand factor A domain-containing protein 1
1.90482	0.100641	Q9H0D6	XRN2_HUMAN	XRN2	5'-3' exoribonuclease 2
1.90472	0.084034	O95571	ETHE1_HUMAN	ETHE1	Persulfide dioxygenase ETHE1, mitochondrial
1.90391	-0.160954	Q9Y6E2	5MP1_HUMAN	BZW2	eIF5-mimic protein 1
1.90376	-0.145509	Q9BW85	YJU2_HUMAN	YJU2	Splicing factor YJU2
1.90325	0.0922508	P48507	GSH0_HUMAN	GCLM	Glutamate--cysteine ligase regulatory subunit
1.90024	0.0482035	Q14204	DYHC1_HUMAN	DYNC1H1	Cytoplasmic dynein 1 heavy chain 1
1.89954	-0.50093	Q9Y620	RA54B_HUMAN	RAD54B	DNA repair and recombination protein RAD54B
1.89911	0.112011	Q96TA1	NIBA2_HUMAN	NIBAN2	Protein Niban 2
1.89901	-0.164558	P52564	MP2K6_HUMAN	MAP2K6	Dual specificity mitogen-activated protein kinase kinase 6
1.89805	0.610914	Q9UPV0	CE164_HUMAN	CEP164	Centrosomal protein of 164 kDa
1.89707	0.0963426	Q9UID3	VPS51_HUMAN	VPS51	Vacuolar protein sorting-associated protein 51 homolog
1.89682	0.644575	Q92619	HMHA1_HUMAN	ARHGAP45	Rho GTPase-activating protein 45
1.89647	0.339833	Q96M27	PRRC1_HUMAN	PRRC1	Protein PRRC1
1.89545	0.12881	Q00535	CDK5_HUMAN	CDK5	Cyclin-dependent kinase 5
1.89529	0.189263	Q9Y255	PRLD1_HUMAN	PRELID1	PRELI domain-containing protein 1, mitochondrial
1.89528	0.346459	Q9H2G4	TSYL2_HUMAN	TSPYL2	Testis-specific Y-encoded-like protein 2
1.89438	-0.18884	Q9H3H1	MOD5_HUMAN	TRIT1	tRNA dimethylallyltransferase
1.89398	0.13623	Q13557	KCC2D_HUMAN	CAMK2D	Calcium/calmodulin-dependent protein kinase type II subunit delta
1.89329	0.29258	Q6DHV7	ADAL_HUMAN	ADAL	Adenosine deaminase-like protein
1.89321	0.485118	Q9NWH2	TM242_HUMAN	TMEM242	Transmembrane protein 242
1.89312	-0.49709	Q9BR77	CCD77_HUMAN	CCDC77	Coiled-coil domain-containing protein 77
1.89303	0.14719	Q9H6R4	NOL6_HUMAN	NOL6	Nucleolar protein 6
1.89195	-0.244848	Q6PI98	IN80C_HUMAN	INO80C	INO80 complex subunit C
1.89105	0.132316	Q15165	PON2_HUMAN	PON2	Serum paraoxonase/arylesterase 2
1.89089	0.732133	Q9Y5Q0	FADS3_HUMAN	FADS3	Fatty acid desaturase 3
1.89003	-0.214299	Q9UKA4	AKA11_HUMAN	AKAP11	A-kinase anchor protein 11
1.88957	0.204206	P49795	RGS19_HUMAN	RGS19	Regulator of G-protein signaling 19
1.88719	0.123981	P53367	ARFP1_HUMAN	ARFIP1	Arfaptin-1
1.88701	-0.129586	Q9H9Y2	RPF1_HUMAN	RPF1	Ribosome production factor 1
1.88686	0.444644	P17535	JUND_HUMAN	JUND	Transcription factor JunD
1.8866	0.137913	Q96SI1	KCD15_HUMAN	KCTD15	BTB/POZ domain-containing protein KCTD15
1.88404	-0.102307	P26373	RL13_HUMAN	RPL13	Large ribosomal subunit protein eL13
1.88369	-0.206509	Q9UNE7	CHIP_HUMAN	STUB1	E3 ubiquitin-protein ligase CHIP
1.88326	0.210715	P51688	SPHM_HUMAN	SGSH	N-sulphoglucosamine sulphohydrolase
1.88256	0.363628	P50443	S26A2_HUMAN	SLC26A2	Sulfate transporter
1.88177	-0.122209	Q9NVZ3	NECP2_HUMAN	NECAP2	Adaptin ear-binding coat-associated protein 2
1.88119	0.255148	P34059	GALNS_HUMAN	GALNS	N-acetylgalactosamine-6-sulfatase
1.88092	0.2133	Q99571	P2RX4_HUMAN	P2RX4	P2X purinoceptor 4
1.88018	0.197607	O95873	CF047_HUMAN	C6orf47	Uncharacterized protein C6orf47
1.87968	0.102459	P49750	YLPM1_HUMAN	YLPM1	YLP motif-containing protein 1
1.87926	0.182282	Q9BW83	IFT27_HUMAN	IFT27	Intraflagellar transport protein 27 homolog
1.87921	0.23074	Q9Y5X0	SNX10_HUMAN	SNX10	Sorting nexin-10
1.87912	-0.126406	Q9BYV8	CEP41_HUMAN	CEP41	Centrosomal protein of 41 kDa
1.87785	0.259136	Q96EK7	F120B_HUMAN	FAM120B	Constitutive coactivator of peroxisome proliferator-activated receptor gamma
1.87761	0.195975	Q08379	GOGA2_HUMAN	GOLGA2	Golgin subfamily A member 2
1.87754	-0.0755482	O75955	FLOT1_HUMAN	FLOT1	Flotillin-1
1.87739	-0.17268	P35610	SOAT1_HUMAN	SOAT1	Sterol O-acyltransferase 1
1.87738	0.312364	Q8TCT7	SPP2B_HUMAN	SPPL2B	Signal peptide peptidase-like 2B
1.87726	0.118133	Q14997	PSME4_HUMAN	PSME4	Proteasome activator complex subunit 4
1.87719	-0.425855	Q15723	ELF2_HUMAN	ELF2	ETS-related transcription factor Elf-2
1.87704	-0.265505	Q969U7	PSMG2_HUMAN	PSMG2	Proteasome assembly chaperone 2
1.87685	0.247532	Q9UGL1	KDM5B_HUMAN	KDM5B	Lysine-specific demethylase 5B
1.87519	0.166864	Q86X10	RLGPB_HUMAN	RALGAPB	Ral GTPase-activating protein subunit beta
1.87485	-0.362484	Q53GL7	PAR10_HUMAN	PARP10	Protein mono-ADP-ribosyltransferase PARP10
1.87339	0.211069	Q8N556	AFAP1_HUMAN	AFAP1	Actin filament-associated protein 1
1.873	-0.182228	Q96H22	CENPN_HUMAN	CENPN	Centromere protein N
1.87248	0.253996	Q9P2E5	CHPF2_HUMAN	CHPF2	Chondroitin sulfate glucuronyltransferase
1.87229	0.186981	Q9BRX2	PELO_HUMAN	PELO	Protein pelota homolog
1.87021	0.115205	Q96HS1	PGAM5_HUMAN	PGAM5	Serine/threonine-protein phosphatase PGAM5, mitochondrial
1.86948	0.251155	Q9Y232	CDYL_HUMAN	CDYL	Chromodomain Y-like protein
1.86941	0.180928	Q9H0J9	PAR12_HUMAN	PARP12	Protein mono-ADP-ribosyltransferase PARP12
1.86863	0.327293	Q9ULK5	VANG2_HUMAN	VANGL2	Vang-like protein 2
1.86783	-0.221834	Q99569	PKP4_HUMAN	PKP4	Plakophilin-4
1.86752	-0.122305	Q12929	EPS8_HUMAN	EPS8	Epidermal growth factor receptor kinase substrate 8
1.86745	0.266627	Q04760	LGUL_HUMAN	GLO1	Lactoylglutathione lyase
1.86697	-0.445252	Q14435	GALT3_HUMAN	GALNT3	Polypeptide N-acetylgalactosaminyltransferase 3
1.8661	0.191581	P61421	VA0D1_HUMAN	ATP6V0D1	V-type proton ATPase subunit d 1
1.86436	0.197043	Q9NQZ5	STAR7_HUMAN	STARD7	StAR-related lipid transfer protein 7, mitochondrial
1.8635	-0.30553	Q86UY6	NAA40_HUMAN	NAA40	N-alpha-acetyltransferase 40
1.86303	-0.320179	Q8WV60	PTCD2_HUMAN	PTCD2	Pentatricopeptide repeat-containing protein 2, mitochondrial
1.86282	0.217241	Q9HBE1	PATZ1_HUMAN	PATZ1	POZ-, AT hook-, and zinc finger-containing protein 1
1.86265	0.184138	Q8NEZ4	KMT2C_HUMAN	KMT2C	Histone-lysine N-methyltransferase 2C
1.86207	-0.24742	Q9Y6J9	TAF6L_HUMAN	TAF6L	TAF6-like RNA polymerase II p300/CBP-associated factor-associated factor 65 kDa subunit 6L
1.86135	0.181183	Q86UW7	CAPS2_HUMAN	CADPS2	Calcium-dependent secretion activator 2
1.86009	0.165442	O00471	EXOC5_HUMAN	EXOC5	Exocyst complex component 5
1.86	-0.338323	Q96AE7	TTC17_HUMAN	TTC17	Tetratricopeptide repeat protein 17
1.85776	0.428212	Q99674	CGRE1_HUMAN	CGREF1	Cell growth regulator with EF hand domain protein 1
1.85773	-0.258622	Q8NHH9	ATLA2_HUMAN	ATL2	Atlastin-2
1.85719	0.199734	Q9UP95	S12A4_HUMAN	SLC12A4	Solute carrier family 12 member 4
1.85701	0.5045	Q09666	AHNK_HUMAN	AHNAK	Neuroblast differentiation-associated protein AHNAK
1.85697	0.150855	Q16762	THTR_HUMAN	TST	Thiosulfate sulfurtransferase
1.85684	0.524129	Q64LD2	WDR25_HUMAN	WDR25	WD repeat-containing protein 25
1.85653	1.12169	Q76G19	PDZD4_HUMAN	PDZD4	PDZ domain-containing protein 4
1.85645	0.107214	Q00341	VIGLN_HUMAN	HDLBP	Vigilin
1.85558	0.749041	Q8IVP5	FUND1_HUMAN	FUNDC1	FUN14 domain-containing protein 1
1.85363	-0.151067	Q86XZ4	SPAS2_HUMAN	SPATS2	Spermatogenesis-associated serine-rich protein 2
1.85288	-0.293036	O60779	S19A2_HUMAN	SLC19A2	Thiamine transporter 1
1.85269	-0.153057	Q13216	ERCC8_HUMAN	ERCC8	DNA excision repair protein ERCC-8
1.85221	0.50417	Q86WR7	PRSR2_HUMAN	PROSER2	Proline and serine-rich protein 2
1.85193	0.275439	P04439	HLAA_HUMAN	HLA-A	HLA class I histocompatibility antigen, A alpha chain
1.85145	0.300112	P04271	S100B_HUMAN	S100B	Protein S100-B
1.8513	-0.0757294	Q9UBB4	ATX10_HUMAN	ATXN10	Ataxin-10
1.84979	-0.146409	Q9P258	RCC2_HUMAN	RCC2	Protein RCC2
1.84972	-0.137026	P50281	MMP14_HUMAN	MMP14	Matrix metalloproteinase-14
1.8495	0.175563	Q8N4A0	GALT4_HUMAN	GALNT4	Polypeptide N-acetylgalactosaminyltransferase 4
1.8485	0.221205	O95551	TYDP2_HUMAN	TDP2	Tyrosyl-DNA phosphodiesterase 2
1.84725	-0.403537	Q9BT88	SYT11_HUMAN	SYT11	Synaptotagmin-11
1.84672	-0.316941	O75575	RPC9_HUMAN	CRCP	DNA-directed RNA polymerase III subunit RPC9
1.84537	0.603997	O95166	GBRAP_HUMAN	GABARAP	Gamma-aminobutyric acid receptor-associated protein
1.84508	-0.0965929	Q9BQ52	RNZ2_HUMAN	ELAC2	Zinc phosphodiesterase ELAC protein 2
1.84495	0.248438	Q8TE77	SSH3_HUMAN	SSH3	Protein phosphatase Slingshot homolog 3
1.84474	0.298844	O75525	KHDR3_HUMAN	KHDRBS3	KH domain-containing, RNA-binding, signal transduction-associated protein 3
1.84456	-0.449565	Q92994	TF3B_HUMAN	BRF1	Transcription factor IIIB 90 kDa subunit
1.84455	0.154673	Q9BZF3	OSBL6_HUMAN	OSBPL6	Oxysterol-binding protein-related protein 6
1.8438	0.702122	O75815	BCAR3_HUMAN	BCAR3	Breast cancer anti-estrogen resistance protein 3
1.84378	0.0942326	Q8N1B4	VPS52_HUMAN	VPS52	Vacuolar protein sorting-associated protein 52 homolog
1.84337	0.102559	O75063	XYLK_HUMAN	FAM20B	Glycosaminoglycan xylosylkinase
1.84273	0.0612378	O43707	ACTN4_HUMAN	ACTN4	Alpha-actinin-4
1.84155	0.321619	P11137	MTAP2_HUMAN	MAP2	Microtubule-associated protein 2
1.83995	0.327957	P24390	ERD21_HUMAN	KDELR1	ER lumen protein-retaining receptor 1
1.83819	0.625678	P23142	FBLN1_HUMAN	FBLN1	Fibulin-1
1.83774	0.206798	Q96N96	SPT13_HUMAN	SPATA13	Spermatogenesis-associated protein 13
1.83772	-0.169321	Q8NFG4	FLCN_HUMAN	FLCN	Folliculin
1.83765	-0.250617	Q6N069	NAA16_HUMAN	NAA16	N-alpha-acetyltransferase 16, NatA auxiliary subunit
1.83709	0.450526	Q99742	NPAS1_HUMAN	NPAS1	Neuronal PAS domain-containing protein 1
1.83702	-0.0992212	Q13619	CUL4A_HUMAN	CUL4A	Cullin-4A
1.83529	-0.152473	P61758	PFD3_HUMAN	VBP1	Prefoldin subunit 3
1.83353	0.189485	Q03154	ACY1_HUMAN	ACY1	Aminoacylase-1
1.83314	0.341948	P46531	NOTC1_HUMAN	NOTCH1	Neurogenic locus notch homolog protein 1
1.83281	0.192021	O75683	SURF6_HUMAN	SURF6	Surfeit locus protein 6
1.83268	-0.247347	Q9H5X1	CIA2A_HUMAN	CIAO2A	Cytosolic iron-sulfur assembly component 2A
1.83158	0.201694	Q13325	IFIT5_HUMAN	IFIT5	Interferon-induced protein with tetratricopeptide repeats 5
1.83149	-0.123309	Q96P48	ARAP1_HUMAN	ARAP1	Arf-GAP with Rho-GAP domain, ANK repeat and PH domain-containing protein 1
1.82845	-0.198714	P37840	SYUA_HUMAN	SNCA	Alpha-synuclein
1.82758	-0.211793	Q15561	TEAD4_HUMAN	TEAD4	Transcriptional enhancer factor TEF-3
1.82626	0.096344	Q9BTU6	P4K2A_HUMAN	PI4K2A	Phosphatidylinositol 4-kinase type 2-alpha
1.82459	-0.332811	Q9HB96	FANCE_HUMAN	FANCE	Fanconi anemia group E protein
1.82329	0.397105	Q12926	ELAV2_HUMAN	ELAVL2	ELAV-like protein 2
1.82322	0.217329	Q13491	GPM6B_HUMAN	GPM6B	Neuronal membrane glycoprotein M6-b
1.82258	-0.216585	P53611	PGTB2_HUMAN	RABGGTB	Geranylgeranyl transferase type-2 subunit beta
1.82225	-0.211082	Q9BX63	FANCJ_HUMAN	BRIP1	Fanconi anemia group J protein
1.82002	0.113403	Q9Y3E1	HDGR3_HUMAN	HDGFL3	Hepatoma-derived growth factor-related protein 3
1.81988	0.268567	O43182	RHG06_HUMAN	ARHGAP6	Rho GTPase-activating protein 6
1.8197	-0.135542	P83916	CBX1_HUMAN	CBX1	Chromobox protein homolog 1
1.81832	0.402717	Q96CC6	RHDF1_HUMAN	RHBDF1	Inactive rhomboid protein 1
1.81665	0.0972309	P47756	CAPZB_HUMAN	CAPZB	F-actin-capping protein subunit beta
1.81487	0.289849	Q8NFJ9	BBS1_HUMAN	BBS1	Bardet-Biedl syndrome 1 protein
1.81386	-0.0632162	O95336	6PGL_HUMAN	PGLS	6-phosphogluconolactonase
1.81333	-0.165667	Q9H6D7	HAUS4_HUMAN	HAUS4	HAUS augmin-like complex subunit 4
1.80958	0.524061	Q96JA1	LRIG1_HUMAN	LRIG1	Leucine-rich repeats and immunoglobulin-like domains protein 1
1.80921	0.441227	O14531	DPYL4_HUMAN	DPYSL4	Dihydropyrimidinase-related protein 4
1.80845	0.267904	Q9NRA2	S17A5_HUMAN	SLC17A5	Sialin
1.80663	0.121561	Q14980	NUMA1_HUMAN	NUMA1	Nuclear mitotic apparatus protein 1
1.80594	0.0780759	P46459	NSF_HUMAN	NSF	Vesicle-fusing ATPase
1.80397	0.118921	P21281	VATB2_HUMAN	ATP6V1B2	V-type proton ATPase subunit B, brain isoform
1.80394	-0.669686	Q969T4	UB2E3_HUMAN	UBE2E3	Ubiquitin-conjugating enzyme E2 E3
1.8019	0.24522	Q8N9A8	NEPR1_HUMAN	CNEP1R1	Nuclear envelope phosphatase-regulatory subunit 1
1.80184	-0.146806	Q9NX20	RM16_HUMAN	MRPL16	Large ribosomal subunit protein uL16m
1.80153	-0.144691	P31327	CPSM_HUMAN	CPS1	Carbamoyl-phosphate synthase [ammonia], mitochondrial
1.80023	-0.15626	P28676	GRAN_HUMAN	GCA	Grancalcin
1.79869	-0.124313	Q8IWT3	CUL9_HUMAN	CUL9	Cullin-9
1.79853	0.0982485	Q14195	DPYL3_HUMAN	DPYSL3	Dihydropyrimidinase-related protein 3
1.79679	0.370749	Q06889	EGR3_HUMAN	EGR3	Early growth response protein 3
1.79568	0.489478	O75781	PALM_HUMAN	PALM	Paralemmin-1
1.79497	0.214519	P43405	KSYK_HUMAN	SYK	Tyrosine-protein kinase SYK
1.79322	0.157436	Q9Y496	KIF3A_HUMAN	KIF3A	Kinesin-like protein KIF3A
1.79204	-0.530504	P13796	PLSL_HUMAN	LCP1	Plastin-2
1.79104	0.392361	O94955	RHBT3_HUMAN	RHOBTB3	Rho-related BTB domain-containing protein 3
1.78743	0.162416	Q9ULD0	OGDHL_HUMAN	OGDHL	2-oxoglutarate dehydrogenase-like, mitochondrial
1.78711	-0.128667	O75152	ZC11A_HUMAN	ZC3H11A	Zinc finger CCCH domain-containing protein 11A
1.78564	0.517568	Q9Y5U8	MPC1_HUMAN	MPC1	Mitochondrial pyruvate carrier 1
1.78538	-0.169396	Q96AA3	RFT1_HUMAN	RFT1	Protein RFT1 homolog
1.78515	0.0631657	Q06124	PTN11_HUMAN	PTPN11	Tyrosine-protein phosphatase non-receptor type 11
1.78437	0.218987	P04040;cRAP-P04040	CATA_HUMAN;cRAP-CATA_HUMAN	CAT;cRAP-CAT	Catalase
1.78361	-0.0785241	Q99832	TCPH_HUMAN	CCT7	T-complex protein 1 subunit eta
1.78352	0.328355	Q86V85	GP180_HUMAN	GPR180	Integral membrane protein GPR180
1.78313	0.107311	P48729	KC1A_HUMAN	CSNK1A1	Casein kinase I isoform alpha
1.78178	0.235512	Q9H061	T126A_HUMAN	TMEM126A	Transmembrane protein 126A
1.78101	0.165956	P51810	GP143_HUMAN	GPR143	G-protein coupled receptor 143
1.78093	0.365059	Q5T890	ER6L2_HUMAN	ERCC6L2	DNA excision repair protein ERCC-6-like 2
1.78089	0.220829	Q96HI0	SENP5_HUMAN	SENP5	Sentrin-specific protease 5
1.78044	-0.142169	Q96I15	SCLY_HUMAN	SCLY	Selenocysteine lyase
1.77922	-0.345975	Q9H840	GEMI7_HUMAN	GEMIN7	Gem-associated protein 7
1.77795	-0.296461	Q96RG2	PASK_HUMAN	PASK	PAS domain-containing serine/threonine-protein kinase
1.77676	-0.29158	Q8TAA5	GRPE2_HUMAN	GRPEL2	GrpE protein homolog 2, mitochondrial
1.7709	-0.383138	Q6IQ49	SDE2_HUMAN	SDE2	Splicing regulator SDE2
1.77027	0.186141	Q9ULJ6	ZMIZ1_HUMAN	ZMIZ1	Zinc finger MIZ domain-containing protein 1
1.7691	0.291817	P19086	GNAZ_HUMAN	GNAZ	Guanine nucleotide-binding protein G(z) subunit alpha
1.7689	0.148039	O95674	CDS2_HUMAN	CDS2	Phosphatidate cytidylyltransferase 2
1.76829	0.181695	Q9NRW3	ABC3C_HUMAN	APOBEC3C	DNA dC->dU-editing enzyme APOBEC-3C
1.76802	-0.0974035	P17987	TCPA_HUMAN	TCP1	T-complex protein 1 subunit alpha
1.7673	-0.150883	Q9NZQ3	SPN90_HUMAN	NCKIPSD	NCK-interacting protein with SH3 domain
1.76718	0.527694	P61587	RND3_HUMAN	RND3	Rho-related GTP-binding protein RhoE
1.76645	-0.14146	P16383	GCFC2_HUMAN	GCFC2	Intron Large complex component GCFC2
1.76532	-0.111767	Q13637	RAB32_HUMAN	RAB32	Ras-related protein Rab-32
1.76399	0.607629	P15924	DESP_HUMAN	DSP	Desmoplakin
1.76304	0.243674	Q8IZ52	CHSS2_HUMAN	CHPF	Chondroitin sulfate synthase 2
1.76234	0.304292	P19021	AMD_HUMAN	PAM	Peptidyl-glycine alpha-amidating monooxygenase
1.76085	0.247545	Q9NP78	ABCB9_HUMAN	ABCB9	ABC-type oligopeptide transporter ABCB9
1.76075	0.21136	Q68DA7	FMN1_HUMAN	FMN1	Formin-1
1.76074	0.209112	Q9NX07	TSAP1_HUMAN	TRNAU1AP	tRNA selenocysteine 1-associated protein 1
1.76067	0.0698953	Q08211	DHX9_HUMAN	DHX9	ATP-dependent RNA helicase A
1.76038	0.336902	P51636	CAV2_HUMAN	CAV2	Caveolin-2
1.75962	0.127432	P54652	HSP72_HUMAN	HSPA2	Heat shock-related 70 kDa protein 2
1.75808	-0.16131	P29084	T2EB_HUMAN	GTF2E2	Transcription initiation factor IIE subunit beta
1.75763	0.684202	P28472	GBRB3_HUMAN	GABRB3	Gamma-aminobutyric acid receptor subunit beta-3
1.75671	0.147311	Q96E39	RMXL1_HUMAN	RBMXL1	RNA binding motif protein, X-linked-like-1
1.75619	0.357502	O95685	PPR3D_HUMAN	PPP1R3D	Protein phosphatase 1 regulatory subunit 3D
1.75582	-0.129798	P61599	NAA20_HUMAN	NAA20	N-alpha-acetyltransferase 20
1.7553	0.127855	Q6UXV4	MIC27_HUMAN	APOOL	MICOS complex subunit MIC27
1.75482	0.213599	O60503	ADCY9_HUMAN	ADCY9	Adenylate cyclase type 9
1.75378	0.143727	Q9Y5Z0	BACE2_HUMAN	BACE2	Beta-secretase 2
1.75226	-0.125487	Q9BPX7	CG025_HUMAN	C7orf25	UPF0415 protein C7orf25
1.7507	0.0593543	P63010	AP2B1_HUMAN	AP2B1	AP-2 complex subunit beta
1.75062	-0.18327	Q86XN8	MEX3D_HUMAN	MEX3D	RNA-binding protein MEX3D
1.7488	0.107852	Q9H832	UBE2Z_HUMAN	UBE2Z	Ubiquitin-conjugating enzyme E2 Z
1.74834	-0.125844	Q66GS9	CP135_HUMAN	CEP135	Centrosomal protein of 135 kDa
1.74701	-0.170997	Q8IW35	CEP97_HUMAN	CEP97	Centrosomal protein of 97 kDa
1.74662	0.330031	Q8IUX4	ABC3F_HUMAN	APOBEC3F	DNA dC->dU-editing enzyme APOBEC-3F
1.74622	-0.168727	Q9NSG2	FIRRM_HUMAN	FIRRM	FIGNL1-interacting regulator of recombination and mitosis
1.74604	0.516714	O75192	PX11A_HUMAN	PEX11A	Peroxisomal membrane protein 11A
1.74581	-0.185692	Q9UHV9	PFD2_HUMAN	PFDN2	Prefoldin subunit 2
1.74563	0.094656	O43852	CALU_HUMAN	CALU	Calumenin
1.74525	0.108157	P49419	AL7A1_HUMAN	ALDH7A1	Alpha-aminoadipic semialdehyde dehydrogenase
1.74501	0.382247	Q96K30	RITA1_HUMAN	RITA1	RBPJ-interacting and tubulin-associated protein 1
1.74494	0.129918	Q96BY7	ATG2B_HUMAN	ATG2B	Autophagy-related protein 2 homolog B
1.74452	-0.245555	Q9NVN3	RIC8B_HUMAN	RIC8B	Synembryn-B
1.74449	0.166365	Q9P291	ARMX1_HUMAN	ARMCX1	Armadillo repeat-containing X-linked protein 1
1.74445	0.224021	Q08431	MFGM_HUMAN	MFGE8	Lactadherin
1.74411	-0.213291	O96006	ZBED1_HUMAN	ZBED1	E3 SUMO-protein ligase ZBED1
1.74394	-0.312176	Q9BT09	CNPY3_HUMAN	CNPY3	Protein canopy homolog 3
1.74386	0.147437	Q9NZN5	ARHGC_HUMAN	ARHGEF12	Rho guanine nucleotide exchange factor 12
1.74177	0.236353	Q8WWZ7	ABCA5_HUMAN	ABCA5	Cholesterol transporter ABCA5
1.74159	0.200918	Q9C0H5	RHG39_HUMAN	ARHGAP39	Rho GTPase-activating protein 39
1.7411	-0.72614	Q96QD5	DEPD7_HUMAN	DEPDC7	DEP domain-containing protein 7
1.74038	0.301875	P04632	CPNS1_HUMAN	CAPNS1	Calpain small subunit 1
1.74005	-0.0526319	P17844	DDX5_HUMAN	DDX5	Probable ATP-dependent RNA helicase DDX5
1.73974	-0.0525908	Q8N0X7	SPART_HUMAN	SPART	Spartin
1.73947	-0.287813	Q99504	EYA3_HUMAN	EYA3	Eyes absent homolog 3
1.73938	-0.118769	P60174	TPIS_HUMAN	TPI1	Triosephosphate isomerase
1.73827	0.343368	O76039	CDKL5_HUMAN	CDKL5	Cyclin-dependent kinase-like 5
1.73801	0.330695	Q9H3U5	MFSD1_HUMAN	MFSD1	Major facilitator superfamily domain-containing protein 1
1.73715	0.241182	Q9P2E3	ZNFX1_HUMAN	ZNFX1	NFX1-type zinc finger-containing protein 1
1.73693	-0.177944	O75879	GATB_HUMAN	GATB	Glutamyl-tRNA(Gln) amidotransferase subunit B, mitochondrial
1.73642	0.259519	P40189	IL6RB_HUMAN	IL6ST	Interleukin-6 receptor subunit beta
1.73505	0.0749903	Q9Y4F1	FARP1_HUMAN	FARP1	FERM, ARHGEF and pleckstrin domain-containing protein 1
1.73451	0.513292	P63096	GNAI1_HUMAN	GNAI1	Guanine nucleotide-binding protein G(i) subunit alpha-1
1.73449	0.238881	O94842	TOX4_HUMAN	TOX4	TOX high mobility group box family member 4
1.73437	0.627562	Q969M3	YIPF5_HUMAN	YIPF5	Protein YIPF5
1.73346	0.522102	P09603	CSF1_HUMAN	CSF1	Macrophage colony-stimulating factor 1
1.73227	0.165474	Q9UKL0	RCOR1_HUMAN	RCOR1	REST corepressor 1
1.73076	0.204489	A6NHX0	CAST2_HUMAN	CASTOR2	Cytosolic arginine sensor for mTORC1 subunit 2
1.72978	-1.56041	Q96FX2	DPH3_HUMAN	DPH3	Diphthamide biosynthesis protein 3
1.72977	-0.166823	Q5T5C0	STXB5_HUMAN	STXBP5	Syntaxin-binding protein 5
1.72923	0.145787	Q7Z6E9	RBBP6_HUMAN	RBBP6	E3 ubiquitin-protein ligase RBBP6
1.72692	-0.301878	Q8IWP9	CC28A_HUMAN	CCDC28A	Coiled-coil domain-containing protein 28A
1.72691	0.149401	Q96GQ7	DDX27_HUMAN	DDX27	Probable ATP-dependent RNA helicase DDX27
1.72556	0.189254	P51608	MECP2_HUMAN	MECP2	Methyl-CpG-binding protein 2
1.72547	0.0991712	Q15527	SURF2_HUMAN	SURF2	Surfeit locus protein 2
1.72485	-0.146029	Q86YS7	C2CD5_HUMAN	C2CD5	C2 domain-containing protein 5
1.72418	-0.138429	Q9BVA0	KTNB1_HUMAN	KATNB1	Katanin p80 WD40 repeat-containing subunit B1
1.72398	0.0997658	O60701	UGDH_HUMAN	UGDH	UDP-glucose 6-dehydrogenase
1.721	-0.102616	Q9BQ95	ECSIT_HUMAN	ECSIT	Evolutionarily conserved signaling intermediate in Toll pathway, mitochondrial
1.71931	-0.509252	Q9UK45	LSM7_HUMAN	LSM7	U6 snRNA-associated Sm-like protein LSm7
1.71905	0.436635	Q8TE76	MORC4_HUMAN	MORC4	MORC family CW-type zinc finger protein 4
1.71833	0.726121	P51511	MMP15_HUMAN	MMP15	Matrix metalloproteinase-15
1.71809	0.34098	Q9Y6N1	COX11_HUMAN	COX11	Cytochrome c oxidase assembly protein COX11, mitochondrial
1.71743	0.156082	P30533	AMRP_HUMAN	LRPAP1	Alpha-2-macroglobulin receptor-associated protein
1.71738	0.146379	Q9UDY8	MALT1_HUMAN	MALT1	Mucosa-associated lymphoid tissue lymphoma translocation protein 1
1.71735	0.163395	P13674	P4HA1_HUMAN	P4HA1	Prolyl 4-hydroxylase subunit alpha-1
1.71696	-0.249226	Q9H2C2	ARV1_HUMAN	ARV1	Protein ARV1
1.71679	0.791242	O14807	RASM_HUMAN	MRAS	Ras-related protein M-Ras
1.71641	-0.102479	O75717	WDHD1_HUMAN	WDHD1	WD repeat and HMG-box DNA-binding protein 1
1.71611	0.163772	Q9ULQ0	STRP2_HUMAN	STRIP2	Striatin-interacting protein 2
1.71338	0.314929	O94811	TPPP_HUMAN	TPPP	Tubulin polymerization-promoting protein
1.71295	-0.314185	Q5T7W7	TSTD2_HUMAN	TSTD2	Thiosulfate sulfurtransferase/rhodanese-like domain-containing protein 2
1.71256	0.162425	Q8N5D0	WDTC1_HUMAN	WDTC1	WD and tetratricopeptide repeats protein 1
1.71251	-0.538939	O43167	ZBT24_HUMAN	ZBTB24	Zinc finger and BTB domain-containing protein 24
1.7112	-0.260873	Q9UJJ7	RUSD1_HUMAN	RPUSD1	RNA pseudouridylate synthase domain-containing protein 1
1.71103	0.475555	Q10588	BST1_HUMAN	BST1	ADP-ribosyl cyclase/cyclic ADP-ribose hydrolase 2
1.71064	-0.116524	Q9NRG9	AAAS_HUMAN	AAAS	Aladin
1.71044	-0.104174	Q9HD33	RM47_HUMAN	MRPL47	Large ribosomal subunit protein uL29m
1.71028	0.456284	A1L3X0	ELOV7_HUMAN	ELOVL7	Elongation of very long chain fatty acids protein 7
1.70994	-0.226254	Q8N5W9	RFLB_HUMAN	RFLNB	Refilin-B
1.7098	-0.0963755	Q14166	TTL12_HUMAN	TTLL12	Tubulin--tyrosine ligase-like protein 12
1.70881	0.363655	P63165;cRAP-P63165	SUMO1_HUMAN;cRAP-SUMO1_HUMAN	SUMO1;cRAP-SUMO1	Small ubiquitin-related modifier 1
1.7086	0.0911803	Q9H6W3	RIOX1_HUMAN	RIOX1	Ribosomal oxygenase 1
1.70824	-0.102053	Q13905	RPGF1_HUMAN	RAPGEF1	Rap guanine nucleotide exchange factor 1
1.70821	-0.0765548	Q15386	UBE3C_HUMAN	UBE3C	Ubiquitin-protein ligase E3C
1.70803	-0.212395	P52569	CTR2_HUMAN	SLC7A2	Cationic amino acid transporter 2
1.70785	0.213525	Q9NW68	BSDC1_HUMAN	BSDC1	BSD domain-containing protein 1
1.70689	0.197557	Q9NPH2	INO1_HUMAN	ISYNA1	Inositol-3-phosphate synthase 1
1.70648	-0.174369	Q8NI37	PPTC7_HUMAN	PPTC7	Protein phosphatase PTC7 homolog
1.70619	0.234911	P13861	KAP2_HUMAN	PRKAR2A	cAMP-dependent protein kinase type II-alpha regulatory subunit
1.70607	0.219971	Q9H2C0	GAN_HUMAN	GAN	Gigaxonin
1.70545	0.51325	P35568	IRS1_HUMAN	IRS1	Insulin receptor substrate 1
1.70481	0.175257	Q15326	ZMY11_HUMAN	ZMYND11	Zinc finger MYND domain-containing protein 11
1.7044	-0.281648	Q92794	KAT6A_HUMAN	KAT6A	Histone acetyltransferase KAT6A
[truncated: 7,190 more rows]

## Sheet: S-Fig. 5h. NK192 vs DMSO (1μM)
-Log(P-value)	Difference	Protein.Group	Protein.Names	Genes	First.Protein.Description
10.0731	-1.24738	Q8TBP0	TBC16_HUMAN	TBC1D16	TBC1 domain family member 16
9.97845	1.11708	Q9Y3Z3	SAMH1_HUMAN	SAMHD1	Deoxynucleoside triphosphate triphosphohydrolase SAMHD1
9.2483	-1.64508	P33981	TTK_HUMAN	TTK	Dual specificity protein kinase TTK
9.06761	-2.30876	P04920	B3A2_HUMAN	SLC4A2	Anion exchange protein 2
8.69232	1.02746	Q16822	PCKGM_HUMAN	PCK2	Phosphoenolpyruvate carboxykinase [GTP], mitochondrial
8.69145	3.26302	Q99541	PLIN2_HUMAN	PLIN2	Perilipin-2
8.68442	-1.87767	P52732	KIF11_HUMAN	KIF11	Kinesin-like protein KIF11
8.62143	2.64211	P12532	KCRU_HUMAN	CKMT1B	Creatine kinase U-type, mitochondrial
8.60816	3.68133	P02511	CRYAB_HUMAN	CRYAB	Alpha-crystallin B chain
8.55634	-2.35295	O75419	CDC45_HUMAN	CDC45	Cell division control protein 45 homolog
8.55107	1.66373	Q92828	COR2A_HUMAN	CORO2A	Coronin-2A
8.47337	-2.69471	Q96T88	UHRF1_HUMAN	UHRF1	E3 ubiquitin-protein ligase UHRF1
8.41677	-2.04936	O14757	CHK1_HUMAN	CHEK1	Serine/threonine-protein kinase Chk1
8.39512	-0.993356	Q7Z3T8	ZFY16_HUMAN	ZFYVE16	Zinc finger FYVE domain-containing protein 16
8.38443	-1.58384	P06493	CDK1_HUMAN	CDK1	Cyclin-dependent kinase 1
8.35209	2.59996	Q14315	FLNC_HUMAN	FLNC	Filamin-C
8.33805	-2.27274	O60566	BUB1B_HUMAN	BUB1B	Mitotic checkpoint serine/threonine-protein kinase BUB1 beta
8.31704	1.24053	P11137	MTAP2_HUMAN	MAP2	Microtubule-associated protein 2
8.29717	-1.9466	Q9H0H5	RGAP1_HUMAN	RACGAP1	Rac GTPase-activating protein 1
8.29347	1.25605	Q07954	LRP1_HUMAN	LRP1	Prolow-density lipoprotein receptor-related protein 1
8.27123	-2.55819	Q13115	DUS4_HUMAN	DUSP4	Dual specificity protein phosphatase 4
8.23374	-0.944595	Q9H2J7	S6A15_HUMAN	SLC6A15	Sodium-dependent neutral amino acid transporter B(0)AT2
8.19268	-2.33118	Q96GD4	AURKB_HUMAN	AURKB	Aurora kinase B
8.1671	-1.80251	Q9H4H8	FA83D_HUMAN	FAM83D	Protein FAM83D
8.15578	-0.47121	Q9ULT8	HECD1_HUMAN	HECTD1	E3 ubiquitin-protein ligase HECTD1
8.14344	-2.12828	P52292	IMA1_HUMAN	KPNA2	Importin subunit alpha-1
8.12248	1.6861	P05362	ICAM1_HUMAN	ICAM1	Intercellular adhesion molecule 1
8.05318	-1.39827	P48200	IREB2_HUMAN	IREB2	Iron-responsive element-binding protein 2
8.04484	-1.10703	P40967	PMEL_HUMAN	PMEL	Melanocyte protein PMEL
7.9968	1.71312	P10301	RRAS_HUMAN	RRAS	Ras-related protein R-Ras
7.98323	-2.22817	P31350	RIR2_HUMAN	RRM2	Ribonucleoside-diphosphate reductase subunit M2
7.9765	-1.06215	O14578	CTRO_HUMAN	CIT	Citron Rho-interacting kinase
7.95612	-1.91658	P28749	RBL1_HUMAN	RBL1	Retinoblastoma-like protein 1
7.93894	-2.23496	Q9BW19	KIFC1_HUMAN	KIFC1	Kinesin-like protein KIFC1
7.90978	2.54717	Q9UBG0	MRC2_HUMAN	MRC2	C-type mannose receptor 2
7.90131	-2.49102	P04183	KITH_HUMAN	TK1	Thymidine kinase, cytosolic
7.8628	1.24963	O75923	DYSF_HUMAN	DYSF	Dysferlin
7.85349	-1.7525	Q14807	KIF22_HUMAN	KIF22	Kinesin-like protein KIF22
7.81776	0.725934	P00491	PNPH_HUMAN	PNP	Purine nucleoside phosphorylase
7.81442	1.93393	P29762	RABP1_HUMAN	CRABP1	Cellular retinoic acid-binding protein 1
7.80539	-1.07631	P43357	MAGA3_HUMAN	MAGEA3	Melanoma-associated antigen 3
7.80449	-2.14967	Q8WWK9	CKAP2_HUMAN	CKAP2	Cytoskeleton-associated protein 2
7.7891	0.80233	O95834	EMAL2_HUMAN	EML2	Echinoderm microtubule-associated protein-like 2
7.77023	-0.871571	Q86U90	YRDC_HUMAN	YRDC	Threonylcarbamoyl-AMP synthase
7.75734	-2.2088	P53350	PLK1_HUMAN	PLK1	Serine/threonine-protein kinase PLK1
7.75393	-2.41775	Q8WWQ0	PHIP_HUMAN	PHIP	PH-interacting protein
7.65924	1.95049	Q12756	KIF1A_HUMAN	KIF1A	Kinesin-like protein KIF1A
7.65339	1.93134	Q9Y6Q2	STON1_HUMAN	STON1	Stonin-1
7.63492	-0.818518	Q15021	CND1_HUMAN	NCAPD2	Condensin complex subunit 1
7.60679	1.04435	Q6PCE3	PGM2L_HUMAN	PGM2L1	Glucose 1,6-bisphosphate synthase
7.58665	1.37812	Q14699	RFTN1_HUMAN	RFTN1	Raftlin
7.56515	-2.15669	Q8WVX9	FACR1_HUMAN	FAR1	Fatty acyl-CoA reductase 1
7.56377	-1.14289	Q14669	TRIPC_HUMAN	TRIP12	E3 ubiquitin-protein ligase TRIP12
7.5599	1.58642	Q8WWI1	LMO7_HUMAN	LMO7	LIM domain only protein 7
7.53947	-1.56629	O95235	KI20A_HUMAN	KIF20A	Kinesin-like protein KIF20A
7.51541	-1.18074	P43360	MAGA6_HUMAN	MAGEA6	Melanoma-associated antigen 6
7.5145	-0.536098	P49327	FAS_HUMAN	FASN	Fatty acid synthase
7.51129	-0.969293	O00767	SCD_HUMAN	SCD	Stearoyl-CoA desaturase
7.50774	-1.63444	Q9UNS1	TIM_HUMAN	TIMELESS	Protein timeless homolog
7.49405	-1.72277	Q8IYA6	CKP2L_HUMAN	CKAP2L	Cytoskeleton-associated protein 2-like
7.48297	2.34878	P46821	MAP1B_HUMAN	MAP1B	Microtubule-associated protein 1B
7.46054	-1.37531	Q01581	HMCS1_HUMAN	HMGCS1	Hydroxymethylglutaryl-CoA synthase, cytoplasmic
7.45539	-2.2521	P30307	MPIP3_HUMAN	CDC25C	M-phase inducer phosphatase 3
7.4548	0.647028	Q9UNF1	MAGD2_HUMAN	MAGED2	Melanoma-associated antigen D2
7.45467	0.430928	Q7Z406	MYH14_HUMAN	MYH14	Myosin-14
7.44665	1.26883	Q8TD43	TRPM4_HUMAN	TRPM4	Transient receptor potential cation channel subfamily M member 4
7.42787	-2.44985	Q9NVP2	ASF1B_HUMAN	ASF1B	Histone chaperone ASF1B
7.41653	-0.728845	Q9UNY4	TTF2_HUMAN	TTF2	Transcription termination factor 2
7.40262	-0.949056	P30825	CTR1_HUMAN	SLC7A1	High affinity cationic amino acid transporter 1
7.40012	-1.63831	P09884	DPOLA_HUMAN	POLA1	DNA polymerase alpha catalytic subunit
7.39707	-0.596601	O95573	ACSL3_HUMAN	ACSL3	Fatty acid CoA ligase Acsl3
7.39059	-1.64461	Q8IVL1	NAV2_HUMAN	NAV2	Neuron navigator 2
7.36597	0.709593	P30038	AL4A1_HUMAN	ALDH4A1	Delta-1-pyrroline-5-carboxylate dehydrogenase, mitochondrial
7.36569	1.04675	Q02952	AKA12_HUMAN	AKAP12	A-kinase anchor protein 12
7.35166	-0.602551	Q9BZG8	DPH1_HUMAN	DPH1	2-(3-amino-3-carboxypropyl)histidine synthase subunit 1
7.33832	-1.63344	Q9NQS7	INCE_HUMAN	INCENP	Inner centromere protein
7.32143	1.19938	P28289	TMOD1_HUMAN	TMOD1	Tropomodulin-1
7.24491	0.58765	Q9NZM1	MYOF_HUMAN	MYOF	Myoferlin
7.24276	-1.74178	P04818	TYSY_HUMAN	TYMS	Thymidylate synthase
7.22402	-0.8024	Q15022	SUZ12_HUMAN	SUZ12	Polycomb protein SUZ12
7.21813	1.92776	Q709F0	ACD11_HUMAN	ACAD11	Acyl-CoA dehydrogenase family member 11
7.21647	-0.592925	P51149	RAB7A_HUMAN	RAB7A	Ras-related protein Rab-7a
7.2112	1.07455	P23297	S10A1_HUMAN	S100A1	Protein S100-A1
7.20694	-1.33272	P49643	PRI2_HUMAN	PRIM2	DNA primase large subunit
7.20049	1.13545	P28827	PTPRM_HUMAN	PTPRM	Receptor-type tyrosine-protein phosphatase mu
7.19062	-1.85206	O14965	AURKA_HUMAN	AURKA	Aurora kinase A
7.18207	-2.06753	Q9NRZ9	HELLS_HUMAN	HELLS	Lymphoid-specific helicase
7.18062	-2.38958	P49454	CENPF_HUMAN	CENPF	Centromere protein F
7.16599	-1.67265	Q13112	CAF1B_HUMAN	CHAF1B	Chromatin assembly factor 1 subunit B
7.16362	1.00832	Q12955	ANK3_HUMAN	ANK3	Ankyrin-3
7.16278	0.850127	Q6PI78	TMM65_HUMAN	TMEM65	Transmembrane protein 65
7.15703	-1.93285	P14679	TYRO_HUMAN	TYR	Tyrosinase
7.14973	-0.595747	Q05086	UBE3A_HUMAN	UBE3A	Ubiquitin-protein ligase E3A
7.14237	-1.68422	P42695	CNDD3_HUMAN	NCAPD3	Condensin-2 complex subunit D3
7.1357	2.0171	P07996	TSP1_HUMAN	THBS1	Thrombospondin-1
7.12782	0.505581	Q7L592	NDUF7_HUMAN	NDUFAF7	Protein arginine methyltransferase NDUFAF7, mitochondrial
7.12761	-0.791692	P30260	CDC27_HUMAN	CDC27	Cell division cycle protein 27 homolog
7.12506	2.98886	Q52LD8	RFTN2_HUMAN	RFTN2	Raftlin-2
7.11703	-1.41214	Q6PL18	ATAD2_HUMAN	ATAD2	ATPase family AAA domain-containing protein 2
7.11148	-1.02359	Q9BXW9	FACD2_HUMAN	FANCD2	Fanconi anemia group D2 protein
7.09936	-1.1678	Q96KB5	TOPK_HUMAN	PBK	Lymphokine-activated killer T-cell-originated protein kinase
7.09242	-2.15921	Q9Y3B1	PLD3B_HUMAN	PRELID3B	PRELI domain containing protein 3B
7.09059	-0.870126	Q8TB61	S35B2_HUMAN	SLC35B2	Adenosine 3'-phospho 5'-phosphosulfate transporter 1
7.07341	-0.544878	Q9UIG0	BAZ1B_HUMAN	BAZ1B	Tyrosine-protein kinase BAZ1B
7.05895	-1.13384	Q9Y4C2	TCAF1_HUMAN	TCAF1	TRPM8 channel-associated factor 1
7.0583	-2.01956	Q9ULW0	TPX2_HUMAN	TPX2	Targeting protein for Xklp2
7.04084	-0.917383	P12004	PCNA_HUMAN	PCNA	Proliferating cell nuclear antigen
7.0141	-0.956038	P33316	DUT_HUMAN	DUT	Deoxyuridine 5'-triphosphate nucleotidohydrolase, mitochondrial
6.99979	-1.76098	O43663	PRC1_HUMAN	PRC1	Protein regulator of cytokinesis 1
6.99161	1.01655	O94875	SRBS2_HUMAN	SORBS2	Sorbin and SH3 domain-containing protein 2
6.99144	-1.20233	O94964	SOGA1_HUMAN	SOGA1	Protein SOGA1
6.99025	-2.18658	O00762;cRAP-O00762	UBE2C_HUMAN;cRAP-UBE2C_HUMAN	UBE2C;cRAP-UBE2C	Ubiquitin-conjugating enzyme E2 C
6.98218	-1.55362	Q86XI2	CNDG2_HUMAN	NCAPG2	Condensin-2 complex subunit G2
6.978	0.563933	O43491	E41L2_HUMAN	EPB41L2	Band 4.1-like protein 2
6.9747	0.869956	Q16832	DDR2_HUMAN	DDR2	Discoidin domain-containing receptor 2
6.95923	-1.45792	Q15058	KIF14_HUMAN	KIF14	Kinesin-like protein KIF14
6.95143	1.50332	P58215	LOXL3_HUMAN	LOXL3	Lysyl oxidase homolog 3
6.94789	0.798379	Q9P0K7	RAI14_HUMAN	RAI14	Ankycorbin
6.93905	-1.31786	O95239	KIF4A_HUMAN	KIF4A	Chromosome-associated kinesin KIF4A
6.93871	-0.524646	P22102	PUR2_HUMAN	GART	Trifunctional purine biosynthetic protein adenosine-3
6.93471	1.65626	Q13576	IQGA2_HUMAN	IQGAP2	Ras GTPase-activating-like protein IQGAP2
6.92922	-1.21542	Q9NY97	B3GN2_HUMAN	B3GNT2	N-acetyllactosaminide beta-1,3-N-acetylglucosaminyltransferase 2
6.92355	-1.2858	P26358	DNMT1_HUMAN	DNMT1	DNA (cytosine-5)-methyltransferase 1
6.905	0.508861	Q15173	2A5B_HUMAN	PPP2R5B	Serine/threonine-protein phosphatase 2A 56 kDa regulatory subunit beta isoform
6.89736	-0.324254	Q9UHB9	SRP68_HUMAN	SRP68	Signal recognition particle subunit SRP68
6.89282	-0.990507	Q15154	PCM1_HUMAN	PCM1	Pericentriolar material 1 protein
6.88387	-1.36557	Q9H4L7	SMRCD_HUMAN	SMARCAD1	SWI/SNF-related matrix-associated actin-dependent regulator of chromatin subfamily A containing DEAD/H box 1
6.84012	1.38766	O60315	ZEB2_HUMAN	ZEB2	Zinc finger E-box-binding homeobox 2
6.83208	-1.45629	Q9BV36	MELPH_HUMAN	MLPH	Melanophilin
6.82783	-1.4047	Q12899	TRI26_HUMAN	TRIM26	Tripartite motif-containing protein 26
6.82329	-1.4857	Q15398	DLGP5_HUMAN	DLGAP5	Disks large-associated protein 5
6.82211	1.24758	Q9Y6X8	ZHX2_HUMAN	ZHX2	Zinc fingers and homeoboxes protein 2
6.82181	0.966791	P40261	NNMT_HUMAN	NNMT	Nicotinamide N-methyltransferase
6.80586	-1.58992	Q9BXS6	NUSAP_HUMAN	NUSAP1	Nucleolar and spindle-associated protein 1
6.79386	1.25172	P12109	CO6A1_HUMAN	COL6A1	Collagen alpha-1(VI) chain
6.78668	-0.676082	P33993	MCM7_HUMAN	MCM7	DNA replication licensing factor MCM7
6.77941	0.836115	P78357	CNTP1_HUMAN	CNTNAP1	Contactin-associated protein 1
6.77785	1.05711	Q05682	CALD1_HUMAN	CALD1	Caldesmon
6.77485	0.652807	P04179	SODM_HUMAN	SOD2	Superoxide dismutase [Mn], mitochondrial
6.76656	1.40199	Q9UPQ0	LIMC1_HUMAN	LIMCH1	LIM and calponin homology domains-containing protein 1
6.76145	-1.57773	Q9BZD4	NUF2_HUMAN	NUF2	Kinetochore protein Nuf2
6.75701	0.904854	Q6NZI2	CAVN1_HUMAN	CAVIN1	Caveolae-associated protein 1
6.75352	-1.14818	O43847	NRDC_HUMAN	NRDC	Nardilysin
6.75288	1.04143	Q9UL12	SARDH_HUMAN	SARDH	Sarcosine dehydrogenase, mitochondrial
6.74432	0.35992	Q01082	SPTB2_HUMAN	SPTBN1	Spectrin beta chain, non-erythrocytic 1
6.7341	0.604093	Q9BV79	MECR_HUMAN	MECR	Enoyl-[acyl-carrier-protein] reductase, mitochondrial
6.73047	1.4524	P98160	PGBM_HUMAN	HSPG2	Basement membrane-specific heparan sulfate proteoglycan core protein
6.71893	-2.19044	Q9NSV4	DIAP3_HUMAN	DIAPH3	Protein diaphanous homolog 3
6.7151	0.828641	O95757	HS74L_HUMAN	HSPA4L	Heat shock 70 kDa protein 4L
6.70409	2.2242	P00966	ASSY_HUMAN	ASS1	Argininosuccinate synthase
6.69025	1.91961	P52943	CRIP2_HUMAN	CRIP2	Cysteine-rich protein 2
6.68715	1.27448	P51649	SSDH_HUMAN	ALDH5A1	Succinate-semialdehyde dehydrogenase, mitochondrial
6.68401	0.852789	Q9ULD0	OGDHL_HUMAN	OGDHL	2-oxoglutarate dehydrogenase-like, mitochondrial
6.67929	0.565881	O00115	DNS2A_HUMAN	DNASE2	Deoxyribonuclease-2-alpha
6.66982	0.56544	Q9BSH5	HDHD3_HUMAN	HDHD3	Haloacid dehalogenase-like hydrolase domain-containing protein 3
6.66389	-0.509619	Q8WVQ1	CANT1_HUMAN	CANT1	Soluble calcium-activated nucleotidase 1
6.66265	0.804125	P23634	AT2B4_HUMAN	ATP2B4	Plasma membrane calcium-transporting ATPase 4
6.65507	0.989257	P22570	ADRO_HUMAN	FDXR	NADPH:adrenodoxin oxidoreductase, mitochondrial
6.64479	-2.58158	O94782	UBP1_HUMAN	USP1	Ubiquitin carboxyl-terminal hydrolase 1
6.63716	0.893064	P29317	EPHA2_HUMAN	EPHA2	Ephrin type-A receptor 2
6.63424	0.838674	P50416	CPT1A_HUMAN	CPT1A	Carnitine O-palmitoyltransferase 1, liver isoform
6.63007	-1.71229	Q9P021	CRIPT_HUMAN	CRIPT	Cysteine-rich PDZ-binding protein
6.62645	-1.59076	Q1L5Z9	LONF2_HUMAN	LONRF2	LON peptidase N-terminal domain and RING finger protein 2
6.62292	-0.762929	Q9BTM9	URM1_HUMAN	URM1	Ubiquitin-related modifier 1
6.6154	0.773431	P49748	ACADV_HUMAN	ACADVL	Very long-chain specific acyl-CoA dehydrogenase, mitochondrial
6.61346	-1.60413	P00374	DYR_HUMAN	DHFR	Dihydrofolate reductase
6.60458	-0.831295	Q7KZ85	SPT6H_HUMAN	SUPT6H	Transcription elongation factor SPT6
6.60174	0.70576	P30711	GSTT1_HUMAN	GSTT1	Glutathione S-transferase theta-1
6.60091	-2.08656	Q14674	ESPL1_HUMAN	ESPL1	Separin
6.59607	-0.791941	Q9BPX3	CND3_HUMAN	NCAPG	Condensin complex subunit 3
6.59348	-1.80974	Q99640	PMYT1_HUMAN	PKMYT1	Membrane-associated tyrosine- and threonine-specific cdc2-inhibitory kinase
6.58681	1.19511	P23760	PAX3_HUMAN	PAX3	Paired box protein Pax-3
6.57364	1.81223	O14862	AIM2_HUMAN	AIM2	Interferon-inducible protein AIM2
6.56742	-0.607175	Q96RU2	UBP28_HUMAN	USP28	Ubiquitin carboxyl-terminal hydrolase 28
6.56483	-0.500672	P17844	DDX5_HUMAN	DDX5	Probable ATP-dependent RNA helicase DDX5
6.56248	1.08203	O60861	GAS7_HUMAN	GAS7	Growth arrest-specific protein 7
6.56224	1.03016	P32322	P5CR1_HUMAN	PYCR1	Pyrroline-5-carboxylate reductase 1, mitochondrial
6.5551	-1.07225	Q86XJ1	GA2L3_HUMAN	GAS2L3	GAS2-like protein 3
6.53016	1.05297	P56199	ITA1_HUMAN	ITGA1	Integrin alpha-1
6.52597	-1.62514	Q8WUM9	S20A1_HUMAN	SLC20A1	Sodium-dependent phosphate transporter 1
6.52189	-1.10308	Q07864	DPOE1_HUMAN	POLE	DNA polymerase epsilon catalytic subunit A
6.51995	1.0252	Q02252	MMSA_HUMAN	ALDH6A1	Methylmalonate-semialdehyde dehydrogenase [acylating], mitochondrial
6.51117	-0.863851	P54132	BLM_HUMAN	BLM	RecQ-like DNA helicase BLM
6.50969	-0.456344	P25205	MCM3_HUMAN	MCM3	DNA replication licensing factor MCM3
6.50367	0.438273	P13797	PLST_HUMAN	PLS3	Plastin-3
6.49819	-2.37429	P14635	CCNB1_HUMAN	CCNB1	G2/mitotic-specific cyclin-B1
6.4874	-1.6492	Q6SJ93	F111B_HUMAN	FAM111B	Serine protease FAM111B
6.48335	0.934087	Q8WX93	PALLD_HUMAN	PALLD	Palladin
6.47633	2.07871	Q58EX2	SDK2_HUMAN	SDK2	Protein sidekick-2
6.46062	0.780923	P02545	LMNA_HUMAN	LMNA	Prelamin-A/C
6.4585	-0.913732	P10644	KAP0_HUMAN	PRKAR1A	cAMP-dependent protein kinase type I-alpha regulatory subunit
6.45322	-0.469602	P62495	ERF1_HUMAN	ETF1	Eukaryotic peptide chain release factor subunit 1
6.45318	1.16917	Q01995	TAGL_HUMAN	TAGLN	Transgelin
6.43886	-1.67694	O75665	OFD1_HUMAN	OFD1	Centriole and centriolar satellite protein OFD1
6.43201	-1.56791	Q96R06	SPAG5_HUMAN	SPAG5	Sperm-associated antigen 5
6.43116	-1.02644	Q96HA7	TONSL_HUMAN	TONSL	Tonsoku-like protein
6.43015	-2.7665	Q9GZU3	TM39B_HUMAN	TMEM39B	Transmembrane protein 39B
6.40832	2.03855	P51178	PLCD1_HUMAN	PLCD1	1-phosphatidylinositol 4,5-bisphosphate phosphodiesterase delta-1
6.40014	1.69627	P26006	ITA3_HUMAN	ITGA3	Integrin alpha-3
6.3987	-1.11443	P09601	HMOX1_HUMAN	HMOX1	Heme oxygenase 1
6.39399	-1.00863	Q13395	TARB1_HUMAN	TARBP1	Probable methyltransferase TARBP1
6.39386	-1.86849	Q9H3M7	TXNIP_HUMAN	TXNIP	Thioredoxin-interacting protein
6.38986	0.443126	P16278	BGAL_HUMAN	GLB1	Beta-galactosidase
6.38469	0.413463	Q9H3P7	GCP60_HUMAN	ACBD3	Golgi resident protein GCP60
6.37168	-0.296884	Q8N766	EMC1_HUMAN	EMC1	ER membrane protein complex subunit 1
6.36146	-0.657349	Q12789	TF3C1_HUMAN	GTF3C1	General transcription factor 3C polypeptide 1
6.35857	-1.37033	Q8NCD3	HJURP_HUMAN	HJURP	Holliday junction recognition protein
6.3556	1.64136	P50895	BCAM_HUMAN	BCAM	Basal cell adhesion molecule
6.34454	-0.483507	Q14527	HLTF_HUMAN	HLTF	Helicase-like transcription factor
6.34099	1.7457	P02792	FRIL_HUMAN	FTL	Ferritin light chain
6.34038	-0.829043	Q14147	DHX34_HUMAN	DHX34	Probable ATP-dependent RNA helicase DHX34
6.33271	0.429458	Q9NSE4	SYIM_HUMAN	IARS2	Isoleucine--tRNA ligase, mitochondrial
6.33268	1.16991	O15090	ZN536_HUMAN	ZNF536	Zinc finger protein 536
6.32718	0.705973	Q9UPY8	MARE3_HUMAN	MAPRE3	Microtubule-associated protein RP/EB family member 3
6.3255	-1.42465	Q9Y274	SIA10_HUMAN	ST3GAL6	Type 2 lactosamine alpha-2,3-sialyltransferase
6.32409	1.41672	Q9NZU5	LMCD1_HUMAN	LMCD1	LIM and cysteine-rich domains protein 1
6.31895	-0.724538	Q13257	MD2L1_HUMAN	MAD2L1	Mitotic spindle assembly checkpoint protein MAD2A
6.316	0.857284	Q96PU8	QKI_HUMAN	QKI	KH domain-containing RNA-binding protein QKI
6.30781	-0.835634	O43542	XRCC3_HUMAN	XRCC3	DNA repair protein XRCC3
6.30309	-0.602953	O00571	DDX3X_HUMAN	DDX3X	ATP-dependent RNA helicase DDX3X
6.29836	0.551724	O00423	EMAL1_HUMAN	EML1	Echinoderm microtubule-associated protein-like 1
6.2961	0.98973	Q96CM8	ACSF2_HUMAN	ACSF2	Medium-chain acyl-CoA ligase ACSF2, mitochondrial
6.29422	-0.483258	Q8WUA4	TF3C2_HUMAN	GTF3C2	General transcription factor 3C polypeptide 2
6.29085	2.49267	Q8TF66	LRC15_HUMAN	LRRC15	Leucine-rich repeat-containing protein 15
6.28725	-0.834606	Q9NTJ3	SMC4_HUMAN	SMC4	Structural maintenance of chromosomes protein 4
6.28682	-1.33668	Q8IX18	DHX40_HUMAN	DHX40	Probable ATP-dependent RNA helicase DHX40
6.28444	0.395447	Q8TAD4	ZNT5_HUMAN	SLC30A5	Proton-coupled zinc antiporter SLC30A5
6.28365	1.52931	P98172	EFNB1_HUMAN	EFNB1	Ephrin-B1
6.26882	1.22925	P19823	ITIH2_HUMAN	ITIH2	Inter-alpha-trypsin inhibitor heavy chain H2
6.26688	-1.66075	Q02241	KIF23_HUMAN	KIF23	Kinesin-like protein KIF23
6.25919	-1.42085	O14777	NDC80_HUMAN	NDC80	Kinetochore protein NDC80 homolog
6.25729	-0.762341	O75534	CSDE1_HUMAN	CSDE1	Cold shock domain-containing protein E1
6.25348	0.717873	Q6ZMZ3	SYNE3_HUMAN	SYNE3	Nesprin-3
6.24898	1.04363	Q9H3K2	GHITM_HUMAN	GHITM	Growth hormone-inducible transmembrane protein
6.24109	1.69178	P27338	AOFB_HUMAN	MAOB	Amine oxidase [flavin-containing] B
6.23377	-1.19807	Q8N806	UBR7_HUMAN	UBR7	Putative E3 ubiquitin-protein ligase UBR7
6.23119	-1.65308	Q9NQW6	ANLN_HUMAN	ANLN	Anillin
6.22459	-2.06376	Q969R5	LMBL2_HUMAN	L3MBTL2	Lethal(3)malignant brain tumor-like protein 2
6.21599	1.16521	P50479	PDLI4_HUMAN	PDLIM4	PDZ and LIM domain protein 4
6.20833	-1.39691	O75676	KS6A4_HUMAN	RPS6KA4	Ribosomal protein S6 kinase alpha-4
6.2083	0.993313	P43155	CACP_HUMAN	CRAT	Carnitine O-acetyltransferase
6.20314	-1.26525	Q96EA4	SPDLY_HUMAN	SPDL1	Protein Spindly
6.20246	0.889616	Q8N5J2	MINY1_HUMAN	MINDY1	Ubiquitin carboxyl-terminal hydrolase MINDY-1
6.20042	-0.300655	P49368	TCPG_HUMAN	CCT3	T-complex protein 1 subunit gamma
6.19529	-2.10167	Q16763	UBE2S_HUMAN	UBE2S	Ubiquitin-conjugating enzyme E2 S
6.19448	-1.00677	Q86YS6	RAB43_HUMAN	RAB43	Ras-related protein Rab-43
6.19409	0.461069	Q13393	PLD1_HUMAN	PLD1	Phospholipase D1
6.18812	-1.27741	O95229	ZWINT_HUMAN	ZWINT	ZW10 interactor
6.18575	-1.0366	Q13685	AAMP_HUMAN	AAMP	Angio-associated migratory cell protein
6.1849	-0.663289	P41229	KDM5C_HUMAN	KDM5C	Lysine-specific demethylase 5C
6.18028	0.389926	P22695	QCR2_HUMAN	UQCRC2	Cytochrome b-c1 complex subunit 2, mitochondrial
6.17358	-0.672352	Q96L91	EP400_HUMAN	EP400	E1A-binding protein p400
6.17028	0.350522	Q13813	SPTN1_HUMAN	SPTAN1	Spectrin alpha chain, non-erythrocytic 1
6.16793	1.31522	P08138	TNR16_HUMAN	NGFR	Tumor necrosis factor receptor superfamily member 16
6.16183	-0.614782	Q7Z494	NPHP3_HUMAN	NPHP3	Nephrocystin-3
6.16138	-0.893134	Q9UBK8	MTRR_HUMAN	MTRR	Methionine synthase reductase
6.15159	1.5825	Q8WUY3	PRUN2_HUMAN	PRUNE2	Protein prune homolog 2
6.1435	-1.88005	Q53EZ4	CEP55_HUMAN	CEP55	Centrosomal protein of 55 kDa
6.14326	-1.07953	Q9BVW5	TIPIN_HUMAN	TIPIN	TIMELESS-interacting protein
6.14313	0.5335	P09874	PARP1_HUMAN	PARP1	Poly [ADP-ribose] polymerase 1
6.13274	1.1589	Q99956	DUS9_HUMAN	DUSP9	Dual specificity protein phosphatase 9
6.12697	1.02749	O00468	AGRIN_HUMAN	AGRN	Agrin
6.12653	-0.521712	Q8NHU6	TDRD7_HUMAN	TDRD7	Tudor domain-containing protein 7
6.12351	-0.641904	P52701	MSH6_HUMAN	MSH6	DNA mismatch repair protein Msh6
6.12125	-1.11818	O00560	SDCB1_HUMAN	SDCBP	Syntenin-1
6.12009	-1.1747	Q9NXW2	DJB12_HUMAN	DNAJB12	DnaJ homolog subfamily B member 12
6.11892	-1.3874	Q8NB46	ANR52_HUMAN	ANKRD52	Serine/threonine-protein phosphatase 6 regulatory ankyrin repeat subunit C
6.11267	0.471867	P06737	PYGL_HUMAN	PYGL	Glycogen phosphorylase, liver form
6.10663	-0.23472	Q9BUK6	MSTO1_HUMAN	MSTO1	Protein misato homolog 1
6.10635	1.3868	Q9BUP0	EFHD1_HUMAN	EFHD1	EF-hand domain-containing protein D1
6.10257	-0.724964	Q68CP4	HGNAT_HUMAN	HGSNAT	Heparan-alpha-glucosaminide N-acetyltransferase
6.10022	-1.34679	Q9P0N9	TBCD7_HUMAN	TBC1D7	TBC1 domain family member 7
6.09783	0.983852	P08648	ITA5_HUMAN	ITGA5	Integrin alpha-5
6.08616	1.05794	Q9H019	MFR1L_HUMAN	MTFR1L	Mitochondrial fission regulator 1-like
6.08216	1.04123	Q96NE9	FRMD6_HUMAN	FRMD6	FERM domain-containing protein 6
6.07559	-0.29077	Q9UBF2	COPG2_HUMAN	COPG2	Coatomer subunit gamma-2
6.07394	0.845944	Q9BY89	K1671_HUMAN	KIAA1671	Uncharacterized protein KIAA1671
6.06696	-0.408865	O95714	HERC2_HUMAN	HERC2	E3 ubiquitin-protein ligase HERC2
6.06653	-1.43893	Q96PZ2	F111A_HUMAN	FAM111A	Serine protease FAM111A
6.06246	1.03632	Q9Y4G6	TLN2_HUMAN	TLN2	Talin-2
6.06148	-0.439623	Q6P1M0	S27A4_HUMAN	SLC27A4	Long-chain fatty acid transport protein 4
6.05808	-0.680264	Q15003	CND2_HUMAN	NCAPH	Condensin complex subunit 2
6.05763	1.32133	P13637	AT1A3_HUMAN	ATP1A3	Sodium/potassium-transporting ATPase subunit alpha-3
6.04697	-0.640454	O95347	SMC2_HUMAN	SMC2	Structural maintenance of chromosomes protein 2
6.04581	1.74075	Q9Y6N5	SQOR_HUMAN	SQOR	Sulfide:quinone oxidoreductase, mitochondrial
6.04328	0.304338	O94901	SUN1_HUMAN	SUN1	SUN domain-containing protein 1
6.04025	0.912058	P35612	ADDB_HUMAN	ADD2	Beta-adducin
6.04024	-1.00857	Q9BWU0	NADAP_HUMAN	SLC4A1AP	Kanadaptin
6.03887	-0.518476	Q96P48	ARAP1_HUMAN	ARAP1	Arf-GAP with Rho-GAP domain, ANK repeat and PH domain-containing protein 1
6.03056	0.502988	O43301	HS12A_HUMAN	HSPA12A	Heat shock 70 kDa protein 12A
6.02836	0.435773	P21589	5NTD_HUMAN	NT5E	5'-nucleotidase
6.02063	-1.87577	Q9H1Z9	TSN10_HUMAN	TSPAN10	Tetraspanin-10
6.01169	-0.486752	O00462	MANBA_HUMAN	MANBA	Beta-mannosidase
6.0074	-0.686337	Q9Y314	NOSIP_HUMAN	NOSIP	Nitric oxide synthase-interacting protein
6.0063	-0.870088	Q9NRC1	ST7_HUMAN	ST7	Suppressor of tumorigenicity 7 protein
6.00343	-0.576736	Q15054	DPOD3_HUMAN	POLD3	DNA polymerase delta subunit 3
5.99866	0.864195	P21397	AOFA_HUMAN	MAOA	Amine oxidase [flavin-containing] A
5.99493	-1.00279	P11802	CDK4_HUMAN	CDK4	Cyclin-dependent kinase 4
5.99079	0.687664	Q96T23	RSF1_HUMAN	RSF1	Remodeling and spacing factor 1
5.98943	-0.728926	Q13085	ACACA_HUMAN	ACACA	Acetyl-CoA carboxylase 1
5.98225	0.384324	O94766	B3GA3_HUMAN	B3GAT3	Galactosylgalactosylxylosylprotein 3-beta-glucuronosyltransferase 3
5.97733	2.30348	O75911	DHRS3_HUMAN	DHRS3	Short-chain dehydrogenase/reductase 3
5.97559	-0.584153	Q96A33	CCD47_HUMAN	CCDC47	PAT complex subunit CCDC47
5.97185	0.870761	O94760	DDAH1_HUMAN	DDAH1	N(G),N(G)-dimethylarginine dimethylaminohydrolase 1
5.95828	-0.482453	O75717	WDHD1_HUMAN	WDHD1	WD repeat and HMG-box DNA-binding protein 1
5.95665	1.83859	P12277	KCRB_HUMAN	CKB	Creatine kinase B-type
5.95572	0.625705	P04181	OAT_HUMAN	OAT	Ornithine aminotransferase, mitochondrial
5.95139	-0.589792	P43246	MSH2_HUMAN	MSH2	DNA mismatch repair protein Msh2
5.95061	-1.11554	Q9HBI1	PARVB_HUMAN	PARVB	Beta-parvin
5.94805	0.762807	Q9UIJ7	KAD3_HUMAN	AK3	GTP:AMP phosphotransferase AK3, mitochondrial
5.9458	-0.567721	Q6P179	ERAP2_HUMAN	ERAP2	Endoplasmic reticulum aminopeptidase 2
5.9414	1.13104	Q14764	MVP_HUMAN	MVP	Major vault protein
5.93839	-1.72691	Q8WV16	DCAF4_HUMAN	DCAF4	DDB1- and CUL4-associated factor 4
5.93481	-2.63248	P33552	CKS2_HUMAN	CKS2	Cyclin-dependent kinases regulatory subunit 2
5.9283	0.765823	Q9Y696	CLIC4_HUMAN	CLIC4	Chloride intracellular channel protein 4
5.92181	0.717442	P10253	LYAG_HUMAN	GAA	Lysosomal alpha-glucosidase
5.9214	1.31628	Q14687	GSE1_HUMAN	GSE1	Genetic suppressor element 1
5.91488	1.59019	Q7L513	FCRLA_HUMAN	FCRLA	Fc receptor-like A
5.91451	-0.898472	Q8NCH0	CHSTE_HUMAN	CHST14	Carbohydrate sulfotransferase 14
5.91243	-0.351456	P30876	RPB2_HUMAN	POLR2B	DNA-directed RNA polymerase II subunit RPB2
5.91067	2.84066	Q9UJ98	STAG3_HUMAN	STAG3	Cohesin subunit SA-3
5.90086	0.574196	P46939	UTRN_HUMAN	UTRN	Utrophin
5.89668	0.705512	P60201	MYPR_HUMAN	PLP1	Myelin proteolipid protein
5.89523	-1.93389	Q99618	CDCA3_HUMAN	CDCA3	Cell division cycle-associated protein 3
5.88806	1.21065	P42658	DPP6_HUMAN	DPP6	Dipeptidyl aminopeptidase-like protein 6
5.88607	1.16839	Q9H2L5	RASF4_HUMAN	RASSF4	Ras association domain-containing protein 4
5.8791	-0.900737	Q9P2J3	KLHL9_HUMAN	KLHL9	Kelch-like protein 9
5.87896	0.611104	Q9P2K5	MYEF2_HUMAN	MYEF2	Myelin expression factor 2
5.86888	-2.62481	Q96FC9	DDX11_HUMAN	DDX11	ATP-dependent DNA helicase DDX11
5.86438	0.664729	O14647	CHD2_HUMAN	CHD2	Chromodomain-helicase-DNA-binding protein 2
5.86332	0.944208	Q86UX7	URP2_HUMAN	FERMT3	Fermitin family homolog 3
5.858	0.363015	P34897	GLYM_HUMAN	SHMT2	Serine hydroxymethyltransferase, mitochondrial
5.85184	1.03212	Q6P1M3	L2GL2_HUMAN	LLGL2	LLGL scribble cell polarity complex component 2
5.84939	0.853831	Q6IQ23	PKHA7_HUMAN	PLEKHA7	Pleckstrin homology domain-containing family A member 7
5.845	0.601758	Q9H173	SIL1_HUMAN	SIL1	Nucleotide exchange factor SIL1
5.84442	-0.510214	Q86UL3	GPAT4_HUMAN	GPAT4	Glycerol-3-phosphate acyltransferase 4
5.83837	-1.06947	P18858	DNLI1_HUMAN	LIG1	DNA ligase 1
5.83827	0.559078	Q9P2M7	CING_HUMAN	CGN	Cingulin
5.8346	-0.449134	P30040	ERP29_HUMAN	ERP29	Endoplasmic reticulum resident protein 29
5.83319	1.20546	P45381	ACY2_HUMAN	ASPA	Aspartoacylase
5.83151	0.307328	Q02880	TOP2B_HUMAN	TOP2B	DNA topoisomerase 2-beta
5.8294	-1.15804	Q8NFG4	FLCN_HUMAN	FLCN	Folliculin
5.82432	0.788733	Q08426	ECHP_HUMAN	EHHADH	Peroxisomal bifunctional enzyme
5.81233	-0.360875	Q8NFA0	UBP32_HUMAN	USP32	Ubiquitin carboxyl-terminal hydrolase 32
5.80985	-0.802565	Q8NHM5	KDM2B_HUMAN	KDM2B	Lysine-specific demethylase 2B
5.80785	-0.829855	Q8TCG1	CIP2A_HUMAN	CIP2A	Protein CIP2A
5.80708	0.425783	P54886	P5CS_HUMAN	ALDH18A1	Delta-1-pyrroline-5-carboxylate synthase
5.803	0.433909	P30043	BLVRB_HUMAN	BLVRB	Flavin reductase (NADPH)
5.80143	-0.885134	O00488	ZN593_HUMAN	ZNF593	Zinc finger protein 593
5.80008	-0.627602	O75449	KTNA1_HUMAN	KATNA1	Katanin p60 ATPase-containing subunit A1
5.79348	-0.618567	Q12849	GRSF1_HUMAN	GRSF1	G-rich sequence factor 1
5.78733	-0.665782	Q13315	ATM_HUMAN	ATM	Serine-protein kinase ATM
5.78693	-2.24849	P61024	CKS1_HUMAN	CKS1B	Cyclin-dependent kinases regulatory subunit 1
5.78199	-1.28069	O75330	HMMR_HUMAN	HMMR	Hyaluronan mediated motility receptor
5.77958	-0.751079	Q86VV8	RTTN_HUMAN	RTTN	Rotatin
5.77323	-0.515596	P11717	MPRI_HUMAN	IGF2R	Cation-independent mannose-6-phosphate receptor
5.77095	1.79343	Q8NBJ9	SIDT2_HUMAN	SIDT2	SID1 transmembrane family member 2
5.77035	-0.224822	Q13045	FLII_HUMAN	FLII	Protein flightless-1 homolog
5.7703	0.918997	P13747	HLAE_HUMAN	HLA-E	HLA class I histocompatibility antigen, alpha chain E
5.76752	-1.30299	Q9NW38	FANCL_HUMAN	FANCL	E3 ubiquitin-protein ligase FANCL
5.76044	-1.21379	Q9NVI1	FANCI_HUMAN	FANCI	Fanconi anemia group I protein
5.75974	2.55847	Q92826	HXB13_HUMAN	HOXB13	Homeobox protein Hox-B13
5.75726	1.87726	Q9UK22	FBX2_HUMAN	FBXO2	F-box only protein 2
5.75457	0.577028	Q6UX04	CWC27_HUMAN	CWC27	Spliceosome-associated protein CWC27 homolog
5.75189	0.479359	Q86SQ0	PHLB2_HUMAN	PHLDB2	Pleckstrin homology-like domain family B member 2
5.74813	-2.09859	Q9BXK1	KLF16_HUMAN	KLF16	Krueppel-like factor 16
5.74739	-1.20995	Q7Z2Z1	TICRR_HUMAN	TICRR	Treslin
5.73017	0.611221	Q6WCQ1	MPRIP_HUMAN	MPRIP	Myosin phosphatase Rho-interacting protein
5.72988	1.10883	Q58EX7	PKHG4_HUMAN	PLEKHG4	Puratrophin-1
5.72934	0.661193	Q96ER9	MITOK_HUMAN	CCDC51	Mitochondrial potassium channel
5.72926	0.618791	Q8N6G5	CGAT2_HUMAN	CSGALNACT2	Chondroitin sulfate N-acetylgalactosaminyltransferase 2
5.7285	1.13141	O75155	CAND2_HUMAN	CAND2	Cullin-associated NEDD8-dissociated protein 2
5.7256	-1.18869	Q9UPN4	CP131_HUMAN	CEP131	Centrosomal protein of 131 kDa
5.72514	1.11159	P05771	KPCB_HUMAN	PRKCB	Protein kinase C beta type
5.72166	0.825531	Q86UU1	PHLB1_HUMAN	PHLDB1	Pleckstrin homology-like domain family B member 1
5.71397	0.741289	Q15306	IRF4_HUMAN	IRF4	Interferon regulatory factor 4
5.71283	0.252246	P21333	FLNA_HUMAN	FLNA	Filamin-A
5.71085	0.477595	P53007	TXTP_HUMAN	SLC25A1	Tricarboxylate transport protein, mitochondrial
5.70866	-0.639863	Q9BZ29	DOCK9_HUMAN	DOCK9	Dedicator of cytokinesis protein 9
5.70865	0.587067	Q9Y3M8	STA13_HUMAN	STARD13	StAR-related lipid transfer protein 13
5.70554	0.7016	P16219	ACADS_HUMAN	ACADS	Short-chain specific acyl-CoA dehydrogenase, mitochondrial
5.70515	-1.44509	Q9H8V3	ECT2_HUMAN	ECT2	Protein ECT2
5.7043	-1.65836	Q9NS91	RAD18_HUMAN	RAD18	E3 ubiquitin-protein ligase RAD18
5.70168	0.663128	Q9BPW8	NIPS1_HUMAN	NIPSNAP1	Protein NipSnap homolog 1
5.69284	-0.591796	Q2KHR3	QSER1_HUMAN	QSER1	Glutamine and serine-rich protein 1
5.6918	0.457373	O95340	PAPS2_HUMAN	PAPSS2	Bifunctional 3'-phosphoadenosine 5'-phosphosulfate synthase 2
5.69058	0.890787	Q6UWY0	ARSK_HUMAN	ARSK	Arylsulfatase K
5.68854	-1.47184	Q8IX90	SKA3_HUMAN	SKA3	Spindle and kinetochore-associated protein 3
5.68828	0.80827	P17301	ITA2_HUMAN	ITGA2	Integrin alpha-2
5.68771	0.44421	Q01433	AMPD2_HUMAN	AMPD2	AMP deaminase 2
5.68509	-0.770225	Q9BRS2	RIOK1_HUMAN	RIOK1	Serine/threonine-protein kinase RIO1
5.68412	-0.628674	Q69YQ0	CYTSA_HUMAN	SPECC1L	Cytospin-A
5.68142	-2.09709	O75147	OBSL1_HUMAN	OBSL1	Obscurin-like protein 1
5.67567	1.17378	Q9NX57	RAB20_HUMAN	RAB20	Ras-related protein Rab-20
5.67384	0.731135	Q9BUP3	HTAI2_HUMAN	HTATIP2	Oxidoreductase HTATIP2
5.67154	-0.587312	O96005	CLPT1_HUMAN	CLPTM1	Putative lipid scramblase CLPTM1
5.66866	-1.47775	Q8NG31	KNL1_HUMAN	KNL1	Kinetochore scaffold 1
5.66821	0.719073	P05165	PCCA_HUMAN	PCCA	Propionyl-CoA carboxylase alpha chain, mitochondrial
5.66808	1.03704	Q9UQ03	COR2B_HUMAN	CORO2B	Coronin-2B
5.66092	1.73033	Q9UKU0	ACSL6_HUMAN	ACSL6	Long-chain-fatty-acid--CoA ligase 6
5.65779	0.465692	O00159	MYO1C_HUMAN	MYO1C	Unconventional myosin-Ic
5.65628	-0.541867	Q5VTR2	BRE1A_HUMAN	RNF20	E3 ubiquitin-protein ligase BRE1A
5.64823	0.650998	Q9P2B2	FPRP_HUMAN	PTGFRN	Prostaglandin F2 receptor negative regulator
5.64803	0.95202	Q92618	ZN516_HUMAN	ZNF516	Zinc finger protein 516
5.64795	0.410837	Q96GK7	FAH2A_HUMAN	FAHD2A	Fumarylacetoacetate hydrolase domain-containing protein 2A
5.64669	-2.25631	Q8IWI9	MGAP_HUMAN	MGA	MAX gene-associated protein
5.64572	-2.29944	O15304	SIVA_HUMAN	SIVA1	Apoptosis regulatory protein Siva
5.64371	0.971834	P10586	PTPRF_HUMAN	PTPRF	Receptor-type tyrosine-protein phosphatase F
5.63896	-0.865095	P78539	SRPX_HUMAN	SRPX	Sushi repeat-containing protein SRPX
5.63779	0.291118	Q9NR45	SIAS_HUMAN	NANS	Sialic acid synthase
5.63576	-0.698136	P48730	KC1D_HUMAN	CSNK1D	Casein kinase I isoform delta
5.63558	-0.875075	P41567	EIF1_HUMAN	EIF1	Eukaryotic translation initiation factor 1
5.63519	0.854865	P17252	KPCA_HUMAN	PRKCA	Protein kinase C alpha type
5.62721	-1.80702	Q92503	S14L1_HUMAN	SEC14L1	SEC14-like protein 1
5.62236	1.19934	Q9NYA1	SPHK1_HUMAN	SPHK1	Sphingosine kinase 1
5.61558	-0.944716	Q96II8	LRCH3_HUMAN	LRCH3	DISP complex protein LRCH3
5.61443	-3.88004	Q5VTB9	RN220_HUMAN	RNF220	E3 ubiquitin-protein ligase RNF220
5.61393	0.734573	Q9HAC7	SUCHY_HUMAN	SUGCT	Succinate--hydroxymethylglutarate CoA-transferase
5.61367	-1.98786	Q5TB30	DEP1A_HUMAN	DEPDC1	DEP domain-containing protein 1A
5.60986	0.986218	O15427	MOT4_HUMAN	SLC16A3	Monocarboxylate transporter 4
5.60785	2.25431	Q5TF21	SOGA3_HUMAN	SOGA3	Protein SOGA3
5.606	0.767211	Q70EK8	UBP53_HUMAN	USP53	Inactive ubiquitin carboxyl-terminal hydrolase 53
5.60507	-0.698242	Q9UG63	ABCF2_HUMAN	ABCF2	ATP-binding cassette sub-family F member 2
5.60472	-1.45569	Q9BX63	FANCJ_HUMAN	BRIP1	Fanconi anemia group J protein
5.59928	-0.572855	Q9NRN9	METL5_HUMAN	METTL5	rRNA N6-adenosine-methyltransferase METTL5
5.59754	2.34324	O14807	RASM_HUMAN	MRAS	Ras-related protein M-Ras
5.59472	0.800048	Q9Y5P4	CERT_HUMAN	CERT1	Ceramide transfer protein
5.59447	-0.506968	O95163	ELP1_HUMAN	ELP1	Elongator complex protein 1
5.59364	0.463101	O60664	PLIN3_HUMAN	PLIN3	Perilipin-3
5.59309	-1.72322	Q9NVF7	FBX28_HUMAN	FBXO28	F-box only protein 28
5.58801	0.496782	Q96RQ3	MCCA_HUMAN	MCCC1	Methylcrotonoyl-CoA carboxylase subunit alpha, mitochondrial
5.58752	0.846213	P17050	NAGAB_HUMAN	NAGA	Alpha-N-acetylgalactosaminidase
5.58446	-0.735941	Q6PIW4	FIGL1_HUMAN	FIGNL1	Fidgetin-like protein 1
5.58295	0.696796	Q16363	LAMA4_HUMAN	LAMA4	Laminin subunit alpha-4
5.58156	-0.731538	P40126	TYRP2_HUMAN	DCT	L-dopachrome tautomerase
5.57901	0.98513	Q92597	NDRG1_HUMAN	NDRG1	Protein NDRG1
5.57851	-0.696092	P15260	INGR1_HUMAN	IFNGR1	Interferon gamma receptor 1
5.57823	-0.332531	Q9BV44	THUM3_HUMAN	THUMPD3	tRNA (guanine(6)-N2)-methyltransferase THUMP3
5.57287	0.628417	Q07002	CDK18_HUMAN	CDK18	Cyclin-dependent kinase 18
5.57015	-0.482826	O00267	SPT5H_HUMAN	SUPT5H	Transcription elongation factor SPT5
5.56688	-1.21021	Q53GA4	PHLA2_HUMAN	PHLDA2	Pleckstrin homology-like domain family A member 2
5.54817	-0.891769	P22736	NR4A1_HUMAN	NR4A1	Nuclear receptor subfamily 4immunitygroup A member 1
5.54639	0.256092	P31150	GDIA_HUMAN	GDI1	Rab GDP dissociation inhibitor alpha
5.54622	-0.694186	P58004	SESN2_HUMAN	SESN2	Sestrin-2
5.54342	0.625204	O15031	PLXB2_HUMAN	PLXNB2	Plexin-B2
5.54138	-0.58916	Q9Y5Z0	BACE2_HUMAN	BACE2	Beta-secretase 2
5.54101	1.6958	O43294	TGFI1_HUMAN	TGFB1I1	Transforming growth factor beta-1-induced transcript 1 protein
5.5407	1.0429	P23469	PTPRE_HUMAN	PTPRE	Receptor-type tyrosine-protein phosphatase epsilon
5.53976	-0.561291	Q86UE4	LYRIC_HUMAN	MTDH	Protein LYRIC
5.53701	0.884933	Q9UDY4	DNJB4_HUMAN	DNAJB4	DnaJ homolog subfamily B member 4
5.53187	-1.07217	Q14181	DPOA2_HUMAN	POLA2	DNA polymerase alpha subunit B
5.53183	-0.296238	P60228	EIF3E_HUMAN	EIF3E	Eukaryotic translation initiation factor 3 subunit E
5.53029	0.489943	Q96I99	SUCB2_HUMAN	SUCLG2	Succinate--CoA ligase [GDP-forming] subunit beta, mitochondrial
5.52246	0.648399	Q8NFP9	NBEA_HUMAN	NBEA	Neurobeachin
5.52083	0.511039	Q9Y2J2	E41L3_HUMAN	EPB41L3	Band 4.1-like protein 3
5.51932	-1.05835	Q9NR48	ASH1L_HUMAN	ASH1L	Histone-lysine N-methyltransferase ASH1L
5.51857	-1.07792	P52848	NDST1_HUMAN	NDST1	Bifunctional heparan sulfate N-deacetylase/N-sulfotransferase 1
5.51646	0.773439	P41212	ETV6_HUMAN	ETV6	Transcription factor ETV6
5.51511	-0.949948	Q9NVN8	GNL3L_HUMAN	GNL3L	Guanine nucleotide-binding protein-like 3-like protein
5.515	0.54332	Q6PI48	SYDM_HUMAN	DARS2	Aspartate--tRNA ligase, mitochondrial
5.50475	-0.267648	Q8WXH0	SYNE2_HUMAN	SYNE2	Nesprin-2
5.5034	1.04481	P23743	DGKA_HUMAN	DGKA	Diacylglycerol kinase alpha
5.50246	0.585296	Q9Y624	JAM1_HUMAN	F11R	Junctional adhesion molecule A
5.49933	-0.639439	Q2NKX8	ERC6L_HUMAN	ERCC6L	DNA excision repair protein ERCC-6-like
5.49728	-0.307045	O94822	LTN1_HUMAN	LTN1	E3 ubiquitin-protein ligase listerin
5.49725	-0.51017	Q8IWR0	Z3H7A_HUMAN	ZC3H7A	Zinc finger CCCH domain-containing protein 7A
5.49598	0.91415	Q9P0M6	H2AW_HUMAN	MACROH2A2	Core histone macro-H2A.2
5.49544	1.2126	O00469	PLOD2_HUMAN	PLOD2	Procollagen-lysine,2-oxoglutarate 5-dioxygenase 2
5.49263	1.27845	P23471	PTPRZ_HUMAN	PTPRZ1	Receptor-type tyrosine-protein phosphatase zeta
5.48926	0.7691	Q15120	PDK3_HUMAN	PDK3	[Pyruvate dehydrogenase (acetyl-transferring)] kinase isozyme 3, mitochondrial
5.48621	1.05098	O43306	ADCY6_HUMAN	ADCY6	Adenylate cyclase type 6
5.48361	0.868166	Q86TX2	ACOT1_HUMAN	ACOT1	Acyl-coenzyme A thioesterase 1
5.48045	-1.17643	Q6PJG6	BRAT1_HUMAN	BRAT1	BRCA1-associated ATM activator 1
5.48012	-2.09878	Q96K12	FACR2_HUMAN	FAR2	Fatty acyl-CoA reductase 2
5.47759	0.815327	O60503	ADCY9_HUMAN	ADCY9	Adenylate cyclase type 9
5.47648	2.02835	Q9NQ35	NRIP3_HUMAN	NRIP3	Nuclear receptor-interacting protein 3
5.47398	0.361695	Q8IY81	SPB1_HUMAN	FTSJ3	pre-rRNA 2'-O-ribose RNA methyltransferase FTSJ3
5.47078	-1.19409	Q96QE3	ATAD5_HUMAN	ATAD5	ATPase family AAA domain-containing protein 5
5.46879	0.736258	O15037	KHNYN_HUMAN	KHNYN	Protein KHNYN
5.46816	-2.07679	Q96HE9	PRR11_HUMAN	PRR11	Proline-rich protein 11
5.46813	-0.802036	Q9NWL6	ASND1_HUMAN	ASNSD1	Asparagine synthetase domain-containing protein 1
5.4661	-0.812733	Q9BW61	DDA1_HUMAN	DDA1	DET1- and DDB1-associated protein 1
5.46547	-0.543926	Q13563	PKD2_HUMAN	PKD2	Polycystin-2
5.46486	-0.760972	Q8NFH4	NUP37_HUMAN	NUP37	Nucleoporin Nup37
5.4626	-0.411674	O15294	OGT1_HUMAN	OGT	UDP-N-acetylglucosamine--peptide N-acetylglucosaminyltransferase 110 kDa subunit
5.4557	-1.16788	P36897	TGFR1_HUMAN	TGFBR1	TGF-beta receptor type-1
5.45001	-2.35379	P98179	RBM3_HUMAN	RBM3	RNA-binding protein 3
5.44065	1.11888	Q99439	CNN2_HUMAN	CNN2	Calponin-2
5.43944	-1.99985	P53355	DAPK1_HUMAN	DAPK1	Death-associated protein kinase 1
5.43884	0.584272	Q16610	ECM1_HUMAN	ECM1	Extracellular matrix protein 1
5.42576	-0.509346	Q9Y6R4	M3K4_HUMAN	MAP3K4	Mitogen-activated protein kinase kinase kinase 4
5.42459	-1.95794	Q53HL2	BOREA_HUMAN	CDCA8	Borealin
5.42052	-1.83165	O95067	CCNB2_HUMAN	CCNB2	G2/mitotic-specific cyclin-B2
5.42034	1.87193	O00339	MATN2_HUMAN	MATN2	Matrilin-2
5.41296	0.790464	P04792	HSPB1_HUMAN	HSPB1	Heat shock protein beta-1
5.41293	-1.17018	Q9UK97	FBX9_HUMAN	FBXO9	F-box only protein 9
5.40804	-1.04439	Q9Y248	PSF2_HUMAN	GINS2	DNA replication complex GINS protein PSF2
5.40555	1.17225	Q15119	PDK2_HUMAN	PDK2	[Pyruvate dehydrogenase (acetyl-transferring)] kinase isozyme 2, mitochondrial
5.4054	-0.263739	Q13017	RHG05_HUMAN	ARHGAP5	Rho GTPase-activating protein 5
5.40211	-2.3283	Q96FF9	CDCA5_HUMAN	CDCA5	Sororin
5.40006	0.801973	O15394	NCAM2_HUMAN	NCAM2	Neural cell adhesion molecule 2
5.39944	-1.7408	Q9Y6A5	TACC3_HUMAN	TACC3	Transforming acidic coiled-coil-containing protein 3
5.39791	0.395582	P49916	DNLI3_HUMAN	LIG3	DNA ligase 3
5.39228	0.54638	Q96MH6	TMM68_HUMAN	TMEM68	Monoacylglycerol/Diacylglycerol O-acyltransferase
5.39145	0.336844	P43304	GPDM_HUMAN	GPD2	Glycerol-3-phosphate dehydrogenase, mitochondrial
5.38584	0.338856	P08621	RU17_HUMAN	SNRNP70	U1 small nuclear ribonucleoprotein 70 kDa
5.38371	-1.44345	Q9BSA4	TTYH2_HUMAN	TTYH2	Protein tweety homolog 2
5.37765	0.351024	Q8ND30	LIPB2_HUMAN	PPFIBP2	Liprin-beta-2
5.37463	0.681551	Q9H3H3	CK068_HUMAN	C11orf68	UPF0696 protein C11orf68
5.36791	0.712917	P08582	TRFM_HUMAN	MELTF	Melanotransferrin
5.36723	-0.520093	P42226	STAT6_HUMAN	STAT6	Signal transducer and activator of transcription 6
5.3649	-0.575279	Q9H814	PHAX_HUMAN	PHAX	Phosphorylated adapter RNA export protein
5.36441	0.626783	Q6YP21	KAT3_HUMAN	KYAT3	Kynurenine--oxoglutarate transaminase 3
5.36239	0.219156	P08133	ANXA6_HUMAN	ANXA6	Annexin A6
5.35965	0.670462	Q9NUB1	ACS2L_HUMAN	ACSS1	Acetyl-coenzyme A synthetase 2-like, mitochondrial
5.35703	0.297539	Q15149	PLEC_HUMAN	PLEC	Plectin
5.35499	0.401917	Q12913	PTPRJ_HUMAN	PTPRJ	Receptor-type tyrosine-protein phosphatase eta
5.35321	0.624449	Q8IWA4	MFN1_HUMAN	MFN1	Mitofusin-1
5.35166	1.51431	P54753	EPHB3_HUMAN	EPHB3	Ephrin type-B receptor 3
5.35138	0.641083	Q14642	I5P1_HUMAN	INPP5A	Inositol polyphosphate-5-phosphatase A
5.34752	0.91659	P13591	NCAM1_HUMAN	NCAM1	Neural cell adhesion molecule 1
5.34727	-1.54828	Q9Y448	SKAP_HUMAN	KNSTRN	Small kinetochore-associated protein
5.34391	-0.221355	Q7L2E3	DHX30_HUMAN	DHX30	ATP-dependent RNA helicase DHX30
5.34205	-1.63965	Q13487	SNPC2_HUMAN	SNAPC2	snRNA-activating protein complex subunit 2
5.33965	0.9224	P47895	AL1A3_HUMAN	ALDH1A3	Retinaldehyde dehydrogenase 3
5.33538	-0.527388	Q7Z417	NUFP2_HUMAN	NUFIP2	FMR1-interacting protein NUFIP2
5.3347	0.882308	Q16143	SYUB_HUMAN	SNCB	Beta-synuclein
5.3316	0.541939	O75145	LIPA3_HUMAN	PPFIA3	Liprin-alpha-3
5.33142	1.5074	Q969L2	MAL2_HUMAN	MAL2	Protein MAL2
5.33046	0.41436	Q9H7N4	SFR19_HUMAN	SCAF1	Splicing factor, arginine/serine-rich 19
5.32766	-0.8983	Q3B7T1	EDRF1_HUMAN	EDRF1	Erythroid differentiation-related factor 1
5.32677	-0.50023	O75152	ZC11A_HUMAN	ZC3H11A	Zinc finger CCCH domain-containing protein 11A
5.32645	-1.20654	P49642	PRI1_HUMAN	PRIM1	DNA primase small subunit
5.3185	0.42799	Q8IXI2	MIRO1_HUMAN	RHOT1	Mitochondrial Rho GTPase 1
5.31848	-0.502542	Q969V3	NCLN_HUMAN	NCLN	BOS complex subunit NCLN
5.3156	-1.18085	Q5SXM2	SNPC4_HUMAN	SNAPC4	snRNA-activating protein complex subunit 4
5.31492	-0.326592	Q96PZ0	PUS7_HUMAN	PUS7	Pseudouridylate synthase 7 homolog
5.31454	0.407984	O60341	KDM1A_HUMAN	KDM1A	Lysine-specific histone demethylase 1A
5.31013	-0.336955	Q9HD20	AT131_HUMAN	ATP13A1	Endoplasmic reticulum transmembrane helix translocase
5.30835	1.65129	Q92556	ELMO1_HUMAN	ELMO1	Engulfment and cell motility protein 1
5.30751	0.628697	Q9Y2G0	EFR3B_HUMAN	EFR3B	Protein EFR3 homolog B
5.30196	-0.423637	P46100	ATRX_HUMAN	ATRX	Transcriptional regulator ATRX
5.30017	-2.05343	Q08050	FOXM1_HUMAN	FOXM1	Forkhead box protein M1
5.30003	1.17862	O94929	ABLM3_HUMAN	ABLIM3	Actin-binding LIM protein 3
5.29511	0.597451	Q03169	TNAP2_HUMAN	TNFAIP2	Tumor necrosis factor alpha-induced protein 2
5.29288	-0.894184	A6NKF1	SAC31_HUMAN	SAC3D1	SAC3 domain-containing protein 1
5.29228	0.484303	O60293	ZC3H1_HUMAN	ZFC3H1	Zinc finger C3H1 domain-containing protein
5.28739	2.31133	Q14123	PDE1C_HUMAN	PDE1C	Dual specificity calcium/calmodulin-dependent 3',5'-cyclic nucleotide phosphodiesterase 1C
5.28467	-1.71057	O00418	EF2K_HUMAN	EEF2K	Eukaryotic elongation factor 2 kinase
5.28322	-3.01471	Q96QD8	S38A2_HUMAN	SLC38A2	Sodium-coupled neutral amino acid symporter 2
5.28121	-0.48666	Q13535	ATR_HUMAN	ATR	Serine/threonine-protein kinase ATR
5.27945	1.89313	Q16659	MK06_HUMAN	MAPK6	Mitogen-activated protein kinase 6
5.27075	0.563353	Q08209	PP2BA_HUMAN	PPP3CA	Protein phosphatase 3 catalytic subunit alpha
5.26138	-1.58248	Q53H76	PLA1A_HUMAN	PLA1A	Phospholipase A1 member A
5.26072	-0.425655	O75616	ERAL1_HUMAN	ERAL1	GTPase Era, mitochondrial
5.26051	1.13517	Q96CD0	FBXL8_HUMAN	FBXL8	F-box/LRR-repeat protein 8
5.26037	1.7175	Q8IWA5	CTL2_HUMAN	SLC44A2	Choline transporter-like protein 2
5.25107	-0.323693	Q9Y223	GLCNE_HUMAN	GNE	Bifunctional UDP-N-acetylglucosamine 2-epimerase/N-acetylmannosamine kinase
5.24751	0.614384	O15020	SPTN2_HUMAN	SPTBN2	Spectrin beta chain, non-erythrocytic 2
5.24499	-0.51624	O00522	KRIT1_HUMAN	KRIT1	Krev interaction trapped protein 1
5.2448	0.928356	Q5SVS4	KMCP1_HUMAN	SLC25A30	Kidney mitochondrial carrier protein 1
5.2419	-0.833528	Q96SZ6	CK5P1_HUMAN	CDK5RAP1	Mitochondrial tRNA methylthiotransferase CDK5RAP1
5.23934	0.707901	Q08AF3	SLFN5_HUMAN	SLFN5	Schlafen family member 5
5.23801	-0.864086	Q9NS93	TM7S3_HUMAN	TM7SF3	Transmembrane 7 superfamily member 3
5.23765	-0.865486	Q6ZRQ5	MMS22_HUMAN	MMS22L	Protein MMS22-like
5.23753	0.833163	Q9HC16	ABC3G_HUMAN	APOBEC3G	DNA dC->dU-editing enzyme APOBEC-3G
5.23685	-0.307868	P16435	NCPR_HUMAN	POR	NADPH--cytochrome P450 reductase
5.23635	1.35928	P35052	GPC1_HUMAN	GPC1	Glypican-1
5.23553	-0.522983	Q460N5	PAR14_HUMAN	PARP14	Protein mono-ADP-ribosyltransferase PARP14
5.23539	-0.865115	Q13501	SQSTM_HUMAN	SQSTM1	Sequestosome-1
5.23298	-0.517074	Q96BK5	PINX1_HUMAN	PINX1	PIN2/TERF1-interacting telomerase inhibitor 1
5.23054	1.43806	Q08495	DEMA_HUMAN	DMTN	Dematin
5.21963	-0.695893	Q92545	TM131_HUMAN	TMEM131	Transmembrane protein 131
5.21932	-0.552425	Q9NWZ5	UCKL1_HUMAN	UCKL1	Uridine-cytidine kinase-like 1
5.21927	0.701837	A8MXV4	NUD19_HUMAN	NUDT19	Acyl-coenzyme A diphosphatase NUDT19
5.21767	0.48069	Q8TB22	SPT20_HUMAN	SPATA20	Spermatogenesis-associated protein 20
5.2152	0.427853	Q9UHL4	DPP2_HUMAN	DPP7	Dipeptidyl peptidase 2
5.21466	-0.851651	P35610	SOAT1_HUMAN	SOAT1	Sterol O-acyltransferase 1
5.2134	-0.308192	P05388	RLA0_HUMAN	RPLP0	Large ribosomal subunit protein uL10
5.21175	-0.765396	Q9BTE3	MCMBP_HUMAN	MCMBP	Mini-chromosome maintenance complex-binding protein
5.21144	0.492947	Q9NR12	PDLI7_HUMAN	PDLIM7	PDZ and LIM domain protein 7
5.20981	0.782406	P01023	A2MG_HUMAN	A2M	Alpha-2-macroglobulin
5.20239	0.521784	Q2TB10	ZN800_HUMAN	ZNF800	Zinc finger protein 800
5.20117	-1.16075	Q9NS87	KIF15_HUMAN	KIF15	Kinesin-like protein KIF15
5.20006	-0.213395	Q86UV5	UBP48_HUMAN	USP48	Ubiquitin carboxyl-terminal hydrolase 48
5.19989	-0.589106	Q92547	TOPB1_HUMAN	TOPBP1	DNA topoisomerase 2-binding protein 1
5.19815	-0.683124	Q9UHB7	AFF4_HUMAN	AFF4	AF4/FMR2 family member 4
5.19327	-0.659316	Q2TAZ0	ATG2A_HUMAN	ATG2A	Autophagy-related protein 2 homolog A
5.19308	-0.57482	P28340	DPOD1_HUMAN	POLD1	DNA polymerase delta catalytic subunit
5.19282	0.973491	O43310	CTIF_HUMAN	CTIF	CBP80/20-dependent translation initiation factor
5.19019	0.852242	P04083	ANXA1_HUMAN	ANXA1	Annexin A1
5.19001	0.775544	P35625	TIMP3_HUMAN	TIMP3	Metalloproteinase inhibitor 3
5.18435	0.939776	Q9HCH5	SYTL2_HUMAN	SYTL2	Synaptotagmin-like protein 2
5.18425	1.42215	P57073	SOX8_HUMAN	SOX8	Transcription factor SOX-8
5.17572	0.727509	Q13207	TBX2_HUMAN	TBX2	T-box transcription factor TBX2
5.17057	-1.31198	Q6ZT12	UBR3_HUMAN	UBR3	E3 ubiquitin-protein ligase UBR3
5.17012	-0.528728	O43427	FIBP_HUMAN	FIBP	Acidic fibroblast growth factor intracellular-binding protein
5.16992	-0.283528	Q68CZ6	HAUS3_HUMAN	HAUS3	HAUS augmin-like complex subunit 3
5.16495	0.521849	P80303	NUCB2_HUMAN	NUCB2	Nucleobindin-2
5.15603	0.905421	O95671	ASML_HUMAN	ASMTL	Probable bifunctional dTTP/UTP pyrophosphatase/methyltransferase protein
5.15472	1.18759	Q15746	MYLK_HUMAN	MYLK	Myosin light chain kinase, smooth muscle
5.15109	0.367662	P78345	RPP38_HUMAN	RPP38	Ribonuclease P protein subunit p38
5.14938	1.57941	Q13740	CD166_HUMAN	ALCAM	CD166 antigen
5.14668	0.258818	Q9UNQ2	DIM1_HUMAN	DIMT1	Probable dimethyladenosine transferase
5.1455	-0.965968	Q9HCL2	GPAT1_HUMAN	GPAM	Glycerol-3-phosphate acyltransferase 1, mitochondrial
5.14472	-0.550996	Q68DQ2	CRBG3_HUMAN	CRYBG3	Very large A-kinase anchor protein
5.14289	0.749907	Q14847	LASP1_HUMAN	LASP1	LIM and SH3 domain protein 1
5.14214	1.79994	Q96DZ9	CKLF5_HUMAN	CMTM5	CKLF-like MARVEL transmembrane domain-containing protein 5
5.13844	-0.607424	Q8NC51	SERB1_HUMAN	SERBP1	SERPINE1 mRNA-binding protein 1
5.13695	0.517367	O95425	SVIL_HUMAN	SVIL	Supervillin
5.13541	0.558152	P27144	KAD4_HUMAN	AK4	Adenylate kinase 4, mitochondrial
5.13537	-1.07486	O95613	PCNT_HUMAN	PCNT	Pericentrin
5.13325	-0.436767	Q9H3U1	UN45A_HUMAN	UNC45A	Protein unc-45 homolog A
5.13245	0.623589	Q4KMQ2	ANO6_HUMAN	ANO6	Anoctamin-6
5.13098	-0.652901	Q9BUL5	PHF23_HUMAN	PHF23	PHD finger protein 23
5.12822	-1.58681	Q9UJK0	TSR3_HUMAN	TSR3	18S rRNA aminocarboxypropyltransferase
5.12687	-1.43104	Q99707	METH_HUMAN	MTR	Methionine synthase
5.1263	-1.39915	Q8NE01	CNNM3_HUMAN	CNNM3	Metal transporter CNNM3
5.12625	1.17419	P01889	HLAB_HUMAN	HLA-B	HLA class I histocompatibility antigen, B alpha chain
5.12454	0.383467	P55084	ECHB_HUMAN	HADHB	Trifunctional enzyme subunit beta, mitochondrial
5.12325	-1.13494	Q86XS8	GOLI_HUMAN	RNF130	E3 ubiquitin-protein ligase RNF130
5.12226	0.53363	P51608	MECP2_HUMAN	MECP2	Methyl-CpG-binding protein 2
5.12222	-0.440084	Q9H6A9	PCX3_HUMAN	PCNX3	Pecanex-like protein 3
5.12036	1.02062	Q9C037	TRIM4_HUMAN	TRIM4	E3 ubiquitin-protein ligase TRIM4
5.1196	-0.718585	Q5T6F2	UBAP2_HUMAN	UBAP2	Ubiquitin-associated protein 2
5.11959	-1.90359	Q9ULI2	RIMKB_HUMAN	RIMKLB	Beta-citrylglutamate synthase B
5.11818	-1.72492	Q9C0H2	TTYH3_HUMAN	TTYH3	Protein tweety homolog 3
5.11517	-1.4533	P35790	CHKA_HUMAN	CHKA	Choline kinase alpha
5.11497	1.07736	P02794	FRIH_HUMAN	FTH1	Ferritin heavy chain
5.10987	-0.476586	Q93009	UBP7_HUMAN	USP7	Ubiquitin carboxyl-terminal hydrolase 7
5.10732	-1.69186	Q9UQR0	SCML2_HUMAN	SCML2	Sex comb on midleg-like protein 2
5.10429	0.945426	Q86U70	LDB1_HUMAN	LDB1	LIM domain-binding protein 1
5.10062	0.842814	P07203	GPX1_HUMAN	GPX1	Glutathione peroxidase 1
5.10013	1.23266	P59768	GBG2_HUMAN	GNG2	Guanine nucleotide-binding protein G(I)/G(S)/G(O) subunit gamma-2
5.09644	0.556001	P60903	S10AA_HUMAN	S100A10	Protein S100-A10
5.09366	0.235795	O75190	DNJB6_HUMAN	DNAJB6	DnaJ homolog subfamily B member 6
5.09311	-0.393951	Q13637	RAB32_HUMAN	RAB32	Ras-related protein Rab-32
5.09308	-0.419893	Q8TCY9	URGCP_HUMAN	URGCP	Up-regulator of cell proliferation
5.08976	0.713997	O00273	DFFA_HUMAN	DFFA	DNA fragmentation factor subunit alpha
5.08959	1.14795	Q9H6X2	ANTR1_HUMAN	ANTXR1	Anthrax toxin receptor 1
5.08681	0.412183	Q5C9Z4	NOM1_HUMAN	NOM1	Nucleolar MIF4G domain-containing protein 1
5.08651	0.343192	P50750	CDK9_HUMAN	CDK9	Cyclin-dependent kinase 9
5.08614	-0.732193	O96028	NSD2_HUMAN	NSD2	Histone-lysine N-methyltransferase NSD2
5.08611	-0.363921	Q9BXB4	OSB11_HUMAN	OSBPL11	Oxysterol-binding protein-related protein 11
5.08502	1.11814	Q8N5X7	IF4E3_HUMAN	EIF4E3	Eukaryotic translation initiation factor 4E type 3
5.08054	1.01629	Q13308	PTK7_HUMAN	PTK7	Inactive tyrosine-protein kinase 7
5.07846	0.961395	P84022	SMAD3_HUMAN	SMAD3	Mothers against decapentaplegic homolog 3
5.07696	0.426153	Q8WWN8	ARAP3_HUMAN	ARAP3	Arf-GAP with Rho-GAP domain, ANK repeat and PH domain-containing protein 3
5.07091	0.652234	Q9Y6X4	F169A_HUMAN	FAM169A	Soluble lamin-associated protein of 75 kDa
5.0698	0.489618	P07902	GALT_HUMAN	GALT	Galactose-1-phosphate uridylyltransferase
5.06967	-0.559727	O75410	TACC1_HUMAN	TACC1	Transforming acidic coiled-coil-containing protein 1
5.06952	0.588147	Q9Y646	CBPQ_HUMAN	CPQ	Carboxypeptidase Q
5.06691	-0.456398	Q96SB4	SRPK1_HUMAN	SRPK1	SRSF protein kinase 1
5.0663	-0.36541	Q9P2B7	CFA97_HUMAN	CFAP97	Cilia- and flagella-associated protein 97
5.06566	-0.268685	P22033	MUTA_HUMAN	MMUT	Methylmalonyl-CoA mutase, mitochondrial
5.06509	-0.295568	O15371	EIF3D_HUMAN	EIF3D	Eukaryotic translation initiation factor 3 subunit D
5.06486	-0.59369	P08962	CD63_HUMAN	CD63	CD63 antigen
5.06317	0.662059	P12694	ODBA_HUMAN	BCKDHA	2-oxoisovalerate dehydrogenase subunit alpha, mitochondrial
5.06284	-0.840229	Q8TF40	FNIP1_HUMAN	FNIP1	Folliculin-interacting protein 1
5.06141	-1.56658	Q9ULX9	MAFF_HUMAN	MAFF	Transcription factor MafF
5.05849	0.325126	P04080	CYTB_HUMAN	CSTB	Cystatin-B
5.05517	-0.711855	Q5TZA2	CROCC_HUMAN	CROCC	Rootletin
5.05313	-0.362772	Q00013	EM55_HUMAN	MPP1	55 kDa erythrocyte membrane protein
5.05087	-0.469131	Q6NYC1	JMJD6_HUMAN	JMJD6	Bifunctional arginine demethylase and lysyl-hydroxylase JMJD6
5.04852	-1.42235	O60346	PHLP1_HUMAN	PHLPP1	PH domain leucine-rich repeat-containing protein phosphatase 1
5.04614	0.405601	Q13885	TBB2A_HUMAN	TUBB2A	Tubulin beta-2A chain
5.04601	-2.17967	P41271	NBL1_HUMAN	NBL1	Neuroblastoma suppressor of tumorigenicity 1
5.04337	-0.682614	Q96EX3	DC2I2_HUMAN	DYNC2I2	Cytoplasmic dynein 2 intermediate chain 2
5.04254	-0.672459	Q11206	SIA4C_HUMAN	ST3GAL4	CMP-N-acetylneuraminate-beta-galactosamide-alpha-2,3-sialyltransferase 4
5.0395	0.500159	Q9UNP4	SIAT9_HUMAN	ST3GAL5	Lactosylceramide alpha-2,3-sialyltransferase
5.03935	1.35349	Q8TEW8	PAR3L_HUMAN	PARD3B	Partitioning defective 3 homolog B
5.03832	-0.547521	P46060	RAGP1_HUMAN	RANGAP1	Ran GTPase-activating protein 1
5.03549	1.03356	Q92692	NECT2_HUMAN	NECTIN2	Nectin-2
5.03407	-0.963196	Q16626	MEA1_HUMAN	MEA1	Male-enhanced antigen 1
5.03403	0.755193	Q00653	NFKB2_HUMAN	NFKB2	Nuclear factor NF-kappa-B p100 subunit
5.0281	-0.795547	Q9Y255	PRLD1_HUMAN	PRELID1	PRELI domain-containing protein 1, mitochondrial
5.02691	0.680176	Q9NSY0	NRBP2_HUMAN	NRBP2	Nuclear receptor-binding protein 2
5.02529	-0.466629	P30520	PURA2_HUMAN	ADSS2	Adenylosuccinate synthetase isozyme 2
5.02492	-0.41963	Q5T5Y3	CAMP1_HUMAN	CAMSAP1	Calmodulin-regulated spectrin-associated protein 1
5.02391	-0.390774	O43396	TXNL1_HUMAN	TXNL1	Thioredoxin-like protein 1
5.02196	0.58518	Q9UDT6	CLIP2_HUMAN	CLIP2	CAP-Gly domain-containing linker protein 2
5.02182	-0.952878	Q9HA47	UCK1_HUMAN	UCK1	Uridine-cytidine kinase 1
5.02129	-0.46156	Q9Y4A5	TRRAP_HUMAN	TRRAP	Transformation/transcription domain-associated protein
5.02079	1.09597	Q9BRS8	LARP6_HUMAN	LARP6	La-related protein 6
5.02032	0.190476	Q06124	PTN11_HUMAN	PTPN11	Tyrosine-protein phosphatase non-receptor type 11
5.01899	-1.52644	P10244	MYBB_HUMAN	MYBL2	Myb-related protein B
5.01829	-0.570345	A7E2V4	ZSWM8_HUMAN	ZSWIM8	Zinc finger SWIM domain-containing protein 8
5.01733	-2.57396	Q86Y91	KI18B_HUMAN	KIF18B	Kinesin-like protein KIF18B
5.01478	-1.1903	Q8N543	OGFD1_HUMAN	OGFOD1	Prolyl 3-hydroxylase OGFOD1
5.00949	0.616331	Q5JSL3	DOC11_HUMAN	DOCK11	Dedicator of cytokinesis protein 11
5.0067	-0.760634	Q16850	CP51A_HUMAN	CYP51A1	Lanosterol 14-alpha demethylase
5.00594	1.53081	Q86UL8	MAGI2_HUMAN	MAGI2	Membrane-associated guanylate kinase, WW and PDZ domain-containing protein 2
5.00552	0.540977	O15228	GNPAT_HUMAN	GNPAT	Dihydroxyacetone phosphate acyltransferase
5.00465	-0.522861	Q96JJ7	TMX3_HUMAN	TMX3	Protein disulfide-isomerase TMX3
5.00313	0.280939	P26038	MOES_HUMAN	MSN	Moesin
5.00185	0.642202	Q15052	ARHG6_HUMAN	ARHGEF6	Rho guanine nucleotide exchange factor 6
5.00058	1.84924	Q96D96	HVCN1_HUMAN	HVCN1	Voltage-gated hydrogen channel 1
4.99483	-0.681525	Q99941	ATF6B_HUMAN	ATF6B	Cyclic AMP-dependent transcription factor ATF-6 beta
4.99392	0.312134	Q5JRX3	PREP_HUMAN	PITRM1	Presequence protease, mitochondrial
4.99212	0.484544	Q6PIU2	NCEH1_HUMAN	NCEH1	Neutral cholesterol ester hydrolase 1
4.99104	-0.629054	Q13049	TRI32_HUMAN	TRIM32	E3 ubiquitin-protein ligase TRIM32
4.98977	-1.17955	Q9HBU6	EKI1_HUMAN	ETNK1	Ethanolamine kinase 1
4.98624	0.608305	Q9UHB6	LIMA1_HUMAN	LIMA1	LIM domain and actin-binding protein 1
4.98518	-2.28389	P14373	TRI27_HUMAN	TRIM27	Zinc finger protein RFP
4.97935	-1.1368	Q8N531	FBXL6_HUMAN	FBXL6	F-box/LRR-repeat protein 6
4.9768	-1.15497	Q9UGH3	S23A2_HUMAN	SLC23A2	Solute carrier family 23 member 2
4.97314	0.436848	Q96FZ2	HMCES_HUMAN	HMCES	Abasic site processing protein HMCES
4.97207	-2.14237	Q96LR9	APLD1_HUMAN	APOLD1	Apolipoprotein L domain-containing protein 1
4.9704	-1.06499	Q9NYV6	RRN3_HUMAN	RRN3	RNA polymerase I-specific transcription initiation factor RRN3
4.96998	0.596472	Q96D15	RCN3_HUMAN	RCN3	Reticulocalbin-3
4.96923	0.48514	Q9Y2S2	CRYL1_HUMAN	CRYL1	Lambda-crystallin homolog
4.9692	1.06959	P09493	TPM1_HUMAN	TPM1	Tropomyosin alpha-1 chain
4.9681	-0.447393	O75962	TRIO_HUMAN	TRIO	Triple functional domain protein
4.96618	0.907737	Q9BY67	CADM1_HUMAN	CADM1	Cell adhesion molecule 1
4.96604	-1.27671	Q9NPD8	UBE2T_HUMAN	UBE2T	Ubiquitin-conjugating enzyme E2 T
4.96358	0.343338	Q9UJ83	HACL1_HUMAN	HACL1	2-hydroxyacyl-CoA lyase 1
4.96228	1.92326	P20749	BCL3_HUMAN	BCL3	B-cell lymphoma 3 protein
4.95934	0.802057	Q13822	ENPP2_HUMAN	ENPP2	Ectonucleotide pyrophosphatase/phosphodiesterase family member 2
4.95653	-0.445398	Q92974	ARHG2_HUMAN	ARHGEF2	Rho guanine nucleotide exchange factor 2
4.95479	-2.74422	Q9NYP3	DONS_HUMAN	DONSON	Protein downstream neighbor of Son
4.95306	1.22768	O15217	GSTA4_HUMAN	GSTA4	Glutathione S-transferase A4
4.95014	0.784822	P12110	CO6A2_HUMAN	COL6A2	Collagen alpha-2(VI) chain
4.94862	0.505346	O43813	LANC1_HUMAN	LANCL1	Glutathione S-transferase LANCL1
4.94843	0.543454	Q9HAT2	SIAE_HUMAN	SIAE	Sialate O-acetylesterase
4.94724	-0.363056	Q8WVB6	CTF18_HUMAN	CHTF18	Chromosome transmission fidelity protein 18 homolog
4.94624	0.906549	P05026	AT1B1_HUMAN	ATP1B1	Sodium/potassium-transporting ATPase subunit beta-1
4.94452	0.440087	Q6PML9	ZNT9_HUMAN	SLC30A9	Proton-coupled zinc antiporter SLC30A9, mitochondrial
4.94441	1.23253	O75052	CAPON_HUMAN	NOS1AP	Carboxyl-terminal PDZ ligand of neuronal nitric oxide synthase protein
4.94255	-0.551814	O75153	CLU_HUMAN	CLUH	Clustered mitochondria protein homolog
4.94099	1.20038	O60282	KIF5C_HUMAN	KIF5C	Kinesin heavy chain isoform 5C
4.93949	-0.857963	Q9P2K6	KLH42_HUMAN	KLHL42	Kelch-like protein 42
4.93769	0.514582	Q9UM54	MYO6_HUMAN	MYO6	Unconventional myosin-VI
4.931	-0.364842	Q7Z2W4	ZCCHV_HUMAN	ZC3HAV1	Zinc finger CCCH-type antiviral protein 1
4.92288	0.518259	P08473	NEP_HUMAN	MME	Neprilysin
4.92269	0.346169	Q8TEM1	PO210_HUMAN	NUP210	Nuclear pore membrane glycoprotein 210
4.92211	0.549321	Q99798	ACON_HUMAN	ACO2	Aconitate hydratase, mitochondrial
4.92169	0.246907	O43707	ACTN4_HUMAN	ACTN4	Alpha-actinin-4
4.91884	-0.507473	P60842	IF4A1_HUMAN	EIF4A1	Eukaryotic initiation factor 4A-I
4.91628	-0.343264	Q9NPA0	EMC7_HUMAN	EMC7	ER membrane protein complex subunit 7
4.91387	-0.477628	Q96A49	SYAP1_HUMAN	SYAP1	Synapse-associated protein 1
4.91297	-0.328658	O60231	DHX16_HUMAN	DHX16	Pre-mRNA-splicing factor ATP-dependent RNA helicase DHX16
4.91238	0.399567	P35221	CTNA1_HUMAN	CTNNA1	Catenin alpha-1
4.90973	1.91787	Q96AD5	PLPL2_HUMAN	PNPLA2	Patatin-like phospholipase domain-containing protein 2
4.90571	-0.334658	O14920	IKKB_HUMAN	IKBKB	Inhibitor of nuclear factor kappa-B kinase subunit beta
4.90398	-1.50068	Q8NC42	RN149_HUMAN	RNF149	E3 ubiquitin-protein ligase RNF149
4.90114	-0.401042	Q15155	NOMO1_HUMAN	NOMO1	BOS complex subunit NOMO1
4.89935	0.42627	Q16698	DECR_HUMAN	DECR1	2,4-dienoyl-CoA reductase [(3E)-enoyl-CoA-producing], mitochondrial
4.89918	0.880558	Q8N142	PURA1_HUMAN	ADSS1	Adenylosuccinate synthetase isozyme 1
4.89871	1.49537	Q16527	CSRP2_HUMAN	CSRP2	Cysteine and glycine-rich protein 2
4.89355	-0.686945	Q12933	TRAF2_HUMAN	TRAF2	TNF receptor-associated factor 2
4.89341	0.403426	Q9UQ88	CD11A_HUMAN	CDK11A	Cyclin-dependent kinase 11A
4.89185	-0.465166	Q9P2L0	WDR35_HUMAN	WDR35	WD repeat-containing protein 35
4.89177	1.12384	P27701	CD82_HUMAN	CD82	CD82 antigen
4.89123	0.520691	A2RU67	F234B_HUMAN	FAM234B	Protein FAM234B
4.8882	1.55185	Q9BQI0	AIF1L_HUMAN	AIF1L	Allograft inflammatory factor 1-like
4.888	-0.299369	Q14152	EIF3A_HUMAN	EIF3A	Eukaryotic translation initiation factor 3 subunit A
4.88693	0.452388	O75369	FLNB_HUMAN	FLNB	Filamin-B
4.88578	0.36543	O75438	NDUB1_HUMAN	NDUFB1	NADH dehydrogenase [ubiquinone] 1 beta subcomplex subunit 1
4.8836	1.16953	Q99685	MGLL_HUMAN	MGLL	Monoglyceride lipase
4.88077	-0.530763	Q15785	TOM34_HUMAN	TOMM34	Mitochondrial import receptor subunit TOM34
4.8807	-0.323273	Q8TEX9	IPO4_HUMAN	IPO4	Importin-4
4.88065	0.527207	Q9H2D6	TARA_HUMAN	TRIOBP	TRIO and F-actin-binding protein
4.88011	0.486443	Q92466	DDB2_HUMAN	DDB2	DNA damage-binding protein 2
4.8776	0.277311	P13010	XRCC5_HUMAN	XRCC5	X-ray repair cross-complementing protein 5
4.87393	-0.634643	Q9UL63	MKLN1_HUMAN	MKLN1	Muskelin
4.86748	-0.654113	Q70Z53	F10C1_HUMAN	FRA10AC1	Protein FRA10AC1
4.86675	-0.738531	O43502	RA51C_HUMAN	RAD51C	DNA repair protein RAD51 homolog 3
4.86457	1.07523	Q9BW30	TPPP3_HUMAN	TPPP3	Tubulin polymerization-promoting protein family member 3
4.85466	0.288961	Q07065	CKAP4_HUMAN	CKAP4	Cytoskeleton-associated protein 4
4.85316	0.528245	Q96HC4	PDLI5_HUMAN	PDLIM5	PDZ and LIM domain protein 5
4.85259	1.48925	P26022	PTX3_HUMAN	PTX3	Pentraxin-related protein PTX3
4.85193	-0.444111	Q99653	CHP1_HUMAN	CHP1	Calcineurin B homologous protein 1
4.85098	0.361054	Q14914	PTGR1_HUMAN	PTGR1	Prostaglandin reductase 1
4.8441	0.623295	Q9HB19	PKHA2_HUMAN	PLEKHA2	Pleckstrin homology domain-containing family A member 2
4.84328	-0.581389	Q9HA92	RSAD1_HUMAN	RSAD1	Radical S-adenosyl methionine domain-containing protein 1, mitochondrial
4.84207	-0.881824	Q96GA3	LTV1_HUMAN	LTV1	Protein LTV1 homolog
4.83827	-0.466539	Q14696	MESD_HUMAN	MESD	LRP chaperone MESD
4.83719	-0.319924	Q9H6F5	CCD86_HUMAN	CCDC86	Coiled-coil domain-containing protein 86
4.83653	-0.681069	Q9Y4B6	DCAF1_HUMAN	DCAF1	DDB1- and CUL4-associated factor 1
4.83587	-1.0307	Q14691	PSF1_HUMAN	GINS1	DNA replication complex GINS protein PSF1
4.83406	1.42234	P50749	RASF2_HUMAN	RASSF2	Ras association domain-containing protein 2
4.83372	-0.778998	Q15025	TNIP1_HUMAN	TNIP1	TNFAIP3-interacting protein 1
4.83301	-0.84592	O14530	TXND9_HUMAN	TXNDC9	Thioredoxin domain-containing protein 9
4.82787	1.52398	Q14865	ARI5B_HUMAN	ARID5B	AT-rich interactive domain-containing protein 5B
4.82566	-0.888948	Q969U7	PSMG2_HUMAN	PSMG2	Proteasome assembly chaperone 2
4.82331	-2.35565	P30305	MPIP2_HUMAN	CDC25B	M-phase inducer phosphatase 2
4.82289	-0.338519	Q8IWZ3	ANKH1_HUMAN	ANKHD1	Ankyrin repeat and KH domain-containing protein 1
4.82134	0.642112	Q96FV2	SCRN2_HUMAN	SCRN2	Secernin-2
4.81961	0.903724	Q765P7	MTSS2_HUMAN	MTSS2	Protein MTSS 2
4.81724	1.47375	A1L170	CA226_HUMAN	C1orf226	Uncharacterized protein C1orf226
4.81717	0.400417	P49419	AL7A1_HUMAN	ALDH7A1	Alpha-aminoadipic semialdehyde dehydrogenase
4.81608	0.408234	P49448	DHE4_HUMAN	GLUD2	Glutamate dehydrogenase 2, mitochondrial
4.81294	-1.50882	Q06609	RAD51_HUMAN	RAD51	DNA repair protein RAD51 homolog 1
4.81165	-0.291786	Q6NUQ4	TM214_HUMAN	TMEM214	Transmembrane protein 214
4.81121	-0.245361	O00410	IPO5_HUMAN	IPO5	Importin-5
4.80927	1.02816	Q8TF64	GIPC3_HUMAN	GIPC3	PDZ domain-containing protein GIPC3
4.80914	-0.922424	Q86UY6	NAA40_HUMAN	NAA40	N-alpha-acetyltransferase 40
4.80874	-1.13672	Q86XK3	SFR1_HUMAN	SFR1	Swi5-dependent recombination DNA repair protein 1 homolog
4.80812	1.12213	Q0ZGT2	NEXN_HUMAN	NEXN	Nexilin
4.80544	-0.384923	P17706	PTN2_HUMAN	PTPN2	Tyrosine-protein phosphatase non-receptor type 2
4.80457	-0.360329	Q9HCE0	EPG5_HUMAN	EPG5	Ectopic P granules protein 5 homolog
4.80337	-0.558201	Q9Y4H2	IRS2_HUMAN	IRS2	Insulin receptor substrate 2
4.80274	-1.30511	Q13111	CAF1A_HUMAN	CHAF1A	Chromatin assembly factor 1 subunit A
4.8014	-0.870126	Q96EK4	THA11_HUMAN	THAP11	THAP domain-containing protein 11
4.80092	-1.42246	Q92994	TF3B_HUMAN	BRF1	Transcription factor IIIB 90 kDa subunit
4.79807	-0.61145	O96017	CHK2_HUMAN	CHEK2	Serine/threonine-protein kinase Chk2
4.79458	-0.978427	Q16769	QPCT_HUMAN	QPCT	Glutaminyl-peptide cyclotransferase
4.79375	-0.499857	P37287	PIGA_HUMAN	PIGA	Phosphatidylinositol N-acetylglucosaminyltransferase subunit A
4.79325	-0.442808	Q9GZR7	DDX24_HUMAN	DDX24	ATP-dependent RNA helicase DDX24
4.79223	0.621567	Q9BS40	LXN_HUMAN	LXN	Latexin
4.79043	-1.03924	Q15147	PLCB4_HUMAN	PLCB4	1-phosphatidylinositol 4,5-bisphosphate phosphodiesterase beta-4
4.78922	0.640773	Q03154	ACY1_HUMAN	ACY1	Aminoacylase-1
4.7855	-1.48356	Q8IWF2	FXRD2_HUMAN	FOXRED2	FAD-dependent oxidoreductase domain-containing protein 2
4.78376	0.885365	Q04609	FOLH1_HUMAN	FOLH1	Glutamate carboxypeptidase 2
4.78242	-0.386492	Q8N1G2	CMTR1_HUMAN	CMTR1	Cap-specific mRNA (nucleoside-2'-O-)-methyltransferase 1
4.78054	-0.286883	Q14566	MCM6_HUMAN	MCM6	DNA replication licensing factor MCM6
4.7792	-0.333231	P25440	BRD2_HUMAN	BRD2	Bromodomain-containing protein 2
4.77876	0.335109	Q4G0N4	NAKD2_HUMAN	NADK2	NAD kinase 2, mitochondrial
4.77807	-1.18828	Q9UBZ4	APEX2_HUMAN	APEX2	DNA-(apurinic or apyrimidinic site) endonuclease 2
4.77728	-1.96712	Q8NEM2	SHCBP_HUMAN	SHCBP1	SHC SH2 domain-binding protein 1
4.77691	-1.21171	Q3KRA9	ALKB6_HUMAN	ALKBH6	Alpha-ketoglutarate-dependent dioxygenase alkB homolog 6
4.77348	-0.611526	Q86XL3	ANKL2_HUMAN	ANKLE2	Ankyrin repeat and LEM domain-containing protein 2
4.77116	0.249413	Q16666	IF16_HUMAN	IFI16	Gamma-interferon-inducible protein 16
4.76997	-0.448679	O43684	BUB3_HUMAN	BUB3	Mitotic checkpoint protein BUB3
4.76862	-0.57444	Q5UIP0	RIF1_HUMAN	RIF1	Telomere-associated protein RIF1
4.76855	1.69203	Q9UH03	SEPT3_HUMAN	SEPTIN3	Neuronal-specific septin-3
4.76735	0.520486	Q96FL8	S47A1_HUMAN	SLC47A1	Multidrug and toxin extrusion protein 1
4.76664	-0.489843	O75582	KS6A5_HUMAN	RPS6KA5	Ribosomal protein S6 kinase alpha-5
4.76462	0.900187	Q9BQT8	ODC_HUMAN	SLC25A21	Mitochondrial 2-oxodicarboxylate carrier
4.76333	1.65596	Q68BL7	OLM2A_HUMAN	OLFML2A	Olfactomedin-like protein 2A
4.76216	-0.960958	O60337	MARH6_HUMAN	MARCHF6	E3 ubiquitin-protein ligase MARCHF6
4.7621	1.74523	Q8NFZ8	CADM4_HUMAN	CADM4	Cell adhesion molecule 4
4.76079	-0.389243	O75530	EED_HUMAN	EED	Polycomb protein EED
4.76038	-0.664615	O95793	STAU1_HUMAN	STAU1	Double-stranded RNA-binding protein Staufen homolog 1
4.75841	-0.665404	Q9UBM7	DHCR7_HUMAN	DHCR7	7-dehydrocholesterol reductase
4.75596	-1.17352	Q8N5S9	KKCC1_HUMAN	CAMKK1	Calcium/calmodulin-dependent protein kinase kinase 1
4.75307	-2.31694	Q96L50	LLR1_HUMAN	LRR1	Leucine-rich repeat protein 1
4.75299	-0.525363	Q9BTC0	DIDO1_HUMAN	DIDO1	Death-inducer obliterator 1
4.74973	-1.14598	Q9NSP4	CENPM_HUMAN	CENPM	Centromere protein M
4.74809	0.217229	Q9NRF8	PYRG2_HUMAN	CTPS2	CTP synthase 2
4.74733	0.495099	Q9HCD6	TANC2_HUMAN	TANC2	Protein TANC2
4.7464	0.459473	Q9NUT2	MITOS_HUMAN	ABCB8	Mitochondrial potassium channel ATP-binding subunit
4.74469	-1.4839	Q9NWK9	BCD1_HUMAN	ZNHIT6	Box C/D snoRNA protein 1
4.74422	0.26576	P51659	DHB4_HUMAN	HSD17B4	Peroxisomal multifunctional enzyme type 2
4.74407	-0.517133	Q9NZM5	NOP53_HUMAN	NOP53	Ribosome biogenesis protein NOP53
4.74367	-0.624823	Q13283	G3BP1_HUMAN	G3BP1	Ras GTPase-activating protein-binding protein 1
4.73856	-0.360514	Q92542	NICA_HUMAN	NCSTN	Nicastrin
4.73685	-0.46535	P02786	TFR1_HUMAN	TFRC	Transferrin receptor protein 1
4.73639	0.697365	P83111	LACTB_HUMAN	LACTB	Serine beta-lactamase-like protein LACTB, mitochondrial
4.73362	-0.499207	Q12792	TWF1_HUMAN	TWF1	Twinfilin-1
4.73301	-1.04227	P13688	CEAM1_HUMAN	CEACAM1	Carcinoembryonic antigen-related cell adhesion molecule 1
4.73247	0.343611	Q6UXV4	MIC27_HUMAN	APOOL	MICOS complex subunit MIC27
4.73223	-1.7469	Q9H3L0	MMAD_HUMAN	MMADHC	Cobalamin trafficking protein CblD
4.726	-0.658822	Q9BTE7	DCNL5_HUMAN	DCUN1D5	DCN1-like protein 5
4.72561	1.26134	Q08117	TLE5_HUMAN	TLE5	TLE family member 5
4.72518	1.73092	Q69YL0	NCAS2_HUMAN	NCBP2AS2	Protein NCBP2AS2
4.72505	1.3857	Q3KQZ1	S2535_HUMAN	SLC25A35	Solute carrier family 25 member 35
4.72481	0.580337	P13804	ETFA_HUMAN	ETFA	Electron transfer flavoprotein subunit alpha, mitochondrial
4.72423	-0.391548	Q9H9T3	ELP3_HUMAN	ELP3	Elongator complex protein 3
4.71865	-0.977707	Q9H6Q4	CIAO3_HUMAN	CIAO3	Cytosolic iron-sulfur assembly component 3
4.71802	-0.309009	O15067	PUR4_HUMAN	PFAS	Phosphoribosylformylglycinamidine synthase
4.71797	-1.25839	Q9NQ92	COPRS_HUMAN	COPRS	Coordinator of PRMT5 and differentiation stimulator
4.71721	-0.881217	Q9BYN0	SRXN1_HUMAN	SRXN1	Sulfiredoxin-1
4.7161	-0.182462	O75165	DJC13_HUMAN	DNAJC13	DnaJ homolog subfamily C member 13
4.71593	1.77878	Q05193	DYN1_HUMAN	DNM1	Dynamin-1
4.71529	-0.91121	Q9BQD7	ANKMT_HUMAN	ANTKMT	Adenine nucleotide translocase lysine N-methyltransferase
4.71501	-1.34663	P31321	KAP1_HUMAN	PRKAR1B	cAMP-dependent protein kinase type I-beta regulatory subunit
4.71484	0.601325	Q8NG06	TRI58_HUMAN	TRIM58	E3 ubiquitin-protein ligase TRIM58
4.71139	0.740462	O94855	SC24D_HUMAN	SEC24D	Protein transport protein Sec24D
4.71098	-0.535769	Q09328	MGT5A_HUMAN	MGAT5	Alpha-1,6-mannosylglycoprotein 6-beta-N-acetylglucosaminyltransferase A
4.70948	1.02044	Q3ZCT1	ZN260_HUMAN	ZNF260	Zinc finger protein 260
4.70894	0.864887	Q86YB8	ERO1B_HUMAN	ERO1B	ERO1-like protein beta
4.70258	-0.785717	Q96JG8	MAGD4_HUMAN	MAGED4B	Melanoma-associated antigen D4
4.70037	0.84247	P07858	CATB_HUMAN	CTSB	Cathepsin B
4.69818	-0.498569	Q8IWY9	CDAN1_HUMAN	CDAN1	Codanin-1
4.6979	2.63576	Q9UBP4	DKK3_HUMAN	DKK3	Dickkopf-related protein 3
4.6978	0.237433	Q92878	RAD50_HUMAN	RAD50	DNA repair protein RAD50
4.69765	0.771508	Q6ZUT6	CCD9B_HUMAN	CCDC9B	Coiled-coil domain-containing protein 9B
4.6975	0.564511	P37802	TAGL2_HUMAN	TAGLN2	Transgelin-2
4.69658	1.01057	Q9NZU0	FLRT3_HUMAN	FLRT3	Leucine-rich repeat transmembrane protein FLRT3
4.69652	1.31629	Q8WY21	SORC1_HUMAN	SORCS1	VPS10 domain-containing receptor SorCS1
4.69427	0.230302	P78527	PRKDC_HUMAN	PRKDC	DNA-dependent protein kinase catalytic subunit
4.69346	0.496906	P52630	STAT2_HUMAN	STAT2	Signal transducer and activator of transcription 2
4.69181	0.518863	P55268	LAMB2_HUMAN	LAMB2	Laminin subunit beta-2
4.68954	-0.550218	Q9HD67	MYO10_HUMAN	MYO10	Unconventional myosin-X
4.68696	1.81562	Q9NWH2	TM242_HUMAN	TMEM242	Transmembrane protein 242
4.68474	-0.811418	Q53FV1	ORML2_HUMAN	ORMDL2	ORM1-like protein 2
4.68311	-1.09026	P56282	DPOE2_HUMAN	POLE2	DNA polymerase epsilon subunit 2
4.68283	-1.20075	Q96B54	ZN428_HUMAN	ZNF428	Zinc finger protein 428
4.67686	-0.525405	Q9BX10	GTPB2_HUMAN	GTPBP2	GTP-binding protein 2
4.67306	-1.75647	Q5FBB7	SGO1_HUMAN	SGO1	Shugoshin 1
4.67027	0.66116	Q14934	NFAC4_HUMAN	NFATC4	Nuclear factor of activated T-cells, cytoplasmic 4
4.66684	-0.629572	Q96CP6	ASTRA_HUMAN	GRAMD1A	Protein Aster-A
4.65889	0.836523	O15484	CAN5_HUMAN	CAPN5	Calpain-5
4.65819	-0.264488	Q709C8	VP13C_HUMAN	VPS13C	Intermembrane lipid transfer protein VPS13C
4.65716	1.03778	Q969G5	CAVN3_HUMAN	CAVIN3	Caveolae-associated protein 3
4.65656	0.438959	Q96AG3	S2546_HUMAN	SLC25A46	Mitochondrial outer membrane protein SLC25A46
4.65645	1.97224	Q5JRK9;Q7Z2X7	GGEE3_HUMAN;PAGE2_HUMAN	PAGE2;PAGE2B	Putative G antigen family E member 3
4.65544	0.476238	Q04726	TLE3_HUMAN	TLE3	Transducin-like enhancer protein 3
4.65413	-0.418373	Q9BY44	EIF2A_HUMAN	EIF2A	Eukaryotic translation initiation factor 2A
4.65403	0.263201	P35579	MYH9_HUMAN	MYH9	Myosin-9
4.65317	-1.77294	Q9UK73	FEM1B_HUMAN	FEM1B	Protein fem-1 homolog B
4.6527	-0.523149	Q9BW85	YJU2_HUMAN	YJU2	Splicing factor YJU2
4.65171	-1.24219	Q9BRT9	SLD5_HUMAN	GINS4	DNA replication complex GINS protein SLD5
4.64622	-0.969659	Q17RS7	GEN_HUMAN	GEN1	Flap endonuclease GEN homolog 1
4.64593	0.781932	P23381	SYWC_HUMAN	WARS1	Tryptophan--tRNA ligase, cytoplasmic
4.64507	-0.387206	Q13098	CSN1_HUMAN	GPS1	COP9 signalosome complex subunit 1
4.64441	-0.520706	Q9Y2U9	KLDC2_HUMAN	KLHDC2	Kelch domain-containing protein 2
4.64296	-0.268081	Q8TEQ8	PIGO_HUMAN	PIGO	GPI ethanolamine phosphate transferase 3
4.64148	-0.488907	O75150	BRE1B_HUMAN	RNF40	E3 ubiquitin-protein ligase BRE1B
4.64131	-1.24506	Q8TEY7	UBP33_HUMAN	USP33	Ubiquitin carboxyl-terminal hydrolase 33
4.64025	-0.72019	Q8WXW3	PIBF1_HUMAN	PIBF1	Progesterone-induced-blocking factor 1
4.6389	1.30469	P16066	ANPRA_HUMAN	NPR1	Atrial natriuretic peptide receptor 1
4.63623	-1.47894	Q96B01	R51A1_HUMAN	RAD51AP1	RAD51-associated protein 1
4.63592	0.661779	O94885	SASH1_HUMAN	SASH1	SAM and SH3 domain-containing protein 1
4.6351	-0.605453	Q99728	BARD1_HUMAN	BARD1	BRCA1-associated RING domain protein 1
4.63185	-0.800263	O94761	RECQ4_HUMAN	RECQL4	ATP-dependent DNA helicase Q4
4.63157	-0.843256	Q5T5C0	STXB5_HUMAN	STXBP5	Syntaxin-binding protein 5
4.6303	1.2054	P10636;cRAP-P10636	TAU_HUMAN;cRAP-TAU_HUMAN	MAPT;cRAP-MAPT	Microtubule-associated protein tau
4.62949	0.244709	O75489	NDUS3_HUMAN	NDUFS3	NADH dehydrogenase [ubiquinone] iron-sulfur protein 3, mitochondrial
4.62437	0.363066	Q9BTV4	TMM43_HUMAN	TMEM43	Transmembrane protein 43
4.62432	0.357001	Q3SXM5	HSDL1_HUMAN	HSDL1	Inactive hydroxysteroid dehydrogenase-like protein 1
4.62356	1.09615	P56179	DLX6_HUMAN	DLX6	Homeobox protein DLX-6
4.62329	1.02014	O14782	KIF3C_HUMAN	KIF3C	Kinesin-like protein KIF3C
4.62294	1.10127	P00918;cRAP-P00918	CAH2_HUMAN;cRAP-CAH2_HUMAN	CA2;cRAP-CA2	Carbonic anhydrase 2
4.62113	-1.71044	P56749	CLD12_HUMAN	CLDN12	Claudin-12
4.61584	-0.534494	Q9Y5W9	SNX11_HUMAN	SNX11	Sorting nexin-11
4.61571	-0.848153	Q8N5D6	GBGT1_HUMAN	GBGT1	Globoside alpha-1,3-N-acetylgalactosaminyltransferase 1
4.61566	0.520288	P06756	ITAV_HUMAN	ITGAV	Integrin alpha-V
4.61205	0.967107	Q9UII4	HERC5_HUMAN	HERC5	E3 ISG15--protein ligase HERC5
4.61198	-0.774841	Q15036	SNX17_HUMAN	SNX17	Sorting nexin-17
4.61195	-0.282861	P19174	PLCG1_HUMAN	PLCG1	1-phosphatidylinositol 4,5-bisphosphate phosphodiesterase gamma-1
4.61078	-0.958631	Q9HBM1	SPC25_HUMAN	SPC25	Kinetochore protein Spc25
4.61074	0.43797	Q9BZL6	KPCD2_HUMAN	PRKD2	Serine/threonine-protein kinase D2
4.6107	-0.758137	Q13510	ASAH1_HUMAN	ASAH1	Acid ceramidase
4.60644	0.464227	Q15057	ACAP2_HUMAN	ACAP2	Arf-GAP with coiled-coil, ANK repeat and PH domain-containing protein 2
4.604	-0.279322	P14314	GLU2B_HUMAN	PRKCSH	Glucosidase 2 subunit beta
4.60136	-1.01158	P18850	ATF6A_HUMAN	ATF6	Cyclic AMP-dependent transcription factor ATF-6 alpha
4.59954	1.20531	Q9H4G4	GAPR1_HUMAN	GLIPR2	Golgi-associated plant pathogenesis-related protein 1
4.59909	0.245216	O94979	SC31A_HUMAN	SEC31A	Protein transport protein Sec31A
4.59904	-0.927317	Q8N9Z2	CC71L_HUMAN	CCDC71L	Coiled-coil domain-containing protein 71L
4.59848	0.328908	P25705	ATPA_HUMAN	ATP5F1A	ATP synthase subunit alpha, mitochondrial
4.59813	-0.29865	O60336	MABP1_HUMAN	MAPKBP1	Mitogen-activated protein kinase-binding protein 1
4.59782	-0.416391	Q68DK2	ZFY26_HUMAN	ZFYVE26	Zinc finger FYVE domain-containing protein 26
4.59773	-2.0091	P52569	CTR2_HUMAN	SLC7A2	Cationic amino acid transporter 2
4.59424	1.24779	P54253	ATX1_HUMAN	ATXN1	Ataxin-1
4.59317	-1.27055	Q6ZN18	AEBP2_HUMAN	AEBP2	Zinc finger protein AEBP2
4.59224	-0.425129	Q9BZQ6	EDEM3_HUMAN	EDEM3	ER degradation-enhancing alpha-mannosidase-like protein 3
4.59186	0.362791	Q9BX66	SRBS1_HUMAN	SORBS1	Sorbin and SH3 domain-containing protein 1
4.59141	-0.464021	P50748	KNTC1_HUMAN	KNTC1	Kinetochore-associated protein 1
4.59106	1.14814	O60229	KALRN_HUMAN	KALRN	Kalirin
4.59079	1.31385	P05997	CO5A2_HUMAN	COL5A2	Collagen alpha-2(V) chain
4.59004	0.365668	O14772	FPGT_HUMAN	FPGT	Fucose-1-phosphate guanylyltransferase
4.58741	0.418774	Q9UEY8	ADDG_HUMAN	ADD3	Gamma-adducin
4.58588	-1.21472	Q14493	SLBP_HUMAN	SLBP	Histone RNA hairpin-binding protein
4.58513	0.452856	Q86TI0	TBCD1_HUMAN	TBC1D1	TBC1 domain family member 1
4.58466	0.206057	P41250	GARS_HUMAN	GARS1	Glycine--tRNA ligase
4.58367	-0.812097	Q9NRL2	BAZ1A_HUMAN	BAZ1A	Bromodomain adjacent to zinc finger domain protein 1A
4.58335	-0.617775	Q9Y6X9	MORC2_HUMAN	MORC2	ATPase MORC2
4.58233	-0.312851	Q04206	TF65_HUMAN	RELA	Transcription factor p65
4.58201	0.504756	Q7Z4V5	HDGR2_HUMAN	HDGFL2	Hepatoma-derived growth factor-related protein 2
4.58169	0.155919	A1X283	SPD2B_HUMAN	SH3PXD2B	SH3 and PX domain-containing protein 2B
4.58058	-1.5005	Q96AZ6	ISG20_HUMAN	ISG20	Interferon-stimulated gene 20 kDa protein
4.57708	-0.776799	Q7L0J3	SV2A_HUMAN	SV2A	Synaptic vesicle glycoprotein 2A
4.57594	-0.832667	O75164	KDM4A_HUMAN	KDM4A	Lysine-specific demethylase 4A
4.57371	0.743877	Q6STE5	SMRD3_HUMAN	SMARCD3	SWI/SNF-related matrix-associated actin-dependent regulator of chromatin subfamily D member 3
4.5735	-0.698807	O15397	IPO8_HUMAN	IPO8	Importin-8
4.57189	-0.442417	A3KN83	SBNO1_HUMAN	SBNO1	Protein strawberry notch homolog 1
4.56807	0.901402	Q9Y4B5	MTCL1_HUMAN	MTCL1	Microtubule cross-linking factor 1
4.56722	-0.210574	Q7Z7E8	UB2Q1_HUMAN	UBE2Q1	Ubiquitin-conjugating enzyme E2 Q1
4.56682	-0.46341	Q8TD16	BICD2_HUMAN	BICD2	Protein bicaudal D homolog 2
4.56681	-0.583747	Q9H2J4	PDCL3_HUMAN	PDCL3	Phosducin-like protein 3
4.56576	-0.558402	Q00534	CDK6_HUMAN	CDK6	Cyclin-dependent kinase 6
4.56478	0.445277	Q13232	NDK3_HUMAN	NME3	Nucleoside diphosphate kinase 3
4.56397	4.0019	P29373	RABP2_HUMAN	CRABP2	Cellular retinoic acid-binding protein 2
4.56308	0.405119	P07355	ANXA2_HUMAN	ANXA2	Annexin A2
4.5583	-0.417896	P46013	KI67_HUMAN	MKI67	Proliferation marker protein Ki-67
4.55767	1.13021	P0DMQ5	INAM2_HUMAN	INAFM2	Putative transmembrane protein INAFM2
4.55749	0.329203	Q02127	PYRD_HUMAN	DHODH	Dihydroorotate dehydrogenase (quinone), mitochondrial
4.55555	-0.391274	O43379	WDR62_HUMAN	WDR62	WD repeat-containing protein 62
4.555	-0.865411	Q7Z4Q2	HEAT3_HUMAN	HEATR3	HEAT repeat-containing protein 3
4.55224	1.84461	Q8WTS1	ABHD5_HUMAN	ABHD5	1-acylglycerol-3-phosphate O-acyltransferase ABHD5
4.55164	-0.600184	P24941	CDK2_HUMAN	CDK2	Cyclin-dependent kinase 2
4.55012	0.603494	O95571	ETHE1_HUMAN	ETHE1	Persulfide dioxygenase ETHE1, mitochondrial
4.54914	-0.601379	Q9BVS4	RIOK2_HUMAN	RIOK2	Serine/threonine-protein kinase RIO2
4.54895	-0.503892	Q9BPX7	CG025_HUMAN	C7orf25	UPF0415 protein C7orf25
4.54855	-1.02815	P24385	CCND1_HUMAN	CCND1	G1/S-specific cyclin-D1
4.54786	0.477311	Q86UT6	NLRX1_HUMAN	NLRX1	NLR family member X1
4.54725	0.521441	O75600	KBL_HUMAN	GCAT	2-amino-3-ketobutyrate coenzyme A ligase, mitochondrial
4.54709	4.1923	Q16658	FSCN1_HUMAN	FSCN1	Fascin
4.54686	1.19862	Q9H5H4	ZN768_HUMAN	ZNF768	Zinc finger protein 768
4.54643	0.428215	Q14108	SCRB2_HUMAN	SCARB2	Lysosome membrane protein 2
4.54643	-0.475232	Q9BVG4	PBDC1_HUMAN	PBDC1	Protein PBDC1
4.54328	-0.862985	Q96CX6	LRC58_HUMAN	LRRC58	Leucine-rich repeat-containing protein 58
4.53868	0.383531	Q9H9P8	L2HDH_HUMAN	L2HGDH	L-2-hydroxyglutarate dehydrogenase, mitochondrial
4.53668	-0.35532	Q8NEZ5	FBX22_HUMAN	FBXO22	F-box only protein 22
4.53596	-0.552316	Q96G46	DUS3L_HUMAN	DUS3L	tRNA-dihydrouridine(47) synthase [NAD(P)(+)]-like
4.53476	-0.540342	Q12907	LMAN2_HUMAN	LMAN2	Vesicular integral-membrane protein VIP36
4.534	0.428482	P12235	ADT1_HUMAN	SLC25A4	ADP/ATP translocase 1
4.53289	-0.339123	Q92900	RENT1_HUMAN	UPF1	Regulator of nonsense transcripts 1
4.53274	-0.270651	O95396	MOCS3_HUMAN	MOCS3	Adenylyltransferase and sulfurtransferase MOCS3
4.53222	0.660216	Q8N264	RHG24_HUMAN	ARHGAP24	Rho GTPase-activating protein 24
4.53145	-0.688187	Q7L5Y9	MAEA_HUMAN	MAEA	E3 ubiquitin-protein transferase MAEA
4.53118	-0.209142	Q9BZF1	OSBL8_HUMAN	OSBPL8	Oxysterol-binding protein-related protein 8
4.53114	-0.504873	Q9NP72	RAB18_HUMAN	RAB18	Ras-related protein Rab-18
4.52887	0.346824	P35232	PHB1_HUMAN	PHB1	Prohibitin 1
4.52742	1.66116	Q53QV2	LBH_HUMAN	LBH	Protein LBH
4.52576	-0.651439	Q9NPH3	IL1AP_HUMAN	IL1RAP	Interleukin-1 receptor accessory protein
4.52471	-1.24452	P43365	MAGAC_HUMAN	MAGEA12	Melanoma-associated antigen 12
4.52434	-0.642149	P48029	SC6A8_HUMAN	SLC6A8	Sodium- and chloride-dependent creatine transporter 1
4.52362	-0.91319	O00124	UBXN8_HUMAN	UBXN8	UBX domain-containing protein 8
4.52243	0.696661	Q9Y2W6	TDRKH_HUMAN	TDRKH	Tudor and KH domain-containing protein
4.52231	-0.430172	Q9UHN6	CEIP2_HUMAN	CEMIP2	Inactive cell surface hyaluronidase CEMIP2
4.52118	0.568657	Q9H4G0	E41L1_HUMAN	EPB41L1	Band 4.1-like protein 1
4.51908	-0.923423	Q5JSZ5	PRC2B_HUMAN	PRRC2B	Protein PRRC2B
4.51713	0.286678	Q9H3G5	CPVL_HUMAN	CPVL	Probable serine carboxypeptidase CPVL
4.51691	-1.14434	Q8WTP8	AEN_HUMAN	AEN	Apoptosis-enhancing nuclease
4.5164	-0.362641	O43264	ZW10_HUMAN	ZW10	Centromere/kinetochore protein zw10 homolog
4.51546	0.814511	O00151	PDLI1_HUMAN	PDLIM1	PDZ and LIM domain protein 1
4.51459	-1.41878	Q14679	TTLL4_HUMAN	TTLL4	Tubulin monoglutamylase TTLL4
4.51433	-0.763259	Q96BR1	SGK3_HUMAN	SGK3	Serine/threonine-protein kinase Sgk3
4.5143	-0.418509	P08195	4F2_HUMAN	SLC3A2	Amino acid transporter heavy chain SLC3A2
4.50478	-0.356453	P15170	ERF3A_HUMAN	GSPT1	Eukaryotic peptide chain release factor GTP-binding subunit ERF3A
4.50178	0.600863	Q9HBA0	TRPV4_HUMAN	TRPV4	Transient receptor potential cation channel subfamily V member 4
4.50135	-0.616776	Q9H8W4	PKHF2_HUMAN	PLEKHF2	Pleckstrin homology domain-containing family F member 2
4.50125	-0.316072	Q9Y2H2	SAC2_HUMAN	INPP5F	Phosphatidylinositide phosphatase SAC2
4.50009	0.419796	Q92979	NEP1_HUMAN	EMG1	Ribosomal RNA small subunit methyltransferase NEP1
4.49683	-0.914742	Q8NB37	GALD1_HUMAN	GATD1	Glutamine amidotransferase-like class 1 domain-containing protein 1
4.49671	-0.63832	Q66GS9	CP135_HUMAN	CEP135	Centrosomal protein of 135 kDa
4.49635	0.965049	P51397	DAP1_HUMAN	DAP	Death-associated protein 1
4.49234	-0.452831	Q9BXX0	EMIL2_HUMAN	EMILIN2	EMILIN-2
4.49209	-0.444818	Q9Y2V0	CDIN1_HUMAN	CDIN1	CDAN1-interacting nuclease 1
4.49126	-0.266914	Q8N7H5	PAF1_HUMAN	PAF1	RNA polymerase II-associated factor 1 homolog
4.48939	-2.28773	Q96GE4	CEP95_HUMAN	CEP95	Centrosomal protein of 95 kDa
4.48858	0.712286	P31641	SC6A6_HUMAN	SLC6A6	Sodium- and chloride-dependent taurine transporter
4.48839	-0.408575	P55010	IF5_HUMAN	EIF5	Eukaryotic translation initiation factor 5
4.48812	-0.231862	Q92696	PGTA_HUMAN	RABGGTA	Geranylgeranyl transferase type-2 subunit alpha
4.48696	0.783713	Q8WW22	DNJA4_HUMAN	DNAJA4	DnaJ homolog subfamily A member 4
4.48367	1.19342	Q04743	EMX2_HUMAN	EMX2	Homeobox protein EMX2
4.48203	-1.01421	Q96EP1	CHFR_HUMAN	CHFR	E3 ubiquitin-protein ligase CHFR
4.47913	-0.484583	Q32MZ4	LRRF1_HUMAN	LRRFIP1	Leucine-rich repeat flightless-interacting protein 1
4.47903	1.84237	P41182	BCL6_HUMAN	BCL6	B-cell lymphoma 6 protein
4.47578	-0.366372	P63173	RL38_HUMAN	RPL38	Large ribosomal subunit protein eL38
4.47433	-1.0455	Q9NSG2	FIRRM_HUMAN	FIRRM	FIGNL1-interacting regulator of recombination and mitosis
4.47345	-0.788401	Q9BY42	RTF2_HUMAN	RTF2	Replication termination factor 2
4.47302	0.377823	P11177	ODPB_HUMAN	PDHB	Pyruvate dehydrogenase E1 component subunit beta, mitochondrial
4.47229	-0.492239	O43824	GTPB6_HUMAN	GTPBP6	Putative GTP-binding protein 6
4.47218	0.680102	Q13557	KCC2D_HUMAN	CAMK2D	Calcium/calmodulin-dependent protein kinase type II subunit delta
4.47114	0.604484	Q01196	RUNX1_HUMAN	RUNX1	Runt-related transcription factor 1
4.46895	0.800081	P49789	FHIT_HUMAN	FHIT	Bis(5'-adenosyl)-triphosphatase
4.46665	1.20347	Q8IZV5	RDH10_HUMAN	RDH10	Retinol dehydrogenase 10
4.46662	0.492299	Q8IU81	I2BP1_HUMAN	IRF2BP1	Interferon regulatory factor 2-binding protein 1
4.4666	0.382226	Q05209	PTN12_HUMAN	PTPN12	Tyrosine-protein phosphatase non-receptor type 12
4.4653	1.18923	P98155	VLDLR_HUMAN	VLDLR	Very low-density lipoprotein receptor
4.46502	-0.798208	Q96E14	RMI2_HUMAN	RMI2	RecQ-mediated genome instability protein 2
4.46148	-1.12626	Q13686	ALKB1_HUMAN	ALKBH1	Nucleic acid dioxygenase ALKBH1
4.46084	0.293924	Q9Y4W6	AFG32_HUMAN	AFG3L2	AFG3-like protein 2
4.45931	0.457298	P27987	IP3KB_HUMAN	ITPKB	Inositol-trisphosphate 3-kinase B
4.45627	0.399218	O60313	OPA1_HUMAN	OPA1	Dynamin-like 120 kDa protein, mitochondrial
4.45447	-0.878805	Q9UJA3	MCM8_HUMAN	MCM8	DNA helicase MCM8
4.45261	0.188922	Q68CQ4	UTP25_HUMAN	UTP25	U3 small nucleolar RNA-associated protein 25 homolog
4.44988	0.585874	Q96RT1	ERBIN_HUMAN	ERBIN	Erbin
4.4477	0.313509	Q99572	P2RX7_HUMAN	P2RX7	P2X purinoceptor 7
4.44594	0.830628	Q96BD5	PF21A_HUMAN	PHF21A	PHD finger protein 21A
4.4453	0.662256	Q6ZUT9	DEN5B_HUMAN	DENND5B	DENN domain-containing protein 5B
4.43821	-0.21783	Q9P265	DIP2B_HUMAN	DIP2B	Disco-interacting protein 2 homolog B
4.43774	-0.285152	Q9HCK8	CHD8_HUMAN	CHD8	Chromodomain-helicase-DNA-binding protein 8
4.4374	0.519782	P38117	ETFB_HUMAN	ETFB	Electron transfer flavoprotein subunit beta
4.43691	-0.781819	Q9UKA4	AKA11_HUMAN	AKAP11	A-kinase anchor protein 11
4.4357	-0.562191	Q6NXE6	ARMC6_HUMAN	ARMC6	Armadillo repeat-containing protein 6
4.43486	-2.22578	Q13309	SKP2_HUMAN	SKP2	S-phase kinase-associated protein 2
4.43482	0.769094	Q96B96	LDAF1_HUMAN	LDAF1	Lipid droplet assembly factor 1
4.4335	0.410151	P18887	XRCC1_HUMAN	XRCC1	DNA repair protein XRCC1
4.43069	0.564479	P07305	H10_HUMAN	H1-0	Histone H1.0
4.43067	-1.94732	Q9NYZ3	GTSE1_HUMAN	GTSE1	G2 and S phase-expressed protein 1
4.42882	-1.42574	P61244	MAX_HUMAN	MAX	Protein max
4.4266	-0.291714	Q9H089	LSG1_HUMAN	LSG1	Large subunit GTPase 1 homolog
4.42635	0.752712	P43699	NKX21_HUMAN	NKX2-1	Homeobox protein Nkx-2.1
4.42585	0.255284	P46063	RECQ1_HUMAN	RECQL	ATP-dependent DNA helicase Q1
4.425	-0.315996	Q96SU4	OSBL9_HUMAN	OSBPL9	Oxysterol-binding protein-related protein 9
4.42149	0.360226	Q02978	M2OM_HUMAN	SLC25A11	Mitochondrial 2-oxoglutarate/malate carrier protein
4.42092	0.674925	P45954	ACDSB_HUMAN	ACADSB	Short/branched chain specific acyl-CoA dehydrogenase, mitochondrial
4.4182	0.481219	Q15436	SC23A_HUMAN	SEC23A	Protein transport protein Sec23A
4.41782	-0.978336	Q7Z2H8	S36A1_HUMAN	SLC36A1	Proton-coupled amino acid transporter 1
4.41436	-1.04203	Q8TF76	HASP_HUMAN	HASPIN	Serine/threonine-protein kinase haspin
4.41409	0.552418	P28347	TEAD1_HUMAN	TEAD1	Transcriptional enhancer factor TEF-1
4.41031	0.471341	P35222	CTNB1_HUMAN	CTNNB1	Catenin beta-1
4.41027	-0.81265	P01130	LDLR_HUMAN	LDLR	Low-density lipoprotein receptor
4.40896	-0.463159	Q9NXR1	NDE1_HUMAN	NDE1	Nuclear distribution protein nudE homolog 1
4.40711	0.346488	P78330	SERB_HUMAN	PSPH	Phosphoserine phosphatase
4.40637	-0.27739	Q9UGP8	SEC63_HUMAN	SEC63	Translocation protein SEC63 homolog
4.40594	-2.28351	Q12834	CDC20_HUMAN	CDC20	Cell division cycle protein 20 homolog
4.40547	-0.838311	Q9NWW5	CLN6_HUMAN	CLN6	Ceroid-lipofuscinosis neuronal protein 6
4.40539	-0.287753	O95155	UBE4B_HUMAN	UBE4B	Ubiquitin conjugation factor E4 B
4.40526	0.296138	P21127	CD11B_HUMAN	CDK11B	Cyclin-dependent kinase 11B
4.40493	-0.687677	Q6XUX3	DUSTY_HUMAN	DSTYK	Dual serine/threonine and tyrosine protein kinase
4.40368	0.58392	Q13153	PAK1_HUMAN	PAK1	Serine/threonine-protein kinase PAK 1
4.40209	1.03007	Q8N9F7	GDPD1_HUMAN	GDPD1	Lysophospholipase D GDPD1
4.40106	1.26569	O75298	RTN2_HUMAN	RTN2	Reticulon-2
4.39897	-0.826993	Q15910	EZH2_HUMAN	EZH2	Histone-lysine N-methyltransferase EZH2
4.39809	0.335561	P36776	LONM_HUMAN	LONP1	Lon protease homolog, mitochondrial
4.39734	-0.537756	Q9H4K7	MTG2_HUMAN	MTG2	Mitochondrial ribosome-associated GTPase 2
4.39723	0.281888	Q8IXI1	MIRO2_HUMAN	RHOT2	Mitochondrial Rho GTPase 2
4.39501	0.767637	P35914	HMGCL_HUMAN	HMGCL	Hydroxymethylglutaryl-CoA lyase, mitochondrial
4.39462	0.309329	P51991	ROA3_HUMAN	HNRNPA3	Heterogeneous nuclear ribonucleoprotein A3
4.39385	0.595443	Q15773	MLF2_HUMAN	MLF2	Myeloid leukemia factor 2
4.39235	1.01715	Q8IZQ5	SELH_HUMAN	SELENOH	Selenoprotein H
4.39187	-0.521134	P52564	MP2K6_HUMAN	MAP2K6	Dual specificity mitogen-activated protein kinase kinase 6
4.39148	0.887845	O95865	DDAH2_HUMAN	DDAH2	N(G),N(G)-dimethylarginine dimethylaminohydrolase 2
4.38909	0.519014	Q6P1Q0	LTMD1_HUMAN	LETMD1	LETM1 domain-containing protein 1
4.38895	-0.437462	Q96BY7	ATG2B_HUMAN	ATG2B	Autophagy-related protein 2 homolog B
4.38778	-0.490528	O95619	YETS4_HUMAN	YEATS4	YEATS domain-containing protein 4
4.38743	-0.556902	Q6VN20	RBP10_HUMAN	RANBP10	Ran-binding protein 10
4.38562	-0.745373	P51159	RB27A_HUMAN	RAB27A	Ras-related protein Rab-27A
4.38101	-0.314917	Q10472	GALT1_HUMAN	GALNT1	Polypeptide N-acetylgalactosaminyltransferase 1
4.38011	0.415289	Q96T60	PNKP_HUMAN	PNKP	Bifunctional polynucleotide phosphatase/kinase
4.37999	-0.824582	Q8TBB5	KLDC4_HUMAN	KLHDC4	Kelch domain-containing protein 4
4.3778	-1.218	Q9BZX2	UCK2_HUMAN	UCK2	Uridine-cytidine kinase 2
4.37384	0.695055	O94819	KBTBB_HUMAN	KBTBD11	Kelch repeat and BTB domain-containing protein 11
4.37251	-0.280739	Q14139	UBE4A_HUMAN	UBE4A	Ubiquitin conjugation factor E4 A
4.36816	0.508878	Q8WWV3	RT4I1_HUMAN	RTN4IP1	Reticulon-4-interacting protein 1, mitochondrial
4.36716	-0.444386	Q5BJF2	SGMR2_HUMAN	TMEM97	Sigma intracellular receptor 2
4.36631	0.3801	Q7L9B9	EEPD1_HUMAN	EEPD1	Endonuclease/exonuclease/phosphatase family domain-containing protein 1
4.36629	0.710346	Q32M88	PGGHG_HUMAN	PGGHG	Protein-glucosylgalactosylhydroxylysine glucosidase
4.36353	-1.21655	Q8WV07	LTO1_HUMAN	LTO1	Protein LTO1 homolog
4.36252	-0.176326	P24928	RPB1_HUMAN	POLR2A	DNA-directed RNA polymerase II subunit RPB1
4.36104	-0.458635	P49356	FNTB_HUMAN	FNTB	Protein farnesyltransferase subunit beta
4.36031	-0.622917	P29320	EPHA3_HUMAN	EPHA3	Ephrin type-A receptor 3
4.35964	-0.376739	Q92540	SMG7_HUMAN	SMG7	Nonsense-mediated mRNA decay factor SMG7
4.35553	-0.243226	Q9UNI6	DUS12_HUMAN	DUSP12	Dual specificity protein phosphatase 12
4.35549	-0.266225	Q149N8	SHPRH_HUMAN	SHPRH	E3 ubiquitin-protein ligase SHPRH
4.35535	-0.677721	Q6PI98	IN80C_HUMAN	INO80C	INO80 complex subunit C
4.3543	0.396464	Q8N0Z8	PUSL1_HUMAN	PUSL1	tRNA pseudouridine synthase-like 1
4.35406	0.5286	Q9Y6M9	NDUB9_HUMAN	NDUFB9	NADH dehydrogenase [ubiquinone] 1 beta subcomplex subunit 9
4.35305	-0.554395	Q8N0X7	SPART_HUMAN	SPART	Spartin
4.35048	-1.41232	Q66K64	DCA15_HUMAN	DCAF15	DDB1- and CUL4-associated factor 15
4.34796	0.98047	O76062	ERG24_HUMAN	TM7SF2	Delta(14)-sterol reductase TM7SF2
4.34775	-0.66838	Q495W5	FUT11_HUMAN	FUT11	Alpha-(1,3)-fucosyltransferase 11
4.34654	0.96119	Q0IIM8	TBC8B_HUMAN	TBC1D8B	TBC1 domain family member 8B
4.34612	0.358396	P55809	SCOT1_HUMAN	OXCT1	Succinyl-CoA:3-ketoacid coenzyme A transferase 1, mitochondrial
4.34225	-0.835876	Q9Y4X0	AMMR1_HUMAN	AMMECR1	Nuclear protein AMMECR1
4.34169	-0.507017	Q7Z7A3	CTU1_HUMAN	CTU1	Cytoplasmic tRNA 2-thiolation protein 1
4.34095	-0.460082	Q9NZ08	ERAP1_HUMAN	ERAP1	Endoplasmic reticulum aminopeptidase 1
4.33966	-0.913243	Q9NPI8	FANCF_HUMAN	FANCF	Fanconi anemia group F protein
4.33954	-1.53568	Q9Y244	POMP_HUMAN	POMP	Proteasome maturation protein
4.33834	-0.878342	P41162	ETV3_HUMAN	ETV3	ETS translocation variant 3
4.33814	0.25246	O75976	CBPD_HUMAN	CPD	Carboxypeptidase D
4.33793	0.601419	Q15417	CNN3_HUMAN	CNN3	Calponin-3
4.33771	0.936531	O94955	RHBT3_HUMAN	RHOBTB3	Rho-related BTB domain-containing protein 3
4.33674	-0.310023	Q13472	TOP3A_HUMAN	TOP3A	DNA topoisomerase 3-alpha
4.33588	-0.418138	P13639	EF2_HUMAN	EEF2	Elongation factor 2
4.33449	0.410202	Q96Q11	TRNT1_HUMAN	TRNT1	CCA tRNA nucleotidyltransferase 1, mitochondrial
4.33397	-0.403592	Q9NUQ3	TXLNG_HUMAN	TXLNG	Gamma-taxilin
4.3334	0.355492	O75083	WDR1_HUMAN	WDR1	WD repeat-containing protein 1
4.33248	-0.583454	Q14444	CAPR1_HUMAN	CAPRIN1	Caprin-1
4.33188	1.18813	Q9UQ49	NEUR3_HUMAN	NEU3	Sialidase-3
4.33105	0.34314	P00505	AATM_HUMAN	GOT2	Aspartate aminotransferase, mitochondrial
4.33032	0.492486	Q9NQ11	AT132_HUMAN	ATP13A2	Polyamine-transporting ATPase 13A2
4.3303	-0.291791	Q99996	AKAP9_HUMAN	AKAP9	A-kinase anchor protein 9
4.32708	-0.60874	Q8WUX2	CHAC2_HUMAN	CHAC2	Glutathione-specific gamma-glutamylcyclotransferase 2
4.32622	-0.842716	Q9P2N7	KLH13_HUMAN	KLHL13	Kelch-like protein 13
4.32254	1.88064	Q92963	RIT1_HUMAN	RIT1	GTP-binding protein Rit1
4.32062	-0.586242	Q9Y484	WIPI4_HUMAN	WDR45	WD repeat domain phosphoinositide-interacting protein 4
4.31998	-0.709944	Q6UW02	CP20A_HUMAN	CYP20A1	Cytochrome P450 20A1
4.31927	-0.642518	P52756	RBM5_HUMAN	RBM5	RNA-binding protein 5
4.31855	-0.951632	P78395	PRAME_HUMAN	PRAME	Melanoma antigen preferentially expressed in tumors
4.31781	-0.260466	Q9Y4L1	HYOU1_HUMAN	HYOU1	Hypoxia up-regulated protein 1
4.31734	0.76152	P05549	AP2A_HUMAN	TFAP2A	Transcription factor AP-2-alpha
4.31712	0.264103	Q14195	DPYL3_HUMAN	DPYSL3	Dihydropyrimidinase-related protein 3
4.31581	-0.478775	Q4ZIN3	MBRL_HUMAN	TMEM259	Membralin
4.31573	0.449239	Q9UBS0	KS6B2_HUMAN	RPS6KB2	Ribosomal protein S6 kinase beta-2
4.31435	-0.326081	Q99615	DNJC7_HUMAN	DNAJC7	DnaJ homolog subfamily C member 7
4.3143	-0.777025	Q86W74	ANR46_HUMAN	ANKRD46	Ankyrin repeat domain-containing protein 46
4.31194	-0.214271	Q5H9R7	PP6R3_HUMAN	PPP6R3	Serine/threonine-protein phosphatase 6 regulatory subunit 3
4.31192	0.24192	O14776	TCRG1_HUMAN	TCERG1	Transcription elongation regulator 1
4.31189	-0.317052	Q9NZD8	SPG21_HUMAN	SPG21	Maspardin
4.31036	-0.654665	Q99661	KIF2C_HUMAN	KIF2C	Kinesin-like protein KIF2C
4.31009	-0.949046	P26374	RAE2_HUMAN	CHML	Rab proteins geranylgeranyltransferase component A 2
4.3099	-0.251496	P11586	C1TC_HUMAN	MTHFD1	C-1-tetrahydrofolate synthase, cytoplasmic
4.3076	-0.423304	P48729	KC1A_HUMAN	CSNK1A1	Casein kinase I isoform alpha
4.30525	-0.696453	Q587I9	SFT2C_HUMAN	SFT2D3	Vesicle transport protein SFT2C
4.30524	-0.251182	Q8ND04	SMG8_HUMAN	SMG8	Nonsense-mediated mRNA decay factor SMG8
4.3049	-0.246325	P11021	BIP_HUMAN	HSPA5	Endoplasmic reticulum chaperone BiP
4.30456	1.40758	O75061	AUXI_HUMAN	DNAJC6	Putative tyrosine-protein phosphatase auxilin
4.30358	2.14877	Q8N4X5	AF1L2_HUMAN	AFAP1L2	Actin filament-associated protein 1-like 2
4.30342	-0.448911	Q92685	ALG3_HUMAN	ALG3	Dol-P-Man:Man(5)GlcNAc(2)-PP-Dol alpha-1,3-mannosyltransferase
4.30253	-0.44563	Q9Y679	AUP1_HUMAN	AUP1	Lipid droplet-regulating VLDL assembly factor AUP1
4.30114	0.55616	Q92823	NRCAM_HUMAN	NRCAM	Neuronal cell adhesion molecule
4.30018	-0.318216	P53999	TCP4_HUMAN	SUB1	Activated RNA polymerase II transcriptional coactivator p15
4.29761	-0.334347	Q8WTV0	SCRB1_HUMAN	SCARB1	Scavenger receptor class B member 1
4.29655	0.625472	O15068	MCF2L_HUMAN	MCF2L	Guanine nucleotide exchange factor DBS
4.2933	-1.4673	Q49AM1	MTEF2_HUMAN	MTERF2	Transcription termination factor 2, mitochondrial
4.28918	0.393549	Q13451	FKBP5_HUMAN	FKBP5	Peptidyl-prolyl cis-trans isomerase FKBP5
4.28799	0.630489	Q5T013	HYI_HUMAN	HYI	Putative hydroxypyruvate isomerase
4.28706	0.283061	P40939	ECHA_HUMAN	HADHA	Trifunctional enzyme subunit alpha, mitochondrial
4.28658	-0.54839	O14495	PLPP3_HUMAN	PLPP3	Phospholipid phosphatase 3
4.28547	0.907124	P14384	CBPM_HUMAN	CPM	Carboxypeptidase M
4.28263	-0.338006	Q13619	CUL4A_HUMAN	CUL4A	Cullin-4A
4.28089	0.258992	Q9H7D0	DOCK5_HUMAN	DOCK5	Dedicator of cytokinesis protein 5
4.2804	-0.427122	Q6ZRP7	QSOX2_HUMAN	QSOX2	Sulfhydryl oxidase 2
4.28007	-0.821839	Q71RC2	LARP4_HUMAN	LARP4	La-related protein 4
4.27934	0.495728	P49641	MA2A2_HUMAN	MAN2A2	Alpha-mannosidase 2x
4.27691	-1.32231	Q5T7W7	TSTD2_HUMAN	TSTD2	Thiosulfate sulfurtransferase/rhodanese-like domain-containing protein 2
4.27501	-0.510022	Q92551	IP6K1_HUMAN	IP6K1	Inositol hexakisphosphate kinase 1
4.27422	1.09722	P69905;cRAP-P69905	HBA_HUMAN;cRAP-HBA_HUMAN	HBA2;cRAP-HBA1	Hemoglobin subunit alpha
4.26903	0.313331	Q9Y224	RTRAF_HUMAN	RTRAF	RNA transcription, translation and transport factor protein
4.26686	-1.17409	Q5JTW2	CEP78_HUMAN	CEP78	Centrosomal protein of 78 kDa
4.26671	0.342374	P06576	ATPB_HUMAN	ATP5F1B	ATP synthase subunit beta, mitochondrial
4.26635	-0.640421	O60610	DIAP1_HUMAN	DIAPH1	Protein diaphanous homolog 1
4.26506	-0.259373	P78371	TCPB_HUMAN	CCT2	T-complex protein 1 subunit beta
4.26173	-1.31654	P36894	BMR1A_HUMAN	BMPR1A	Bone morphogenetic protein receptor type-1A
4.26122	0.963671	Q96T66	NMNA3_HUMAN	NMNAT3	Nicotinamide/nicotinic acid mononucleotide adenylyltransferase 3
4.26084	0.445923	P22307	SCP2_HUMAN	SCP2	Sterol carrier protein 2
4.26077	-0.334121	Q96T58	MINT_HUMAN	SPEN	Msx2-interacting protein
4.25872	0.436932	Q9HC98	NEK6_HUMAN	NEK6	Serine/threonine-protein kinase Nek6
4.25844	1.22502	Q9BVA1	TBB2B_HUMAN	TUBB2B	Tubulin beta-2B chain
[truncated: 7,973 more rows]

## Sheet: S-Fig. 5i. NK250 vs DMSO (1μM)
-Log(P-value)	Difference	Protein.Group	Protein.Names	Genes	First.Protein.Description
[truncated: 9,189 more rows]

[truncated: 1 more sheets: S-Fig. 5j. NK245 vs DMSO (1μM)]
