# Supplementary material for: Targeted degradation of USP7 in solid cancer cells reveals distinct effects of deubiquitinase degraders and inhibitors
Source: Nat Commun. 2026 May 13;17:4331. doi: 10.1038/s41467-026-72295-x (PMC13172357; doi:10.1038/s41467-026-72295-x)
Supplement: Supplementary file 10 — Source Data [file 41467_2026_72295_MOESM10_ESM.zip]

Archive with 4 entries (4 files):
- Source_Data_Blots.pdf
- __MACOSX/._Source_Data_Blots.pdf
- Numerical_Source_Data.xlsx
- __MACOSX/._Numerical_Source_Data.xlsx
