# Supplementary material for: Targeted degradation of USP7 in solid cancer cells reveals distinct effects of deubiquitinase degraders and inhibitors
Source: Nat Commun. 2026 May 13;17:4331. doi: 10.1038/s41467-026-72295-x (PMC13172357; doi:10.1038/s41467-026-72295-x)
Supplement: Supplementary file 10 — Source Data [file 41467_2026_72295_MOESM10_ESM.zip › Numerical_Source_Data.xlsx]

## Sheet: Fig. 1c
	Figure 1c
		Compound:	NK192			NK264			GNE-6640			XL177A			FT671			Compound 5
	Concentration (nM)		USP7 activity (%)	SD		USP7 activity (%)	SD		USP7 activity (%)	SD		USP7 activity (%)	SD		USP7 activity (%)	SD		USP7 activity (%)	SD
	20000		1.5316	0.411		2.7192	0.1059		3.2135	0.2598		0.6162	0.103		1.4887	0.052		0.9458	0.0406
	6666.6		1.9961	0.07		3.1883	0.2252		6.3959	0.5791		0.7397	0.07		1.6815	0.093		1.6606	0.118
	2222.2		3.8118	0.351		4.1031	0.3489		19.1239	1.6543		1.1345	0.198		2.4739	0.097		3.3151	3.3151
	740.8		9.2579	0.087		6.3377	0.4516		38.4695	3.1427		2.4394	0.07		4.6636	0.051		7.1029	0.121
	247		19.9305	0.087		12.2143	0.982		62.6775	3.4864		19.568	0.6964		8.2845	0.1309		15.9075	0.3075
	82.4		31.7488	0.82		20.0503	1.5522		76.856	3.0214		49.2771	1.4482		16.1556	0.0486		28.7776	0.0963
	27.4		42.8175	3.2683		39.1395	3.1126		83.7454	1.8453		62.7772	0.8826		29.6416	0.025		42.4821	1.8511
	9.14		58.2268	0.113		69.1745	4.024		89.3692	0.968		75.7801	0.914		61.0105	0.3332		65.105	0.6713
	3.04		60.5708	1.5807		92.0099	3.3115		89.5237	2.4223		80.5164	1.4789		86.0971	3.2231		82.408	0.1917
	1.016		72.5	3.2817		102.63	3.372		93.2503	1.6199		83.7118	0.5237		98.1541	0.4119		97.6103	0.4264
	0.338		82.2285	1.9142		106.569	4.2647		89.5432	2.3949		82.3256	1.062		98.6419	2.4672		100.506	1.351
	0.112		88.3059	0.0919		108.652	3.5933		97.7014	3.8502		90.8671	2.0956		99.9301	2.5196		116.994	3.1108
		Compound:	P5091
	Concentration (nM)		USP7 activity (%)	SD
	100000		5.0941	0.053
	33333		8.6922	0.335
	11111		14.3011	0.2487
	3704		37.7829	0.893
	1235		69.4312	1.0522
	412		86.7631	4.6903
	137		92.1038	4.0254
	45.7		89.9837	4.5284
	15.2		103.623	6.2726
	5.08		110.078	6.476
	1.69		103.336	0.491
	0.56		114.112	0.508

## Sheet: Fig. 2c+d
	Figure 2c left blot
	DMSO		FT671		NK192		NK267		NK237		NK238		NK221		NK222		NK223		NK224
	1		0.705109		0.745185		0.592984		0.559462		0.595705		1.00757		0.818149		1.16768		0.75662
	Figure 2c right blot
	NK239		NK225		NK240		NK230		NK228		NK242		NK232		NK234		NK233		DMSO
	0.190694		0.0225334		0.246918		0.41795		0.340781		0.640744		0.10973		0.421633		0.0413525		1
	Figure 2d left blot
	DMSO		FT671		NK192		NK267		NK237		NK238		NK221		NK222		NK223		NK224
	1		0.587216		0.8413		0.519013		0.416205		0.445291		0.636204		0.752651		0.584705		0.501574
	Figure 2d right blot
	NK239		NK225		NK240		NK230		NK228		NK242		NK232		NK234		NK233		DMSO
	0.330194		0.2468		1.23147		0.281685		0.314134		0.41379		0.884083		0.396625		0.22908		1

## Sheet: Fig. 3f+g 
	Figure 3f
	NK250 (nM)	USP7 level (%)	SD	Individual replicates USP7 level (%)
	0	100	0	100	100	100
	1	79.6611	4.56439	81.1765	84.3373	73.4694
	3	63.7475	7.72255	74.1573	55.6818	61.4035
	10	52.4746	6.48343	51.6129	60.8108	45
	30	23.9242	0.939558	23.2323	23.2877	25.2525
	100	5.47591	1.51227	7.2165	3.52941	5.68182
	300	2.51871	0.660053	2.12766	3.44828	1.9802
	1000	2.45972	0.47177	3.09278	2.32558	1.96078
	Figure 3g
	NK266 (nM)	USP7 level (%)	SD	Individual replicates USP7 level (%)
	0	100	0	100	100	100
	1	82.359	18.1534	101.064	57.7778	88.2353
	3	86.6179	17.7117	107.692	64.3564	87.8049
	10	76.6462	14.8268	97	62.1053	70.8333
	30	54.6351	4.87657	54.2056	48.8889	60.8108
	100	17.7473	3.97652	17.1429	13.2075	22.8916
	300	9.2007	7.00585	8.33333	1.08696	18.1818
	1000	5.97327	5.43955	4.7619	0	13.1579

## Sheet: Fig. 4b+d
	Figure 4b
			NK250 6 h			NK266 6 h			NK250 24 h			NK266 24 h
	Concentration (µM)		USP7 level (%)	SD		USP7 level (%)	SD		USP7 level (%)	SD		USP7 level (%)	SD
	0.00244141		86.9159	0.768735		87.3123	2.53304		60.0992	0.945682		88.3712	4.0461
	0.00976562		60.639	3.33558		85.3457	4.96659		30.3038	3.71277		75.9045	2.40754
	0.0390625		25.5814	3.31854		65.849	3.96832		13.7756	0.593224		37.5905	1.91453
	0.15625		12.8668	1.07996		38.3591	1.76301		8.54309	0.418096		14.6756	0.957709
	0.625		13.0406	0.905832		28.0186	0.492755		10.0682	0.970237		10.3974	0.338512
	2.5		14.4751	1.67637		28.5684	1.23718		10.4278	0.700201		10.5497	1.89397
	10		14.2578	0.950119		26.0097	2.38464		8.07192	0.83757		9.5087	1.29285
	Figure 4d
			NK250			NK266
	Concentration (µM)		BRET Signal (mBu)	SD		BRET Signal (mBu)	SD
	25		41.7538	0.858214		30.3543	2.33665
	12.5		38.6692	1.38416		30.83	0.892931
	5		39.6509	1.70781		29.7923	0.999982
	2.5		36.2718	1.46581		28.0098	0.742901
	1.25		39.8345	1.76191		33.4425	0.650093
	0.5		40.0334	1.07133		33.5094	0.60284
	0.25		37.7142	1.3759		33.0303	3.51702
	0.125		35.6104	1.26864		30.6718	1.93068
	0.05		34.6933	1.62661		30.0623	1.11255
	0.0157366		32.2346	0.731422		29.611	1.44931
	0.00830004		30.8737	1.81176		29.4656	2.0366

## Sheet: Fig. 6d+e
	Figure 6d					Figure 6e
	Panc89 DMSO-NK250 1µM 72h down p-value2					Ma-Mel-47 DMSO-NK266 1µM 72h down p-value2
	GO	Category	Description	Log10(P)		GO	Category	Description	Log10(P)
	hsa03083	KEGG Pathway	Polycomb repressive complex	-11.55		hsa03083	KEGG Pathway	Polycomb repressive complex	-8.46
	GO:0016567	GO Biological Processes	protein ubiquitination	-4.85		GO:0016567	GO Biological Processes	protein ubiquitination	-5.34
	GO:0003682	GO Molecular Functions	chromatin binding	-2.4		GO:0010507	GO Biological Processes	negative regulation of autophagy	-4.19
						GO:0140463	GO Molecular Functions	chromatin-protein adaptor activity	-4.04
						GO:0008360	GO Biological Processes	regulation of cell shape	-3.83
						GO:0006281	GO Biological Processes	DNA repair	-3.25

## Sheet: Fig. 7b
	Figure 7b
	Absorption at 570 nm	DMSO	1 µM FT671	5 µM FT671	10 µM FT671
		0.1655	0.1359	0.0926	0.0907
		0.164	0.1353	0.0955	0.0876
		0.1615	0.1317	0.0972	0.0953
		0.1616	0.1322	0.0989	0.0942
	Absorption at 570 nm	DMSO	1 µM NK192	5 µM NK192	10 µM NK192
		0.1562	0.0914	0.0974	0.0899
		0.1582	0.0956	0.0888	0.097
		0.1636	0.0984	0.0899	0.0966
		0.1604	0.1034	0.0923	0.0929
	Absorption at 570 nm	DMSO	1 µM NK250	5 µM NK250	10 µM NK250
		0.159	0.1683	0.1578	0.1559
		0.1548	0.1647	0.1611	0.1722
		0.156	0.1724	0.1595	0.1715
		0.1546	0.1703	0.1727	0.1676

## Sheet: Fig. 7d
	Figure 7d
	OCR (pmol/min/cell confluence)
		Time/Treatment	DMSO	1 µM FT671	5 µM FT671	10 µM FT671		Time/Treatment	DMSO	1 µM NK192	5 µM NK192	10 µM NK192		Time/Treatment	DMSO	1 µM NK250	5 µM NK250	10 µM NK250
		1.30624	287.27	173.641	134.211	110.416		1.30624	287.27	112.81	55.0763	69.0865		1.30624	287.27	178.863	190.136	160.133
			253.13	162.839	149.201	110.721			253.13	101.573	80.8061	56.4013			253.13	196.126	187.065	203.108
			243.751	164.764	172.816	113.856			243.751	158.192	100.61	41.8302			243.751	227.775	148.596	176.732
			236.049	217.538	155.054	121.09			236.049	129.58	84.6385	52.5627			236.049	193.573	217.177	180.379
						111.915						57.6698						197.206
		7.77947	289.129	180.899	141.778	116.432		7.77947	289.129	113.752	62.2795	73.0618		7.77947	289.129	185.254	190.649	162.845
			251.925	164.192	155.014	119.158			251.925	105.246	82.5194	62.1018			251.925	201.974	194.546	205.579
			243.458	168.612	173.993	114.188			243.458	171.537	103.192	48.9077			243.458	225.336	169.472	179.492
			242.231	229.167	159.646	128.285			242.231	135.814	90.3445	55.2762			242.231	195.427	217.163	184.565
						122.514						61.1159						204.314
		14.2722	295.784	184.667	148.332	121.222		14.2722	295.784	122.692	64.4803	73.4251		14.2722	295.784	193.38	191.723	163.266
			257.843	168.401	161.072	124.064			257.843	109.966	87.0258	66.1222			257.843	204.41	193.184	210.519
			247.746	170.049	182.276	115.812			247.746	175.099	108.295	49.6218			247.746	230.847	171.349	181.795
			248.523	234.656	165.985	134.745			248.523	142.275	98.0276	57.2435			248.523	197.861	221.463	187.002
						125.44						64.8021						208.359
		20.8619	96.3197	52.881	44.9094	42.4573		20.8619	96.3197	35.2959	26.8311	31.2442		20.8619	96.3197	62.7778	67.1752	66.9849
			75.0385	56.0338	49.2371	41.1477			75.0385	35.9224	31.3207	28.3712			75.0385	70.3834	73.4239	72.564
			80.569	53.0245	59.2273	35.8473			80.569	56.9374	41.4337	19.0703			80.569	79.5475	60.4943	67.2448
			77.3721	69.6358	60.7568	42.705			77.3721	48.9074	33.8547	24.5393			77.3721	63.6037	78.8348	65.7601
						40.8003						26.555						68.5593
		27.3588	99.5714	53.9627	43.8842	41.8221		27.3588	99.5714	37.8296	22.7122	34.0682		27.3588	99.5714	61.3698	67.6783	64.0942
			80.3766	55.9148	47.3675	38.3767			80.3766	35.0548	31.792	29.1412			80.3766	69.992	69.9952	70.6523
			77.8941	54.1094	58.469	46.3682			77.8941	58.0695	41.3575	20.3736			77.8941	84.2005	59.2977	66.7719
			82.0917	72.5427	59.2593	43.424			82.0917	46.9814	35.3364	23.6388			82.0917	64.6834	77.41	65.698
						41.1343						27.9412						68.1762
		33.8908	104.315	59.7042	48.3554	44.0572		33.8908	104.315	41.7212	23.7701	33.8649		33.8908	104.315	68.3971	71.5733	66.5399
			83.2395	58.0606	51.8007	43.2617			83.2395	39.5253	34.5142	28.0509			83.2395	75.7739	74.0402	76.2799
			82.6001	57.2727	64.7056	44.5858			82.6001	56.346	41.9529	22.7356			82.6001	84.1605	64.0037	70.2483
			86.8451	75.6121	62.3155	46.1718			86.8451	50.5001	37.4638	24.9658			86.8451	68.2511	89.7191	71.1729
						46.0128						26.7256						76.9706
		40.4888	394.038	281.011	258.211	213.843		40.4888	394.038	228.395	120.362	153.334		40.4888	394.038	184.068	265.917	204.544
			353.068	253.77	283.122	212.125			353.068	201.994	171.15	137.141			353.068	285.901	261.834	303.453
			325.288	256.462	295.5	208.403			325.288	313.202	202.103	109.411			325.288	308.336	236.62	236.26
			346.341	364.949	266.047	234.532			346.341	256.432	185.454	117.872			346.341	287.33	295.687	268.835
						214.206						137.527						276.582
		47.0229	328.186	256.985	236.819	206.231		47.0229	328.186	222.432	118.542	148.1		47.0229	328.186	153.85	230.876	158.684
			313.979	235.307	264.157	202.075			313.979	193.028	160.315	132.385			313.979	251.794	232.696	260.57
			287.336	235.711	277.844	203.722			287.336	288.922	185.539	104.885			287.336	255.545	207.833	207.786
			317.697	333.611	250.244	221.591			317.697	248.422	177.872	113.835			317.697	248.419	248.215	231.675
						205.966						127.522						234.497
		53.5567	306.257	247.697	232.246	200.271		53.5567	306.257	213.969	112.074	135.786		53.5567	306.257	152.149	219.926	149.216
			298.582	229.089	257.2	196.799			298.582	186.446	152.016	123.592			298.582	241.651	221.596	246.109
			274.795	232.344	265.54	195.833			274.795	277.403	177.096	99.7943			274.795	246.063	201.634	202.904
			306.342	316.152	239.896	212.431			306.342	243.035	168.913	106.719			306.342	238.151	239.364	221.626
						198.011						123.466						227.855
		60.1495	67.7415	38.3171	32.7483	27.3386		60.1495	67.7415	26.6208	17.9919	30.2601		60.1495	67.7415	55.9465	46.1453	41.8712
			53.5383	40.8709	27.8758	27.7075			53.5383	23.8935	22.9118	28.3329			53.5383	55.6842	50.7407	52.078
			53.7353	38.3963	42.3199	25.1465			53.7353	37.5401	29.1532	20.2561			53.7353	63.1503	41.21	47.8408
			52.5416	46.571	41.2395	27.7545			52.5416	29.8641	24.2712	18.577			52.5416	40.9282	54.9762	47.6037
						31.6601						24.8846						49.0381
		66.6524	69.1388	37.0754	33.5875	27.9543		66.6524	69.1388	29.8976	21.0674	27.6889		66.6524	69.1388	51.4536	47.6484	39.998
			54.771	40.1477	29.6027	29.4222			54.771	26.0232	26.394	25.1447			54.771	52.5824	52.6252	49.7573
			55.8494	37.2173	43.2817	26.4185			55.8494	39.856	28.3272	20.7212			55.8494	59.1188	40.7384	43.7768
			59.7927	47.2002	38.8107	28.9223			59.7927	35.283	27.7531	17.6211			59.7927	43.4644	55.8695	46.014
						30.3814						23.3165						50.4156
		73.1852	71.2629	36.8558	34.2159	29.7523		73.1852	71.2629	28.4444	20.3705	25.1036		73.1852	71.2629	49.0667	45.8051	38.156
			56.158	39.9243	30.5036	30.2148			56.158	31.3752	25.5418	25.0789			56.158	51.4604	54.6004	48.1522
			56.7693	37.5122	42.0274	30.1791			56.7693	44.157	32.0912	21.2007			56.7693	59.1643	40.0976	46.6911
			58.9313	49.0942	42.5638	30.542			58.9313	35.1528	28.5678	18.3756			58.9313	42.5838	53.9163	44.2745
						31.6297						22.3367						50.3352

## Sheet: Fig. 7e
	Figure 7e
	fold change, normalized to DMSO	DMSO	1 µM FT671	5 µM FT671	10 µM FT671
		1.0347	1.12325	0.994303	1.13879
	High glucose (25 mM)	1.01295	1.31901	1.04946	1.17996
		0.952356	1.1885	1.03625	1.15122
		0.885297	1.22315	4.70803	9.13452
	Low glucose (5 mM)	0.979145	1.35766	4.14494	6.12513
		1.13556	1.32012	4.55474	5.04275
	fold change, normalized to DMSO	DMSO	1 µM NK192	5 µM NK192	10 µM NK192
		1.0347	0.885552	0.836613	0.733299
	High glucose (25 mM)	1.01295	0.792336	0.688244	0.861471
		0.952356	0.817193	0.743397	0.728638
		0.885297	3.90407	4.19499	5.53076
	Low glucose (5 mM)	0.979145	4.62044	5.07716	5.11783
		1.13556	4.49531	4.79249	5.23045
	fold change, normalized to DMSO	DMSO	1 µM NK250	5 µM NK250	10 µM NK250
		1.0347	1.26152	1.2188	1.06344
	High glucose (25 mM)	1.01295	1.05489	1.09296	1.16365
		0.952356	0.998187	1.0479	0.901088
		0.885297	1.45151	1.50469	1.52346
	Low glucose (5 mM)	0.979145	1.40459	1.33889	1.71741
		1.13556	1.5391	1.67362	1.57351

## Sheet: Fig. 7h
	Figure 7h
	fold change, normalized to DMSO	DMSO high	FT671 high	NK192 high	NK266 high
	I)	1	1.91552	4.32629	0.671595
	II)	1	1.56315	4.57039	1.46687
	III)	1	1.46167	3.13781	1.06029
		DMSO low	FT671 low	NK192 low	NK266 low
	I)	1	3.49091	8.69282	1.30048
	II)	1	2.35351	8.04162	1.48324
	III)	1	3.09144	6.66213	0.809987

## Sheet: Supplementary Fig. 2b+d
	Supplementary Figure 2b
	NK266 (nM)	USP7 level (%)	SD	Individual replicates USP7 level (%)
	0	100	0	100	100	100
	1	99.0428	12.8073	94.4444	86.1702	116.514
	3	104.16	13.3762	94.6667	94.7368	123.077
	10	88.5719	13.7012	88.4058	71.875	105.435
	30	64.5367	11.9421	69.4915	48.0769	76.0417
	100	22.0244	9.42322	21.0526	11	34.0206
	300	12.917	6.30417	10.9589	6.36364	21.4286
	1000	7.53346	2.24508	7.14286	5	10.4575
	Supplementary Figure 2d
	NK250 (nM)	USP7 level (%)	SD	Individual replicates USP7 level (%)
	0	100	0	100	100	100
	1	101.65	1.95215	98.913	102.703	103.333
	3	91.8243	6.58176	89	100.917	85.5556
	10	86.2088	15.2854	70.8738	107.071	80.6818
	30	83.4511	13.6522	65.7143	98.9247	85.7143
	100	55.787	12.323	50	72.9167	44.4444
	300	45.122	5.58899	39.3939	43.2692	52.7027
	1000	15.983	2.71079	19.4175	15.7407	12.7907

[truncated: 7 more sheets: Supplementary Fig. 3a-c, Supplementary Fig. 4g, Supplementary Fig. 6a-d, Supplementary Fig. 7a, Supplementary Fig. 7c, Supplementary Fig. 7e, Supplementary Fig. 7f]
